# Supplementary material for: Interplay of gene expression and regulators under salinity stress in gill of Labeo rohita
Source: BMC Genomics. 2023 Jun 19;24:336. doi: 10.1186/s12864-023-09426-x (PMC10278310; doi:10.1186/s12864-023-09426-x)
Supplement: Supplementary file 2 — Supplementary Material 2 [file 12864_2023_9426_MOESM2_ESM.xlsx]

## Sheet: Sheet1
Supplementary Table S1. Summary statistics of Labeo rohita gill transcriptome under salinity stress
Sample		Bioproject	SRA accession no	Clean reads	Mapped reads	Avergae mapped length	Mapping %
G1C2	2ppt control	PRJNA853878	SRR23339905	22,05,952	17,48,135	283.95	79.25
G2C2		PRJNA853878	SRR23339891	55,73,226	44,14,778	282	79.21
G1T2	2ppt treatment	PRJNA853878	SRR23339895	20,01,421	15,60,116	281.9	77.95
G2T2		PRJNA853878	SRR23339901	14,35,143	11,49,694	277.91	80.11
G1C4	4ppt control	PRJNA853878	SRR23339904	72,99,871	57,08,725	271	78.19
G2C4		PRJNA853878	SRR23339890	61,52,670	48,88,738	280.29	79.45
G1T4	4ppt treatment	PRJNA853878	SRR23339894	1,53,42,257	1,22,40,067	283.47	79.78
G2T4		PRJNA853878	SRR23339900	56,04,294	46,49,371	274.32	82.96
G1C6	6ppt control	PRJNA853878	SRR23339897	1,15,24,840	1,01,83,485	282.67	88.36
G2C6		PRJNA853878	SRR23339903	1,02,92,204	85,69,177	286.47	83.26
G1T6	6ppt treatment	PRJNA853878	SRR23339893	70,98,865	62,95,346	281.33	88.68
G2T6		PRJNA853878	SRR23339899	40,51,404	62,95,346	281.33	85.94
G1C8	8ppt control	PRJNA853878	SRR23339896	86,22,631	31,92,048	277	84.22
G2C8		PRJNA853878	SRR23339902	59,03,249	45,78,847	288.19	77.56
G1T8	8ppt treatment	PRJNA853878	SRR23339892	59,81,819	62,23,548	264	82.16
G2T8		PRJNA853878	SRR23339898	61,32,362	50,37,973	271.38	90.9
