# Supplementary material for: Interplay of gene expression and regulators under salinity stress in gill of Labeo rohita
Source: BMC Genomics. 2023 Jun 19;24:336. doi: 10.1186/s12864-023-09426-x (PMC10278310; doi:10.1186/s12864-023-09426-x)
Supplement: Supplementary file 3 — Supplementary Material 3 [file 12864_2023_9426_MOESM3_ESM.xlsx]

## Sheet: 2 ppt 
Supplementary table S2. Complete list of differentially expressed genes in 2ppt tretament group of Labeo rohita
Gene id	Base Mean	log2 FoldChange	p-value
ROHU_027358	153.95	-4.38003	2.81e-15
ROHU_035955	237.113	-2.77556	1.58e-11
ROHU_019154	223.513	-2.5431	2.34e-10
ROHU_019455	356.684	-1.85988	1.72e-08
ROHU_007636	78.3406	3.59705	2.42e-08
ROHU_029299	86.4559	-3.46956	3.72e-08
ROHU_008991	93.145	3.35504	5.69e-08
ROHU_011206	1217.38	-1.64584	8.79e-08
ROHU_003603	25.8739	8.61493	3.94e-07
ROHU_006959	24.9323	8.57006	4.6e-07
ROHU_023401	136.652	-2.85251	5.27e-07
ROHU_017528	40.0401	5.77549	2.4e-06
ROHU_031355	28.6429	-7.84925	2.5e-06
ROHU_025264	25.5193	-7.68322	5.39e-06
ROHU_013536	1593.57	-1.53396	7.28e-06
ROHU_011233	540.084	1.41927	8.88e-06
ROHU_022672	33.3038	-5.68275	1.19e-05
ROHU_025765	16.0859	7.93519	1.19e-05
ROHU_035624	16.8789	8.0127	1.26e-05
ROHU_022162	50.8157	2.95063	1.86e-05
ROHU_036619	68.3413	-3.57871	2.26e-05
ROHU_010113	125.39	2.82125	2.38e-05
ROHU_030841	663.218	-1.62018	2.61e-05
ROHU_021652	21.6936	5.19413	3.06e-05
ROHU_020476	63.8535	2.43884	4.46e-05
ROHU_009628	56.8638	2.84688	7.8e-05
ROHU_004862	133.839	1.96213	9.91e-05
ROHU_003588	49.7507	-4.01646	0.000141493
ROHU_004083	226.534	1.35737	0.000174389
ROHU_020044	16.3304	6.58405	0.00017598
ROHU_030294	42.4599	-3.15226	0.000219038
ROHU_033484	13.6445	-6.78843	0.000275384
ROHU_013094	208.53	-1.39733	0.000371533
ROHU_014952	13.861	-6.82011	0.000409383
ROHU_020847	723.896	-1.34817	0.000451025
ROHU_013527	9.55264	7.17284	0.000489577
ROHU_003781	192.741	1.59479	0.000529301
ROHU_030397	12.4583	-6.64117	0.000577489
ROHU_000446	43.5425	2.55426	0.000642921
ROHU_028798	1203.34	0.908005	0.000729774
ROHU_033440	28.3354	-4.18202	0.000792348
ROHU_035101	91.9531	-1.72967	0.000817004
ROHU_020742	80.8259	2.12026	0.000867709
ROHU_036547	23.8983	-3.92186	0.000910882
ROHU_006024	144.742	1.54251	0.00101353
ROHU_032481	17.3528	4.11558	0.00109328
ROHU_025550	12.6854	-6.69357	0.00120137
ROHU_007715	141.807	-1.45352	0.0012463
ROHU_027528	108.104	1.54369	0.00118768
ROHU_029522	21.7058	3.67323	0.00122656
ROHU_014388	597.153	1.16951	0.00140311
ROHU_013266	54.8396	2.08057	0.00153871
ROHU_030335	838.003	-0.997516	0.00158964
ROHU_018073	10.1262	-6.36603	0.00170181
ROHU_018880	176.547	-1.24873	0.00179069
ROHU_020752	148.059	-1.40978	0.00184682
ROHU_001971	10.0435	-6.32599	0.00232023
ROHU_006450	64.596	1.81635	0.00233591
ROHU_004071	14.473	4.07201	0.00264796
ROHU_004945	1652.07	-0.971974	0.00268078
ROHU_022924	352.456	-1.29454	0.00282112
ROHU_006478	459.658	-0.943464	0.00293218
ROHU_000035	27.4469	-2.94679	0.00307824
ROHU_001359	8.46895	-6.09	0.00335376
ROHU_018381	135.894	1.26047	0.00340318
ROHU_019951	118.35	-1.37909	0.00325
ROHU_023824	313.99	-1.17406	0.00338783
ROHU_008312	49.2968	-2.0739	0.0034301
ROHU_011053	124.984	-1.3184	0.00325061
ROHU_037427	462.036	1.11802	0.00315881
ROHU_014769	26.2732	2.73766	0.00371823
ROHU_021293	20.2345	3.68866	0.0037512
ROHU_037434	161.911	1.53282	0.00372352
ROHU_021599	13.5945	3.97671	0.00404029
ROHU_004424	8.87213	-6.14627	0.00428753
ROHU_009408	8.59839	-6.10103	0.00482691
ROHU_009294	9.31523	4.9703	0.00528447
ROHU_011472	11.9848	4.68882	0.0054393
ROHU_003576	8.48381	-6.11474	0.00573588
ROHU_018828	376.209	-0.993472	0.00577279
ROHU_018897	128.289	1.26722	0.00559918
ROHU_019685	145.438	1.17427	0.00573947
ROHU_018977	90.046	1.49571	0.00595841
ROHU_035288	182.564	1.10069	0.00592938
ROHU_017415	21.048	-2.86545	0.00653027
ROHU_019469	187.199	-1.11425	0.00638643
ROHU_021390	438.972	-1.16157	0.00630934
ROHU_024684	19.3126	-3.575	0.00651056
ROHU_027395	8.58472	5.43402	0.00641506
ROHU_008766	1778.07	-0.970003	0.00637632
ROHU_035315	123.638	-1.2649	0.0064246
ROHU_005382	11.3647	4.62406	0.0067879
ROHU_017938	141.849	1.20147	0.00696361
ROHU_024609	55.6026	-2.61685	0.0070102
ROHU_013100	343.353	-1.02592	0.00716183
ROHU_035831	110.77	1.30545	0.00752838
ROHU_024357	92.4044	-1.44838	0.00780306
ROHU_014768	56.5447	1.77531	0.0079766
ROHU_037435	1086.07	0.901541	0.0079083
ROHU_017388	34.5203	-2.18758	0.00816818
ROHU_026737	185.251	-1.35033	0.0090453
ROHU_027521	255.849	-1.02078	0.00894157
ROHU_028925	10.7039	-4.9808	0.00903069
ROHU_014584	86.6694	1.32297	0.00914052
ROHU_005514	126.83	-1.20252	0.00924873
ROHU_036093	128.118	-1.19782	0.00934011
ROHU_019470	196.617	-1.09986	0.00947438
ROHU_004072	82.7296	1.82702	0.00974515
ROHU_020634	125.49	1.36779	0.0102719
ROHU_027168	178.804	-1.13158	0.0100095
ROHU_030831	247.861	-0.984047	0.010156
ROHU_011892	25.1529	2.28195	0.010025
ROHU_012655	202.697	-1.03029	0.0101823
ROHU_035995	56.4494	-1.65889	0.0107177
ROHU_026281	587.892	0.835285	0.0109101
ROHU_011530	116.666	1.30008	0.0112723
ROHU_017344	124.354	-1.26133	0.0122674
ROHU_004937	749.967	0.962634	0.0122809
ROHU_006361	684.021	0.797494	0.0123412
ROHU_026404	621.294	0.714195	0.0119299
ROHU_037078	20.9732	-3.02191	0.0123633
ROHU_029005	25.3536	2.77669	0.0122652
ROHU_010961	219.681	1.12884	0.0119645
ROHU_020612	140.913	-1.3521	0.012787
ROHU_011224	309.688	-0.824541	0.0128779
ROHU_024077	16.0629	3.60466	0.0129859
ROHU_032981	194.302	-0.998075	0.0131118
ROHU_020435	224.847	0.995203	0.0132914
ROHU_011204	170.016	-10.4229	0.013625
ROHU_000980	182.327	-1.06253	0.0139312
ROHU_031133	277.288	0.926416	0.0138522
ROHU_019555	108.186	-1.15425	0.0143513
ROHU_013904	82.3806	-1.95973	0.015004
ROHU_006025	75.9382	1.33684	0.0155089
ROHU_027801	16.7872	-2.87129	0.0151881
ROHU_034057	50.4286	1.65405	0.0154169
ROHU_037431	1682.76	0.806875	0.0153798
ROHU_027199	265.346	0.956147	0.0159248
ROHU_011270	51.4357	1.5362	0.0161567
ROHU_013711	221.6	-0.904324	0.0162533
ROHU_012786	16.8135	-3.07144	0.0164403
ROHU_030031	16.6076	-3.05805	0.0165959
ROHU_021466	73.6089	1.38769	0.0170265
ROHU_023951	161.151	0.96478	0.017066
ROHU_011071	91.1712	-1.26705	0.0171371
ROHU_000654	10.872	-4.08952	0.0217945
ROHU_002058	49.5312	1.64205	0.0240987
ROHU_002871	18.0521	-2.38629	0.0351397
ROHU_002944	10.2653	-3.66751	0.0315844
ROHU_014330	116.305	0.952324	0.0417958
ROHU_014406	219.313	-0.967617	0.0224779
ROHU_014669	10.0084	-3.9289	0.0241798
ROHU_014836	680.452	-0.85317	0.0251006
ROHU_035980	351.898	-0.693753	0.0362792
ROHU_014947	42.0427	1.35829	0.0489592
ROHU_003973	79.8371	-1.30229	0.0321399
ROHU_015044	29.9854	1.65968	0.0400345
ROHU_015074	696.774	-0.799151	0.0311122
ROHU_004070	15.0086	2.39611	0.0411069
ROHU_004160	306.067	0.668563	0.0487316
ROHU_015411	10.8722	-3.78402	0.0213433
ROHU_015529	1052.34	-0.623874	0.0275647
ROHU_015609	59.2362	1.48592	0.0282439
ROHU_015629	291.023	-0.961939	0.0453764
ROHU_004355	82.2646	-1.16372	0.0418683
ROHU_004410	50.024	1.97145	0.0247514
ROHU_015969	108.606	1.07415	0.02028
ROHU_004727	22.8571	2.29792	0.0404206
ROHU_016793	60.6978	-1.28568	0.0381114
ROHU_017149	26.36	2.41899	0.0304271
ROHU_017154	368.681	0.910645	0.0478791
ROHU_017624	42.5357	1.86938	0.0311558
ROHU_005015	328.945	-1.08596	0.0192133
ROHU_036275	55.131	1.35221	0.0280691
ROHU_018406	147.238	0.896399	0.0327725
ROHU_018648	68.9144	-1.24675	0.0310417
ROHU_036306	47.1352	1.4589	0.0442145
ROHU_036310	944.164	0.598807	0.0260874
ROHU_036314	744.255	0.659155	0.0209297
ROHU_036339	13.0768	-2.52324	0.0484062
ROHU_005388	42.2269	-1.51444	0.0491512
ROHU_019674	482.236	0.721897	0.0232636
ROHU_020046	16.5607	2.31556	0.0317128
ROHU_005490	35.7622	2.07445	0.0412746
ROHU_020553	611.434	0.638726	0.0282077
ROHU_005510	490.955	-0.729152	0.0429458
ROHU_005544	51.9639	1.74665	0.0200551
ROHU_005630	119.002	0.973252	0.0411858
ROHU_020739	48.6065	1.41567	0.0298585
ROHU_020770	60.5226	1.19881	0.0424581
ROHU_021151	61.9939	1.3549	0.0462439
ROHU_021354	9.45895	-3.55773	0.0445457
ROHU_021534	421.528	-0.811129	0.0187534
ROHU_021536	15.0516	-3.15301	0.0220504
ROHU_021825	387.076	0.63043	0.0455322
ROHU_021901	136.295	-0.885952	0.0468502
ROHU_021916	701.155	-0.708349	0.0284755
ROHU_021985	104.01	-1.3279	0.0201005
ROHU_022182	59.1632	-1.47884	0.0252985
ROHU_006187	91.6304	1.03139	0.0391569
ROHU_022704	90.1357	1.3226	0.0308098
ROHU_022708	14.3974	-3.67109	0.0340619
ROHU_022709	18.6788	2.36851	0.0205141
ROHU_022887	18.9459	2.00148	0.0457277
ROHU_006394	12.1692	2.80304	0.0289299
ROHU_006440	100.678	-1.51845	0.0189615
ROHU_023268	44.6036	1.69812	0.0220615
ROHU_036734	204.538	-0.925508	0.0497633
ROHU_006785	12.6661	-3.25359	0.0251306
ROHU_006822	8.42931	4.07628	0.0344799
ROHU_024076	16.7085	-2.49527	0.0320594
ROHU_024158	19.6455	2.31933	0.0224394
ROHU_024174	320.719	0.682839	0.0375074
ROHU_024178	78.3226	-1.28459	0.0250321
ROHU_024254	43.0423	-1.43503	0.040182
ROHU_024263	33.4324	1.53736	0.0487106
ROHU_024297	51.1415	-1.30554	0.0420902
ROHU_024455	20.0412	2.39255	0.0473401
ROHU_036835	145.231	-1.00358	0.0358503
ROHU_024640	51.4458	1.42751	0.0252862
ROHU_036845	236.08	-0.736702	0.0446543
ROHU_024850	40.8216	1.41106	0.0440493
ROHU_024897	91.8984	-1.15728	0.0235287
ROHU_025328	133.604	1.01575	0.0250515
ROHU_025330	43.4685	-1.54208	0.0487389
ROHU_025658	8.23495	3.35001	0.0365237
ROHU_025690	106.735	-1.11444	0.0469062
ROHU_025735	34.7513	-1.97266	0.039714
ROHU_007523	43.8936	1.38712	0.0401727
ROHU_025955	44.7027	-1.4643	0.0343733
ROHU_026473	115.178	-0.971714	0.041155
ROHU_026552	630.219	0.651709	0.0232551
ROHU_026758	26.0772	-1.97879	0.0343853
ROHU_027035	108.406	1.03636	0.031104
ROHU_027124	195.297	0.811498	0.0315864
ROHU_037038	395.862	-0.715644	0.0374518
ROHU_027707	279.2	-1.14478	0.0194332
ROHU_028070	10.4392	3.2451	0.0273946
ROHU_028212	210.88	1.04424	0.0246061
ROHU_028469	66.5947	-1.24591	0.0367414
ROHU_028589	57.0859	9.76188	0.0413846
ROHU_009156	37.419	-5.08275	0.0271589
ROHU_028890	102.881	1.00519	0.042666
ROHU_009589	12.626	-3.03856	0.0383625
ROHU_028992	8.05188	-3.60751	0.0490869
ROHU_029129	71.886	1.26886	0.0205025
ROHU_029228	61.0965	-1.19115	0.047947
ROHU_029303	69.821	-1.63646	0.0205577
ROHU_029578	325.935	-0.794522	0.0275103
ROHU_029625	45.0332	-1.36116	0.0488303
ROHU_029703	1454.36	-0.652146	0.033235
ROHU_030023	234.871	-1.09033	0.0327923
ROHU_030329	63.0217	-1.28461	0.0436317
ROHU_030411	31.259	-1.95955	0.0180462
ROHU_030439	26.1299	-2.13395	0.026659
ROHU_030975	49.9747	-1.55302	0.0269262
ROHU_011109	294.936	-0.710578	0.0383673
ROHU_035268	125.175	-1.0536	0.0273614
ROHU_011191	21.6975	-2.1164	0.0314457
ROHU_011198	248.212	-0.803364	0.0474024
ROHU_011277	35.727	1.53055	0.0411307
ROHU_011289	141.919	1.10176	0.022232
ROHU_011422	185.741	0.903926	0.0206451
ROHU_035398	489.691	-0.686513	0.0390527
ROHU_032044	39.1139	-6.05053	0.0482496
ROHU_032331	9.43137	-3.54917	0.0382617
ROHU_032379	12.374	2.97991	0.0194682
ROHU_012266	69.7155	1.60902	0.027877
ROHU_012533	58.2285	-1.43539	0.0384366
ROHU_033116	416.926	-0.78158	0.0421094
ROHU_012642	30.9167	1.63319	0.0396947
ROHU_033374	81.0746	-1.19999	0.0409709
ROHU_035762	20.1483	-2.07492	0.0430165
ROHU_034459	18.1027	-2.60727	0.0224026
ROHU_000121	4.66938	6.14903	0.0129777
ROHU_000528	4.11244	5.963	0.0210397
ROHU_000651	4.48805	-5.17403	0.0380783
ROHU_000799	4.88327	6.20069	0.0256453
ROHU_001171	5.25622	-5.42291	0.02594
ROHU_002045	6.23871	-5.6577	0.0119749
ROHU_002104	3.57703	5.76723	0.0332737
ROHU_035917	5.48325	6.37806	0.0067822
ROHU_003021	6.79468	-5.76697	0.00938964
ROHU_003393	3.59856	5.78446	0.0346341
ROHU_003659	4.88327	6.20069	0.0256453
ROHU_014210	7.09176	-5.84868	0.00752527
ROHU_003817	5.29089	6.34385	0.0181789
ROHU_003877	6.25408	6.55744	0.00568958
ROHU_004011	3.5555	5.74941	0.035033
ROHU_015454	6.42757	-5.70915	0.0115804
ROHU_016491	4.06939	5.93716	0.0430879
ROHU_016634	5.5915	-5.47834	0.0317259
ROHU_004741	4.66938	6.14903	0.0129777
ROHU_036169	4.81937	6.19859	0.0114924
ROHU_004867	5.69714	6.42354	0.0157817
ROHU_036221	5.31351	-5.40782	0.0251542
ROHU_004985	4.75755	-5.26562	0.0312463
ROHU_018994	6.66948	-5.75137	0.00915554
ROHU_019145	7.68747	4.7119	0.0134489
ROHU_019339	5.83553	-5.57437	0.0344871
ROHU_019379	5.86667	4.32509	0.0363117
ROHU_019434	4.83819	-5.28461	0.0297957
ROHU_019626	5.18326	6.28978	0.00973379
ROHU_019706	4.52413	-5.19186	0.0366087
ROHU_005493	4.28222	-5.12849	0.0493106
ROHU_021304	4.45548	6.09635	0.0309693
ROHU_021305	4.86242	6.22254	0.014899
ROHU_021593	4.36286	-5.15056	0.0428856
ROHU_021728	4.45548	6.09635	0.0309693
ROHU_006039	7.76612	3.97571	0.0399765
ROHU_022671	6.63341	-5.73932	0.00949341
ROHU_022856	4.53261	-5.17746	0.0418835
ROHU_022879	3.5555	5.74941	0.035033
ROHU_006661	4.06939	5.93716	0.0430879
ROHU_023459	5.47479	-5.45043	0.0473387
ROHU_023745	3.8555	5.87667	0.0260904
ROHU_024306	7.809	-5.96885	0.0051568
ROHU_007121	4.29071	-5.11412	0.043017
ROHU_007145	4.87426	-5.30112	0.0289004
ROHU_025577	4.60476	-5.21183	0.0350579
ROHU_026033	4.96338	-5.30727	0.0335139
ROHU_026424	4.06939	5.93716	0.0430879
ROHU_007803	7.22545	-5.85427	0.00758239
ROHU_026505	5.88858	-5.57309	0.0148893
ROHU_027110	3.5555	5.74941	0.035033
ROHU_008156	4.66938	6.14903	0.0129777
ROHU_027157	4.48805	-5.17403	0.0380783
ROHU_027368	3.29856	5.64879	0.0426883
ROHU_008270	4.63235	-5.24207	0.0399621
ROHU_008286	4.71243	6.1751	0.0144153
ROHU_008362	4.57293	-5.18842	0.0435198
ROHU_027742	6.13338	3.82467	0.049819
ROHU_008497	5.01242	6.26599	0.0216263
ROHU_008534	4.11244	5.963	0.0210397
ROHU_027928	5.07161	-5.35389	0.025401
ROHU_008725	5.47054	-5.44888	0.0235983
ROHU_028111	6.53055	4.47026	0.0256584
ROHU_028442	4.41166	-5.14569	0.0410013
ROHU_028476	5.33262	-5.44537	0.0267404
ROHU_009508	4.5409	6.11172	0.0144534
ROHU_009537	6.12629	6.55496	0.0110402
ROHU_029099	5.06312	-5.36668	0.0276857
ROHU_029326	7.26152	-5.86499	0.0068941
ROHU_029840	6.08593	-5.61693	0.013197
ROHU_010650	4.6854	-5.23168	0.0343925
ROHU_030072	5.22631	6.31379	0.0082008
ROHU_030176	5.5915	-5.47834	0.0317259
ROHU_010800	5.69714	6.42354	0.0157817
ROHU_030952	6.661	-5.76096	0.0101674
ROHU_010958	6.36391	-5.67414	0.0117879
ROHU_011633	5.18326	6.28978	0.00973379
ROHU_032948	5.01242	6.26599	0.0216263
ROHU_033113	6.70556	-5.76329	0.00904508
ROHU_012710	3.7055	5.81442	0.0297816
ROHU_033696	6.40003	4.90668	0.0402947
ROHU_034223	4.66938	6.14903	0.0129777
ROHU_013232	6.09017	-5.61135	0.0138126
ROHU_013233	4.99946	-5.3223	0.0290973
ROHU_034454	3.5555	5.74941	0.035033
ROHU_034531	4.53261	-5.17746	0.0418835
ROHU_034807	3.40551	5.68175	0.0432178
ROHU_034833	4.06939	5.93716	0.0430879
ROHU_013739	4.26244	6.01927	0.0182826

## Sheet: 4 ppt
Supplementary table S2. Complete list of differentially expressed genes in 4ppt tretament group of Labeo rohita
Gene id	Base Mean	log2 FoldChange	p-value
ROHU_019154	479.169	-4.8346	4.43e-31
ROHU_023401	276.126	-5.08433	5.11e-29
ROHU_021330	331.679	-8.39659	1.46e-28
ROHU_019455	774.55	-3.60203	1.65e-26
ROHU_027358	309.357	-4.28843	6.75e-26
ROHU_004190	166.74	-3.88377	5.23e-15
ROHU_030432	143.466	-10.9558	1.41e-12
ROHU_030169	89.6861	9.6185	4.84e-10
ROHU_032997	75.739	6.95434	3.96e-09
ROHU_002045	53.4084	-7.03646	5.62e-09
ROHU_025264	46.2404	-9.31733	1.04e-08
ROHU_002092	40.1567	-9.11646	2.23e-08
ROHU_035737	495.725	-1.97544	2.21e-08
ROHU_036900	55.1438	8.92323	3.5e-08
ROHU_025550	326.928	6.18483	9.13e-08
ROHU_027955	38.0083	8.38025	3.12e-07
ROHU_025814	95.8483	-23.9331	5.7e-07
ROHU_011053	333.597	-1.7374	1.9e-06
ROHU_000035	98.8317	-3.33331	2.68e-06
ROHU_016803	1004.58	-1.73958	5.13e-06
ROHU_030721	371.967	2.14426	6.82e-06
ROHU_018884	432.87	-1.91618	7.45e-06
ROHU_026758	45.633	4.07035	8.06e-06
ROHU_002391	18.2495	-7.97712	1.03e-05
ROHU_027665	18.7845	-8.02546	1.31e-05
ROHU_025536	677.246	8.9379	1.45e-05
ROHU_018956	1381.48	-1.35879	1.76e-05
ROHU_030952	20.8218	-6.83011	2.53e-05
ROHU_018284	76.2674	-2.4284	3.22e-05
ROHU_025336	44.5649	-3.24707	3.23e-05
ROHU_012373	15.5213	-7.74142	3.83e-05
ROHU_008367	561.039	-1.32898	4.99e-05
ROHU_016923	35.4425	-3.36137	6e-05
ROHU_024449	88.9278	-2.17479	7.87e-05
ROHU_014388	1605.21	-1.46557	8.45e-05
ROHU_015086	474.169	-1.58508	8.59e-05
ROHU_012599	827.942	-1.72971	8.43e-05
ROHU_006997	16.854	7.19489	9.6e-05
ROHU_024672	13.1362	-7.50725	0.000100779
ROHU_014289	31.4522	-3.47645	0.000115609
ROHU_036306	194.168	1.77847	0.000113934
ROHU_035175	2447.58	-1.39921	0.000135507
ROHU_013817	12.2671	-7.41024	0.00017993
ROHU_004072	145.832	-2.42273	0.0002281
ROHU_036093	210.034	-1.5079	0.000232167
ROHU_006025	47.0913	2.7113	0.000236689
ROHU_006024	66.2254	2.86358	0.000264064
ROHU_014143	30.4848	5.60375	0.000278892
ROHU_027161	55.1861	-2.48616	0.00029352
ROHU_032326	667.613	-1.32825	0.000290356
ROHU_002380	14.515	6.9742	0.000304016
ROHU_007758	1593.32	-1.29324	0.000319219
ROHU_021469	126.739	1.7837	0.000352143
ROHU_009080	37.6145	3.9072	0.000351347
ROHU_009328	10.5697	-7.19017	0.000364042
ROHU_011071	232.136	1.55219	0.000370794
ROHU_027333	10.7413	-7.21911	0.000415396
ROHU_035447	26.1862	-3.54735	0.00041089
ROHU_024178	162.768	-1.92934	0.000445455
ROHU_025164	188.435	-2.01924	0.000486986
ROHU_008636	11.1864	-7.26608	0.000483696
ROHU_007526	11.2363	-7.28597	0.00050542
ROHU_035954	21.1823	4.97495	0.000533072
ROHU_004071	14.5626	-5.51636	0.000607865
ROHU_025266	85.9059	2.42968	0.000745255
ROHU_003944	169.35	1.58804	0.000868845
ROHU_009917	11.1979	6.62138	0.00089189
ROHU_026027	815.666	-1.49261	0.000941066
ROHU_027855	48.5855	2.54254	0.00093452
ROHU_003919	8.69019	-6.90783	0.00110535
ROHU_022513	636.478	1.05364	0.00117693
ROHU_011986	135.519	-1.50016	0.00121425
ROHU_000632	546.64	-1.44674	0.00136892
ROHU_011905	42.657	2.49411	0.00136318
ROHU_016318	448.269	-1.25004	0.00140142
ROHU_015074	1060.5	1.21777	0.00145052
ROHU_019943	8.28587	-6.84323	0.00152718
ROHU_013904	70.311	-1.96057	0.00163053
ROHU_003969	113.449	-2.04555	0.00170236
ROHU_011289	380.88	-1.10545	0.00172921
ROHU_000980	401.264	1.15094	0.00182771
ROHU_016110	69.4632	-2.32781	0.0017916
ROHU_017156	11.5148	6.63563	0.00181034
ROHU_010226	10.08	6.44998	0.00178228
ROHU_030031	147.99	-5.02833	0.0018458
ROHU_008996	264.764	-9.40763	0.00188268
ROHU_024076	52.6128	-2.23603	0.00194867
ROHU_004789	14.8887	-4.86128	0.00206966
ROHU_012996	9.4841	6.38181	0.00207989
ROHU_020944	7.74023	-6.74446	0.00211794
ROHU_030893	106.141	-1.75468	0.00215104
ROHU_017926	22.2411	-3.17213	0.00233493
ROHU_024455	30.3473	2.93828	0.00230101
ROHU_030294	26.7301	-3.85894	0.00233583
ROHU_024357	85.9267	1.89465	0.00260407
ROHU_034676	7.35632	-6.66851	0.00261201
ROHU_018943	190.195	1.60972	0.00271087
ROHU_025997	8.81111	-6.93587	0.00279098
ROHU_024600	26.3234	3.39998	0.00283018
ROHU_000566	7.24523	-6.64419	0.0028696
ROHU_004961	64.2476	-2.4935	0.00298402
ROHU_032140	1350.11	0.894473	0.00303446
ROHU_019470	464.288	-1.58887	0.0030929
ROHU_036405	18.9008	3.8108	0.00317429
ROHU_015710	274.647	-1.18658	0.00334981
ROHU_037380	2831.08	1.04276	0.00335243
ROHU_000536	10.3858	6.48641	0.00363845
ROHU_006022	178.558	1.48893	0.00359653
ROHU_010854	594.867	-1.00426	0.00366267
ROHU_030675	20.0686	4.05364	0.0037166
ROHU_014346	110.84	1.76619	0.00397389
ROHU_020910	566.231	-1.24245	0.00405788
ROHU_010961	595.352	-0.960668	0.00406187
ROHU_024297	180.295	-1.20885	0.00410979
ROHU_001291	14.3225	5.54417	0.00422703
ROHU_003916	209.03	-6.54654	0.00431941
ROHU_015808	198.721	1.24032	0.00428299
ROHU_022912	99.4945	1.75327	0.00422207
ROHU_030894	151.484	-1.54969	0.00432545
ROHU_026668	797.826	-1.07622	0.00442638
ROHU_020477	84.6376	-6.08626	0.00451547
ROHU_000954	128.998	-1.99216	0.00477596
ROHU_017344	272.332	-1.13922	0.00482783
ROHU_036363	92.007	1.51348	0.00479863
ROHU_032154	30.5375	2.7022	0.0047938
ROHU_013225	8.07614	6.1314	0.00480149
ROHU_019227	159.684	-1.28129	0.00500098
ROHU_004867	12.9283	-4.60792	0.00541764
ROHU_017262	49.174	-2.76964	0.00551794
ROHU_007065	19.1468	-3.70681	0.00549761
ROHU_033238	356.223	1.19094	0.00574748
ROHU_003674	9.06338	6.28907	0.00587866
ROHU_007921	120.618	1.36655	0.00614794
ROHU_021875	141.287	1.3183	0.00660491
ROHU_022305	55.1343	1.90845	0.00652641
ROHU_007039	357.076	0.998085	0.00653568
ROHU_026862	40.7756	-2.02277	0.00643068
ROHU_008749	1404.25	-0.940474	0.0065655
ROHU_008825	79.3865	2.15136	0.00666095
ROHU_028890	334.206	-1.14342	0.00662856
ROHU_029703	1509.72	-0.903767	0.00660802
ROHU_011152	972.194	-0.920361	0.00650479
ROHU_033960	7.35875	6.00645	0.00652403
ROHU_030978	127.614	1.3798	0.00680354
ROHU_025217	68.7168	-1.6664	0.00696401
ROHU_005479	661.775	0.997329	0.00708296
ROHU_003323	118.288	-1.55601	0.00735746
ROHU_036336	222.921	1.34586	0.00738249
ROHU_016169	24.2339	-3.67431	0.00747856
ROHU_005492	21.3581	-2.92561	0.00759151
ROHU_025068	29.9424	2.35903	0.00759761
ROHU_021151	137.323	1.41704	0.00769816
ROHU_027168	441.206	-1.38679	0.00798943
ROHU_027777	13.7202	4.32122	0.0079709
ROHU_037179	7.97489	6.1041	0.00793095
ROHU_012006	605.703	0.953247	0.00788784
ROHU_034683	15.5732	-3.56321	0.00798735
ROHU_005493	6.04285	-6.37759	0.00815812
ROHU_024870	6.04285	-6.37759	0.00815812
ROHU_003808	7.25749	5.97296	0.00828853
ROHU_011233	1487.6	1.15551	0.00838037
ROHU_036438	80.8821	1.49871	0.0084624
ROHU_024122	284.633	-1.26603	0.008559
ROHU_015590	6.96739	5.92007	0.00870204
ROHU_022936	2085.39	-0.777461	0.00882683
ROHU_025569	102.747	-1.37363	0.00876224
ROHU_008885	5.66876	-6.29495	0.00877001
ROHU_009173	5.63854	-6.28294	0.00882246
ROHU_018954	1059.44	1.3117	0.00896792
ROHU_008437	6.35572	-6.46514	0.00936872
ROHU_030745	369.815	-1.27453	0.0094104
ROHU_028071	15.5616	-3.34506	0.00954713
ROHU_013475	7965.59	-0.86704	0.00969761
ROHU_014883	339.558	-1.29827	0.009919
ROHU_036164	38.3833	2.2167	0.00982043
ROHU_020788	229.491	1.14668	0.00991569
ROHU_017114	301.035	0.998922	0.0101536
ROHU_004595	10.977	-4.19598	0.0104223
ROHU_014168	26.7459	2.82732	0.0105441
ROHU_005544	96.5365	-1.71567	0.0106315
ROHU_021563	54.2354	1.71643	0.0112381
ROHU_020767	18.6337	-2.72824	0.0113817
ROHU_005843	114.856	-1.27895	0.0114392
ROHU_002237	7.41039	5.99755	0.0115261
ROHU_014357	94.8896	-1.39905	0.0115832
ROHU_001002	86.5499	-1.39266	0.0117563
ROHU_024527	5.61813	-6.28668	0.0118469
ROHU_024988	6.3467	5.7941	0.0119045
ROHU_007643	127.922	1.44309	0.0122656
ROHU_028175	171.065	-1.17705	0.0122293
ROHU_026181	10.219	-4.09104	0.0124589
ROHU_022898	223.513	1.07052	0.0127257
ROHU_000501	5.23422	-6.18209	0.0128163
ROHU_015581	308.885	-0.953863	0.0129086
ROHU_024754	10.2965	4.94981	0.0129592
ROHU_015037	12.9069	-3.24236	0.0131224
ROHU_020010	5.17376	-6.15618	0.013078
ROHU_001674	6.26569	5.76265	0.0139827
ROHU_015517	747.706	-0.774482	0.0149712
ROHU_004769	39.6772	-1.83383	0.0137759
ROHU_004945	2511.22	0.898269	0.0147117
ROHU_018251	1228.67	0.783098	0.0143125
ROHU_019346	5.01203	-6.11301	0.014106
ROHU_019770	64.919	1.62981	0.0149271
ROHU_020435	976.301	-0.819512	0.0144835
ROHU_006407	7.97413	-4.68496	0.014715
ROHU_023073	9.22837	4.87606	0.0147954
ROHU_023131	607.134	-0.957444	0.0148947
ROHU_023154	65.4884	1.59064	0.0139894
ROHU_036747	17.7718	-2.8856	0.0141378
ROHU_006957	11.9164	4.07441	0.0150749
ROHU_007143	6.8205	-6.5659	0.0135618
ROHU_025461	54.5004	1.6764	0.0152352
ROHU_025544	66.652	-7.01394	0.0142994
ROHU_007243	46.1807	1.89384	0.0153184
ROHU_026331	20.5077	2.66062	0.0151249
ROHU_027456	51.9509	-1.64009	0.0146303
ROHU_008732	6.71999	-6.53064	0.0153476
ROHU_029217	38.3338	8.38829	0.0148964
ROHU_030073	70.5859	1.5045	0.0144328
ROHU_030998	5.01203	-6.11301	0.014106
ROHU_011155	359.165	0.996914	0.0145587
ROHU_031697	11.0418	4.17091	0.0141821
ROHU_035388	30.0133	2.36171	0.0153773
ROHU_032696	5.01203	-6.11301	0.014106
ROHU_035588	415.675	-0.917641	0.0135416
ROHU_012710	11.3567	4.22292	0.0140167
ROHU_005536	78.0085	1.40688	0.0156165
ROHU_011103	318.691	1.2886	0.0156511
ROHU_032303	415.145	-0.967467	0.0156187
ROHU_037050	211.549	-1.17905	0.015768
ROHU_022932	11098.4	-0.998068	0.0159428
ROHU_035255	1982.79	-0.791206	0.0160127
ROHU_029675	12.5247	-4.46551	0.0161077
ROHU_014815	44.7906	-1.80692	0.0164755
ROHU_004267	12.7426	-3.63543	0.0167312
ROHU_016143	82.954	-1.4106	0.0166123
ROHU_017068	105.399	1.25581	0.0165422
ROHU_019685	212.801	-1.07753	0.0166062
ROHU_022683	10.3013	-4.2087	0.0166185
ROHU_023300	731.411	-0.947701	0.01657
ROHU_009217	149.209	1.07847	0.0167198
ROHU_035412	330.947	-1.331	0.0166456
ROHU_001786	17.5265	2.82151	0.017154
ROHU_005808	144.334	-1.74183	0.0169506
ROHU_023349	8.58023	-4.81319	0.0171623
ROHU_025574	676.924	0.78167	0.0171387
ROHU_027664	154.523	-1.71628	0.0171067
ROHU_009846	5.14353	-6.14386	0.0172143
ROHU_030054	22.2406	-3.26638	0.0169093
ROHU_025340	93.723	1.2668	0.0175374
ROHU_027334	4.73921	-6.03152	0.0175197
ROHU_033368	7.59022	-4.61126	0.0173999
ROHU_036619	284.963	1.08617	0.0178055
ROHU_007918	2348.54	-0.692602	0.0177725
ROHU_023399	5.6855	5.6388	0.0179634
ROHU_025690	377.619	-0.981273	0.0179943
ROHU_013653	14748.3	-0.743524	0.0180352
ROHU_003616	12.3783	3.72339	0.0181182
ROHU_027027	114.406	1.25208	0.0182821
ROHU_017682	54.9693	-1.55031	0.0189881
ROHU_020476	23.562	-3.1263	0.0190648
ROHU_005507	4.68858	-6.02265	0.0188645
ROHU_022119	705.083	0.978876	0.0187021
ROHU_006141	281.817	-0.888375	0.0190687
ROHU_022363	10.8062	-4.26894	0.0186878
ROHU_023359	269.655	-0.980815	0.0190133
ROHU_009312	4882.65	-0.715526	0.018559
ROHU_033691	29.9	2.44358	0.0190862
ROHU_035955	503.545	1.15788	0.0192846
ROHU_022933	10888.1	-0.955684	0.0193208
ROHU_036778	5.62475	5.61221	0.0193847
ROHU_008312	96.0173	-1.80863	0.0195308
ROHU_036251	960.249	-0.910751	0.0199172
ROHU_020634	216.81	-1.1997	0.0197869
ROHU_024379	28.1542	2.17805	0.0198806
ROHU_021358	5.99129	5.69126	0.0201125
ROHU_037260	115.865	1.14233	0.0201077
ROHU_015728	34.2502	-2.28902	0.0206287
ROHU_017670	362.499	-1.06896	0.0205684
ROHU_019468	558.046	-0.789722	0.0205828
ROHU_020021	5.4921	5.59507	0.0207334
ROHU_020741	801.14	-0.894746	0.0205044
ROHU_022618	174.318	1.00557	0.0207004
ROHU_010954	6.00204	-6.38171	0.0203324
ROHU_035581	118.771	1.14314	0.0202625
ROHU_024261	55.173	-1.59463	0.0209784
ROHU_011056	280.425	1.11545	0.0209578
ROHU_025396	55.639	1.57177	0.0210581
ROHU_031270	10.4511	-4.16868	0.0212825
ROHU_014720	181.518	-0.974612	0.0217718
ROHU_018250	628.344	0.929754	0.0217174
ROHU_029827	309.898	-0.98696	0.0217666
ROHU_011198	340.84	0.840581	0.0215482
ROHU_013100	529.279	0.866179	0.0217488
ROHU_014397	14.1253	-3.49891	0.0220412
ROHU_015076	62.6218	-1.51357	0.0222656
ROHU_020526	1473.86	-0.696508	0.0223485
ROHU_022560	220.587	1.07427	0.0223617
ROHU_027519	2941.95	-0.710731	0.0222894
ROHU_009367	3185.71	-0.729505	0.022285
ROHU_013226	5.37515	5.56357	0.0222813
ROHU_018383	108.975	1.17622	0.0225683
ROHU_026273	104.159	1.32676	0.0225064
ROHU_014578	740.072	-0.751172	0.022662
ROHU_002953	6.28072	-5.11798	0.0232213
ROHU_004199	20.7053	2.60233	0.0236263
ROHU_017026	45.7635	1.63369	0.022976
ROHU_018321	144.816	-1.39079	0.0237204
ROHU_021652	51.6558	-5.33978	0.0232776
ROHU_006361	293.917	-0.884275	0.02349
ROHU_023393	515.102	0.796384	0.0230646
ROHU_024335	5.94421	5.72222	0.0236611
ROHU_007846	103.467	-1.17095	0.0232231
ROHU_027969	214.386	0.928597	0.0236096
ROHU_029275	258.014	-1.13494	0.0236788
ROHU_010421	949.148	-0.778047	0.0229482
ROHU_013753	151.595	1.0186	0.0229833
ROHU_026304	307.422	-0.874707	0.0239066
ROHU_003587	7.01701	5.95828	0.0241655
ROHU_035930	107.822	-1.14376	0.0241666
ROHU_019392	9.96443	4.00083	0.0241397
ROHU_036524	5.2177	5.51237	0.0242782
ROHU_003705	151	-1.05843	0.0246748
ROHU_015767	1068.53	-0.773309	0.0246655
ROHU_018773	179.868	0.98774	0.0249095
ROHU_000031	52.0153	-1.56161	0.0251942
ROHU_004004	23.7316	2.1669	0.0252068
ROHU_005893	6.88285	-4.47579	0.0254845
ROHU_023010	88.2473	-1.44572	0.0253914
ROHU_037083	46.1117	1.607	0.0254712
ROHU_003836	5.65894	-6.28238	0.0258362
ROHU_023857	5.65894	-6.28238	0.0258362
ROHU_031355	5.65894	-6.28238	0.0258362
ROHU_024311	753.768	-0.911734	0.0260715
ROHU_026687	80.3937	1.27399	0.0260073
ROHU_008072	146.585	-1.04752	0.0259231
ROHU_020639	376.195	0.796318	0.0262601
ROHU_020807	5.10075	5.47894	0.026227
ROHU_018427	10.4568	3.86661	0.0263598
ROHU_025120	103.949	1.16068	0.0265718
ROHU_009508	6.78311	5.90954	0.0266147
ROHU_035365	436.642	0.85088	0.0267419
ROHU_000446	111.736	1.71796	0.0276292
ROHU_006463	103.631	1.12418	0.0276711
ROHU_023188	85.2877	-1.25927	0.0270837
ROHU_024124	830.481	-0.74472	0.027016
ROHU_025090	12.387	3.48369	0.0277334
ROHU_026847	611.037	-0.968573	0.027328
ROHU_027470	9.38424	3.92108	0.0274789
ROHU_009786	9.11425	3.76932	0.027775
ROHU_009844	9.6227	3.97586	0.0268597
ROHU_037365	253.52	-0.852211	0.0273127
ROHU_030979	98.6913	1.36946	0.0272841
ROHU_035579	79.7029	1.23898	0.027606
ROHU_035774	5.4564	-6.24437	0.0270183
ROHU_010538	24.4107	2.1844	0.0279339
ROHU_014952	23.9564	-2.29002	0.0281989
ROHU_005237	573.232	-0.809526	0.0282103
ROHU_030692	29.8823	-1.84457	0.0284776
ROHU_014381	181.534	-0.946905	0.0288129
ROHU_004424	18.6513	7.35383	0.0287528
ROHU_021555	8.97586	-3.93499	0.0288178
ROHU_008122	10.9309	-3.15276	0.0289644
ROHU_029480	9.85554	-4.07289	0.0289158
ROHU_031380	117.104	1.61035	0.0286836
ROHU_019240	5.03999	5.44937	0.0292468
ROHU_030030	23.1814	-8.32308	0.0293762
ROHU_018139	71.5766	-1.27937	0.0298912
ROHU_008413	635.656	0.786404	0.0296032
ROHU_030043	148.932	1.09369	0.0298273
ROHU_011064	12.1042	-2.97858	0.0297408
ROHU_031846	9.17059	3.88841	0.0299173
ROHU_013067	5.4018	-4.88615	0.02971
ROHU_000768	100.594	1.21024	0.0302457
ROHU_016858	3702.36	-2.21458	0.0308327
ROHU_018285	37.2291	-1.66019	0.0304738
ROHU_021413	35.9367	-1.70722	0.0307768
ROHU_022175	12.4577	3.29942	0.030285
ROHU_025388	13.1059	2.9064	0.0306449
ROHU_027293	9.39993	3.91338	0.0303296
ROHU_029671	4.86685	5.40968	0.0306783
ROHU_031297	36.5448	1.76706	0.0307879
ROHU_032486	168.673	-0.93681	0.0309235
ROHU_035665	14.1458	2.77448	0.030513
ROHU_013321	24.0462	2.13456	0.0308798
ROHU_006252	5.30526	-6.18915	0.0310379
ROHU_030375	70.6938	1.43749	0.0311839
ROHU_006185	17.3058	2.6788	0.0314167
ROHU_007589	15.5642	3.3014	0.031401
ROHU_029220	5.21314	5.48997	0.0315249
ROHU_014584	254.703	-0.99958	0.0319172
ROHU_019485	43.3278	1.66463	0.0317336
ROHU_023963	43.2261	-1.60899	0.0318095
ROHU_024005	10.329	4.09992	0.0319436
ROHU_003795	17.3901	2.59663	0.0322152
ROHU_001765	30.5339	-2.50954	0.032536
ROHU_024072	142.376	-0.986437	0.0325699
ROHU_017939	291.791	-0.996346	0.033178
ROHU_019001	4.7499	5.37376	0.0332192
ROHU_019076	5.30984	5.51528	0.033216
ROHU_019990	368.961	-0.972022	0.0333639
ROHU_021383	416.261	-0.765082	0.0332094
ROHU_023848	81.4716	-1.16935	0.0330657
ROHU_026935	7.14585	-4.53765	0.0332394
ROHU_027521	351.411	-0.85934	0.032835
ROHU_028925	14.096	-3.04568	0.0333664
ROHU_018605	654.12	0.912314	0.0337566
ROHU_023199	44.6155	-1.61791	0.0337783
ROHU_032310	1099.38	-0.669461	0.0337544
ROHU_023344	568.232	-0.761083	0.0339078
ROHU_016619	31.4865	-1.783	0.0341796
ROHU_000113	6.08141	5.75253	0.0359295
ROHU_001704	24.136	-2.75274	0.036636
ROHU_002050	34.2883	1.87385	0.0455399
ROHU_003788	22.7205	-1.95911	0.0411364
ROHU_014223	158.13	-0.987412	0.0352665
ROHU_003956	14.7168	2.80958	0.0373314
ROHU_003980	1008.45	0.65139	0.0498871
ROHU_015032	391.391	-0.787901	0.0380321
ROHU_015050	719.881	-0.707581	0.0371756
ROHU_015070	6.77762	-3.91258	0.0448562
ROHU_004100	83.3374	1.2651	0.0367398
ROHU_015170	4.89166	5.44155	0.0405284
ROHU_015210	4.7094	5.35258	0.0357773
ROHU_015522	19.0004	-2.17859	0.0446449
ROHU_004304	19.6071	7.42533	0.0414094
ROHU_015843	4.66889	5.3322	0.0412381
ROHU_015896	11.0272	2.97558	0.0392843
ROHU_004517	368.51	0.783461	0.0412285
ROHU_036102	6.79217	-4.46475	0.0384424
ROHU_016210	102.366	1.17413	0.0352158
ROHU_016607	323.358	-0.754491	0.037937
ROHU_016839	5061.36	-0.889481	0.0424384
ROHU_016959	9657.18	-0.605386	0.0344691
ROHU_017009	29.8919	-2.01369	0.0382397
ROHU_017054	4404.04	0.62075	0.0371296
ROHU_017200	299.633	0.784166	0.0430621
ROHU_004900	120.437	-1.03319	0.0462034
ROHU_017805	94.612	1.19884	0.0458452
ROHU_018122	227.124	-0.808807	0.0415935
ROHU_018208	8.73471	-3.8885	0.049042
ROHU_005280	2863	-0.638545	0.0418305
ROHU_005417	19.7206	-2.48169	0.0434877
ROHU_020047	7.02642	4.35545	0.0491847
ROHU_020555	181.192	0.83746	0.0472211
ROHU_005564	676.764	-0.693512	0.0353878
ROHU_020626	92.067	1.08939	0.0436074
ROHU_020898	5.09619	5.45649	0.0350786
ROHU_021334	69.1722	-1.31136	0.0485025
ROHU_021861	87.9113	1.13051	0.045609
ROHU_006149	39.1832	1.65206	0.0377676
ROHU_006161	448.905	-0.811523	0.045419
ROHU_006300	8.04631	-3.76778	0.0376136
ROHU_006351	15.3742	-2.43645	0.0401027
ROHU_006380	44.6645	1.68306	0.0352779
ROHU_023324	232.848	0.833425	0.0372483
ROHU_023375	52.9915	-1.32644	0.0498685
ROHU_023383	49.9445	-1.50093	0.0444182
ROHU_023394	532.137	0.66865	0.047925
ROHU_023659	130.805	-1.00046	0.0468502
ROHU_023839	187.249	0.858681	0.04333
ROHU_024170	58.5492	1.30399	0.0466166
ROHU_024581	129.88	0.996586	0.035741
ROHU_025408	11.4499	3.01787	0.0387392
ROHU_025622	52.1935	-1.29352	0.049794
ROHU_025632	1034.36	-0.623821	0.0407913
ROHU_007574	105.233	-1.11898	0.037015
ROHU_007575	303.096	0.803055	0.0470069
ROHU_026262	106.419	-0.992139	0.0481113
ROHU_036959	13.5188	3.15167	0.0377932
ROHU_026308	75.6162	-1.16522	0.0444232
ROHU_026320	15.348	2.44359	0.044281
ROHU_007867	5.84751	5.69613	0.0398462
ROHU_008247	73.5662	-9.98964	0.0368514
ROHU_027401	9.97811	4.04827	0.0354205
ROHU_028064	56.0774	-1.34484	0.0449779
ROHU_028566	178	1.24515	0.0420738
ROHU_009670	4.91076	-6.09254	0.0363419
ROHU_009768	4.7094	5.35258	0.0357773
ROHU_037223	1048.32	0.736336	0.0461243
ROHU_009845	6.61199	5.83711	0.0355219
ROHU_029263	166.13	0.963062	0.0399129
ROHU_029490	91.752	1.07778	0.0417371
ROHU_029625	161.794	0.881331	0.0463438
ROHU_029649	8.10234	3.7136	0.0478717
ROHU_029808	160.362	-0.999072	0.0486576
ROHU_029848	9.56092	-3.14557	0.0418261
ROHU_010386	233.543	-1.22291	0.0403169
ROHU_029913	498.755	0.679403	0.0488324
ROHU_030371	65.506	-1.28818	0.0490608
ROHU_030405	4.91076	-6.09254	0.0363419
ROHU_010834	20.9924	-2.29156	0.0443537
ROHU_030647	35.748	-1.60834	0.0409384
ROHU_030729	127.237	-1.17996	0.0392228
ROHU_030735	13.2102	2.65907	0.0418207
ROHU_031223	8.87535	-3.93192	0.0469553
ROHU_031321	56.4784	-1.73283	0.0467807
ROHU_035275	403.973	0.698749	0.0443579
ROHU_011157	607.185	0.727355	0.0415773
ROHU_031736	8.02134	3.68505	0.0485084
ROHU_011601	52.0424	1.40071	0.0357341
ROHU_011787	15.3121	2.44761	0.0439249
ROHU_011994	9.31062	3.2101	0.0444756
ROHU_032568	13.399	2.66493	0.0411745
ROHU_033132	6.08141	5.75253	0.0359295
ROHU_033135	5.37971	5.57622	0.0492743
ROHU_012596	114.138	-1.35183	0.0407466
ROHU_033641	4.95157	-6.08949	0.0374823
ROHU_033670	5.37971	5.57622	0.0492743
ROHU_013101	121.878	1.02026	0.037889
ROHU_013106	28.7518	-1.75583	0.0498651
ROHU_013716	30.3579	1.82065	0.0346819
ROHU_001886	3.5973	-5.63843	0.0433659
ROHU_004136	4.47549	5.27692	0.0425053
ROHU_005130	3.5973	-5.63843	0.0433659
ROHU_020364	3.4862	-5.58824	0.0476522
ROHU_021448	4.11271	-5.82684	0.0286582
ROHU_021719	3.4862	-5.58824	0.0476522
ROHU_005975	4.14294	-5.84331	0.0283102
ROHU_006317	4.59789	-5.98245	0.0455
ROHU_022678	4.36512	-5.9228	0.0495284
ROHU_025265	4.46639	-5.94516	0.0218794
ROHU_007201	4.08248	-5.81073	0.0344877
ROHU_026166	3.75902	-5.69796	0.0378585
ROHU_026720	3.92075	-5.75522	0.0348242
ROHU_029924	4.2821	5.22041	0.0460388
ROHU_010718	4.19357	-5.8533	0.0275007
ROHU_035476	4.2821	5.22041	0.0460388
ROHU_012713	3.5973	-5.63843	0.0433659
ROHU_033613	4.36512	-5.9228	0.0495284
ROHU_013190	4.47549	5.27692	0.0425053

## Sheet: 6 ppt
Supplementary table S2. Complete list of differentially expressed genes in 6ppt tretament group of Labeo rohita
Gene id	Base Mean	log2 FoldChange	p-value
ROHU_005137	204.379	8.66008	2.94e-14
ROHU_008495	117.271	11.2136	3.27e-11
ROHU_028212	716.292	4.38783	1.4e-10
ROHU_008496	59.9096	10.2471	1.79e-09
ROHU_037437	1917.71	5.39888	5.16e-09
ROHU_027358	427.33	-4.0403	8.83e-09
ROHU_019455	477.865	-3.65746	1.99e-08
ROHU_025867	1126.88	3.89841	2.45e-08
ROHU_015069	51.3757	10.0194	6.03e-08
ROHU_015036	338.127	3.59029	1.16e-07
ROHU_023401	161.502	-4.02802	1.57e-07
ROHU_019470	1383.11	3.94979	2.26e-07
ROHU_029812	340.629	3.34114	3.72e-07
ROHU_022246	30.5928	9.28559	5.39e-07
ROHU_025866	84.461	4.0992	8.9e-07
ROHU_035302	1338.38	3.55459	8.72e-07
ROHU_001442	301.803	-5.89758	1.07e-06
ROHU_014883	385.051	3.22286	1.88e-06
ROHU_004193	45.5016	-8.11787	2.92e-06
ROHU_030745	495.566	3.82263	2.75e-06
ROHU_011378	355.411	3.02298	2.9e-06
ROHU_010253	138.535	3.89286	3.22e-06
ROHU_031433	283.055	3.55559	3.48e-06
ROHU_030820	138.662	3.38897	3.72e-06
ROHU_015622	255.031	3.3951	3.93e-06
ROHU_018664	42.5838	4.86909	4.65e-06
ROHU_007715	368.639	3.06127	6.79e-06
ROHU_012537	1072.48	2.75471	7.22e-06
ROHU_008957	32.4373	6.83836	9.12e-06
ROHU_027521	703.694	3.71264	1.14e-05
ROHU_005384	62.8366	5.77297	1.89e-05
ROHU_016112	33.4827	-7.67434	2.17e-05
ROHU_029295	101.027	4.18397	2.46e-05
ROHU_016685	151.146	3.26682	2.54e-05
ROHU_031035	116.853	3.18768	2.96e-05
ROHU_030953	29.7679	-7.50507	3.76e-05
ROHU_026847	684.023	2.89936	4.08e-05
ROHU_005670	325.065	-2.94794	4.41e-05
ROHU_006751	31.2819	-7.57573	4.36e-05
ROHU_025899	129.123	-3.44582	5.2e-05
ROHU_018884	1217.54	3.51949	5.41e-05
ROHU_026737	1490.4	3.19275	5.94e-05
ROHU_025333	109.669	3.64985	6.69e-05
ROHU_002424	159.643	-2.99565	6.88e-05
ROHU_014856	4015.9	2.385	8.14e-05
ROHU_027395	13.9595	8.14902	8.66e-05
ROHU_037427	4887.71	2.96538	8.64e-05
ROHU_037438	29180.6	3.43696	8.78e-05
ROHU_008497	15.0521	8.26672	9.42e-05
ROHU_003817	25.0688	-7.25901	0.000118016
ROHU_017308	75.9157	3.67597	0.000116826
ROHU_011642	24.1925	6.58702	0.000117775
ROHU_009603	29.4255	-7.48711	0.000121188
ROHU_004449	23.3084	-7.15365	0.000155931
ROHU_008314	23.0217	-7.13544	0.000156048
ROHU_026281	5450.87	2.7756	0.000166903
ROHU_026475	2478.37	2.85199	0.000166715
ROHU_029370	341.129	3.10262	0.000166743
ROHU_018361	137.295	-3.04913	0.000172365
ROHU_025663	13.2672	8.06171	0.000194742
ROHU_037426	4861.26	3.01615	0.000193848
ROHU_037157	77.0812	-4.13061	0.000200957
ROHU_004932	676.014	-3.76546	0.000213071
ROHU_016858	3607.65	2.9132	0.000230298
ROHU_004336	23.4425	-7.16286	0.000263021
ROHU_021901	1440.61	3.11933	0.00026082
ROHU_026536	11.6657	7.88494	0.000264857
ROHU_031822	303.73	2.88588	0.000256005
ROHU_013536	5589.41	2.89058	0.000286214
ROHU_011493	7782.27	3.13915	0.000290521
ROHU_011061	109.628	-4.61731	0.000308037
ROHU_021649	73.3659	3.14808	0.000323391
ROHU_026358	642.411	2.2754	0.000321719
ROHU_031355	19.9946	-6.93183	0.000320953
ROHU_022182	38.2982	3.76684	0.000335093
ROHU_035289	257.023	2.8133	0.000368373
ROHU_006937	19.527	-6.89645	0.000383792
ROHU_004078	160.957	-3.15353	0.0004051
ROHU_029152	511.701	2.95839	0.000426496
ROHU_011461	54.9765	3.13266	0.000421931
ROHU_033403	102.414	3.55503	0.00042702
ROHU_000959	460.302	2.57926	0.000444749
ROHU_024357	84.0915	-3.13471	0.000442195
ROHU_020910	676.553	2.3315	0.000455872
ROHU_015569	173.122	-2.58854	0.000478073
ROHU_004961	271.421	3.23687	0.000470926
ROHU_008690	12.3986	7.96201	0.000478407
ROHU_000632	859.561	2.37118	0.00049044
ROHU_025164	61.4926	3.91103	0.000518154
ROHU_002051	18.1546	-6.79184	0.000525649
ROHU_006393	20.0539	4.62405	0.000544108
ROHU_035956	43.578	3.96861	0.000594772
ROHU_037430	612.002	2.65349	0.000606898
ROHU_033892	100.067	2.91138	0.000614091
ROHU_025454	17.5344	-6.74161	0.000628226
ROHU_029247	103.277	3.32581	0.00063738
ROHU_037432	72899.1	2.75679	0.000661342
ROHU_026312	17.0253	-6.69886	0.000740275
ROHU_009791	77.8056	-4.07577	0.000744839
ROHU_027526	76.3372	2.82148	0.000782365
ROHU_011111	238.429	2.92827	0.00077367
ROHU_011233	570.961	2.08552	0.000781754
ROHU_012784	196.658	2.70845	0.000768423
ROHU_006834	115.879	2.6918	0.000811153
ROHU_012649	130.412	2.64947	0.000814147
ROHU_008541	10.3763	7.732	0.000856621
ROHU_011459	93.6402	3.14413	0.00085889
ROHU_000156	41.4823	-5.36145	0.000872239
ROHU_033678	62.357	-3.79737	0.000972907
ROHU_004737	16.2775	-6.63356	0.000983827
ROHU_030074	126.917	2.71091	0.000995309
ROHU_000395	28.1423	3.97274	0.00103961
ROHU_021293	15.7958	-6.59093	0.00104803
ROHU_008217	66.061	3.59472	0.00105016
ROHU_033382	15.859	-6.59617	0.00107979
ROHU_026750	195.787	-2.70663	0.00109239
ROHU_036570	19.4264	5.0012	0.00111475
ROHU_016803	771.218	2.66892	0.00114276
ROHU_008837	10.1727	7.67584	0.00116821
ROHU_005492	31.3983	-4.05365	0.00119527
ROHU_026605	26.7236	4.40619	0.00122296
ROHU_019472	1481.91	2.16154	0.00133613
ROHU_017942	71.256	-3.64115	0.00135024
ROHU_020982	18.7552	5.09734	0.00141748
ROHU_026736	16.4864	4.58419	0.00143098
ROHU_018345	128.618	2.56247	0.00148062
ROHU_008333	8.81541	7.47356	0.00146965
ROHU_016839	6361.47	2.25981	0.00149482
ROHU_037250	11853.5	2.22582	0.00151862
ROHU_037431	12229.3	2.49596	0.00154669
ROHU_017064	143.18	-2.39035	0.00156813
ROHU_010262	29.0506	-4.84602	0.0015934
ROHU_030733	462.796	2.00192	0.00164751
ROHU_006380	83.2634	3.14775	0.001745
ROHU_026027	1108.48	2.16976	0.00173008
ROHU_013224	273.597	2.44668	0.00173292
ROHU_027461	620.81	1.92308	0.00177525
ROHU_029410	1513.45	2.37428	0.00176358
ROHU_017276	26.8313	-4.73181	0.00179748
ROHU_026535	75.1243	2.76602	0.00186592
ROHU_035452	16.2683	4.9538	0.00187281
ROHU_012599	778.357	2.31121	0.00184725
ROHU_031648	519.199	2.42435	0.00191565
ROHU_024583	133.864	2.38578	0.00193264
ROHU_018391	73.6198	2.83825	0.00202307
ROHU_005513	610.811	2.02304	0.00196704
ROHU_025913	40.0647	-3.45893	0.00198278
ROHU_009674	31.6314	-3.75674	0.00200226
ROHU_033292	8.59491	7.46026	0.00200225
ROHU_037435	10205.2	2.33516	0.00202485
ROHU_013118	10.6885	7.77423	0.00204905
ROHU_023459	11.1295	7.80752	0.00208264
ROHU_011206	3468.2	2.49094	0.00208084
ROHU_006394	94.5818	2.69522	0.00218236
ROHU_027168	360.932	2.03646	0.00219447
ROHU_029813	15.8336	4.81835	0.00216563
ROHU_011784	122.754	2.41299	0.00217222
ROHU_015386	17.8711	-6.76735	0.00223072
ROHU_022866	13.3792	-6.35213	0.00225086
ROHU_035363	238.86	2.18891	0.00229574
ROHU_001937	7.92644	7.33877	0.002326
ROHU_005220	397.038	2.18189	0.00232235
ROHU_018249	257.962	2.40861	0.0024235
ROHU_026492	345.958	-2.05085	0.00243792
ROHU_002455	13.1477	5.70932	0.00248742
ROHU_033116	193.934	2.66385	0.00251552
ROHU_002256	210.109	2.23632	0.00254925
ROHU_036973	2999.59	2.28588	0.00257228
ROHU_031592	233.711	2.22403	0.00271889
ROHU_019417	301.834	2.17354	0.00278186
ROHU_021247	1403.97	-2.26589	0.0027894
ROHU_006936	85.6066	-3.37867	0.00284212
ROHU_014764	86.4169	2.83393	0.00290236
ROHU_009409	7.45817	7.24144	0.00287069
ROHU_029788	682.917	1.91986	0.00289459
ROHU_030039	702.041	1.9999	0.00294102
ROHU_009080	14.0169	-6.42137	0.0029863
ROHU_014407	31.0147	3.1692	0.00301449
ROHU_029805	15.605	5.18022	0.00314912
ROHU_020021	7.25798	7.20473	0.00326093
ROHU_015018	273.048	2.36872	0.00332053
ROHU_018250	1069.75	1.94609	0.00338426
ROHU_023010	396.953	3.12522	0.00336698
ROHU_008281	18.534	4.91341	0.00336931
ROHU_010071	12.2444	-6.22358	0.00333878
ROHU_005139	7.52606	7.26848	0.00352574
ROHU_020708	211.531	-2.50105	0.00355296
ROHU_035878	7.21388	7.20193	0.00354348
ROHU_019696	860.938	1.81571	0.00358263
ROHU_017269	19.5439	-5.37192	0.00363605
ROHU_024447	731.854	2.05469	0.00367709
ROHU_037043	186.073	2.15628	0.00369565
ROHU_008954	8.14695	7.35444	0.00370148
ROHU_014979	60.6929	2.93365	0.00372715
ROHU_026560	809.804	1.78103	0.00381776
ROHU_033958	26.2839	-3.77807	0.00388788
ROHU_036741	9.9127	6.22841	0.00397763
ROHU_005976	14.1445	-6.43451	0.00403183
ROHU_021467	42.9443	3.92379	0.00409497
ROHU_029028	21.2356	3.89725	0.00408766
ROHU_005921	11.2543	5.47612	0.00417312
ROHU_006398	469.624	1.87538	0.00428121
ROHU_037038	2212.47	2.05594	0.00435137
ROHU_012533	151.19	2.10517	0.00433324
ROHU_036816	1485.03	1.78331	0.00437358
ROHU_001417	26.8085	3.7368	0.00442793
ROHU_007728	1061.19	1.76249	0.00442797
ROHU_010268	66.9129	2.71409	0.0045993
ROHU_007533	11.3855	-6.11813	0.0046642
ROHU_023952	851.866	2.04678	0.00473092
ROHU_031327	63.6397	2.51257	0.00473252
ROHU_033291	7.32587	7.23137	0.00477623
ROHU_026830	30.2567	3.59931	0.00483034
ROHU_004447	36.4987	-3.45714	0.00494142
ROHU_009690	8.90362	7.48455	0.00496288
ROHU_010003	8.55081	7.45324	0.00498547
ROHU_010511	8.90362	7.48455	0.00496288
ROHU_001813	69.1286	-2.42378	0.00514526
ROHU_037429	43971.5	2.12256	0.00529495
ROHU_029798	47.159	3.03299	0.00535563
ROHU_037428	140070	2.17753	0.00547315
ROHU_016517	2780.3	1.89364	0.00551774
ROHU_014578	1143.81	2.22903	0.00568657
ROHU_025901	11.1661	5.4761	0.00567928
ROHU_028874	50.2105	-2.81209	0.00570784
ROHU_037436	4671.54	1.85791	0.00567677
ROHU_025476	10.9505	-6.06136	0.00577533
ROHU_029275	221.6	1.96295	0.00585648
ROHU_021248	1219.9	-2.13702	0.00591339
ROHU_021466	114.624	2.22131	0.00597551
ROHU_035293	1724.8	1.75612	0.0059471
ROHU_035597	52.758	2.58568	0.0059688
ROHU_016353	24.8328	3.24828	0.00602965
ROHU_026033	59.3348	2.92864	0.00600691
ROHU_035242	11.2918	-6.1094	0.00607756
ROHU_032962	100.175	2.22274	0.00608924
ROHU_013698	17.6292	3.85368	0.00611258
ROHU_004206	10.5058	-6.0026	0.00632632
ROHU_023140	260.505	2.23687	0.00634984
ROHU_024681	8.34714	7.39116	0.00629449
ROHU_029049	126.412	-2.10885	0.00632726
ROHU_031714	24.1954	-3.64838	0.00624405
ROHU_013530	4621.43	2.1327	0.00630794
ROHU_013587	73.8994	3.00165	0.00621072
ROHU_015620	988.378	1.82746	0.00667956
ROHU_031776	50.6577	2.71055	0.00674952
ROHU_035005	53.1456	2.56992	0.00680458
ROHU_014011	7.83824	7.32805	0.00690402
ROHU_015294	174.742	1.90167	0.00689939
ROHU_022020	10.278	-5.97122	0.0068721
ROHU_025544	25.501	4.34591	0.00696754
ROHU_024958	178.334	2.43966	0.00700452
ROHU_016243	15.9558	-5.17771	0.00712476
ROHU_023131	614.338	2.22328	0.00714949
ROHU_023573	18.5653	-4.46994	0.00721861
ROHU_011978	18.4744	3.78736	0.00727532
ROHU_012393	24.2408	-3.86617	0.00743446
ROHU_028618	942.898	1.7607	0.00765739
ROHU_032226	68.1165	-2.30333	0.00769996
ROHU_006476	151.895	2.03246	0.00799069
ROHU_026752	7.79066	7.29132	0.00805797
ROHU_028354	7.79066	7.29132	0.00805797
ROHU_035495	7.79066	7.29132	0.00805797
ROHU_013824	262.13	2.09567	0.00794444
ROHU_001818	7.48196	7.26112	0.00817437
ROHU_036717	12.7163	4.13056	0.00817483
ROHU_025922	40.2951	-3.31687	0.00819927
ROHU_014359	19.904	3.33884	0.00835324
ROHU_018902	1140.53	1.75618	0.0083393
ROHU_026329	293.529	-1.73837	0.00828479
ROHU_028798	2956.59	1.68157	0.00837442
ROHU_008413	362.869	1.70957	0.0087739
ROHU_021469	54.5563	-2.52209	0.00898626
ROHU_023898	146.847	1.83854	0.00906826
ROHU_024578	31.5703	-2.95916	0.00909013
ROHU_008067	119.052	-2.21751	0.00907471
ROHU_007228	211.489	1.78181	0.00923508
ROHU_012636	88.4984	2.32992	0.0092476
ROHU_003323	77.7512	2.14063	0.00951068
ROHU_015887	105.655	2.11133	0.0095046
ROHU_006381	26.4571	2.87511	0.0095624
ROHU_004445	9.67299	-5.88205	0.00969294
ROHU_011182	140.635	1.84115	0.00976062
ROHU_014314	17.2354	-4.36352	0.0102065
ROHU_025367	335.505	1.69522	0.0102975
ROHU_017629	7.23419	7.18409	0.0104178
ROHU_009211	7.23419	7.18409	0.0104178
ROHU_013171	17.2288	-4.36175	0.0104499
ROHU_036070	112.661	2.08171	0.0105469
ROHU_024895	34.0901	-2.77027	0.0106222
ROHU_030748	177.208	-1.82844	0.010635
ROHU_033909	10.0356	5.05612	0.0107169
ROHU_037223	615.817	1.61351	0.010919
ROHU_005081	12.4757	5.62682	0.0110072
ROHU_014108	10.8491	4.2676	0.0110754
ROHU_016740	9.83537	5.02767	0.0112181
ROHU_027367	34.64	2.93576	0.011297
ROHU_021938	794.19	1.8224	0.0116501
ROHU_023391	326.308	-2.47937	0.0119068
ROHU_013711	571.365	1.58943	0.0118777
ROHU_015085	7.61891	5.83713	0.0119587
ROHU_036033	133.939	-1.89724	0.0121172
ROHU_024847	1304.33	2.02309	0.012194
ROHU_014851	73.8916	2.14207	0.0122986
ROHU_027518	139.096	2.2553	0.0124977
ROHU_031909	1198.49	1.74356	0.0124982
ROHU_028752	62.1183	2.135	0.0125568
ROHU_018009	37.2048	-3.18578	0.0126539
ROHU_021390	986.731	1.64389	0.0126156
ROHU_017519	110.039	-1.91363	0.0129935
ROHU_009760	8.06339	5.91238	0.0130168
ROHU_036889	418.019	1.57149	0.0132452
ROHU_016267	12.7818	3.84327	0.0133312
ROHU_013537	19.3073	3.1063	0.0133148
ROHU_003637	55.7773	2.49278	0.0135682
ROHU_003899	74.328	-2.12489	0.0135484
ROHU_006679	1911.32	2.0772	0.0135058
ROHU_027101	173.609	1.86595	0.013631
ROHU_030708	9.57673	6.16792	0.0138181
ROHU_003496	13.3286	3.994	0.0141371
ROHU_014331	39.1505	2.57579	0.0139303
ROHU_004438	25.0964	-3.13592	0.013948
ROHU_020127	1396.5	1.7643	0.0139954
ROHU_036693	900.517	1.51526	0.014176
ROHU_006769	34.5275	2.46547	0.014198
ROHU_007748	122.546	-2.0649	0.0142203
ROHU_009616	9.59569	-5.87505	0.0140078
ROHU_010249	16.5705	3.55699	0.0140943
ROHU_020491	549.503	1.66721	0.0144019
ROHU_022402	12.5248	4.3229	0.0143869
ROHU_022969	64.1981	-2.18039	0.0144059
ROHU_008993	8.8936	-5.76031	0.0143563
ROHU_019989	159.092	1.90097	0.0144941
ROHU_034258	13.0988	-4.8887	0.0145378
ROHU_019154	255.121	-5.5078	0.0147032
ROHU_020813	17.782	3.25775	0.0146691
ROHU_006203	118.725	1.88124	0.0146668
ROHU_036319	11.3628	5.49091	0.0150296
ROHU_021036	110.877	-1.89792	0.0149552
ROHU_007846	118.996	1.83636	0.0147757
ROHU_008099	11.3628	5.49091	0.0150296
ROHU_008119	27.1247	2.73482	0.0150586
ROHU_028176	609.172	1.64039	0.0150541
ROHU_037114	1465.92	1.45441	0.0148339
ROHU_034231	80.7367	2.33855	0.0150426
ROHU_001384	12.2956	-6.22796	0.0151489
ROHU_021652	54.2251	2.73343	0.0152603
ROHU_007758	1627.99	-1.58004	0.0152575
ROHU_011152	886.467	1.77166	0.0156182
ROHU_001971	12.1419	-6.2098	0.0156873
ROHU_037015	136.745	1.87032	0.0159976
ROHU_027940	18.1371	-4.09924	0.0160573
ROHU_034354	251.85	1.7381	0.0161352
ROHU_019089	745.943	1.59267	0.0161829
ROHU_003723	145.517	-1.97428	0.0166329
ROHU_011460	83.1969	2.15459	0.0166016
ROHU_033700	51.1051	-2.9409	0.0166742
ROHU_034670	49.3831	-2.30568	0.0166422
ROHU_015113	233.289	2.00655	0.0168538
ROHU_020707	160.916	1.92904	0.0169117
ROHU_012050	122.519	1.86945	0.0169527
ROHU_027428	12.7194	3.76266	0.01701
ROHU_001925	8.04669	-5.61893	0.0171798
ROHU_004860	180.5	1.7557	0.0173251
ROHU_036302	315.02	1.64769	0.0173897
ROHU_036337	117.825	1.90668	0.0173382
ROHU_019733	56.7007	-2.13217	0.0172855
ROHU_021051	22.987	3.13049	0.0174435
ROHU_024055	8.03578	-5.61607	0.0171655
ROHU_010877	34.1998	-3.93614	0.0173955
ROHU_033696	11.6808	-6.15391	0.0174506
ROHU_015629	321.045	1.56062	0.0175478
ROHU_017200	267.944	1.82866	0.0175354
ROHU_018834	203.834	1.61282	0.0176933
ROHU_018999	1215	1.49973	0.017676
ROHU_031445	238.837	1.70783	0.017906
ROHU_026561	237.877	1.65228	0.0180488
ROHU_008607	19.5507	-3.30878	0.0180356
ROHU_019242	234.871	2.32943	0.0181429
ROHU_012713	7.98235	-5.60523	0.018411
ROHU_020587	27.2675	2.76691	0.0184897
ROHU_021528	330.766	2.14264	0.01851
ROHU_014388	390.552	1.61628	0.0185878
ROHU_007037	22.3338	3.02261	0.0187602
ROHU_028099	1172.81	1.44861	0.0187725
ROHU_008598	230.854	1.6425	0.0188778
ROHU_011458	32.7626	2.89811	0.018947
ROHU_014620	37.084	-2.68687	0.0190739
ROHU_035995	156.69	1.63495	0.0192506
ROHU_004960	12.5332	-4.82817	0.0191821
ROHU_023973	560.331	1.5873	0.0191235
ROHU_036835	368.878	1.61348	0.0192415
ROHU_024672	14.907	-4.15084	0.0190654
ROHU_004109	22.0626	-3.09443	0.0200703
ROHU_015364	360.855	1.66498	0.0197949
ROHU_004316	22.8499	-2.98553	0.0197076
ROHU_004355	264.509	1.78801	0.0196853
ROHU_016176	86.1007	2.12389	0.020092
ROHU_018397	10.2185	4.33532	0.0200999
ROHU_019102	233.784	1.62632	0.0198932
ROHU_005514	243.381	1.73885	0.0198326
ROHU_021331	40.5344	2.4406	0.0201087
ROHU_008020	8.46378	5.98761	0.0199401
ROHU_026878	14.5788	3.5496	0.0199514
ROHU_026978	40.3873	-2.38673	0.0197777
ROHU_008078	7.78728	-5.5726	0.0200598
ROHU_035703	343.764	1.55587	0.0193955
ROHU_013474	282.495	1.52202	0.0200677
ROHU_035063	24.4128	-3.2767	0.0196467
ROHU_024737	274.484	1.61773	0.020391
ROHU_016751	33.5987	-2.71491	0.0205048
ROHU_012351	49.0849	2.10536	0.0206618
ROHU_024558	9.25124	-5.82225	0.0207843
ROHU_027357	31.8195	2.54272	0.0208554
ROHU_004959	445.804	2.05049	0.0209716
ROHU_023477	157.475	-1.66075	0.021062
ROHU_028237	11.0824	3.73136	0.0210561
ROHU_023297	202.284	1.61191	0.0212874
ROHU_025592	127.533	2.085	0.0214528
ROHU_036405	16.753	3.49377	0.0215578
ROHU_014809	13.209	3.59639	0.0219037
ROHU_036418	8.84017	-5.75116	0.021902
ROHU_022933	11365.7	-1.82909	0.0217671
ROHU_024939	356.561	1.47278	0.0218187
ROHU_027695	14.0127	4.32769	0.0217791
ROHU_030022	871.527	-1.54368	0.0216895
ROHU_005236	122.571	1.81139	0.0220825
ROHU_019468	525.451	1.5523	0.0221134
ROHU_021586	139.146	2.0992	0.0221325
ROHU_036907	8.50083	5.8757	0.0220115
ROHU_012499	8.19607	-5.64768	0.0222429
ROHU_016648	9.18462	-5.80644	0.0224147
ROHU_036926	135.711	1.63232	0.0223659
ROHU_009547	11.4823	-4.69523	0.0223875
ROHU_005228	133.646	-1.78045	0.0224692
ROHU_035974	1923.94	1.54224	0.0226472
ROHU_030961	48.9572	-2.20487	0.022711
ROHU_016349	727.867	1.41263	0.0227812
ROHU_026734	52.4655	-2.23457	0.0229447
ROHU_025026	357.067	1.65768	0.0230007
ROHU_018720	583.441	1.77262	0.0231728
ROHU_015794	20.555	2.8348	0.0232412
ROHU_009592	18.8806	3.53113	0.0232879
ROHU_020483	1382.63	1.62478	0.0233738
ROHU_017667	7.30982	-5.48021	0.0236181
ROHU_005836	19.6278	3.41008	0.0234969
ROHU_008367	324.73	1.56493	0.0236436
ROHU_012772	808.13	1.54042	0.0235413
ROHU_035101	31.834	-2.54202	0.0235005
ROHU_025317	254.078	1.56264	0.0237168
ROHU_014873	76.3074	1.92722	0.0240526
ROHU_018399	129.606	2.1277	0.0240479
ROHU_035232	7100.57	1.7647	0.0239569
ROHU_024124	714.451	1.7094	0.0240316
ROHU_012174	38.0801	2.28049	0.0238022
ROHU_013266	126.42	-1.85095	0.0239077
ROHU_008706	9.69336	5.2593	0.0247374
ROHU_036341	12.2267	4.42532	0.0248357
ROHU_012680	27.8978	-2.58664	0.024898
ROHU_002014	21.9484	-2.91993	0.0250315
ROHU_033691	42.9248	-2.81347	0.0250353
ROHU_031486	139.21	1.92428	0.0251155
ROHU_017654	64.9001	-2.16181	0.0254115
ROHU_005737	91.9143	-1.76499	0.0253231
ROHU_023325	54.129	-2.29344	0.02541
ROHU_025336	29.2598	2.53987	0.0254417
ROHU_027540	64.6642	2.10545	0.0254636
ROHU_014765	101.337	-1.73203	0.0256288
ROHU_022308	109.252	1.71382	0.0255882
ROHU_014480	2588.94	1.48691	0.0259268
ROHU_017949	43.9234	-2.84973	0.0259607
ROHU_009312	5401.69	1.64456	0.0258938
ROHU_014837	642.311	-1.48533	0.0261046
ROHU_028641	81.9488	-2.21573	0.0265378
ROHU_032324	136.567	-1.70594	0.0263992
ROHU_012490	488.857	1.91681	0.0265564
ROHU_033957	43.8493	-2.84668	0.0264694
ROHU_001765	10.324	5.07544	0.026862
ROHU_018165	88.5633	-1.84829	0.0268412
ROHU_024085	408.364	1.70437	0.026822
ROHU_037434	878.433	1.52499	0.0266985
ROHU_002288	25.5311	-3.49192	0.027077
ROHU_017268	70.6762	-2.63939	0.0269695
ROHU_022921	97.5481	-1.73509	0.0272033
ROHU_009209	60.7503	-2.23428	0.027239
ROHU_030202	26.9185	-2.65489	0.0270417
ROHU_031573	113.368	2.05547	0.0272009
ROHU_021563	91.2609	-1.86803	0.0274548
ROHU_032318	42.4982	-2.344	0.0275366
ROHU_029760	24.8398	2.51638	0.0279756
ROHU_012739	10.3792	4.02333	0.0279647
ROHU_015808	155.762	-1.72883	0.028064
ROHU_015123	17.6613	-3.38612	0.0282273
ROHU_016835	230.02	1.82103	0.0282675
ROHU_005511	294.48	1.43918	0.0283002
ROHU_005929	741.741	1.61921	0.0285578
ROHU_016377	123.183	1.68944	0.0289376
ROHU_019531	43.2899	2.12417	0.028866
ROHU_020612	457.492	2.10644	0.0287929
ROHU_021875	111.423	-2.01916	0.0291347
ROHU_006207	549.147	1.61386	0.0287682
ROHU_022592	358.764	1.4197	0.028839
ROHU_024935	40.8217	2.26746	0.0290679
ROHU_025630	67.5669	-1.89454	0.0290775
ROHU_025873	16.2008	3.10498	0.028661
ROHU_012457	102.114	-1.73192	0.029034
ROHU_017153	28.7648	2.37866	0.0292171
ROHU_014474	116.583	-2.06935	0.0299114
ROHU_015428	304.612	1.59793	0.0293262
ROHU_016008	82.4729	-1.90049	0.0299621
ROHU_018616	18.0362	-3.42078	0.0298432
ROHU_018668	81.5504	-1.83659	0.0298114
ROHU_018807	63.5375	-1.97906	0.0299265
ROHU_036335	38.8344	2.31873	0.029635
ROHU_025345	54.2398	-1.9963	0.0294645
ROHU_007326	202.104	1.57227	0.029922
ROHU_031264	8.25414	4.74536	0.0299389
ROHU_032113	7.35082	5.78149	0.0295798
ROHU_012335	51.3131	-2.23179	0.0299844
ROHU_033267	11.8676	4.57817	0.0296769
ROHU_029884	1125.03	1.75289	0.0301793
ROHU_026304	559.215	1.73066	0.0304939
ROHU_014766	354.588	1.65192	0.030606
ROHU_013296	19.256	3.54335	0.0306622
ROHU_019056	290.4	1.58367	0.030769
ROHU_017932	47.842	-2.68032	0.0309115
ROHU_036925	22.0114	-3.11656	0.030972
ROHU_025896	162.798	1.78667	0.0318439
ROHU_008066	25.3211	-2.59175	0.031829
ROHU_007548	125.576	1.80103	0.0321233
ROHU_009367	3400.75	1.59266	0.0322379
ROHU_030666	370.219	1.53482	0.0323159
ROHU_027090	7.14635	-5.45	0.0324701
ROHU_009192	40.9183	-2.11992	0.0324208
ROHU_036031	519.411	1.33315	0.0327135
ROHU_004429	56.3633	-1.95022	0.0327617
ROHU_006256	34.0804	2.18842	0.0326378
ROHU_025403	82.998	-1.75984	0.0327074
ROHU_028038	1202.81	-1.42614	0.0329182
ROHU_011497	315.918	1.68282	0.0330626
ROHU_009744	2024.48	1.66261	0.0331241
ROHU_015032	396.968	1.49565	0.0334319
ROHU_030653	21.1197	-3.04792	0.0334391
ROHU_035286	17.0204	-3.33134	0.033503
ROHU_020845	66.6976	-1.9191	0.0341203
ROHU_014330	263.668	1.40206	0.0343259
ROHU_023317	60.2875	-1.9616	0.034386
ROHU_010854	728.484	1.65295	0.0343131
ROHU_035639	191.697	1.5056	0.0343999
ROHU_004156	612.196	1.44884	0.0349
ROHU_016163	1824.31	1.64759	0.0350941
ROHU_036214	8.58041	5.08104	0.0352874
ROHU_018883	708.03	1.29879	0.0353154
ROHU_018897	177.883	1.44992	0.0350045
ROHU_019026	12.8227	3.64351	0.0346635
ROHU_021896	246.721	-1.55409	0.035478
ROHU_006693	215.916	1.61031	0.0355626
ROHU_007039	232.682	-1.59941	0.0355264
ROHU_036852	855.94	1.54884	0.0351958
ROHU_008120	73.0388	1.98773	0.0353261
ROHU_028547	27.5433	-2.41077	0.0355598
ROHU_029942	161.108	1.58365	0.0354574
ROHU_010856	8.58041	5.08104	0.0352874
ROHU_031408	131.769	-1.56452	0.0355536
ROHU_011217	160.63	1.72182	0.0348713
ROHU_033085	169.094	1.4847	0.0350941
ROHU_035615	14.4204	-3.35645	0.0345985
ROHU_003693	2324.36	1.38896	0.0356766
ROHU_024123	151.908	-1.55334	0.0357743
ROHU_031425	13.2207	-3.9813	0.0361445
ROHU_000185	31.9697	2.18179	0.0362207
ROHU_015517	768.604	1.55389	0.0363485
ROHU_003704	198.76	-1.43605	0.0368095
ROHU_004595	14.546	3.75078	0.0367501
ROHU_008327	20.6848	2.57862	0.0368422
ROHU_009021	22.103	-2.70544	0.0366107
ROHU_029625	96.3267	-1.63658	0.0365388
ROHU_030639	181.869	1.45509	0.0366693
ROHU_025251	18.63	2.67183	0.0371185
ROHU_008894	10.3898	-4.39348	0.0370733
ROHU_031432	41.4299	2.18826	0.0371241
ROHU_015602	23.2769	-2.59235	0.0372054
ROHU_020427	10.8189	3.4522	0.037708
ROHU_036493	8.8582	4.87352	0.0376288
ROHU_007237	78.6053	1.91772	0.0375152
ROHU_007849	19.0999	-2.85676	0.0377566
ROHU_029515	8.29666	4.43157	0.0377241
ROHU_015993	9.63253	-4.43602	0.0382898
ROHU_016947	150.483	1.52365	0.0383935
ROHU_021310	23.2867	-2.59227	0.0382312
ROHU_026355	179.896	1.55714	0.0382747
ROHU_027457	35.3389	2.31851	0.0384059
ROHU_030833	63.395	2.50143	0.0383506
ROHU_011157	748.38	1.56033	0.0384566
ROHU_026831	240.476	1.48332	0.0388854
ROHU_030893	24.0125	3.15804	0.0388357
ROHU_016950	9.81	4.69099	0.0392231
ROHU_030544	21.4059	-2.70598	0.0392423
ROHU_023235	81.7948	1.91191	0.0393818
ROHU_024444	343.555	1.70928	0.0397818
ROHU_025120	62.2069	-1.78289	0.0397439
ROHU_025526	8.72548	4.08437	0.0396154
ROHU_011124	91.4564	-1.65896	0.0397471
ROHU_032640	43.5479	2.64201	0.0400452
ROHU_024086	1416.62	1.60571	0.0403482
ROHU_019200	23.8493	-2.59888	0.0406069
ROHU_021543	93.479	1.73068	0.040778
ROHU_020907	28.7025	3.0827	0.0409765
ROHU_026389	306.807	1.3643	0.0410786
ROHU_032961	145.385	1.5594	0.0412801
ROHU_030770	213.8	-1.66484	0.0415091
ROHU_013097	45.6433	-1.93548	0.0414507
ROHU_001811	41.2258	-2.48011	0.0424691
ROHU_035955	1357.9	1.42309	0.0421632
ROHU_014917	30.7369	-2.29336	0.0422621
ROHU_015137	81.5465	1.64773	0.0419233
ROHU_016348	200.655	1.49789	0.0424556
ROHU_016561	299.242	1.64135	0.0421325
ROHU_016723	7.8143	4.13066	0.0421418
ROHU_024072	169.007	1.67036	0.0417487
ROHU_024959	72.3661	1.96761	0.0419732
ROHU_031011	8.02393	4.98279	0.0424592
ROHU_012031	901.469	1.78918	0.0422111
ROHU_032545	8.02393	4.98279	0.0424592
ROHU_019379	15.8178	2.76637	0.0425881
ROHU_017009	18.4856	-3.44989	0.0432605
ROHU_005292	138.343	1.65524	0.0432698
ROHU_024161	100.27	1.61825	0.043205
ROHU_036908	699.332	1.28515	0.0433351
ROHU_027099	417.485	1.30756	0.0431782
ROHU_031004	13.3835	-3.61436	0.0431985
ROHU_031466	205.304	1.5705	0.0431006
ROHU_035357	245.064	1.39957	0.0432834
ROHU_017278	307.316	-2.03543	0.0436016
ROHU_005630	525.135	1.3422	0.0437008
ROHU_022108	407.957	-1.28363	0.0437294
ROHU_029808	136.111	1.49715	0.0436051
ROHU_033702	185.359	-2.16375	0.0434789
ROHU_027519	4484.19	1.65568	0.043862
ROHU_010827	143.143	-1.58745	0.0438986
ROHU_029299	570.134	1.7493	0.0439735
ROHU_016459	547.074	1.35783	0.0441842
ROHU_021762	8.70517	4.10761	0.0441476
ROHU_022709	19.3897	-3.05656	0.0443397
ROHU_022720	15.8511	-2.96894	0.044358
ROHU_034234	18.8648	3.04033	0.0444575
ROHU_016461	68.6973	1.80619	0.044691
ROHU_030736	166.051	-1.42181	0.0447502
ROHU_017344	225.546	1.57342	0.0448234
ROHU_016532	169.776	1.45874	0.0452445
ROHU_014912	16.6321	2.63651	0.0456497
ROHU_015643	66.1816	-1.71339	0.0456617
ROHU_007652	7.99212	-5.60608	0.0456731
ROHU_031882	5524.26	1.74479	0.0455773
ROHU_012823	21.3124	-2.56445	0.0455796
ROHU_014718	260.358	-1.4245	0.0458368
ROHU_021210	22.2588	-2.5172	0.0457755
ROHU_024150	27.8489	-2.3112	0.0461041
ROHU_016362	49.7846	1.80842	0.0465668
ROHU_018255	17.9459	2.53673	0.0465991
ROHU_036457	661.362	1.49812	0.0467233
ROHU_025718	276.462	1.35217	0.0467798
ROHU_003740	746.747	1.25498	0.0469413
ROHU_036538	9.10234	3.54586	0.0471208
ROHU_013244	969.457	1.35202	0.0470632
ROHU_003729	125.643	1.62186	0.0475042
ROHU_016747	5758.54	1.6972	0.0475719
ROHU_005850	30.6234	-2.3571	0.0476431
ROHU_009790	7.83842	-5.57804	0.0477778
ROHU_032652	8.14563	4.74611	0.0477266
ROHU_007010	227.572	1.58391	0.047908
ROHU_000343	87.7542	-1.62902	0.0489981
ROHU_017262	12.8811	-3.55356	0.0490785
ROHU_018839	140.522	1.39634	0.0496841
ROHU_005563	11.5428	3.56979	0.049638
ROHU_020788	233.16	1.53105	0.0498373
ROHU_005898	42.3333	1.95818	0.0486352
ROHU_023170	17.0772	3.17674	0.049131
ROHU_036849	1222.15	1.24448	0.0483056
ROHU_007475	106.859	-1.60792	0.0497698
ROHU_007575	228.308	1.53124	0.0488156
ROHU_026026	306.016	1.29796	0.0499135
ROHU_026817	664.67	-1.44708	0.0489025
ROHU_027147	318.59	1.45602	0.0496959
ROHU_008407	19.2165	-2.89937	0.0490682
ROHU_027863	76.4702	-8.86661	0.0498327
ROHU_028522	25.4534	-2.40299	0.04946
ROHU_028610	511.256	1.45743	0.0482987
ROHU_009535	37.0261	2.57389	0.0497052
ROHU_030719	41.4315	1.9675	0.0488708
ROHU_011109	1365.34	1.64328	0.048274
ROHU_011337	33.7063	-2.09834	0.0497178
ROHU_011400	109.5	-1.73177	0.0486851
ROHU_032071	169.344	-1.56102	0.0482075
ROHU_032347	34.2032	9.44023	0.0486331
ROHU_012637	303.435	1.43581	0.0486192
ROHU_033511	1156.62	1.39985	0.049871
ROHU_013533	26.6012	2.16043	0.0493902
ROHU_000011	5.56476	6.80455	0.0240415
ROHU_000348	5.56476	6.80455	0.0240415
ROHU_000920	5.56476	6.80455	0.0240415
ROHU_001196	7.00675	-5.41615	0.0308393
ROHU_001210	5.70054	6.86976	0.0203492
ROHU_001987	4.45181	6.48185	0.0446616
ROHU_002334	3.60694	6.20243	0.0451431
ROHU_002626	5.56476	6.80455	0.0240415
ROHU_002658	6.12124	6.94242	0.0179824
ROHU_035918	5.00828	6.65217	0.0325497
ROHU_003576	6.81349	7.12471	0.00528966
ROHU_003739	5.91565	-5.17471	0.0447571
ROHU_014327	4.05142	6.34835	0.0345352
ROHU_003931	4.45181	6.48185	0.0446616
ROHU_014565	6.91194	-5.39837	0.028333
ROHU_014933	6.20236	-5.2447	0.0413127
ROHU_015010	4.98797	6.67753	0.030344
ROHU_015026	5.92104	6.89311	0.0118508
ROHU_015068	3.65104	6.20705	0.0432458
ROHU_015184	5.56476	6.80455	0.0240415
ROHU_015195	4.45181	6.48185	0.0446616
ROHU_015243	4.76399	6.5872	0.0191043
ROHU_015511	4.45181	6.48185	0.0446616
ROHU_035224	5.00828	6.65217	0.0325497
ROHU_036148	5.72085	6.84499	0.0115255
ROHU_016636	6.65798	-5.34604	0.0320873
ROHU_016957	5.00828	6.65217	0.0325497
ROHU_017184	3.65104	6.20705	0.0432458
ROHU_018161	6.24487	-5.25491	0.0417589
ROHU_018267	4.45181	6.48185	0.0446616
ROHU_018290	4.45181	6.48185	0.0446616
ROHU_018306	6.83141	5.54541	0.0400746
ROHU_018390	6.1781	4.6118	0.0464109
ROHU_018595	5.56476	6.80455	0.0240415
ROHU_018930	4.45181	6.48185	0.0446616
ROHU_005260	4.45181	6.48185	0.0446616
ROHU_019524	4.45181	6.48185	0.0446616
ROHU_019891	5.56476	6.80455	0.0240415
ROHU_020391	4.45181	6.48185	0.0446616
ROHU_020418	4.45181	6.48185	0.0446616
ROHU_005591	6.76939	7.11709	0.0116094
ROHU_020796	5.70054	6.86976	0.0203492
ROHU_020891	4.05142	6.34835	0.0345352
ROHU_021016	3.96322	6.33939	0.0345647
ROHU_021023	4.2754	6.45558	0.0462546
ROHU_005887	6.45631	-5.30081	0.0347115
ROHU_022118	5.72085	6.84499	0.0115255
ROHU_006097	6.89125	-5.39581	0.028966
ROHU_006106	6.48246	-5.30533	0.0349066
ROHU_006178	4.45181	6.48185	0.0446616
ROHU_022347	4.45181	6.48185	0.0446616
ROHU_006369	5.56476	6.80455	0.0240415
ROHU_022580	5.79356	-5.14389	0.0475409
ROHU_022588	4.20751	6.40956	0.0284763
ROHU_023360	4.05142	6.34835	0.0345352
ROHU_023368	5.72085	6.84499	0.0115255
ROHU_023405	6.03775	-5.20487	0.0426488
ROHU_036748	4.05142	6.34835	0.0345352
ROHU_024054	5.00828	6.65217	0.0325497
ROHU_024129	4.45181	6.48185	0.0446616
ROHU_024194	6.5106	4.66485	0.0464001
ROHU_024356	6.41311	7.03928	0.01393
ROHU_024742	4.45181	6.48185	0.0446616
ROHU_007068	5.00828	6.65217	0.0325497
ROHU_025122	4.45181	6.48185	0.0446616
ROHU_025616	6.67771	7.06829	0.013611
ROHU_025744	5.96909	-5.18933	0.0457669
ROHU_007292	4.45181	6.48185	0.0446616
ROHU_025878	5.74464	6.87781	0.0101644
ROHU_007362	5.03672	5.23744	0.0444658
ROHU_007470	5.56476	6.80455	0.0240415
ROHU_007490	4.45181	6.48185	0.0446616
ROHU_007549	4.20751	6.40956	0.0284763
ROHU_026042	4.45181	6.48185	0.0446616
ROHU_007683	6.8338	7.10131	0.00601372
ROHU_026129	6.93263	-5.40104	0.0308623
ROHU_026190	4.45181	6.48185	0.0446616
ROHU_007942	4.96418	6.64327	0.0173712
ROHU_026853	5.56476	6.80455	0.0240415
ROHU_008068	6.45086	-5.29901	0.0348661
ROHU_027179	4.45181	6.48185	0.0446616
ROHU_027289	5.00828	6.65217	0.0325497
ROHU_027402	6.78985	-5.37204	0.0304946
ROHU_008270	6.56203	-5.32318	0.0334115
ROHU_008362	6.10092	6.96492	0.00811364
ROHU_008554	5.56476	6.80455	0.0240415
ROHU_008696	4.45181	6.48185	0.0446616
ROHU_008750	3.85123	6.27927	0.0380816
ROHU_008751	5.56476	6.80455	0.0240415
ROHU_028035	4.45181	6.48185	0.0446616
ROHU_028135	4.2754	6.45558	0.0462546
ROHU_008952	4.96418	6.64327	0.0173712
ROHU_028866	5.7249	-5.12773	0.0491564
ROHU_028893	4.45181	6.48185	0.0446616
ROHU_028915	4.11931	6.40047	0.0334651
ROHU_028938	4.45181	6.48185	0.0446616
ROHU_009538	6.48792	-5.30711	0.0343432
ROHU_009548	6.79435	5.66623	0.0364438
ROHU_029030	6.41311	7.03928	0.01393
ROHU_029312	6.10641	-5.2202	0.0408654
ROHU_010025	4.05142	6.34835	0.0345352
ROHU_037264	4.45181	6.48185	0.0446616
ROHU_010555	5.16438	6.69757	0.0163145
ROHU_010562	5.71944	-5.1257	0.0491375
ROHU_030102	4.45181	6.48185	0.0446616
ROHU_030526	4.45181	6.48185	0.0446616
ROHU_030555	4.11931	6.40047	0.0334651
ROHU_030583	5.56476	6.80455	0.0240415
ROHU_030675	6.12124	6.94242	0.0179824
ROHU_010954	6.41311	7.03928	0.01393
ROHU_011012	5.94726	-5.18157	0.0442356
ROHU_031469	7.12088	4.55061	0.0420627
ROHU_011309	4.45181	6.48185	0.0446616
ROHU_011456	5.27637	6.74191	0.0126018
ROHU_011485	5.00828	6.65217	0.0325497
ROHU_031586	3.80713	6.27487	0.0379308
ROHU_031608	4.6079	6.53345	0.0235325
ROHU_011597	5.56476	6.80455	0.0240415
ROHU_011895	5.16438	6.69757	0.0163145
ROHU_032317	5.47656	6.79218	0.0110821
ROHU_032334	5.56476	6.80455	0.0240415
ROHU_011948	4.45181	6.48185	0.0446616
ROHU_012154	5.83749	5.44088	0.0339745
ROHU_032813	4.2754	6.45558	0.0462546
ROHU_012412	6.28739	-5.26501	0.0426988
ROHU_012420	4.76399	6.5872	0.0191043
ROHU_037413	4.6079	6.53345	0.0235325
ROHU_035660	4.45181	6.48185	0.0446616
ROHU_033758	6.41311	7.03928	0.01393
ROHU_034010	4.45181	6.48185	0.0446616
ROHU_034112	4.2754	6.45558	0.0462546
ROHU_034293	4.45181	6.48185	0.0446616
ROHU_013246	5.56476	6.80455	0.0240415
ROHU_013389	4.45181	6.48185	0.0446616
ROHU_034855	4.05142	6.34835	0.0345352
ROHU_034879	6.49883	-5.31069	0.034167
ROHU_035858	4.45181	6.48185	0.0446616
ROHU_013814	7.12567	7.19091	0.00971999

## Sheet: 8 ppt
Supplementary table S2. Complete list of differentially expressed genes in 8ppt tretament group of Labeo rohita
Gene id	Base Mean	log2 FoldChange	p-value
ROHU_032697	513.238	-7.6322	2.21e-32
ROHU_015767	274.008	8.55544	9.84e-22
ROHU_008991	453.583	4.56776	2.24e-17
ROHU_028589	124.078	-5.43935	2.13e-15
ROHU_036306	218.131	3.53433	7.74e-15
ROHU_025246	176.458	4.53883	1.36e-14
ROHU_032044	94.9773	6.9964	3.04e-14
ROHU_021247	617.122	-3.34094	5.87e-14
ROHU_024609	275.775	-3.78856	1.68e-13
ROHU_025076	386.987	-2.88693	8.61e-12
ROHU_004194	85.7814	4.27942	4.77e-11
ROHU_008247	97.6011	-9.81492	2.39e-10
ROHU_027461	309.161	3.10473	3.16e-10
ROHU_008217	94.8729	-5.06659	4.71e-10
ROHU_017266	235.286	-3.92321	9.12e-10
ROHU_014697	63.0828	9.70437	9.82e-10
ROHU_005245	604.941	-2.17883	1.23e-09
ROHU_008413	169.932	3.56908	1.32e-09
ROHU_037223	325.33	2.69812	1.9e-09
ROHU_012006	183.381	3.44161	2.14e-09
ROHU_036547	70.0961	-5.19913	4.66e-09
ROHU_017948	125.984	-3.19148	5.22e-09
ROHU_017419	239.602	2.46545	5.95e-09
ROHU_004472	115.395	4.91028	7.99e-09
ROHU_025781	48.3413	9.31693	8.46e-09
ROHU_005646	68.956	-9.29756	1.07e-08
ROHU_001358	48.0017	5.9377	1.1e-08
ROHU_007758	1583.43	-1.83864	5.47e-08
ROHU_020910	290.968	-2.14491	1.26e-07
ROHU_010386	137.846	-2.91827	1.26e-07
ROHU_017068	72.048	3.474	1.29e-07
ROHU_005670	189.691	-2.43364	2.03e-07
ROHU_001971	40.7727	-8.5459	2.1e-07
ROHU_009178	51.4398	-6.36674	2.23e-07
ROHU_003925	33.8953	8.81921	2.56e-07
ROHU_007000	490.258	-1.83819	3.42e-07
ROHU_021151	97.1947	2.94166	3.84e-07
ROHU_016459	180.333	2.42565	5.38e-07
ROHU_013243	2336.9	1.58319	5.7e-07
ROHU_010079	29.73	8.63102	7.21e-07
ROHU_007076	33.7409	-8.28344	7.85e-07
ROHU_022566	241.525	2.28039	9.25e-07
ROHU_028212	185.309	2.8181	1.47e-06
ROHU_005137	30.8843	6.58202	1.59e-06
ROHU_022182	50.3631	-4.05714	2.2e-06
ROHU_014818	34.3421	5.39978	2.25e-06
ROHU_033116	127.228	-2.43918	2.52e-06
ROHU_022513	288.986	2.02389	2.6e-06
ROHU_001711	39.8855	4.79493	2.84e-06
ROHU_018545	23.1088	8.2594	3.01e-06
ROHU_005490	52.5293	-3.77287	3.25e-06
ROHU_008826	24.6447	8.32693	3.4e-06
ROHU_034927	288.859	-6.6712	3.55e-06
ROHU_030841	750.614	-1.73633	3.79e-06
ROHU_037171	22.0554	8.18292	4.03e-06
ROHU_035365	226.257	2.19077	4.23e-06
ROHU_010996	22.9724	8.22769	4.55e-06
ROHU_033115	502.584	-1.71749	5.5e-06
ROHU_036368	30.5538	4.9562	6.67e-06
ROHU_022932	3324.48	1.76611	6.99e-06
ROHU_003355	245.771	-1.9281	9.28e-06
ROHU_024958	76.5922	2.98441	9.43e-06
ROHU_015069	39.973	-4.59426	9.58e-06
ROHU_018389	123.592	2.98571	9.58e-06
ROHU_005576	91.2531	2.84043	1.14e-05
ROHU_001929	22.9908	-7.72677	1.15e-05
ROHU_014883	159.254	-2.11624	1.26e-05
ROHU_022205	75.6804	-2.80497	1.28e-05
ROHU_024517	113.347	2.36707	1.35e-05
ROHU_007537	40.8445	-4.23608	1.4e-05
ROHU_021248	547.888	-1.90012	1.46e-05
ROHU_004802	225.21	-2.1646	1.49e-05
ROHU_029293	38.2556	3.86313	1.54e-05
ROHU_018954	702.221	-1.49516	1.61e-05
ROHU_020523	396.271	1.70784	1.64e-05
ROHU_023396	143.291	2.87608	1.7e-05
ROHU_016857	638.728	-1.57666	1.78e-05
ROHU_018945	99.5304	-2.4782	1.81e-05
ROHU_016964	50.0154	3.23758	2.13e-05
ROHU_027358	97.8104	-2.74	2.17e-05
ROHU_002065	17.7511	7.88372	2.21e-05
ROHU_017619	36.2916	-4.15485	2.26e-05
ROHU_029201	17.3735	7.84662	2.28e-05
ROHU_029292	259.454	-1.78817	2.53e-05
ROHU_002491	16.8652	7.79229	2.82e-05
ROHU_014943	16.8652	7.79229	2.82e-05
ROHU_012639	250.823	2.1881	2.91e-05
ROHU_005956	76.6234	2.69601	3.08e-05
ROHU_022522	91.0558	-2.54804	3.55e-05
ROHU_011017	19.6025	-7.50633	3.74e-05
ROHU_022933	3024.69	1.7936	3.77e-05
ROHU_001409	276.15	1.66034	3.84e-05
ROHU_017270	170.486	-2.50098	4.2e-05
ROHU_033114	292.328	-1.68412	5.44e-05
ROHU_009508	20.3359	6.55261	5.86e-05
ROHU_024736	410.09	1.65504	5.94e-05
ROHU_017273	120.177	-2.44414	6e-05
ROHU_004410	50.8146	-3.36137	6.2e-05
ROHU_019145	17.76	-7.35048	6.38e-05
ROHU_011206	1737.24	-1.54416	6.93e-05
ROHU_007921	51.3069	3.07928	7.26e-05
ROHU_017942	24.9652	-6.3593	7.27e-05
ROHU_004425	44.8404	-4.33257	7.57e-05
ROHU_021644	22.2659	5.22586	7.89e-05
ROHU_019265	3358.95	-1.35627	7.91e-05
ROHU_013824	85.7666	-2.50503	8.04e-05
ROHU_018344	332.126	-1.85363	8.13e-05
ROHU_025536	239.247	-6.53644	8.52e-05
ROHU_033945	16.9277	-7.28619	8.55e-05
ROHU_027199	344.488	1.54942	9.23e-05
ROHU_008749	613.582	1.6263	0.000102768
ROHU_006398	338.552	-1.49962	0.000106884
ROHU_029596	82.2715	2.45641	0.000112086
ROHU_005384	20.3415	5.48471	0.00011226
ROHU_036539	16.2028	-7.22853	0.000116903
ROHU_027003	60.23	2.62968	0.000122426
ROHU_019681	63.0127	-3.01565	0.000123477
ROHU_021255	23.9906	-5.60749	0.000131866
ROHU_017185	16.232	-7.21019	0.000132834
ROHU_025025	166.842	1.95143	0.000133788
ROHU_030033	301.283	-1.5072	0.000137202
ROHU_018189	203.128	-1.84058	0.000156688
ROHU_017528	33.7858	-4.03177	0.00015676
ROHU_027863	24.5051	-5.65586	0.000160457
ROHU_004190	90.9608	-2.54055	0.000162093
ROHU_036648	491.142	-1.35438	0.000165812
ROHU_016954	591.89	-1.53967	0.000169117
ROHU_012492	12.7937	7.4081	0.000176193
ROHU_034459	15.0779	-7.10732	0.000190256
ROHU_017938	115.747	-2.30591	0.000191057
ROHU_024939	106.952	2.51147	0.000196905
ROHU_015442	16.2467	-7.20352	0.000199
ROHU_025266	27.1352	3.95042	0.000205447
ROHU_011410	12.6347	7.36714	0.000212334
ROHU_010871	21.9158	5.37742	0.000218723
ROHU_026831	169.02	1.81706	0.000225602
ROHU_006834	55.953	2.80522	0.000233901
ROHU_001121	24.1874	-4.66033	0.000241123
ROHU_026358	188.969	1.80095	0.000241125
ROHU_005284	167.738	1.68809	0.000257505
ROHU_027521	177.634	-1.70888	0.000263116
ROHU_011157	174.49	1.80015	0.000268279
ROHU_019468	220	-1.62817	0.000274153
ROHU_007575	59.1486	2.97076	0.000275458
ROHU_030315	340.859	1.41677	0.000277576
ROHU_009535	19.4522	5.05738	0.000313361
ROHU_035327	31.5935	3.42407	0.000324488
ROHU_011182	118.144	2.17611	0.000326307
ROHU_015085	21.7953	4.66056	0.000344091
ROHU_023391	35.4162	3.72414	0.000370207
ROHU_026848	12.7711	7.42077	0.000403752
ROHU_023232	57.9914	2.97397	0.000405446
ROHU_017278	131.759	-1.87874	0.000407993
ROHU_017926	14.2343	-7.01198	0.000419741
ROHU_007494	78.9854	2.42773	0.000436242
ROHU_002226	52.808	2.52154	0.000448986
ROHU_018174	761.895	-1.34318	0.000462841
ROHU_012784	96.6115	2.07414	0.0004758
ROHU_005514	162.715	-1.77787	0.000489546
ROHU_012264	22.6777	-4.98086	0.000494844
ROHU_011155	127.261	1.97119	0.000498772
ROHU_026404	262.13	-1.42151	0.000512736
ROHU_022594	383.113	-1.3178	0.000513814
ROHU_005175	231.799	-1.52151	0.000524479
ROHU_008313	53.6969	2.43111	0.000549506
ROHU_026969	10.7665	7.13407	0.000566687
ROHU_018897	105.175	1.93311	0.000568842
ROHU_007527	64.7993	-2.31605	0.000578517
ROHU_026281	1237.26	1.74355	0.000583376
ROHU_023187	11.005	7.20332	0.000595794
ROHU_029859	17.3126	-5.95201	0.000599477
ROHU_017805	37.2558	2.97494	0.000603533
ROHU_029005	10.5847	7.10866	0.000635572
ROHU_025550	136.949	-5.83564	0.000657887
ROHU_035830	193.422	1.58697	0.000658752
ROHU_035955	241.94	1.42719	0.000669213
ROHU_026581	164.811	1.72986	0.000689772
ROHU_022672	10.068	7.05499	0.000699678
ROHU_004994	59.0843	2.50643	0.000718176
ROHU_026346	66.4055	-2.17647	0.000830363
ROHU_014398	9.76992	7.01425	0.000831183
ROHU_016585	249.979	-1.41445	0.000838701
ROHU_024640	53.7009	2.35399	0.000888242
ROHU_013822	11.4157	-6.70617	0.000907541
ROHU_033892	38.1933	-2.81152	0.000952605
ROHU_035624	9.52289	6.97259	0.000954542
ROHU_004628	17.4165	4.92445	0.000975779
ROHU_036620	15.3188	5.09007	0.000981063
ROHU_029299	80.522	2.22283	0.000986901
ROHU_016539	67.4144	2.09812	0.00101927
ROHU_029638	11.0533	-6.6634	0.00103821
ROHU_030375	41.3818	2.61336	0.00105443
ROHU_023010	27.688	-4.06589	0.00106303
ROHU_014799	121.613	-1.7419	0.0010764
ROHU_003738	166.485	1.50731	0.00113545
ROHU_004404	25.2802	3.73357	0.00118878
ROHU_021854	28.1602	3.1817	0.001217
ROHU_019472	453.085	1.17132	0.00129088
ROHU_027395	8.92666	6.88494	0.00135974
ROHU_034455	18.2092	-4.68041	0.00142157
ROHU_020126	58.8344	-2.24522	0.00146922
ROHU_033699	22.6006	-4.14027	0.00147508
ROHU_003774	56.8672	2.18141	0.00151052
ROHU_014486	135.109	1.58403	0.00151778
ROHU_019455	214.232	-1.38454	0.00152642
ROHU_012747	71.9928	-2.20391	0.0016286
ROHU_022924	490.806	1.22537	0.00172629
ROHU_030820	75.7725	1.96332	0.00180681
ROHU_026058	48.5357	2.28608	0.00185663
ROHU_007909	211.315	-1.34481	0.00186055
ROHU_037225	363.601	-1.43145	0.00193957
ROHU_019470	274.641	-1.28875	0.00195127
ROHU_024847	351.203	1.18781	0.0019772
ROHU_036356	152.232	1.49996	0.00203073
ROHU_013171	8.25089	6.75973	0.00207913
ROHU_030952	19.4862	-3.92987	0.0021058
ROHU_005492	9.57001	-6.47042	0.00218349
ROHU_021918	96.6222	1.70017	0.00223258
ROHU_031858	118.441	-1.88529	0.00229356
ROHU_029701	94.0869	-1.82187	0.00230115
ROHU_012042	127.476	-1.96364	0.00235433
ROHU_004960	9.4034	-6.42891	0.00237685
ROHU_009791	9.4034	-6.42891	0.00237685
ROHU_009916	20.9078	-3.55712	0.0023915
ROHU_036982	227.439	-1.28314	0.00240669
ROHU_020449	80.6398	-1.99951	0.0024366
ROHU_015094	8.12027	6.72711	0.00247832
ROHU_030643	38.3654	-2.56314	0.00249135
ROHU_036735	789.903	-1.2151	0.00250283
ROHU_016858	639.246	1.10851	0.00267752
ROHU_019155	79.4335	1.87973	0.00267899
ROHU_006959	15.7192	4.12351	0.00270589
ROHU_009231	19.5086	5.09577	0.00270759
ROHU_013909	37.3911	-3.13349	0.00273533
ROHU_018008	74.7527	-2.11481	0.00275521
ROHU_024171	44.3568	2.28299	0.00281606
ROHU_036144	79.9098	1.77393	0.00291862
ROHU_020625	134.182	-1.49001	0.00297561
ROHU_029783	20.4891	3.67785	0.00302568
ROHU_009212	21.4327	3.36578	0.00302972
ROHU_010997	16.7629	3.7774	0.00303998
ROHU_024449	82.1414	-1.75212	0.00306788
ROHU_011390	125.327	-1.84072	0.00314009
ROHU_013094	254.027	1.33815	0.0032185
ROHU_028498	8.88569	-6.3676	0.00323853
ROHU_030031	151.29	-1.57182	0.00330322
ROHU_008310	52.456	2.29374	0.00341115
ROHU_006359	226.382	1.52735	0.00341997
ROHU_036763	71.8875	2.20719	0.00342136
ROHU_008766	834.908	-0.973974	0.00350502
ROHU_018757	208.597	-1.32298	0.00356723
ROHU_015084	33.3652	-2.65464	0.00358828
ROHU_004591	8.57115	-6.30486	0.00359985
ROHU_020793	260.734	-1.43564	0.00364546
ROHU_028800	7.57513	6.62319	0.00366037
ROHU_027697	268.486	1.22165	0.00368859
ROHU_018956	569.431	-1.22212	0.00380298
ROHU_012499	7.80794	6.66078	0.00381193
ROHU_034775	21.2763	3.96368	0.0039613
ROHU_013530	996.626	-1.10176	0.00398189
ROHU_007799	82.7828	-1.70391	0.00400889
ROHU_025746	40.9129	-2.40522	0.0040425
ROHU_022701	62.6075	-2.79936	0.00407275
ROHU_007728	366.738	1.09453	0.00425433
ROHU_011887	133.266	1.48755	0.00428517
ROHU_036894	513.397	1.02035	0.00436638
ROHU_008368	583.636	-1.32924	0.0044118
ROHU_033682	8.47849	-6.26812	0.0044124
ROHU_036025	16.9408	4.49067	0.00443348
ROHU_018994	33.5994	2.66346	0.00446173
ROHU_018197	27.4633	2.99693	0.00452498
ROHU_018662	77.2107	1.70119	0.00459245
ROHU_014861	229.486	1.32219	0.00459973
ROHU_016279	59.4751	-1.9367	0.00470817
ROHU_029827	149.11	-1.39161	0.00476522
ROHU_014584	72.5488	-1.79014	0.00478373
ROHU_010132	6.94202	6.52847	0.00482051
ROHU_009545	7.31966	6.61814	0.00485802
ROHU_025214	63.4424	1.85237	0.00490627
ROHU_025765	8.04206	-6.19946	0.00505903
ROHU_004084	51.1411	-2.06282	0.00506725
ROHU_004273	7.56668	6.66828	0.00518888
ROHU_026652	288.667	-1.22786	0.0052219
ROHU_015658	36.5546	2.60001	0.00530629
ROHU_013929	8.08269	-6.19992	0.0053599
ROHU_012996	6.74609	6.47016	0.00539624
ROHU_033511	377.325	-1.14479	0.00562335
ROHU_014766	215.096	-1.40134	0.00577911
ROHU_028833	16.6847	4.19561	0.00582054
ROHU_006210	854.058	-0.947375	0.00585216
ROHU_017268	44.8346	-2.30782	0.00585966
ROHU_016798	332.032	-1.08112	0.00614291
ROHU_001732	6.51328	6.42933	0.0062299
ROHU_024357	68.6127	1.81706	0.00626034
ROHU_021938	256.058	-1.18903	0.00629882
ROHU_027955	7.56498	-6.12794	0.00633604
ROHU_004424	7.80556	-6.18756	0.00641515
ROHU_016944	197.417	-1.71107	0.00647264
ROHU_015728	24.4576	3.31319	0.00648975
ROHU_014497	12.1839	4.85253	0.00655814
ROHU_028186	13.1246	3.88575	0.00656448
ROHU_018157	47.0734	-2.02	0.0066114
ROHU_036510	6.46218	6.42861	0.00678501
ROHU_025639	6.38266	6.38774	0.0069573
ROHU_016377	47.7864	2.10775	0.00720606
ROHU_005649	162.741	-1.27002	0.00726085
ROHU_011295	48.4891	-2.30705	0.00739788
ROHU_001291	7.28377	-6.06386	0.00745634
ROHU_020567	93.0024	-1.55281	0.00747478
ROHU_023324	110.61	1.47395	0.00751611
ROHU_026985	6.28047	6.38688	0.00761924
ROHU_009759	6.28047	6.38688	0.00761924
ROHU_017584	6.20094	6.34469	0.00792091
ROHU_017271	69.1424	-1.98373	0.00792294
ROHU_024561	7.17649	-6.04183	0.00794868
ROHU_015974	6.14985	6.3445	0.00796309
ROHU_013739	6.14985	6.3445	0.00796309
ROHU_019571	20.7949	3.04288	0.00816405
ROHU_027964	195.638	1.25142	0.0084416
ROHU_014420	266.011	-1.14279	0.00845494
ROHU_016023	112.196	-1.37732	0.00850606
ROHU_014590	19.3361	3.00248	0.00862069
ROHU_014661	6.16407	6.36477	0.00866558
ROHU_014498	211.997	-1.43928	0.00898974
ROHU_014330	126.896	1.30827	0.00909211
ROHU_007703	302.569	-1.07118	0.00919198
ROHU_010171	12.6551	4.51291	0.00922788
ROHU_032948	11.6166	-4.60426	0.00923581
ROHU_024137	34.98	-2.22804	0.00945276
ROHU_022180	347.82	-1.10088	0.0095288
ROHU_006351	9.89651	5.04058	0.00953952
ROHU_031526	5.91704	6.29959	0.00965627
ROHU_030639	62.7677	-1.78667	0.00967204
ROHU_014827	37.1357	-2.14056	0.00976661
ROHU_028796	34.632	2.26518	0.00980763
ROHU_015609	86.2936	1.61875	0.00984804
ROHU_026025	9.73813	5.7466	0.0098578
ROHU_024905	151.741	-1.24068	0.00997648
ROHU_019338	78.2143	-1.59615	0.00997742
ROHU_029453	242.669	-1.21682	0.0100547
ROHU_008020	6.04766	6.34177	0.0101685
ROHU_009755	6.04766	6.34177	0.0101685
ROHU_001937	5.78642	6.25434	0.0102515
ROHU_022705	21.8255	-3.22962	0.0104735
ROHU_021549	9.55642	5.7195	0.0105396
ROHU_029303	70.0145	1.63019	0.0106793
ROHU_013244	181.716	1.23506	0.0107037
ROHU_017690	8.77779	4.8339	0.0108883
ROHU_027524	8.77779	4.8339	0.0108883
ROHU_025267	26.2552	2.53459	0.0109285
ROHU_000576	9.03903	4.89866	0.0110164
ROHU_011152	323.726	-1.24172	0.0110262
ROHU_031199	94.6316	1.46495	0.011086
ROHU_022083	45.5637	-1.9362	0.0111046
ROHU_018894	132.297	-1.34414	0.0113194
ROHU_009241	188.546	-1.17087	0.0113331
ROHU_034145	395.903	-0.943237	0.0113462
ROHU_003905	5.86595	6.29755	0.0113666
ROHU_017932	22.1926	-2.96638	0.0115101
ROHU_011162	81.8121	-1.73928	0.0117676
ROHU_012104	6.49217	-5.90212	0.0118147
ROHU_007667	12.1748	4.39081	0.0118906
ROHU_028172	8.85732	4.86966	0.0119394
ROHU_011409	9.72833	4.48196	0.012036
ROHU_004511	261.777	1.19418	0.0122072
ROHU_008925	13.6938	4.55726	0.01225
ROHU_010761	80.7469	-1.50004	0.0122774
ROHU_026055	5.55361	6.20664	0.0123135
ROHU_020526	497.701	-0.904907	0.0123662
ROHU_030659	43.0163	-2.04055	0.0124729
ROHU_028529	6.90514	6.53509	0.0125009
ROHU_000632	204.91	-1.09195	0.0125167
ROHU_030834	4602.21	-0.894472	0.0125441
ROHU_032313	41.6882	-2.02814	0.0125952
ROHU_012666	86.4458	1.58698	0.0126306
ROHU_013079	12.1202	-4.10896	0.0126718
ROHU_004963	5.68423	6.25192	0.0127254
ROHU_037159	5.68423	6.25192	0.0127254
ROHU_009610	5.68423	6.25192	0.0127254
ROHU_011210	5.68423	6.25192	0.0127254
ROHU_019698	93.1303	-1.39771	0.0127355
ROHU_021563	35.3832	2.33459	0.0128379
ROHU_017312	49.3808	-1.8457	0.0128703
ROHU_005903	20.5114	3.10165	0.0130143
ROHU_010797	15.5766	-3.48546	0.0130521
ROHU_032140	385.687	0.932043	0.013176
ROHU_031751	5.70689	6.20881	0.0132512
ROHU_033618	5.42299	6.15815	0.0132925
ROHU_020477	23.1787	-2.57946	0.0133102
ROHU_004851	23.3916	3.49446	0.0133411
ROHU_022128	255.912	-1.13481	0.0133814
ROHU_004932	43.1122	-1.92203	0.0134348
ROHU_014678	10.6657	-4.46169	0.0134805
ROHU_034876	18.2915	2.97671	0.0135997
ROHU_010073	75.3133	-1.53846	0.0136916
ROHU_022079	6.72342	6.49676	0.0136955
ROHU_022117	6.72342	6.49676	0.0136955
ROHU_012175	762.092	-0.946183	0.0139343
ROHU_026560	415.936	1.01409	0.0140609
ROHU_036718	189.95	-1.09215	0.0140913
ROHU_000989	53.056	-2.37336	0.0142515
ROHU_017048	5.50252	6.20477	0.0142843
ROHU_030059	5.50252	6.20477	0.0142843
ROHU_011056	105.088	1.51906	0.0143263
ROHU_023805	39.3687	-2.01741	0.0143284
ROHU_015625	57.5313	-1.66502	0.0143768
ROHU_006513	18.3123	3.66086	0.01449
ROHU_014198	6.21095	-5.82679	0.0144902
ROHU_027733	41.0277	-2.00961	0.0145776
ROHU_026935	6.12969	-5.82676	0.0148553
ROHU_016208	20.9309	3.02451	0.0148709
ROHU_019089	250.406	1.01522	0.0149186
ROHU_011209	22.4081	3.25628	0.0149261
ROHU_016222	6.54171	6.45738	0.0150213
ROHU_010253	45.4664	2.09534	0.015095
ROHU_011900	244.456	-1.01002	0.0152314
ROHU_029010	6.25159	-5.82726	0.0152881
ROHU_020059	103.961	1.38577	0.0153479
ROHU_033990	1276.19	-0.790898	0.0153512
ROHU_014211	249.297	-1.09674	0.0153619
ROHU_031578	16.717	-2.99946	0.0153946
ROHU_026284	30.7436	2.28035	0.0154429
ROHU_015186	31.309	-2.62123	0.0154561
ROHU_035032	6.10367	-5.8008	0.0155365
ROHU_002053	53.5615	-2.36241	0.0155485
ROHU_033690	6.76199	-5.93126	0.0156477
ROHU_010502	20.1704	3.0247	0.0156518
ROHU_019522	5.19018	6.10723	0.0158264
ROHU_030996	5.19018	6.10723	0.0158264
ROHU_030913	6.0224	-5.80078	0.0158404
ROHU_030417	74.2054	1.47405	0.0158814
ROHU_023041	523.695	-0.995766	0.0159083
ROHU_004265	8.36438	-4.90781	0.0159939
ROHU_008725	5.3208	6.15603	0.0160393
ROHU_015620	460.779	-1.0502	0.0160966
ROHU_029592	191.22	1.34021	0.016185
ROHU_036835	183.129	-1.17419	0.0161974
ROHU_036292	67.3316	-1.71276	0.0164762
ROHU_029442	6.36	6.41689	0.0164946
ROHU_009580	238.614	1.03926	0.0165822
ROHU_004737	6.26298	-5.87436	0.0166639
ROHU_015453	23.511	-2.85637	0.0167148
ROHU_017308	73.0576	-1.57737	0.0167427
ROHU_011980	327.67	-0.927124	0.0167773
ROHU_011968	158.05	-1.29266	0.0168035
ROHU_035810	10.248	-4.44091	0.0170601
ROHU_005219	151.078	1.46768	0.0170835
ROHU_021737	8.28442	5.51385	0.0171461
ROHU_004100	37.0882	1.95876	0.0171583
ROHU_017309	11.1486	3.81621	0.017173
ROHU_014511	489.366	-0.882752	0.0172646
ROHU_022040	525.742	-0.95925	0.0173092
ROHU_021170	17.6918	3.30037	0.0173595
ROHU_036874	5.05956	6.05508	0.0173715
ROHU_017777	63.1158	1.63234	0.0174229
ROHU_023820	61.9541	1.54867	0.0175117
ROHU_016931	5.80784	-5.74737	0.0180394
ROHU_026878	5.13909	6.10557	0.0180531
ROHU_034668	5.13909	6.10557	0.0180531
ROHU_018989	6.56947	5.16021	0.0180533
ROHU_017277	117.349	-1.60946	0.0181113
ROHU_020388	6.17828	6.37522	0.0181339
ROHU_022530	6.17828	6.37522	0.0181339
ROHU_009525	6.17828	6.37522	0.0181339
ROHU_029263	60.3593	1.74771	0.018139
ROHU_004935	145.903	-1.14852	0.018164
ROHU_016599	18.5513	-3.13705	0.0182465
ROHU_032431	96.1115	1.29908	0.0185236
ROHU_035995	94.2997	1.35881	0.018623
ROHU_029129	67.9422	1.472	0.0188551
ROHU_010560	158.696	-1.09175	0.0190546
ROHU_016789	184.301	-1.06474	0.0190674
ROHU_015608	19.6765	2.62326	0.0191077
ROHU_021858	35.694	-2.08213	0.0191803
ROHU_025718	97.7823	1.48913	0.0193276
ROHU_015414	99.4475	-1.27331	0.0196
ROHU_013623	256.216	-1.01058	0.0196495
ROHU_005086	5.99657	6.33231	0.0199597
ROHU_011428	70.5782	-1.44552	0.0200574
ROHU_024914	24.0006	2.37637	0.0201052
ROHU_021304	4.89207	6.02741	0.0201059
ROHU_004862	107.402	1.27825	0.0201573
ROHU_012956	201.332	-1.04679	0.0202158
ROHU_031013	16.8586	3.53917	0.0203167
ROHU_002424	67.0879	-1.67046	0.0203235
ROHU_009051	4.95738	6.05326	0.0203799
ROHU_029204	4.95738	6.05326	0.0203799
ROHU_004643	15.9258	3.13133	0.0203836
ROHU_020332	292.49	-0.952148	0.0206092
ROHU_033719	5.82246	-5.72079	0.020717
ROHU_015030	460.209	-0.897119	0.0207768
ROHU_021469	57.8841	1.81484	0.0209845
ROHU_030511	23.9662	2.30426	0.0211316
ROHU_026492	161.792	1.28079	0.0211387
ROHU_015565	31.9469	2.60505	0.0211649
ROHU_019930	79.1366	1.57702	0.0212423
ROHU_031133	235.601	1.00808	0.0213146
ROHU_028459	276.322	0.994444	0.0213159
ROHU_017054	2140.23	-1.0787	0.02165
ROHU_011475	5.52663	-5.66327	0.0216558
ROHU_016323	27.6747	2.144	0.0218135
ROHU_035571	9.61702	4.10808	0.0218513
ROHU_024767	118.73	-1.58722	0.0218918
ROHU_036709	13.3205	3.08855	0.0219037
ROHU_023435	78.1656	-1.42556	0.0219142
ROHU_025571	379.975	-0.878164	0.0219827
ROHU_022095	5.81485	6.28808	0.0219962
ROHU_029436	5.81485	6.28808	0.0219962
ROHU_008198	67.5327	1.50583	0.0220488
ROHU_015629	240.955	1.20822	0.022084
ROHU_014280	306.91	-0.940009	0.0221429
ROHU_037437	179.013	1.39167	0.0222682
ROHU_004336	17.6029	2.66887	0.0224531
ROHU_035347	109.894	1.19912	0.0225209
ROHU_018646	6.24291	5.05157	0.0225221
ROHU_027541	20.5412	2.52705	0.0226266
ROHU_007008	95.8673	-1.28971	0.0226611
ROHU_016363	17.6191	2.96134	0.0227012
ROHU_015623	34.9102	-1.96352	0.0229047
ROHU_011877	4.77566	5.99897	0.0230266
ROHU_003830	48.5546	-1.76058	0.0230304
ROHU_023572	9.17407	4.01416	0.0231826
ROHU_003971	4.64504	5.94389	0.023379
ROHU_029202	4.64504	5.94389	0.023379
ROHU_019782	9.92936	4.17191	0.0233941
ROHU_036844	273.199	-0.956072	0.0235059
ROHU_025332	7.27298	4.57343	0.0236253
ROHU_006077	224.278	-1.08486	0.0236608
ROHU_021339	46.1852	-1.67697	0.0236971
ROHU_021351	307.757	0.880383	0.0239677
ROHU_006222	84.5408	-1.4489	0.0240515
ROHU_026686	33.0366	2.41394	0.0241442
ROHU_024060	103.841	-1.23058	0.0242536
ROHU_006459	5.63314	6.24243	0.0242707
ROHU_008431	5.63314	6.24243	0.0242707
ROHU_026847	263.765	-1.09481	0.0242873
ROHU_019263	73.1709	1.36526	0.0244676
ROHU_020752	106.266	1.3472	0.0245947
ROHU_015056	114.821	-1.21635	0.0246025
ROHU_016522	968.371	-0.832803	0.024603
ROHU_008913	274.552	-0.948753	0.0250551
ROHU_036322	306.774	-0.890501	0.0250747
ROHU_011381	107.863	1.21513	0.0251013
ROHU_026737	548.912	0.795583	0.025163
ROHU_033113	7.53422	4.65269	0.0253083
ROHU_025211	45.2856	1.67215	0.0253777
ROHU_035703	66.9997	1.61043	0.02548
ROHU_013697	117.535	-1.21588	0.0255065
ROHU_021390	525.603	-0.879037	0.0258172
ROHU_037327	870.576	-0.795739	0.0258988
ROHU_014011	7.09127	4.53672	0.0259242
ROHU_019163	4.59395	5.94255	0.0260642
ROHU_005701	4.59395	5.94255	0.0260642
ROHU_019726	13.2659	3.63458	0.0261469
ROHU_005538	25.2872	2.27694	0.026223
ROHU_001233	4.51442	5.88518	0.0263526
ROHU_011635	4.51442	5.88518	0.0263526
ROHU_022610	7.78125	4.70744	0.0263867
ROHU_027443	26.1142	2.12235	0.0265506
ROHU_037338	5.20478	-5.57396	0.0267784
ROHU_015765	5.45142	6.19529	0.0268142
ROHU_025397	5.45142	6.19529	0.0268142
ROHU_028698	5.45142	6.19529	0.0268142
ROHU_023234	373.395	-1.08179	0.0268537
ROHU_036971	178.017	1.0001	0.0270731
ROHU_031454	8.75513	4.88918	0.027074
ROHU_005566	245.374	-0.910235	0.0272341
ROHU_033678	36.2253	-2.39766	0.0272463
ROHU_024306	18.6714	2.9487	0.0272668
ROHU_024175	83.9258	-1.30924	0.0272783
ROHU_013536	1694.89	-0.770124	0.0273602
ROHU_014776	12.5078	-3.17012	0.0274715
ROHU_031200	5.75799	6.22057	0.0278353
ROHU_028102	42.4625	1.73346	0.0279339
ROHU_005830	5.97323	5.03275	0.0279555
ROHU_028458	5.97323	5.03275	0.0279555
ROHU_021556	34.0958	-2.07149	0.0280373
ROHU_016427	42.8742	1.70722	0.0281621
ROHU_007039	75.2405	1.43483	0.0282014
ROHU_011762	124.149	-1.1465	0.028325
ROHU_004308	12.3841	3.13352	0.0285692
ROHU_006020	65.8008	-1.57505	0.028753
ROHU_035881	5.0975	-5.54292	0.0287775
ROHU_023392	30.259	-2.21877	0.0288396
ROHU_022936	512.321	-1.06051	0.0288951
ROHU_016019	318.767	-0.976126	0.0289802
ROHU_011293	13.6104	3.17314	0.0290893
ROHU_008367	157.325	-1.03031	0.029194
ROHU_018884	111.956	-1.14291	0.0294979
ROHU_030483	16.8695	-2.86696	0.0295234
ROHU_018360	4.41223	5.88381	0.0295566
ROHU_029245	4.41223	5.88381	0.0295566
ROHU_029490	31.0069	1.93365	0.0296115
ROHU_001117	5.26971	6.14654	0.0296622
ROHU_016639	5.26971	6.14654	0.0296622
ROHU_017207	5.26971	6.14654	0.0296622
ROHU_021098	5.26971	6.14654	0.0296622
ROHU_006215	5.26971	6.14654	0.0296622
ROHU_023279	5.26971	6.14654	0.0296622
ROHU_024194	5.26971	6.14654	0.0296622
ROHU_025316	5.26971	6.14654	0.0296622
ROHU_026024	14.9379	3.05108	0.0296756
ROHU_030769	23.0194	3.07516	0.0297149
ROHU_005929	170.934	1.00701	0.0298899
ROHU_025769	19.4864	2.64119	0.0300248
ROHU_034697	5.19016	-5.60239	0.030035
ROHU_007917	58.135	-1.64843	0.0301798
ROHU_004701	16.1222	3.25065	0.0301871
ROHU_024899	58.1026	-1.47041	0.0301883
ROHU_018880	195.16	0.98396	0.030248
ROHU_016465	295.17	-0.859171	0.0302739
ROHU_030679	5.21209	-5.55955	0.0303537
ROHU_031055	4.33271	5.8238	0.0304134
ROHU_031905	4.98291	-5.52726	0.0304728
ROHU_008926	12.045	3.47653	0.0305555
ROHU_016336	143.802	-1.1174	0.0305693
ROHU_036187	71.7579	1.52801	0.0306675
ROHU_025362	109.218	1.15392	0.0306798
ROHU_002991	8.73111	3.9277	0.0307393
ROHU_018793	9.75999	-3.79428	0.0307452
ROHU_006197	20.8881	2.62801	0.030759
ROHU_012605	380.242	-0.807024	0.0309737
ROHU_029669	4.94959	-5.51134	0.0310026
ROHU_025866	25.0455	-2.14718	0.0310243
ROHU_014021	54.4209	-1.70199	0.0310653
ROHU_028887	80.6261	-1.27764	0.0310986
ROHU_025367	120.529	1.16324	0.0311252
ROHU_017200	68.7264	1.33691	0.0314406
ROHU_025354	9.58879	4.42822	0.0314484
ROHU_029413	152.123	-1.10092	0.0314842
ROHU_036042	25.2545	2.39697	0.0315025
ROHU_016364	266.97	-0.933014	0.0315032
ROHU_003935	10.8406	-3.53539	0.031521
ROHU_007910	13.0018	-3.21476	0.0316211
ROHU_035255	274.221	-0.949485	0.0316794
ROHU_023977	28.2622	1.97935	0.0316927
ROHU_014815	13.731	2.88275	0.0317691
ROHU_011998	83.668	-1.25034	0.0317727
ROHU_007439	31.9076	-1.94821	0.0318829
ROHU_016899	16.3359	3.42366	0.0321907
ROHU_029014	8.44721	3.89612	0.0322487
ROHU_035939	65.2914	1.4121	0.032301
ROHU_030022	170.703	-1.06177	0.0323378
ROHU_006394	20.6407	2.27094	0.0324835
ROHU_026347	87.5253	-1.37931	0.0325058
ROHU_024038	138.228	-1.06723	0.0326208
ROHU_023395	94.213	-1.39456	0.0327541
ROHU_014367	5.088	6.09608	0.0328554
ROHU_016883	5.088	6.09608	0.0328554
ROHU_019902	5.088	6.09608	0.0328554
ROHU_026868	5.088	6.09608	0.0328554
ROHU_010697	5.088	6.09608	0.0328554
ROHU_035289	65.9816	1.85192	0.0330141
ROHU_018295	6.67675	4.46368	0.0332191
ROHU_018912	95.678	1.17779	0.0334142
ROHU_017306	10.2167	3.37622	0.0334494
ROHU_016448	94.0802	-1.20745	0.0335524
ROHU_014662	4.23052	5.82256	0.0335794
ROHU_004270	4.23052	5.82256	0.0335794
ROHU_031605	4.23052	5.82256	0.0335794
ROHU_012334	4.23052	5.82256	0.0335794
ROHU_024993	6.74206	4.4855	0.0336022
ROHU_023946	193.173	-1.06671	0.033961
ROHU_011248	302.904	-0.881059	0.0340188
ROHU_016913	9.9795	3.92769	0.0341034
ROHU_017661	6.59722	4.41867	0.0342524
ROHU_027510	109.467	-1.13401	0.0343359
ROHU_037130	14.7193	-2.98984	0.0346861
ROHU_008182	40.2901	-1.6741	0.034813
ROHU_026566	15.9596	3.09667	0.0348781
ROHU_018147	139.568	-1.07256	0.0348846
ROHU_020875	235.514	-0.949685	0.0350867
ROHU_006776	53.3761	-1.46181	0.0353208
ROHU_023962	29.3534	-2.19548	0.0353483
ROHU_001966	4.73502	-5.44573	0.0356935
ROHU_037354	4.73502	-5.44573	0.0356935
ROHU_007581	208.663	1.13922	0.0359853
ROHU_008125	7.43136	4.10621	0.0360951
ROHU_010423	51.7775	1.4731	0.0361001
ROHU_012952	223.879	-0.902646	0.0362167
ROHU_026664	88.4205	-1.27954	0.0362369
ROHU_034355	114.668	-1.17757	0.0362384
ROHU_018663	28.313	1.95479	0.0363552
ROHU_026758	18.185	2.3774	0.0363596
ROHU_015611	39.2484	1.75193	0.0363809
ROHU_031433	99.0131	-1.14092	0.0364253
ROHU_004519	4.90628	6.04378	0.0364405
ROHU_017146	4.90628	6.04378	0.0364405
ROHU_006123	4.90628	6.04378	0.0364405
ROHU_030633	4.90628	6.04378	0.0364405
ROHU_012724	4.90628	6.04378	0.0364405
ROHU_035101	23.7164	2.0957	0.0365642
ROHU_015012	25.4502	2.15609	0.0365671
ROHU_013624	90.9725	1.2309	0.0369958
ROHU_027117	20.5671	2.63092	0.0370521
ROHU_018148	9.63566	3.53255	0.0372141
ROHU_016226	436.52	-0.848937	0.0373932
ROHU_030817	6.53327	-4.54939	0.0373966
ROHU_035489	69.4708	1.41862	0.03752
ROHU_009311	10.2739	3.39541	0.0375426
ROHU_032773	7.84656	4.73388	0.037606
ROHU_003781	100.747	-1.18699	0.037693
ROHU_034364	95.9487	-1.17515	0.0378314
ROHU_023427	9.4915	3.80295	0.0378968
ROHU_037092	15.609	3.3518	0.0379226
ROHU_020909	367.97	-0.974459	0.037942
ROHU_007715	122.989	-1.12627	0.0379517
ROHU_026661	61.7835	-1.43562	0.0379841
ROHU_001765	6.64787	-4.56093	0.0379965
ROHU_015595	10.3256	3.67188	0.0380612
ROHU_017687	10.3256	3.67188	0.0380612
ROHU_013894	132.895	-1.32204	0.0380664
ROHU_001088	8.10234	-4.10108	0.0380851
ROHU_032553	138.918	-1.01843	0.0380967
ROHU_005126	4.04881	5.75858	0.0382215
ROHU_020522	4.04881	5.75858	0.0382215
ROHU_007708	4.04881	5.75858	0.0382215
ROHU_028430	64.3807	1.38026	0.0382623
ROHU_015914	9.04413	4.46987	0.0383487
ROHU_006352	19.8875	3.17416	0.038399
ROHU_024252	6.45932	-4.53761	0.0384447
ROHU_025315	48.5665	-1.5122	0.0387845
ROHU_029152	220.454	0.917671	0.0388374
ROHU_017061	7.84608	4.86789	0.038889
ROHU_030976	19.5192	2.50866	0.0389295
ROHU_035378	214.514	-0.909029	0.038968
ROHU_014765	48.6859	1.47524	0.0389854
ROHU_001173	7.64151	4.19394	0.0389974
ROHU_019719	17.7283	2.37482	0.0390553
ROHU_009294	10.6183	-3.64131	0.0391188
ROHU_025330	38.957	-1.90024	0.0391193
ROHU_033112	1508.17	-0.73452	0.0391617
ROHU_015037	19.7792	3.07496	0.0391754
ROHU_011069	15.1884	3.22061	0.0392527
ROHU_024263	51.726	1.45245	0.0395784
ROHU_016187	6.28556	5.11513	0.0396118
ROHU_006521	6.28556	5.11513	0.0396118
ROHU_031263	6.28556	5.11513	0.0396118
ROHU_014390	54.2938	1.60983	0.0397871
ROHU_028183	12.8593	2.75281	0.039873
ROHU_020039	15.9919	2.80654	0.0399114
ROHU_036900	16.3587	-2.80274	0.0400054
ROHU_036319	7.66484	4.70062	0.0402255
ROHU_005935	24.9762	2.16983	0.0402778
ROHU_036272	4.72457	5.98949	0.0404712
ROHU_018917	4.72457	5.98949	0.0404712
ROHU_020817	4.72457	5.98949	0.0404712
ROHU_024421	4.72457	5.98949	0.0404712
ROHU_007489	4.72457	5.98949	0.0404712
ROHU_029464	4.72457	5.98949	0.0404712
ROHU_010579	4.72457	5.98949	0.0404712
ROHU_032261	4.72457	5.98949	0.0404712
ROHU_012610	4.72457	5.98949	0.0404712
ROHU_007756	33.0846	2.43738	0.0405078
ROHU_024100	97.775	-1.11965	0.0405133
ROHU_018155	63.288	1.37496	0.0405522
ROHU_026139	218.219	-0.929705	0.0406017
ROHU_033980	16.197	2.93129	0.0406037
ROHU_014874	209.706	-0.931144	0.0406191
ROHU_023393	133.357	-1.3467	0.0406411
ROHU_014338	22.4258	2.09645	0.040674
ROHU_000348	3.96928	5.69263	0.0408289
ROHU_001171	3.96928	5.69263	0.0408289
ROHU_021479	170.084	-0.937117	0.0409093
ROHU_011259	409.298	-0.784471	0.0409247
ROHU_018352	228.787	-0.915697	0.0410018
ROHU_029979	26.0324	1.99974	0.0410037
ROHU_025325	44.6796	-1.8933	0.0410252
ROHU_009239	111.059	-1.11386	0.0410395
ROHU_008740	36.9811	-1.67097	0.0410927
ROHU_000304	4.65375	-5.44421	0.0411114
ROHU_024658	4.65375	-5.44421	0.0411114
ROHU_015775	16.1073	7.73526	0.0411289
ROHU_003916	4.52046	-5.37699	0.0411874
ROHU_017073	24.1616	2.64367	0.0412256
ROHU_015863	41.2154	1.68714	0.0413209
ROHU_008496	31.6485	1.87482	0.0413525
ROHU_023432	6.44394	4.42882	0.0413574
ROHU_017199	22.4447	-2.18458	0.0413784
ROHU_007636	6.3114	-4.51395	0.0414605
ROHU_031855	72.581	-1.4352	0.0414857
ROHU_030661	97.5205	1.11012	0.0416011
ROHU_029148	473.965	0.747822	0.0416412
ROHU_006921	17.1979	2.39858	0.0417309
ROHU_012155	7.66437	4.82765	0.0417577
ROHU_023170	17.3846	3.16049	0.0418325
ROHU_036074	15.017	7.63453	0.0419587
ROHU_012000	34.4419	-1.7225	0.0421132
ROHU_029646	62.809	-1.42031	0.0422047
ROHU_031380	58.0063	-1.50841	0.0423428
ROHU_017670	216.528	-0.89142	0.0423528
ROHU_027168	182.094	-0.94671	0.0425435
ROHU_036462	17.9725	2.82898	0.0425778
ROHU_009510	59.4703	1.45828	0.0426688
ROHU_023051	15.4188	2.81756	0.0426715
ROHU_000342	49.5586	-1.64446	0.0426911
ROHU_005562	20.6225	2.16256	0.0427172
ROHU_036641	749.949	-0.697706	0.0427566
ROHU_019996	51.8421	-1.4683	0.0428849
ROHU_024248	6.10385	5.07267	0.0429536
ROHU_015086	46.6665	-1.84658	0.0429714
ROHU_021392	21.9243	2.34109	0.0429789
ROHU_020191	7.48313	4.66654	0.0430516
ROHU_010428	63.706	-1.36073	0.0430601
ROHU_009790	4.4465	-5.35936	0.0431542
ROHU_028035	8.6807	4.41287	0.0431786
ROHU_030721	81.3365	1.18858	0.0432512
ROHU_014384	176.449	1.13375	0.043367
ROHU_026723	15.7293	2.52801	0.0434166
ROHU_023552	63.7317	-1.35852	0.0434419
ROHU_023401	137.256	0.996007	0.0434726
ROHU_016362	12.7236	2.83828	0.0435269
ROHU_036314	363.112	-0.96342	0.0435492
ROHU_004818	3.86709	5.69161	0.0435856
ROHU_024304	3.86709	5.69161	0.0435856
ROHU_007172	3.86709	5.69161	0.0435856
ROHU_033318	3.86709	5.69161	0.0435856
ROHU_013216	3.86709	5.69161	0.0435856
ROHU_021710	6.1316	4.34022	0.0436512
ROHU_013291	6.1316	4.34022	0.0436512
ROHU_010995	86.9538	1.14178	0.0441172
ROHU_028824	7.35183	4.07968	0.0441192
ROHU_022206	53.4409	-1.4673	0.0447732
ROHU_035536	37.0943	-1.72233	0.0447756
ROHU_029916	26.264	1.90103	0.0447854
ROHU_014834	7.48266	4.78635	0.0448647
ROHU_022609	7.48266	4.78635	0.0448647
ROHU_022896	75.0378	-1.39301	0.0449043
ROHU_000156	6.26222	4.3877	0.0450065
ROHU_015953	4.54285	5.93309	0.0450083
ROHU_017057	4.54285	5.93309	0.0450083
ROHU_019664	4.54285	5.93309	0.0450083
ROHU_021864	4.54285	5.93309	0.0450083
ROHU_022615	4.54285	5.93309	0.0450083
ROHU_024750	4.54285	5.93309	0.0450083
ROHU_008691	4.54285	5.93309	0.0450083
ROHU_028207	4.54285	5.93309	0.0450083
ROHU_028544	4.54285	5.93309	0.0450083
ROHU_010737	4.54285	5.93309	0.0450083
ROHU_011192	4.54285	5.93309	0.0450083
ROHU_031382	88.8822	-1.19115	0.0450299
ROHU_029200	3.9324	5.72366	0.045056
ROHU_017274	16.5591	-2.68967	0.0451076
ROHU_004789	4.37254	-5.34138	0.0456726
ROHU_022628	65.6226	-1.27612	0.0456741
ROHU_010437	9.51484	4.15095	0.045691
ROHU_028348	4.79832	5.95639	0.0457424
ROHU_008996	21.0099	2.52046	0.0457467
ROHU_000863	13.6946	2.99097	0.0457902
ROHU_015185	8.94635	3.71809	0.045892
ROHU_026370	14.2402	3.16302	0.0459134
ROHU_021311	9.90107	-3.41776	0.045931
ROHU_023662	53.5333	1.57381	0.04603
ROHU_018116	7.30142	4.63159	0.0461025
ROHU_024368	10.7721	3.07598	0.0463393
ROHU_035833	15.4463	2.66619	0.0463845
ROHU_015148	3.73647	5.62207	0.0465146
ROHU_036340	3.73647	5.62207	0.0465146
ROHU_028584	3.73647	5.62207	0.0465146
ROHU_016130	88.6406	-1.148	0.046529
ROHU_010966	5.92214	5.02889	0.0466175
ROHU_018132	180.05	-1.04761	0.0467244
ROHU_011387	47.5812	1.76597	0.0467669
ROHU_017153	19.1369	2.26202	0.0468481
ROHU_007573	19.5849	2.46336	0.0470068
ROHU_022534	18.2245	-2.57617	0.0470679
ROHU_037433	118.989	-1.46649	0.0473936
ROHU_020737	148.441	-1.10072	0.0475906
ROHU_000528	4.30589	-5.3048	0.0476362
ROHU_024867	65.2769	1.33923	0.047644
ROHU_006475	22.2794	2.13886	0.0477798
ROHU_003934	79.5692	-1.27451	0.0478058
ROHU_030809	75.2935	-1.1989	0.0478262
ROHU_018616	11.0743	-3.01074	0.0479095
ROHU_018177	34.8875	1.66416	0.0480788
ROHU_029424	67.5246	-1.25225	0.048265
ROHU_033386	14.1219	2.74837	0.0483045
ROHU_030305	9.33312	4.12381	0.0483101
ROHU_019327	15.3379	-2.50928	0.0484251
ROHU_032622	43.1485	-1.50701	0.0486201
ROHU_014489	109.214	1.09748	0.0489434
ROHU_018899	14.3645	2.50275	0.0491042
ROHU_035741	8.97411	3.43474	0.0491884
ROHU_016511	129.315	1.03646	0.0494275
ROHU_014733	39.9103	-1.61105	0.0496499
ROHU_031881	504.122	-0.869155	0.0497224
ROHU_002608	3.68538	5.62136	0.0498016
ROHU_016250	3.68538	5.62136	0.0498016
ROHU_031291	3.68538	5.62136	0.0498016
ROHU_022331	139.554	-0.965396	0.0499506
ROHU_032311	10.6931	-3.20728	0.0499595
ROHU_004734	3.67116	5.58554	0.0499903
