# Supplementary material for: Interplay of gene expression and regulators under salinity stress in gill of Labeo rohita
Source: BMC Genomics. 2023 Jun 19;24:336. doi: 10.1186/s12864-023-09426-x (PMC10278310; doi:10.1186/s12864-023-09426-x)
Supplement: Supplementary file 4 — Supplementary Material 4 [file 12864_2023_9426_MOESM4_ESM.xlsx]

## Sheet: Sheet1
Supplmentary Table S3. Top 10 hub genes identified in 2, 4, 6 and 8 ppt gill transcriptome DEGs network analysis of Labeo rohita under hyper salinity stress
2 ppt	4 ppt	6 ppt	8 ppt
NADH dehydrosenase subunit 4	Heat shock HSP 90-alpha 1	Cytochrome c oxidase subunit I	Proteasome subunit alpha type-5
NADH dehydrogenase subunit 2	Heat shock HSP 90-alpha	Cytochrome c oxidase subunit II	Proteasome subunit alpha type-6
NADH dehydrogenase subunit 4L	Polyubiquitin-C	Cytochrome c oxidase subunit 6B1-like protein	26S protease regulatory subunit 4
NADH dehydrogenase [ubiquinone] iron-sulfur mitochondrial-like protein	Polyubiquitin-B	Cytochrome b	26S proteasome non-ATPase regulatory subunit 6
Serine mitochondrial	Triosephosphate isomerase	NADH dehydrogenase subunit 4L	Proteasome activator complex subunit 2
Methionine--tRNA cytoplasmic isoform X1	Proheparin-binding EGF-like growth factor	NADH dehydrogenase subunit 1	Proteasome activator complex subunit 1
Heat shock HSP 90-alpha	Integrin alpha-2-like protein	NADH dehydrosenase subunit 4	Alanine--tRNA cytoplasmic isoform X1
Alanine--tRNA cytoplasmic isoform X1	COP9 signalosome complex subunit 7a-like protein	NADH dehydrogenase subunit 5	Glycine--tRNA ligase
Threonine--tRNA cytoplasmic	Cyclin-dependent kinase inhibitor 1B-like protein	NADH dehydrogenase subunit 6	Leucine--tRNA cytoplasmic
ATP synthase F0 subunit 6	Translationally-controlled tumor-like protein	NADH dehydrogenase subunit 2	Phenylalanine--tRNA ligase alpha subunit
