# Supplementary material for: Interplay of gene expression and regulators under salinity stress in gill of Labeo rohita
Source: BMC Genomics. 2023 Jun 19;24:336. doi: 10.1186/s12864-023-09426-x (PMC10278310; doi:10.1186/s12864-023-09426-x)
Supplement: Supplementary file 5 — Supplementary Material 5 [file 12864_2023_9426_MOESM5_ESM.xlsx]

## Sheet: G1C2
Supplementary table S4. List of potential miRNA hits of G1C2 sample against mature miRNA sequences of Teleostei species
Query id	miRNA id	Query length	miRNA length	Query start	Query end	miRNA start	miRNA end	e value	per cent identity
lro_771677_x8	eel-miR-11052-3p	151	21	3	18	1	16	0.002	100
lro_782797_x8	ssa-miR-153a-5p	151	22	111	126	7	22	0.002	100
lro_792398_x7	tni-let-7i	150	22	108	123	22	7	0.002	100
lro_812264_x7	dre-miR-7149-3p	150	23	14	29	8	23	0.002	100
lro_820895_x7	tni-let-7i	151	22	65	80	7	22	0.002	100
lro_834254_x6	ssa-miR-29a-5p	143	23	90	106	5	21	0.000618	100
lro_864146_x6	ccr-miR-2192	150	21	117	132	16	1	0.002	100
lro_869522_x6	ssa-miR-29a-5p	143	23	38	54	21	5	0.000618	100
lro_870170_x6	ccr-miR-2192	148	21	11	26	16	1	0.002	100
lro_879282_x5	ccr-miR-2192	151	21	62	77	16	1	0.002	100
lro_884067_x5	oni-miR-10738	151	21	34	49	21	6	0.002	100
lro_897212_x5	dre-miR-203b-3p	149	22	76	93	1	18	0.00018	100
lro_900567_x5	oni-miR-10826	149	23	2	17	7	22	0.002	100
lro_914122_x5	tni-miR-196a	148	22	5	20	7	22	0.002	100
lro_922727_x5	ssa-miR-130d-1-5p	151	22	24	41	18	1	0.000182	100
lro_924832_x5	dre-miR-20b-3p	151	23	112	128	2	18	0.000656	100
lro_930622_x5	oni-miR-10738	151	21	128	143	6	21	0.002	100
lro_953922_x5	pny-miR-19d	139	22	102	117	4	19	0.002	100
lro_954177_x5	tni-miR-223	151	21	66	81	2	17	0.002	100
lro_955577_x5	dre-miR-203b-3p	151	22	111	128	18	1	0.000182	100
lro_964189_x4	ssa-miR-22b-5p	151	21	128	143	21	6	0.002	100
lro_965557_x4	ssa-miR-205b-4-3p	150	22	57	76	1	21	0.000651	95.238
lro_983941_x4	ipu-miR-205	151	23	87	109	23	1	3.03e-07	100
lro_987233_x4	ssa-miR-153a-5p	149	22	53	68	7	22	0.002	100
lro_989845_x4	ssa-miR-30c-5p	151	24	61	77	22	6	0.000656	100
lro_1000365_x4	gmo-miR-11935-3p	147	21	20	35	17	2	0.002	100
lro_1017109_x4	dre-miR-20b-3p	150	23	79	95	18	2	0.000651	100
lro_1021225_x4	ssa-miR-205b-4-3p	150	22	75	94	21	1	0.000651	95.238
lro_1034861_x4	oni-miR-10645	151	22	99	115	21	5	0.000656	100
lro_1044409_x4	ssa-miR-29b-1-5p	150	23	59	74	17	2	0.002	100
lro_1046749_x4	ssa-miR-730a-5p	151	22	123	138	6	21	0.002	100
lro_1052977_x4	oni-miR-10889	151	22	7	27	21	2	0.000656	95.238
lro_1056969_x4	gmo-miR-11932-3p	150	22	67	83	1	17	0.000651	100
lro_1061969_x4	gmo-miR-11932-3p	147	22	92	108	17	1	0.000637	100
lro_1063233_x4	ssa-miR-22b-5p	150	21	64	79	6	21	0.002	100
lro_1069225_x4	oni-miR-10732	151	22	55	70	16	1	0.002	100
lro_1074977_x4	oni-miR-10738	149	21	28	43	21	6	0.002	100
lro_1078921_x4	ssa-miR-730a-5p	151	22	102	118	6	22	0.000656	100
lro_1080849_x4	ssa-miR-449b-5p	151	21	48	63	20	5	0.002	100
lro_1091873_x4	gmo-miR-11932-3p	151	22	117	133	17	1	0.000656	100
lro_1097945_x4	ssa-miR-730a-5p	151	22	90	106	22	6	0.000656	100
lro_1098477_x4	dre-miR-20b-3p	151	23	29	45	18	2	0.000656	100
lro_1099033_x4	oni-miR-10645	149	22	63	79	5	21	0.000646	100
lro_1100941_x4	ipu-miR-7554	151	19	33	48	16	1	0.002	100
lro_1102177_x3	gmo-miR-458-5p	151	22	67	82	5	20	0.002	100
lro_1104052_x3	gmo-miR-449b-5p	151	21	130	145	4	19	0.002	100
lro_1109035_x3	tni-miR-196a	129	22	98	113	7	22	0.002	100
lro_1117849_x3	ssa-miR-15e-5p	151	21	23	38	16	1	0.002	100
lro_1123618_x3	ipu-miR-7554	151	19	126	141	1	16	0.002	100
lro_1123960_x3	ssa-miR-153a-5p	151	22	18	33	7	22	0.002	100
lro_1126390_x3	oni-miR-10582	95	22	52	67	17	2	0.001	100
lro_1128622_x3	gmo-miR-1338-5p	151	22	36	51	7	22	0.002	100
lro_1136146_x3	dre-miR-7133-3p	151	22	28	43	21	6	0.002	100
lro_1137655_x3	oni-miR-10803	151	23	56	71	2	17	0.002	100
lro_1144282_x3	dre-miR-3906	151	23	9	24	5	20	0.002	100
lro_1144720_x3	gmo-miR-11935-3p	151	21	89	104	2	17	0.002	100
lro_1149028_x3	ccr-miR-2192	151	21	49	64	16	1	0.002	100
lro_1156231_x3	dre-miR-7145	151	22	107	122	17	2	0.002	100
lro_1157368_x3	oni-miR-10683	151	21	74	89	17	2	0.002	100
lro_1157689_x3	hhi-miR-7788	151	22	56	71	21	6	0.002	100
lro_1159777_x3	oni-miR-10738	97	21	55	70	6	21	0.001	100
lro_1161451_x3	ssa-miR-462a-5p	129	23	34	56	1	23	2.54e-07	100
lro_1173460_x3	oni-miR-10709	150	24	89	104	20	5	0.002	100
lro_1178305_x3	oni-miR-10741	151	21	17	33	5	21	0.000656	100
lro_1179772_x3	eel-miR-11054-3p	151	23	9	27	23	5	5.07e-05	100
lro_1197070_x3	oni-miR-10871	151	23	67	82	8	23	0.002	100
lro_1200400_x3	oni-miR-10798	151	22	82	98	20	4	0.000656	100
lro_1201924_x3	oni-miR-10655	151	24	59	74	5	20	0.002	100
lro_1203433_x3	eel-miR-11057-3p	151	22	117	133	3	19	0.000656	100
lro_1204063_x3	ssa-miR-143-5p	151	22	3	18	20	5	0.002	100
lro_1205809_x3	oni-miR-449c	151	24	126	141	18	3	0.002	100
lro_1217569_x3	dre-miR-7145	150	22	72	87	2	17	0.002	100
lro_1227028_x3	gmo-miR-11932-3p	150	22	46	62	17	1	0.000651	100
lro_1236421_x3	oni-miR-10738	97	21	28	43	21	6	0.001	100
lro_1238602_x3	ssa-miR-430a-3p	151	22	63	78	1	16	0.002	100
lro_1238866_x3	oni-miR-10619	151	22	116	132	1	17	0.000656	100
lro_1251136_x3	oni-miR-10822	151	22	19	34	4	19	0.002	100
lro_1256650_x3	oni-miR-33b-3p	151	21	16	31	3	18	0.002	100
lro_1264732_x3	tni-miR-196a	129	22	17	32	22	7	0.002	100
lro_1266337_x3	ssa-miR-462a-5p	129	23	74	96	23	1	2.54e-07	100
lro_1270120_x3	oni-miR-10738	105	21	34	49	21	6	0.002	100
lro_1270483_x3	ssa-miR-128-3-5p	151	23	70	85	23	8	0.002	100
lro_1271497_x3	oni-miR-10655	151	24	89	104	20	5	0.002	100
lro_1273561_x3	oni-miR-10818	149	23	84	99	1	16	0.002	100
lro_1275337_x3	oni-miR-10619	151	22	44	60	17	1	0.000656	100
lro_1280566_x3	gmo-miR-11935-3p	150	21	134	149	17	2	0.002	100
lro_1281535_x3	tni-miR-100	151	22	1	16	17	2	0.002	100
lro_1285201_x3	oni-miR-10966	151	23	99	114	16	1	0.002	100
lro_1287388_x3	hhi-miR-7793	145	23	117	133	5	21	0.000627	100
lro_1289230_x3	ssa-miR-29a-5p	150	23	97	113	21	5	0.000651	100
lro_1292755_x3	oni-miR-727b	150	22	84	100	17	1	0.000651	100
lro_1295701_x3	gmo-miR-458-5p	150	22	117	132	20	5	0.002	100
lro_1299772_x3	ccr-miR-2192	151	21	119	134	16	1	0.002	100
lro_1307056_x3	oni-miR-10948	149	23	77	92	8	23	0.002	100
lro_1311826_x3	pol-miR-203-5p	151	23	33	48	16	1	0.002	100
lro_1320532_x3	oni-miR-10938	148	22	40	55	16	1	0.002	100
lro_1322515_x3	gmo-miR-11217-5p	151	21	25	41	4	20	0.000656	100
lro_1326040_x3	ssa-miR-142a-3p	150	22	3	19	1	17	0.000651	100
lro_1330252_x3	oni-miR-10563	136	22	114	130	3	19	0.000584	100
lro_1346437_x3	oni-miR-10826	151	23	135	150	22	7	0.002	100
lro_1349356_x3	eel-miR-11057-3p	150	22	26	42	19	3	0.000651	100
lro_1349638_x3	gmo-miR-449b-5p	151	21	128	143	19	4	0.002	100
lro_1354408_x3	dre-miR-20b-3p	150	23	39	55	18	2	0.000651	100
lro_1357762_x3	ssa-miR-205b-4-3p	150	22	23	38	22	7	0.002	100
lro_1359181_x3	dre-miR-7133-3p	150	22	123	138	6	21	0.002	100
lro_1362400_x3	ccr-miR-2192	151	21	9	24	16	1	0.002	100
lro_1372297_x3	hhi-miR-7793	145	23	13	29	21	5	0.000627	100
lro_1386178_x3	oni-miR-430b	149	22	108	123	20	5	0.002	100
lro_1391122_x3	ccr-miR-2192	151	21	97	112	1	16	0.002	100
lro_1394770_x3	ssa-miR-29a-5p	151	23	75	91	5	21	0.000656	100
lro_1399348_x3	oni-miR-10738	105	21	57	72	6	21	0.002	100
lro_1401607_x3	oni-miR-10582	95	22	29	44	2	17	0.001	100
lro_1418863_x2	oni-miR-10738	151	21	41	56	21	6	0.002	100
lro_1418975_x2	ccr-miR-2192	151	21	55	70	1	16	0.002	100
lro_1425605_x2	dre-miR-181d-5p	150	24	65	80	18	3	0.002	100
lro_1426715_x2	oni-miR-10897	151	22	19	35	5	21	0.000656	100
lro_1430539_x2	gmo-miR-11935-3p	151	21	115	130	17	2	0.002	100
lro_1432577_x2	ssa-miR-153a-5p	114	22	98	113	22	7	0.002	100
lro_1433403_x2	oni-miR-430b	151	22	86	102	19	3	0.000656	100
lro_1434789_x2	ccr-miR-2192	151	21	116	131	16	1	0.002	100
lro_1434971_x2	oni-miR-10563	136	22	7	23	19	3	0.000584	100
lro_1437065_x2	ccr-miR-2192	151	21	37	52	1	16	0.002	100
lro_1440023_x2	tni-miR-153b	151	22	56	71	4	19	0.002	100
lro_1444103_x2	oni-miR-10880	150	23	90	105	1	16	0.002	100
lro_1444399_x2	oni-miR-10842	151	21	124	139	2	17	0.002	100
lro_1448413_x2	dre-miR-181d-5p	150	24	55	70	1	16	0.002	100
lro_1449539_x2	gmo-miR-458-5p	128	22	16	31	5	20	0.002	100
lro_1451599_x2	pny-miR-7132b	121	22	40	55	4	19	0.002	100
lro_1454477_x2	oni-miR-10709	149	24	42	57	18	3	0.002	100
lro_1457745_x2	ccr-miR-2192	150	21	131	146	1	16	0.002	100
lro_1464275_x2	gmo-miR-30b-3p	138	22	83	98	5	20	0.002	100
lro_1466671_x2	dre-miR-7145	150	22	110	126	1	17	0.000651	100
lro_1471429_x2	gmo-miR-11251-3p	151	22	11	26	20	5	0.002	100
lro_1471627_x2	ssa-miR-128-3-5p	150	23	33	48	23	8	0.002	100
lro_1471971_x2	pny-miR-7132b	121	22	67	82	19	4	0.002	100
lro_1472729_x2	oni-miR-10790	150	23	83	98	4	19	0.002	100
lro_1473059_x2	tni-miR-144	151	20	89	104	20	5	0.002	100
lro_1477039_x2	ssa-miR-23a-5p	151	22	41	58	2	19	0.000182	100
lro_1488633_x2	ssa-miR-101a-5p	151	23	56	71	4	19	0.002	100
lro_1489269_x2	gmo-miR-11217-5p	151	21	82	97	16	1	0.002	100
lro_1489825_x2	oni-miR-10867	151	22	7	22	1	16	0.002	100
lro_1490691_x2	oni-miR-10910	149	22	121	136	1	16	0.002	100
lro_1496065_x2	tni-miR-153a	151	22	53	74	22	1	1.09e-06	100
lro_1500611_x2	ccr-miR-2192	148	21	98	113	1	16	0.002	100
lro_1501083_x2	ssa-miR-153a-5p	151	22	84	99	22	7	0.002	100
lro_1502189_x2	ccr-miR-2192	148	21	56	72	21	5	0.000642	100
lro_1505905_x2	ssa-miR-29b-4-5p	137	22	42	57	19	4	0.002	100
lro_1507535_x2	dre-miR-203b-3p	150	22	98	115	1	18	0.000181	100
lro_1510029_x2	dre-miR-19a-5p	144	22	97	116	20	1	0.000622	95
lro_1513139_x2	dre-miR-1306	141	22	109	130	1	22	1.01e-06	100
lro_1513547_x2	eel-miR-11064-3p	151	23	27	42	16	1	0.002	100
lro_1517527_x2	ccr-miR-2192	151	21	50	65	1	16	0.002	100
lro_1520571_x2	ssa-miR-129-3p	151	22	65	81	21	5	0.000656	100
lro_1523801_x2	gmo-miR-24b-5p	151	22	38	53	22	7	0.002	100
lro_1524089_x2	ssa-miR-20b-5p	151	22	121	138	4	21	0.000182	100
lro_1525947_x2	hhi-miR-7790	151	21	59	74	20	5	0.002	100
lro_1530355_x2	gmo-miR-139-3p	106	22	46	61	7	22	0.002	100
lro_1531019_x2	dre-miR-20b-3p	151	23	49	65	2	18	0.000656	100
lro_1532971_x2	tni-miR-100	151	22	4	19	17	2	0.002	100
lro_1536363_x2	dre-miR-20b-3p	151	23	94	110	18	2	0.000656	100
lro_1538057_x2	tni-miR-196a	151	22	51	66	7	22	0.002	100
lro_1540509_x2	ssa-miR-130b-3p	150	21	97	113	19	3	0.000651	100
lro_1542331_x2	pny-miR-153c	151	22	129	144	7	22	0.002	100
lro_1544827_x2	oni-miR-10738	148	21	42	57	21	6	0.002	100
lro_1545543_x2	tni-miR-144	151	20	84	99	5	20	0.002	100
lro_1547219_x2	ccr-miR-2192	150	21	38	53	16	1	0.002	100
lro_1548861_x2	ssa-miR-8157-5p	150	22	68	85	2	19	0.000181	100
lro_1554023_x2	ssa-miR-106b-3p	119	24	29	45	3	19	0.000503	100
lro_1556027_x2	oni-miR-10821	151	22	63	78	16	1	0.002	100
lro_1563309_x2	oni-miR-10645	141	22	63	79	21	5	0.000608	100
lro_1571767_x2	oni-miR-10818	148	23	67	82	16	1	0.002	100
lro_1572173_x2	ssa-miR-130d-1-5p	151	22	42	59	18	1	0.000182	100
lro_1573621_x2	gmo-miR-11217-5p	151	21	87	102	1	16	0.002	100
lro_1576637_x2	ssa-miR-153a-5p	151	22	55	70	22	7	0.002	100
lro_1577003_x2	gmo-miR-11276-5p	126	21	65	81	3	19	0.000536	100
lro_1578397_x2	eel-miR-11054-3p	150	23	77	95	23	5	5.03e-05	100
lro_1579035_x2	pny-miR-7132b	150	22	97	112	19	4	0.002	100
lro_1579697_x2	dre-miR-7146-5p	151	21	54	70	21	5	0.000656	100
lro_1584729_x2	pny-miR-728	149	22	93	108	16	1	0.002	100
lro_1587801_x2	ssa-miR-130b-5p	151	22	39	54	6	21	0.002	100
lro_1594291_x2	ssa-miR-153a-5p	131	22	110	125	7	22	0.002	100
lro_1595893_x2	dre-miR-1306	141	22	12	33	22	1	1.01e-06	100
lro_1595975_x2	oni-miR-10826	129	23	113	128	22	7	0.002	100
lro_1597273_x2	ssa-miR-190b-5p	150	22	38	53	21	6	0.002	100
lro_1602191_x2	oni-miR-10655	151	24	86	101	5	20	0.002	100
lro_1603197_x2	eel-miR-11054-3p	149	23	57	75	23	5	5e-05	100
lro_1605205_x2	oni-miR-10811	151	22	17	36	3	22	0.000656	95
lro_1605989_x2	pny-miR-135c-3p	151	22	88	103	5	20	0.002	100
lro_1609879_x2	oni-miR-29c	150	23	119	135	18	2	0.000651	100
lro_1610197_x2	oni-miR-10790	151	23	57	74	20	3	0.000182	100
lro_1611657_x2	ccr-miR-2192	150	21	24	39	16	1	0.002	100
lro_1613585_x2	ssa-miR-153a-2-5p	151	21	69	84	3	18	0.002	100
lro_1614267_x2	tni-miR-142b	151	22	12	33	22	1	1.09e-06	100
lro_1615795_x2	gmo-miR-139-3p	106	22	46	61	22	7	0.002	100
lro_1616307_x2	ccr-miR-18b	141	23	78	94	7	23	0.000608	100
lro_1617397_x2	pny-miR-7132b	151	22	53	68	4	19	0.002	100
lro_1617607_x2	ssa-miR-130d-1-5p	148	22	1	18	1	18	0.000178	100
lro_1618951_x2	oni-miR-10949	136	22	92	107	17	2	0.002	100
lro_1619679_x2	oni-miR-10719	149	22	122	137	4	19	0.002	100
lro_1623723_x2	oni-miR-10707	150	23	90	105	7	22	0.002	100
lro_1625887_x2	dre-miR-7146-5p	151	21	102	118	5	21	0.000656	100
lro_1627383_x2	oni-miR-10585	107	24	33	48	17	2	0.002	100
lro_1627865_x2	ssa-miR-200a-1-5p	150	22	107	122	7	22	0.002	100
lro_1628553_x2	ssa-miR-15b-5p	151	21	52	69	1	18	0.000182	100
lro_1632303_x2	gmo-miR-29c-3p	151	22	69	84	22	7	0.002	100
lro_1635505_x2	ccr-miR-2192	150	21	13	32	20	1	0.000651	95
lro_1642793_x2	ssa-miR-153a-5p	151	22	46	61	22	7	0.002	100
lro_1644571_x2	gmo-miR-7133-3p	149	22	49	64	2	17	0.002	100
lro_1651711_x2	oni-miR-10709	151	24	71	86	5	20	0.002	100
lro_1651763_x2	dre-miR-181d-5p	151	24	4	19	3	18	0.002	100
lro_1653235_x2	eel-miR-11054-3p	151	23	94	110	23	7	0.000656	100
lro_1653431_x2	dre-miR-2196	151	24	13	28	18	3	0.002	100
lro_1662349_x2	gmo-miR-11251-3p	95	22	11	26	20	5	0.001	100
lro_1663979_x2	oni-miR-10825	150	24	46	62	23	7	0.000651	100
lro_1665761_x2	oni-miR-10710	151	24	9	24	6	21	0.002	100
lro_1666523_x2	ccr-miR-18b	149	23	66	82	23	7	0.000646	100
lro_1668211_x2	oni-miR-10910	147	22	51	66	1	16	0.002	100
lro_1668583_x2	ssa-miR-29b-3-5p	150	23	51	67	17	1	0.000651	100
lro_1674327_x2	gmo-miR-11233-3p	151	23	19	34	19	4	0.002	100
lro_1674577_x2	ssa-miR-106b-3p	119	24	75	91	19	3	0.000503	100
lro_1688099_x2	oni-miR-10889	100	22	39	55	3	19	0.000412	100
lro_1692775_x2	gmo-miR-458-5p	128	22	98	113	20	5	0.002	100
lro_1695175_x2	tni-miR-196a	151	22	5	20	7	22	0.002	100
lro_1696275_x2	oni-miR-10842	151	21	5	20	2	17	0.002	100
lro_1696309_x2	oni-miR-10736	151	22	35	52	5	22	0.000182	100
lro_1698721_x2	oni-miR-10732	151	22	7	22	3	18	0.002	100
lro_1698961_x2	oni-miR-430b	150	22	31	46	20	5	0.002	100
lro_1699653_x2	ssa-miR-19c-4-5p	151	22	115	130	18	3	0.002	100
lro_1700635_x2	dre-miR-19a-5p	144	22	29	48	1	20	0.000622	95
lro_1701029_x2	ssa-miR-8157-5p	122	22	69	86	2	19	0.000144	100
lro_1704951_x2	oni-miR-10894	151	23	24	40	4	20	0.000656	100
lro_1707029_x2	oni-miR-10767	151	22	118	133	21	6	0.002	100
lro_1708041_x2	oni-miR-10626	151	22	29	45	20	4	0.000656	100
lro_1709133_x2	gmo-miR-7132b-3p	151	22	20	35	22	7	0.002	100
lro_1710707_x2	ssa-miR-93a-5p	150	23	40	55	3	18	0.002	100
lro_1711079_x2	oni-miR-10709	151	24	122	137	18	3	0.002	100
lro_1716133_x2	gmo-miR-223b-3p	150	22	111	127	3	19	0.000651	100
lro_1718153_x2	ccr-miR-2192	151	21	87	102	16	1	0.002	100
lro_1726007_x2	ccr-miR-2192	151	21	100	115	16	1	0.002	100
lro_1726491_x2	oni-miR-10880	151	23	103	118	16	1	0.002	100
lro_1732069_x2	ssa-miR-736-5p	151	22	82	98	21	5	0.000656	100
lro_1733201_x2	ccr-miR-2192	147	21	100	115	16	1	0.002	100
lro_1733459_x2	oni-miR-10707	149	23	48	66	19	1	5e-05	100
lro_1734047_x2	ssa-miR-15e-5p	151	21	121	136	1	16	0.002	100
lro_1740695_x2	oni-miR-10709	150	24	38	53	3	18	0.002	100
lro_1741677_x2	oni-miR-10871	150	23	105	120	23	8	0.002	100
lro_1743475_x2	abu-miR-10558	96	22	5	20	22	7	0.001	100
lro_1746143_x2	dre-miR-451	151	22	83	104	1	22	1.09e-06	100
lro_1747381_x2	ssa-miR-153a-5p	150	22	22	37	7	22	0.002	100
lro_1749767_x2	oni-miR-10738	150	21	16	31	21	6	0.002	100
lro_1751091_x2	oni-miR-10707	151	23	78	93	22	7	0.002	100
lro_1753557_x2	ssa-miR-736-5p	143	22	20	37	22	5	0.000172	100
lro_1755387_x2	gmo-miR-11205-5p	151	21	122	138	2	18	0.000656	100
lro_1757169_x2	ipu-miR-3618	151	22	49	70	1	22	1.09e-06	100
lro_1757283_x2	ssa-miR-153a-5p	151	22	110	125	7	22	0.002	100
lro_1759565_x2	oni-miR-10948	151	23	90	105	4	19	0.002	100
lro_1760409_x2	ssa-miR-130b-3p	151	21	83	99	3	19	0.000656	100
lro_1763419_x2	hhi-miR-7793	150	23	16	32	5	21	0.000651	100
lro_1765365_x2	ola-miR-101a-5p	151	22	17	32	16	1	0.002	100
lro_1767335_x2	ssa-miR-8157-5p	122	22	37	54	19	2	0.000144	100
lro_1768139_x2	ccr-miR-2192	151	21	57	72	1	16	0.002	100
lro_1768763_x2	oni-miR-10835	151	22	88	106	19	1	5.07e-05	100
lro_1770199_x2	ssa-miR-449b-5p	150	21	35	50	20	5	0.002	100
lro_1774713_x2	gmo-miR-458-5p	149	22	112	127	20	5	0.002	100
lro_1775863_x2	gmo-miR-29c-3p	151	22	95	110	7	22	0.002	100
lro_1777645_x2	dre-miR-181d-5p	151	24	91	106	3	18	0.002	100
lro_1782949_x2	gmo-miR-223b-3p	120	22	7	23	19	3	0.000508	100
lro_1783177_x2	oni-miR-10738	113	21	42	57	21	6	0.002	100
lro_1785741_x2	gmo-miR-11276-5p	126	21	46	62	19	3	0.000536	100
lro_1786765_x2	oni-miR-10683	148	21	77	93	18	2	0.000642	100
lro_1790667_x2	gmo-miR-11238-5p	106	22	49	64	21	6	0.002	100
lro_1794593_x2	oni-miR-10826	150	23	3	18	7	22	0.002	100
lro_1796605_x2	ssa-miR-153a-3p	149	22	7	22	21	6	0.002	100
lro_1800313_x2	eel-miR-11052-3p	151	21	3	18	1	16	0.002	100
lro_1802857_x2	tni-miR-196a	149	22	4	19	7	22	0.002	100
lro_1805543_x2	ssa-miR-153a-5p	151	22	27	42	22	7	0.002	100
lro_1806407_x2	oni-miR-10842	150	21	72	87	2	17	0.002	100
lro_1807531_x2	gmo-miR-11233-3p	151	23	14	32	1	19	5.07e-05	100
lro_1808633_x2	gmo-miR-11233-3p	120	23	44	62	1	19	3.92e-05	100
lro_1810207_x2	oni-miR-449c	151	24	39	54	9	24	0.002	100
lro_1813113_x2	ipu-miR-7b	104	23	42	57	22	7	0.002	100
lro_1814319_x2	oni-miR-10974	150	22	58	73	22	7	0.002	100
lro_1816701_x2	dre-miR-7133-3p	151	22	116	131	6	21	0.002	100
lro_1817655_x2	oni-miR-10563	151	22	98	115	3	20	0.000182	100
lro_1819195_x2	gmo-miR-11274-5p	151	23	107	123	7	23	0.000656	100
lro_1819737_x2	ssa-miR-301b-5p	146	22	41	57	19	3	0.000632	100
lro_1821087_x2	oni-miR-10822	151	22	99	114	19	4	0.002	100
lro_1821619_x2	dre-miR-7146-5p	149	21	24	40	5	21	0.000646	100
lro_1823697_x2	tni-miR-196a	151	22	3	18	7	22	0.002	100
lro_1828705_x2	abu-miR-10558	96	22	77	92	7	22	0.001	100
lro_1835327_x2	dre-miR-20b-3p	151	23	119	135	2	18	0.000656	100
lro_1838351_x2	ssa-miR-130d-1-5p	151	22	49	66	18	1	0.000182	100
lro_1838935_x2	ssa-miR-216a-3p	136	22	90	111	22	1	4.52e-05	95.455
lro_1839119_x2	pny-miR-728	149	22	42	57	1	16	0.002	100
lro_1839357_x2	ssa-miR-153a-5p	142	22	53	68	7	22	0.002	100
lro_1840683_x2	oni-miR-10948	151	23	66	81	23	8	0.002	100
lro_1847863_x2	gmo-miR-11274-5p	109	23	91	106	23	8	0.002	100
lro_1848925_x2	oni-miR-10708	97	22	35	53	21	2	0.001	95
lro_1849039_x2	oni-miR-10698	151	21	129	144	19	4	0.002	100
lro_1850307_x2	gmo-miR-11274-5p	151	23	122	138	4	20	0.000656	100
lro_1850893_x2	oni-miR-10790	151	23	108	123	19	4	0.002	100
lro_1851629_x2	ipu-miR-3618	150	22	129	150	22	1	1.08e-06	100
lro_1853313_x2	gmo-miR-11274-5p	151	23	41	57	23	7	0.000656	100
lro_1862527_x2	ssa-miR-219c-2-3p	151	22	8	23	20	5	0.002	100
lro_1862659_x2	oni-miR-10710	150	24	5	20	21	6	0.002	100
lro_1866177_x2	oni-miR-10949	136	22	30	45	2	17	0.002	100
lro_1870897_x2	dre-miR-203b-3p	150	22	70	87	18	1	0.000181	100
lro_1872645_x2	oni-miR-10842	149	21	134	149	17	2	0.002	100
lro_1873535_x2	ssa-miR-24a-4-5p	151	23	9	25	5	21	0.000656	100
lro_1874921_x2	oni-miR-10734	151	20	15	30	17	2	0.002	100
lro_1879401_x2	ssa-miR-216a-3p	136	22	26	47	1	22	4.52e-05	95.455
lro_1879769_x2	hhi-miR-7793	151	23	131	150	19	1	0.002	95
lro_1880621_x2	oni-miR-10959	151	22	90	105	19	4	0.002	100
lro_1883381_x2	gmo-miR-29c-3p	151	22	93	108	7	22	0.002	100
lro_1887225_x2	ola-miR-181b-5p	151	24	62	85	1	24	8.43e-08	100
lro_1894911_x2	ccr-miR-2192	151	21	115	130	1	16	0.002	100
lro_1897923_x2	dre-miR-451	133	22	85	106	22	1	9.47e-07	100
lro_1899267_x2	ipu-miR-7577	151	21	24	39	6	21	0.002	100
lro_1900177_x2	oni-miR-430b	150	22	78	94	3	19	0.000651	100
lro_1902897_x2	oni-miR-10738	151	21	38	53	21	6	0.002	100
lro_1905605_x2	oni-miR-10826	129	23	2	17	7	22	0.002	100
lro_1910441_x2	oni-miR-10892	151	22	51	66	22	7	0.002	100
lro_1912961_x2	oni-miR-10599	130	22	88	103	20	5	0.002	100
lro_1920379_x2	oni-miR-10947	151	23	13	28	22	7	0.002	100
lro_1932319_x2	ssa-miR-19c-4-5p	150	22	47	62	3	18	0.002	100
lro_1936773_x2	gmo-miR-11217-5p	151	21	45	60	4	19	0.002	100
lro_1938093_x2	ssa-miR-200a-1-5p	151	22	104	119	22	7	0.002	100
lro_1938157_x2	oni-miR-10923	151	23	80	95	5	20	0.002	100
lro_1939129_x2	oni-miR-10719	150	22	69	84	4	19	0.002	100
lro_1941201_x2	tni-let-7h	148	22	43	59	1	17	0.000642	100
lro_1941273_x2	ssa-miR-15e-5p	151	21	78	93	1	16	0.002	100
lro_1945163_x2	oni-miR-10889	100	22	46	62	19	3	0.000412	100
lro_1949261_x2	oni-miR-10798	151	22	57	73	4	20	0.000656	100
lro_1949747_x2	ssa-miR-139-2-3p	150	23	77	94	6	23	0.000181	100
lro_1950999_x2	oni-miR-10974	150	22	133	148	7	22	0.002	100
lro_1952081_x2	oni-miR-10897	151	22	67	82	2	17	0.002	100
lro_1956525_x2	oni-miR-10966	150	23	76	91	16	1	0.002	100
lro_1957835_x2	ssa-miR-128-3-5p	151	23	13	28	8	23	0.002	100
lro_1959033_x2	ssa-miR-153a-5p	151	22	136	151	7	22	0.002	100
lro_1959279_x2	oni-miR-29c	149	23	59	75	2	18	0.000646	100
lro_1960223_x2	oni-miR-10710	151	24	132	147	21	6	0.002	100
lro_1960503_x2	tni-miR-144	150	20	101	116	5	20	0.002	100
lro_1961693_x2	ssa-miR-301b-5p	146	22	90	106	3	19	0.000632	100
lro_1964755_x2	oni-miR-10683	151	21	96	112	2	18	0.000656	100
lro_1964981_x2	dre-miR-203a-5p	150	24	102	125	1	24	8.36e-08	100
lro_1965243_x2	ssa-miR-130d-1-5p	151	22	127	144	1	18	0.000182	100
lro_1967843_x2	oni-miR-10736	130	22	80	97	5	22	0.000154	100
lro_1969727_x2	dre-miR-7148-3p	151	20	92	108	17	1	0.000656	100
lro_1972777_x2	oni-miR-10871	151	23	105	120	8	23	0.002	100
lro_1976329_x2	gmo-miR-11935-3p	150	21	125	140	2	17	0.002	100
lro_1977457_x2	ccr-miR-2192	150	21	117	132	16	1	0.002	100
lro_1977477_x2	oni-miR-10719	150	22	95	110	19	4	0.002	100
lro_1979981_x2	gmo-miR-723-5p	142	23	53	68	23	8	0.002	100
lro_1983901_x2	oni-miR-10938	151	22	116	131	2	17	0.002	100
lro_1987137_x2	gmo-miR-11217-5p	151	21	90	108	1	20	0.002	95
lro_1987993_x2	gmo-miR-11274-5p	109	23	4	19	8	23	0.002	100
lro_1989787_x2	gmo-miR-11274-5p	151	23	48	64	20	4	0.000656	100
lro_1990667_x2	oni-miR-10743	138	21	2	17	16	1	0.002	100
lro_1995629_x2	ccr-miR-2192	150	21	105	120	1	16	0.002	100
lro_1995701_x2	ipu-miR-7562	150	22	58	73	21	6	0.002	100
lro_1996643_x2	ccr-miR-2192	151	21	95	110	1	16	0.002	100
lro_1998023_x2	oni-miR-10966	151	23	125	140	1	16	0.002	100
lro_1999137_x2	ssa-miR-17-3-3p	150	23	60	75	7	22	0.002	100
lro_2003565_x2	dre-miR-181d-5p	151	24	123	138	16	1	0.002	100
lro_2006963_x2	ssa-miR-135c-5p	151	23	88	103	7	22	0.002	100
lro_2008165_x2	ssa-miR-146d-2-3p	139	23	121	136	22	7	0.002	100
lro_2011469_x2	oni-miR-10738	149	21	43	58	21	6	0.002	100
lro_2019229_x2	ipu-miR-7b	151	23	47	62	7	22	0.002	100
lro_2019997_x2	oni-miR-10708	97	22	45	63	2	21	0.001	95
lro_2020935_x2	ipu-miR-7554	150	19	12	27	16	1	0.002	100
lro_2025777_x2	oni-miR-10738	114	21	57	72	6	21	0.002	100
lro_2026929_x2	gmo-miR-11217-5p	151	21	44	62	20	1	0.002	95
lro_2032397_x2	ssa-miR-29b-3-5p	148	23	84	100	1	17	0.000642	100
lro_2032923_x2	ccr-miR-2192	151	21	107	122	16	1	0.002	100
lro_2038535_x2	ssa-miR-29b-3-5p	151	23	12	28	1	17	0.000656	100
lro_2043837_x2	ipu-miR-737	150	22	89	104	18	3	0.002	100
lro_2045063_x2	gmo-miR-7550-5p	150	18	97	114	18	1	0.000181	100
lro_2048207_x2	oni-miR-10743	138	21	122	137	1	16	0.002	100
lro_2052299_x2	ssa-miR-146d-2-3p	139	23	4	19	7	22	0.002	100
lro_2055185_x2	ipu-miR-7572	151	23	15	30	5	20	0.002	100
lro_2057343_x2	ssa-miR-15b-5p	150	21	106	123	18	1	0.000181	100
lro_2058123_x2	oni-miR-10645	141	22	63	79	5	21	0.000608	100
lro_2059473_x2	gmo-miR-736-5p	151	22	64	80	18	2	0.000656	100
lro_2061599_x2	tni-let-7h	151	22	131	147	17	1	0.000656	100
lro_2063125_x2	pny-miR-15c-3p	151	22	17	34	21	4	0.000182	100
lro_2064557_x2	dre-miR-723-5p	151	24	108	124	8	24	0.000656	100
lro_2066533_x2	gmo-miR-11233-3p	120	23	59	77	19	1	3.92e-05	100
lro_2066643_x2	ssa-miR-143-5p	151	22	109	124	5	20	0.002	100
lro_2069987_x2	oni-miR-10738	114	21	43	58	21	6	0.002	100
lro_2071025_x2	ssa-miR-135c-5p	151	23	51	66	22	7	0.002	100
lro_2071943_x2	hhi-miR-7790	147	21	11	26	19	4	0.002	100
lro_2072137_x2	dre-miR-7148-3p	151	20	136	151	1	16	0.002	100
lro_2074153_x2	gmo-miR-723-5p	142	23	75	90	8	23	0.002	100
lro_2075011_x2	gmo-miR-206-5p	151	22	92	107	6	21	0.002	100
lro_2075373_x2	gmo-miR-11238-5p	106	22	43	58	6	21	0.002	100
lro_2076533_x2	dre-miR-144-5p	151	23	72	94	1	23	3.03e-07	100
lro_2077307_x2	gmo-miR-7133-3p	149	22	86	101	17	2	0.002	100
lro_2080115_x2	dre-miR-153a-5p	151	23	125	140	2	17	0.002	100
lro_2088691_x2	dre-miR-181b-3-3p	151	21	117	135	1	20	0.002	95
lro_2090637_x2	dre-miR-20b-3p	151	23	81	97	18	2	0.000656	100
lro_2091015_x2	ssa-miR-153a-2-5p	151	21	129	144	18	3	0.002	100
lro_2094803_x2	oni-miR-10599	130	22	28	43	5	20	0.002	100
lro_2095373_x2	gmo-miR-30b-3p	138	22	41	56	20	5	0.002	100
lro_2095803_x2	ssa-miR-153a-5p	114	22	2	17	7	22	0.002	100
lro_2096547_x2	oni-miR-10959	150	22	82	97	4	19	0.002	100
lro_2098517_x2	ssa-miR-30e-3-3p	151	22	4	19	19	4	0.002	100
lro_2099377_x2	ssa-miR-139-5p	150	23	86	101	2	17	0.002	100
lro_2102901_x2	oni-miR-10707	151	23	92	110	1	19	5.07e-05	100
lro_2103145_x2	oni-miR-10947	151	23	124	140	5	21	0.000656	100
lro_2107071_x2	oni-miR-10707	151	23	79	94	22	7	0.002	100
lro_2110433_x2	tni-miR-196a	151	22	117	132	22	7	0.002	100
lro_2112771_x2	gmo-miR-11205-5p	151	21	63	79	18	2	0.000656	100
lro_2114217_x2	oni-miR-10837	151	22	25	41	17	1	0.000656	100
lro_2114723_x2	dre-miR-153a-5p	151	23	46	61	17	2	0.002	100
lro_2115891_x2	ssa-miR-20b-5p	151	22	91	108	4	21	0.000182	100
lro_2117899_x2	gmo-miR-30a-3p	151	21	68	86	21	2	0.002	95
lro_2118321_x2	hhi-miR-7790	150	21	45	64	19	1	0.002	95
lro_2118993_x2	oni-miR-10790	150	23	54	70	2	18	0.000651	100
lro_2119759_x2	eel-miR-11054-3p	150	23	57	73	7	23	0.000651	100
lro_2122599_x2	ola-miR-146a-5p	150	25	86	109	24	1	8.36e-08	100
lro_2126805_x2	oni-miR-449c	151	24	45	60	9	24	0.002	100
lro_2129919_x2	tni-miR-196a	151	22	79	94	19	4	0.002	100
lro_2130439_x2	ssa-miR-142a-3p	149	22	32	48	1	17	0.000646	100
lro_2131885_x2	ssa-miR-29b-4-5p	137	22	81	96	4	19	0.002	100
lro_2132145_x2	dre-miR-20b-3p	150	23	73	89	2	18	0.000651	100
lro_2132615_x2	oni-miR-10738	151	21	129	144	6	21	0.002	100
lro_2132947_x2	dre-miR-212-3p	151	23	1	16	8	23	0.002	100
lro_2134355_x2	gmo-miR-223b-3p	120	22	98	114	3	19	0.000508	100
lro_2135017_x2	dre-miR-181d-5p	151	24	102	117	1	16	0.002	100
lro_2136579_x2	oni-miR-10655	151	24	104	119	20	5	0.002	100
lro_2137731_x2	dre-miR-29b3-5p	149	24	37	52	23	8	0.002	100
lro_2137803_x2	gmo-miR-11932-3p	151	22	22	38	1	17	0.000656	100
lro_2139109_x2	oni-miR-10826	149	23	2	17	7	22	0.002	100
lro_2140691_x2	oni-miR-10929	150	24	112	127	1	16	0.002	100
lro_2143783_x2	oni-miR-10655	151	24	2	17	3	18	0.002	100
lro_2144259_x2	gmo-miR-11932-3p	151	22	136	151	1	16	0.002	100
lro_2148019_x2	ssa-miR-30c-5p	151	24	21	37	6	22	0.000656	100
lro_2154119_x2	dre-miR-20b-3p	150	23	86	102	2	18	0.000651	100
lro_2155141_x2	ssa-miR-8162-3p	151	22	1	16	16	1	0.002	100
lro_2155917_x2	gmo-miR-30a-3p	151	21	121	139	2	21	0.002	95
lro_2158017_x2	oni-miR-10770	131	22	115	130	20	5	0.002	100
lro_2159233_x2	oni-miR-10938	151	22	33	48	17	2	0.002	100
lro_2161341_x2	ssa-miR-153a-5p	131	22	7	22	22	7	0.002	100
lro_2162527_x2	oni-miR-10770	131	22	2	17	5	20	0.002	100
lro_2162773_x2	oni-miR-10738	150	21	33	48	21	6	0.002	100
lro_2163953_x2	ssa-miR-153a-5p	142	22	75	90	22	7	0.002	100
lro_2165449_x2	ccr-miR-2192	147	21	33	48	1	16	0.002	100
lro_2165869_x2	pny-miR-153c	151	22	44	59	22	7	0.002	100
lro_2166693_x2	dre-miR-7145	150	22	57	73	17	1	0.000651	100
lro_2168959_x2	dre-miR-7146-5p	150	21	127	143	5	21	0.000651	100
lro_2169531_x2	oni-miR-10842	151	21	93	108	17	2	0.002	100
lro_2176013_x2	hhi-miR-7790	151	21	120	135	5	20	0.002	100
lro_2178233_x2	oni-miR-449c	151	24	18	33	3	18	0.002	100
lro_2178711_x2	abu-miR-10558	151	22	119	134	22	7	0.002	100
lro_2180685_x2	oni-miR-10948	151	23	118	133	23	8	0.002	100
lro_2183591_x2	gmo-miR-11932-3p	150	22	118	134	17	1	0.000651	100
lro_2184463_x2	oni-miR-10626	150	22	8	24	4	20	0.000651	100
lro_2187057_x2	oni-miR-10585	107	24	60	75	2	17	0.002	100
lro_2194181_x2	ola-miR-181b-5p	151	24	64	87	1	24	8.43e-08	100
lro_2194683_x2	dre-miR-451	133	22	28	49	1	22	9.47e-07	100
lro_2198117_x2	ssa-miR-153a-5p	151	22	128	143	22	7	0.002	100
lro_2200904_x1	oni-miR-10907	150	23	79	94	3	18	0.002	100
lro_2201133_x1	oni-miR-10771	151	22	97	117	21	1	0.000182	95.238
lro_2202909_x1	dre-miR-430b-5p	133	23	90	106	17	1	0.00057	100
lro_2203647_x1	dre-miR-181d-5p	151	24	70	85	16	1	0.002	100
lro_2206755_x1	oni-miR-10719	151	22	105	120	19	4	0.002	100
lro_2210581_x1	gmo-miR-11274-5p	150	23	102	117	19	4	0.002	100
lro_2211378_x1	oni-miR-10628	151	23	117	132	23	8	0.002	100
lro_2214916_x1	ssa-miR-93a-5p	130	23	89	104	18	3	0.002	100
lro_2215893_x1	eel-miR-11054-3p	151	23	111	129	5	23	5.07e-05	100
lro_2217914_x1	oni-miR-10697b	147	21	46	62	20	4	0.000637	100
lro_2217979_x1	oni-miR-10607	117	23	82	101	22	3	0.000493	95
lro_2219493_x1	ssa-miR-153a-5p	125	22	39	54	22	7	0.002	100
lro_2220772_x1	oni-miR-10589	149	21	50	66	21	5	0.000646	100
lro_2223821_x1	pny-miR-7132b	151	22	90	105	4	19	0.002	100
lro_2225967_x1	dre-miR-20b-3p	151	23	36	52	18	2	0.000656	100
lro_2227344_x1	eel-miR-11062-5p	151	22	75	90	22	7	0.002	100
lro_2228251_x1	ssa-miR-205b-4-3p	119	22	46	63	20	3	0.00014	100
lro_2229282_x1	ipu-miR-7b	117	23	13	28	7	22	0.002	100
lro_2229796_x1	eel-miR-11059-3p	151	22	31	47	6	22	0.000656	100
lro_2233747_x1	oni-miR-10907	150	23	15	30	3	18	0.002	100
lro_2235139_x1	ssa-miR-142b-3p	150	24	68	91	24	1	8.36e-08	100
lro_2235185_x1	oni-miR-10855	151	22	121	136	17	2	0.002	100
lro_2235190_x1	oni-miR-10709	143	24	46	61	20	5	0.002	100
lro_2236722_x1	ssa-miR-17-3-3p	151	23	53	68	22	7	0.002	100
lro_2237022_x1	oni-miR-301c	147	22	63	78	21	6	0.002	100
lro_2242987_x1	ipu-miR-737	150	22	81	96	18	3	0.002	100
lro_2247652_x1	pny-miR-15c-3p	150	22	5	22	4	21	0.000181	100
lro_2249718_x1	oni-miR-10645	151	22	29	44	6	21	0.002	100
lro_2254470_x1	ssa-miR-142b-3p	150	24	50	73	1	24	8.36e-08	100
lro_2254735_x1	ssa-miR-16a-3p	149	22	49	64	3	18	0.002	100
lro_2254832_x1	ssa-miR-142b-3p	151	24	74	97	1	24	8.43e-08	100
lro_2254997_x1	oni-miR-10738	151	21	29	45	21	5	0.000656	100
lro_2256215_x1	ola-miR-1306	151	21	135	151	1	17	0.000656	100
lro_2257832_x1	ssa-miR-145-5p	151	23	6	21	17	2	0.002	100
lro_2261257_x1	tni-miR-199	151	23	95	117	23	1	3.03e-07	100
lro_2261836_x1	ssa-miR-153a-5p	149	22	108	123	7	22	0.002	100
lro_2261935_x1	ssa-miR-219c-2-3p	151	22	132	147	5	20	0.002	100
lro_2263440_x1	ipu-miR-737	150	22	8	23	3	18	0.002	100
lro_2266316_x1	ssa-miR-133a-5p	150	21	133	150	1	18	0.000181	100
lro_2267779_x1	oni-miR-10548d	151	22	71	86	6	21	0.002	100
lro_2268574_x1	oni-miR-10855	150	22	81	96	17	2	0.002	100
lro_2270496_x1	gmo-miR-11220a-5p	151	21	54	69	17	2	0.002	100
lro_2270771_x1	dre-miR-181b-3-3p	150	21	48	66	1	20	0.002	95
lro_2271511_x1	dre-miR-725-5p	151	22	95	110	22	7	0.002	100
lro_2271617_x1	oni-miR-10938	132	22	93	109	3	19	0.000565	100
lro_2272387_x1	dre-miR-725-3p	151	22	91	106	2	17	0.002	100
lro_2274720_x1	tni-miR-19b	139	23	114	129	19	4	0.002	100
lro_2276010_x1	ssa-miR-205b-3-3p	134	22	31	46	20	5	0.002	100
lro_2276553_x1	ssa-miR-133b-5p	105	22	14	29	19	4	0.002	100
lro_2277638_x1	dre-miR-2189	150	22	102	120	20	1	0.002	95
lro_2277929_x1	ccr-miR-2192	111	21	42	58	17	1	0.000464	100
lro_2278805_x1	ssa-miR-15e-5p	151	21	117	132	16	1	0.002	100
lro_2279670_x1	oni-miR-10643	133	21	51	67	18	2	0.00057	100
lro_2280690_x1	oni-miR-10947	151	23	90	105	22	7	0.002	100
lro_2281771_x1	ssa-miR-196a-2-3p	116	21	34	49	21	6	0.002	100
lro_2284221_x1	ssa-miR-153a-5p	150	22	119	134	7	22	0.002	100
lro_2285035_x1	oni-miR-10765	142	22	51	68	3	20	0.00017	100
lro_2285138_x1	oni-miR-10706	149	22	35	50	2	17	0.002	100
lro_2285258_x1	tni-miR-196b	151	22	30	45	5	20	0.002	100
lro_2286144_x1	oni-miR-29d	151	23	128	143	8	23	0.002	100
lro_2287814_x1	ipu-miR-30d	151	22	17	32	22	7	0.002	100
lro_2288123_x1	ipu-miR-7564	150	22	58	74	22	6	0.000651	100
lro_2289366_x1	ssa-miR-93a-5p	142	23	118	133	18	3	0.002	100
lro_2292047_x1	gmo-miR-11932-3p	150	22	88	104	1	17	0.000651	100
lro_2292192_x1	dre-miR-1306	150	22	115	136	1	22	1.08e-06	100
lro_2292382_x1	ssa-miR-338a-4-5p	151	25	122	138	3	19	0.000656	100
lro_2292957_x1	ssa-miR-130d-1-5p	126	22	85	102	1	18	0.000149	100
lro_2292999_x1	ssa-miR-190b-3p	151	23	50	65	4	19	0.002	100
lro_2294584_x1	oni-miR-10738	111	21	57	72	6	21	0.002	100
lro_2296214_x1	oni-miR-10745	149	22	45	61	17	1	0.000646	100
lro_2296870_x1	oni-miR-430b	150	22	23	39	19	3	0.000651	100
lro_2297165_x1	dre-miR-20b-3p	135	23	36	52	18	2	0.000579	100
lro_2297347_x1	ssa-miR-153a-5p	132	22	9	24	22	7	0.002	100
lro_2303013_x1	oni-miR-10738	109	21	41	56	21	6	0.002	100
lro_2303471_x1	gmo-miR-338-5p	148	22	19	34	21	6	0.002	100
lro_2306677_x1	oni-miR-10732	150	22	22	37	6	21	0.002	100
lro_2306925_x1	oni-miR-10926	150	18	126	143	18	1	0.000181	100
lro_2307354_x1	abu-miR-10558	130	22	50	65	7	22	0.002	100
lro_2310868_x1	oni-miR-10589	150	21	132	148	5	21	0.000651	100
lro_2311540_x1	ccr-miR-2192	151	21	101	120	3	21	0.002	95
lro_2312418_x1	tni-miR-196a	150	22	131	146	7	22	0.002	100
lro_2312693_x1	ssa-miR-142a-3p	151	22	24	39	3	18	0.002	100
lro_2313929_x1	oni-miR-10579	144	22	124	139	22	7	0.002	100
lro_2314679_x1	dre-miR-181d-5p	151	24	73	88	1	16	0.002	100
lro_2315522_x1	ccr-miR-2192	149	21	102	117	1	16	0.002	100
lro_2316983_x1	oni-miR-10745	151	22	118	134	17	1	0.000656	100
lro_2317009_x1	gmo-miR-11217-5p	150	21	95	110	1	16	0.002	100
lro_2317515_x1	oni-miR-10734	151	20	62	77	17	2	0.002	100
lro_2320157_x1	ssa-miR-430b-5p	149	23	58	73	18	3	0.002	100
lro_2320380_x1	tni-miR-20	150	23	82	97	3	18	0.002	100
lro_2320801_x1	hhi-miR-7788	151	22	27	42	6	21	0.002	100
lro_2322178_x1	ssa-miR-301c-5p	137	22	91	107	3	19	0.000589	100
lro_2323467_x1	ssa-miR-454-3p	150	25	64	82	20	2	5.03e-05	100
lro_2323884_x1	oni-miR-10835	151	22	95	113	1	19	5.07e-05	100
lro_2324974_x1	gmo-miR-7550-5p	151	18	89	106	18	1	0.000182	100
lro_2326696_x1	oni-miR-10573d	151	23	22	41	2	21	0.000656	95
lro_2326966_x1	ccr-miR-2192	151	21	122	137	3	18	0.002	100
lro_2328825_x1	oni-miR-10835	151	22	26	44	19	1	5.07e-05	100
lro_2329775_x1	oni-miR-10851	151	22	109	125	18	2	0.000656	100
lro_2332156_x1	oni-miR-10717	119	22	20	36	22	6	0.000503	100
lro_2332775_x1	dre-miR-20b-3p	151	23	17	33	18	2	0.000656	100
lro_2333063_x1	tni-miR-196a	151	22	83	98	22	7	0.002	100
lro_2333215_x1	abu-miR-16c	151	23	102	117	21	6	0.002	100
lro_2334750_x1	oni-miR-10737	150	23	116	131	7	22	0.002	100
lro_2335386_x1	ssa-miR-29b-1-5p	135	23	52	69	1	18	0.000161	100
lro_2336236_x1	gmo-miR-30a-3p	150	21	27	45	21	2	0.002	95
lro_2337602_x1	dre-miR-737-3p	151	21	4	19	17	2	0.002	100
lro_2337867_x1	pny-miR-219a	150	22	93	109	20	4	0.000651	100
lro_2338530_x1	oni-miR-10948	125	23	65	80	23	8	0.002	100
lro_2339170_x1	ipu-miR-7577	123	21	75	90	21	6	0.002	100
lro_2340199_x1	gmo-miR-7552-3p	150	22	64	79	6	21	0.002	100
lro_2340535_x1	gmo-miR-11214-5p	76	21	31	46	1	16	0.001	100
lro_2343050_x1	ssa-miR-205b-4-3p	151	22	63	78	17	2	0.002	100
lro_2343947_x1	oni-miR-10545	151	23	101	117	1	17	0.000656	100
lro_2344763_x1	dre-miR-181d-5p	151	24	67	82	16	1	0.002	100
lro_2346908_x1	pol-miR-203-5p	151	23	79	95	23	7	0.000656	100
lro_2348482_x1	ssa-miR-130d-1-5p	115	22	73	90	1	18	0.000134	100
lro_2349192_x1	oni-miR-10755	136	23	30	45	6	21	0.002	100
lro_2349193_x1	ccr-miR-2192	151	21	99	114	16	1	0.002	100
lro_2349339_x1	tni-miR-196a	148	22	5	20	7	22	0.002	100
lro_2349556_x1	ipu-miR-205	151	23	116	138	1	23	3.03e-07	100
lro_2350046_x1	oni-miR-33b-3p	150	21	6	21	3	18	0.002	100
lro_2351039_x1	oni-miR-430b	143	22	9	25	3	19	0.000618	100
lro_2351979_x1	ssa-miR-139-5p	151	23	97	119	1	23	3.03e-07	100
lro_2352103_x1	mze-miR-10554	151	21	86	101	4	19	0.002	100
lro_2352714_x1	gmo-miR-11209-3p	151	22	71	87	4	20	0.000656	100
lro_2354436_x1	ssa-miR-736-5p	150	22	109	125	5	21	0.000651	100
lro_2356815_x1	oni-miR-10938	151	22	132	150	22	3	0.002	95
lro_2358706_x1	oni-miR-10709	137	24	11	26	4	19	0.002	100
lro_2359605_x1	ssa-miR-153a-5p	151	22	111	126	7	22	0.002	100
lro_2361343_x1	ssa-miR-17-3-3p	108	23	85	100	22	7	0.002	100
lro_2361706_x1	dre-miR-181d-5p	116	24	2	17	16	1	0.002	100
lro_2361834_x1	ssa-miR-190b-5p	149	22	40	55	6	21	0.002	100
lro_2361971_x1	oni-miR-10948	122	23	99	114	8	23	0.002	100
lro_2362947_x1	dre-miR-29b3-5p	149	24	8	23	8	23	0.002	100
lro_2364761_x1	oni-miR-10548d	150	22	72	87	19	4	0.002	100
lro_2365672_x1	gmo-miR-101a-5p	150	23	97	119	23	1	3.01e-07	100
lro_2366670_x1	ssa-miR-338a-4-5p	151	25	73	89	3	19	0.000656	100
lro_2369118_x1	oni-miR-10909	151	22	135	150	22	7	0.002	100
lro_2370714_x1	ccr-miR-2192	151	21	75	90	1	16	0.002	100
lro_2370951_x1	ssa-miR-106b-3p	150	24	126	142	19	3	0.000651	100
lro_2371325_x1	oni-miR-10862	147	20	111	126	16	1	0.002	100
lro_2372204_x1	oni-miR-10895	150	21	20	39	1	20	1.4e-05	100
lro_2374349_x1	ssa-miR-153a-5p	151	22	72	87	7	22	0.002	100
lro_2374602_x1	oni-miR-10917	118	24	30	48	22	3	0.002	95
lro_2376255_x1	oni-miR-10909	150	22	74	89	4	19	0.002	100
lro_2376318_x1	oni-miR-10926	151	18	70	87	1	18	0.000182	100
lro_2377241_x1	gmo-miR-11233-3p	151	23	11	29	19	1	5.07e-05	100
lro_2378521_x1	mze-miR-10554	151	21	60	75	19	4	0.002	100
lro_2379543_x1	eel-miR-11054-3p	151	23	22	37	20	5	0.002	100
lro_2379656_x1	oni-miR-10897	117	22	82	97	2	17	0.002	100
lro_2380531_x1	abu-miR-10543	150	22	11	26	20	5	0.002	100
lro_2382482_x1	abu-miR-10545-3p	150	21	101	116	1	16	0.002	100
lro_2385528_x1	oni-miR-204b	143	22	120	136	4	20	0.000618	100
lro_2386099_x1	oni-miR-10654	151	22	93	108	20	5	0.002	100
lro_2386454_x1	oni-miR-10948	148	23	119	134	5	20	0.002	100
lro_2386868_x1	oni-miR-10732	150	22	2	20	1	20	0.002	95
lro_2386961_x1	oni-miR-10578	151	22	20	35	19	4	0.002	100
lro_2387333_x1	ccr-miR-2192	151	21	110	125	16	1	0.002	100
lro_2387482_x1	dre-miR-181d-5p	105	24	89	104	1	16	0.002	100
lro_2389506_x1	dre-miR-144-5p	150	23	22	44	1	23	3.01e-07	100
lro_2389944_x1	oni-miR-10947	151	23	37	53	21	5	0.000656	100
lro_2390278_x1	dre-miR-181d-5p	151	24	112	127	16	1	0.002	100
lro_2392313_x1	ssa-miR-139-5p	149	23	119	141	23	1	2.99e-07	100
lro_2392466_x1	tni-miR-181b	151	22	28	43	1	16	0.002	100
lro_2393299_x1	oni-miR-10662	130	23	43	58	19	4	0.002	100
lro_2393617_x1	oni-miR-10563	149	22	12	28	19	3	0.000646	100
lro_2393953_x1	ssa-miR-730a-5p	151	22	18	33	6	21	0.002	100
lro_2394928_x1	pny-miR-7132b	151	22	34	49	4	19	0.002	100
lro_2395516_x1	oni-miR-10660	151	23	27	43	19	3	0.000656	100
lro_2396590_x1	oni-miR-10745	151	22	29	45	1	17	0.000656	100
lro_2397038_x1	ssa-miR-219b-3p	126	22	43	59	21	5	0.000536	100
lro_2397453_x1	tni-miR-196a	150	22	129	144	22	7	0.002	100
lro_2399561_x1	dre-miR-181d-5p	151	24	3	18	16	1	0.002	100
lro_2400467_x1	oni-miR-10717	151	22	21	37	22	6	0.000656	100
lro_2401251_x1	oni-miR-10651	113	23	20	35	23	8	0.002	100
lro_2404648_x1	oni-miR-10736	140	22	92	109	22	5	0.000168	100
lro_2409318_x1	gmo-miR-11217-5p	151	21	129	144	16	1	0.002	100
lro_2413278_x1	gmo-miR-11935-3p	103	21	2	17	2	17	0.002	100
lro_2414455_x1	oni-miR-10654	151	22	99	114	5	20	0.002	100
lro_2415958_x1	tni-miR-20	150	23	82	97	3	18	0.002	100
lro_2417568_x1	oni-miR-10573d	151	23	87	109	1	23	1.41e-05	95.652
lro_2417972_x1	dre-miR-7133-3p	151	22	27	42	21	6	0.002	100
lro_2420578_x1	ssa-miR-27a-5p	151	23	66	81	8	23	0.002	100
lro_2421380_x1	ssa-miR-142b-3p	116	24	39	62	1	24	6.27e-08	100
lro_2423741_x1	ssa-miR-430b-5p	150	23	45	60	1	16	0.002	100
lro_2424639_x1	ssa-miR-338a-4-5p	149	25	87	103	19	3	0.000646	100
lro_2425710_x1	gmo-miR-11932-3p	127	22	13	29	1	17	0.000541	100
lro_2427996_x1	ssa-miR-130d-1-5p	115	22	26	43	18	1	0.000134	100
lro_2428340_x1	ssa-miR-153a-5p	151	22	113	128	22	7	0.002	100
lro_2428608_x1	gmo-miR-11269-5p	87	21	28	43	18	3	0.001	100
lro_2431814_x1	ssa-miR-133b-5p	151	22	8	23	19	4	0.002	100
lro_2433318_x1	gmo-miR-11224b-5p	149	22	122	137	2	17	0.002	100
lro_2433899_x1	oni-miR-10949	103	22	83	99	3	19	0.000426	100
lro_2435473_x1	hhi-miR-7793	149	23	127	143	21	5	0.000646	100
lro_2436836_x1	dre-miR-451	151	22	44	65	22	1	1.09e-06	100
lro_2436852_x1	oni-miR-10770	145	22	6	21	5	20	0.002	100
lro_2437252_x1	gmo-miR-11251-3p	151	22	11	26	20	5	0.002	100
lro_2437296_x1	oni-miR-10604	150	22	111	126	17	2	0.002	100
lro_2439253_x1	oni-miR-10895	135	21	70	89	1	20	1.25e-05	100
lro_2442004_x1	oni-miR-10877	150	21	55	71	5	21	0.000651	100
lro_2442351_x1	oni-miR-10818	149	23	59	74	1	16	0.002	100
lro_2446001_x1	dre-miR-20b-3p	150	23	110	126	2	18	0.000651	100
lro_2446053_x1	ssa-miR-29b-1-5p	135	23	67	84	18	1	0.000161	100
lro_2447341_x1	ssa-miR-17-5p	150	23	61	77	7	23	0.000651	100
lro_2448378_x1	pol-miR-203-5p	151	23	79	95	7	23	0.000656	100
lro_2448834_x1	oni-miR-10770	151	22	9	25	2	18	0.000656	100
lro_2451477_x1	eel-miR-11065-3p	150	22	27	42	18	3	0.002	100
lro_2453203_x1	ssa-miR-7132a-3p	151	22	27	42	21	6	0.002	100
lro_2453803_x1	tni-miR-96	150	23	121	136	21	6	0.002	100
lro_2454893_x1	ssa-let-7j-5p	150	22	132	147	22	7	0.002	100
lro_2456320_x1	ccr-miR-2192	119	21	38	53	16	1	0.002	100
lro_2457165_x1	ssa-miR-7a-2-3p	151	22	86	101	19	4	0.002	100
lro_2457635_x1	gmo-miR-11932-3p	150	22	55	71	1	17	0.000651	100
lro_2458161_x1	oni-miR-10736	130	22	34	51	22	5	0.000154	100
lro_2458743_x1	oni-miR-10847	150	22	62	77	20	5	0.002	100
lro_2460955_x1	oni-miR-10765	142	22	75	92	20	3	0.00017	100
lro_2462652_x1	ipu-miR-7563a	149	22	114	129	22	7	0.002	100
lro_2463146_x1	dre-miR-29b3-5p	139	24	87	102	23	8	0.002	100
lro_2466448_x1	oni-miR-10771	151	22	2	22	21	1	0.000182	95.238
lro_2466997_x1	ssa-miR-205b-4-3p	144	22	124	140	1	17	0.000622	100
lro_2468409_x1	oni-miR-10767	151	22	7	26	3	22	0.000656	95
lro_2470554_x1	oni-miR-10589	151	21	96	112	5	21	0.000656	100
lro_2473228_x1	gmo-miR-205-2-3p	106	22	43	58	7	22	0.002	100
lro_2474096_x1	oni-miR-10877	109	21	24	40	5	21	0.000455	100
lro_2474840_x1	ccr-miR-2192	111	21	54	70	1	17	0.000464	100
lro_2475620_x1	hhi-miR-7790	140	21	92	107	19	4	0.002	100
lro_2476572_x1	ssa-miR-25-3-5p	151	23	3	18	16	1	0.002	100
lro_2477216_x1	gmo-miR-11227-5p	151	20	7	22	18	3	0.002	100
lro_2479961_x1	gmo-miR-736-5p	150	22	2	17	3	18	0.002	100
lro_2480530_x1	ssa-miR-15c-2-3p	134	22	27	42	18	3	0.002	100
lro_2483040_x1	ipu-miR-7564	151	22	128	144	6	22	0.000656	100
lro_2484151_x1	ssa-miR-93a-5p	151	23	56	71	3	18	0.002	100
lro_2485085_x1	oni-miR-10790	127	23	4	20	4	20	0.000541	100
lro_2486535_x1	oni-miR-10626	151	22	23	39	20	4	0.000656	100
lro_2487595_x1	oni-miR-10755	136	23	92	107	21	6	0.002	100
lro_2487860_x1	ipu-miR-19b	128	23	96	111	17	2	0.002	100
lro_2488153_x1	oni-miR-10790	151	23	83	99	5	21	0.000656	100
lro_2488417_x1	oni-miR-10966	116	23	7	22	1	16	0.002	100
lro_2490556_x1	ccr-miR-2192	150	21	90	106	4	20	0.000651	100
lro_2491985_x1	oni-miR-10710	151	24	27	42	6	21	0.002	100
lro_2496248_x1	ipu-miR-205	127	23	99	121	23	1	2.5e-07	100
lro_2496746_x1	ccr-miR-2192	151	21	63	80	21	4	0.000182	100
lro_2497634_x1	tni-miR-19b	119	23	39	54	3	18	0.002	100
lro_2500279_x1	oni-miR-10826	149	23	2	17	7	22	0.002	100
lro_2500711_x1	eel-miR-11054-3p	150	23	25	43	23	5	5.03e-05	100
lro_2501664_x1	gmo-miR-223b-3p	151	22	42	58	19	3	0.000656	100
lro_2503185_x1	ipu-miR-7572	127	23	22	37	20	5	0.002	100
lro_2505022_x1	oni-miR-10743	150	21	74	89	1	16	0.002	100
lro_2506279_x1	ssa-miR-130d-1-5p	151	22	108	125	1	18	0.000182	100
lro_2507088_x1	ccr-miR-2192	151	21	38	53	16	1	0.002	100
lro_2508035_x1	pny-miR-15c-3p	150	22	9	26	21	4	0.000181	100
lro_2508046_x1	ssa-miR-130d-1-5p	151	22	78	95	1	18	0.000182	100
lro_2508321_x1	ssa-miR-26b-3p	150	22	27	42	16	1	0.002	100
lro_2508498_x1	ipu-miR-737	151	22	32	47	3	18	0.002	100
lro_2509151_x1	gmo-miR-11935-3p	107	21	4	19	2	17	0.002	100
lro_2511653_x1	ipu-miR-27d	151	23	92	114	1	23	3.03e-07	100
lro_2512220_x1	hhi-miR-7793	151	23	3	19	5	21	0.000656	100
lro_2512295_x1	ipu-miR-7572	151	23	75	90	20	5	0.002	100
lro_2514297_x1	ipu-miR-7572	151	23	8	23	20	5	0.002	100
lro_2515003_x1	dre-miR-1306	151	22	63	84	22	1	1.09e-06	100
lro_2515236_x1	oni-miR-10738	133	21	38	53	21	6	0.002	100
lro_2516945_x1	oni-miR-10842	151	21	11	26	2	17	0.002	100
lro_2517987_x1	oni-miR-10745	151	22	26	42	17	1	0.000656	100
lro_2518081_x1	ccr-miR-18b	141	23	48	64	23	7	0.000608	100
lro_2518418_x1	ccr-miR-2192	150	21	67	84	4	21	0.000181	100
lro_2519195_x1	gmo-miR-736-5p	150	22	59	74	18	3	0.002	100
lro_2521564_x1	oni-miR-10959	145	22	7	22	16	1	0.002	100
lro_2521661_x1	oni-miR-10771	146	22	71	91	1	21	0.000176	95.238
lro_2521891_x1	tni-miR-96	150	23	97	112	16	1	0.002	100
lro_2526601_x1	oni-miR-10662	130	23	73	88	4	19	0.002	100
lro_2526743_x1	ssa-miR-24a-5p	150	22	71	86	6	21	0.002	100
lro_2529251_x1	gmo-miR-456-5p	151	23	22	41	4	23	0.000656	95
lro_2530306_x1	oni-miR-10738	134	21	44	59	21	6	0.002	100
lro_2530447_x1	gmo-miR-143-5p	118	23	59	81	23	1	2.3e-07	100
lro_2532167_x1	oni-miR-10897	150	22	29	44	3	18	0.002	100
lro_2532274_x1	ccr-miR-2192	151	21	94	109	1	16	0.002	100
lro_2534300_x1	ssa-miR-153a-5p	151	22	70	85	7	22	0.002	100
lro_2534674_x1	ssa-miR-106b-3p	151	24	29	45	3	19	0.000656	100
lro_2534857_x1	oni-miR-33b-3p	145	21	48	63	18	3	0.002	100
lro_2534973_x1	ipu-miR-29b	151	24	12	27	6	21	0.002	100
lro_2535120_x1	oni-miR-10589	130	21	3	19	5	21	0.000555	100
lro_2538255_x1	ssa-miR-216a-3p	151	22	1	16	7	22	0.002	100
lro_2541994_x1	eel-miR-11062-5p	141	22	28	43	22	7	0.002	100
lro_2543780_x1	oni-miR-10548d	150	22	33	48	21	6	0.002	100
lro_2545538_x1	oni-miR-10625	151	23	72	87	8	23	0.002	100
lro_2545583_x1	pny-miR-15c-3p	150	22	114	129	1	16	0.002	100
lro_2547401_x1	oni-miR-10881	151	22	69	84	18	3	0.002	100
lro_2547603_x1	pol-miR-122-3p	150	22	133	148	22	7	0.002	100
lro_2548062_x1	tni-miR-17	150	22	43	58	3	18	0.002	100
lro_2549076_x1	tni-miR-27b	127	22	8	23	7	22	0.002	100
lro_2549472_x1	oni-miR-2187a	151	23	5	20	22	7	0.002	100
lro_2549691_x1	oni-miR-10732	151	22	133	148	21	6	0.002	100
lro_2550398_x1	ssa-miR-153a-5p	150	22	103	118	22	7	0.002	100
lro_2550964_x1	ssa-miR-142b-3p	150	24	21	44	24	1	8.36e-08	100
lro_2552238_x1	oni-miR-10897	141	22	4	19	17	2	0.002	100
lro_2553574_x1	gmo-miR-11274-5p	147	23	124	139	4	19	0.002	100
lro_2553817_x1	gmo-miR-11935-3p	142	21	30	45	17	2	0.002	100
lro_2554451_x1	gmo-miR-30b-3p	142	22	98	113	5	20	0.002	100
lro_2556089_x1	oni-miR-33b-3p	151	21	110	125	16	1	0.002	100
lro_2556493_x1	oni-miR-10851	151	22	22	37	20	5	0.002	100
lro_2559114_x1	oni-miR-10821	150	22	38	53	16	1	0.002	100
lro_2559778_x1	ssa-miR-93a-5p	151	23	58	73	3	18	0.002	100
lro_2562860_x1	ssa-miR-19c-4-5p	151	22	122	137	4	19	0.002	100
lro_2568349_x1	ssa-miR-190b-3p	150	23	89	104	19	4	0.002	100
lro_2569080_x1	ola-miR-101a-3p	140	21	64	79	16	1	0.002	100
lro_2570399_x1	ssa-miR-93a-5p	136	23	50	65	18	3	0.002	100
lro_2570733_x1	abu-miR-10545-3p	150	21	35	50	16	1	0.002	100
lro_2571074_x1	dre-miR-29b3-5p	139	24	38	53	8	23	0.002	100
lro_2572053_x1	dre-miR-16c-5p	151	22	106	121	17	2	0.002	100
lro_2572509_x1	ssa-miR-17-3-3p	151	23	118	133	7	22	0.002	100
lro_2576225_x1	oni-miR-10745	151	22	85	100	3	18	0.002	100
lro_2576849_x1	dre-miR-451	149	22	76	97	1	22	1.07e-06	100
lro_2578199_x1	dre-miR-723-5p	151	24	35	54	24	5	0.000656	95
lro_2579026_x1	tni-miR-144	151	20	85	100	5	20	0.002	100
lro_2579614_x1	gmo-miR-11258-5p	151	22	44	59	6	21	0.002	100
lro_2580639_x1	tni-let-7d	116	22	11	27	6	22	0.000488	100
lro_2582125_x1	ssa-miR-22b-5p	150	21	36	51	6	21	0.002	100
lro_2583215_x1	oni-miR-29d	150	23	44	59	8	23	0.002	100
lro_2585595_x1	eel-miR-11063-5p	151	22	10	26	3	19	0.000656	100
lro_2587811_x1	oni-miR-10597a	151	22	109	125	4	20	0.000656	100
lro_2587981_x1	ipu-miR-737	151	22	4	19	3	18	0.002	100
lro_2588498_x1	ssa-miR-93a-5p	150	23	113	128	18	3	0.002	100
lro_2588568_x1	ssa-miR-129-3p	151	22	128	144	21	5	0.000656	100
lro_2593316_x1	oni-miR-184c	151	23	93	108	1	16	0.002	100
lro_2594436_x1	oni-miR-10745	151	22	19	35	1	17	0.000656	100
lro_2597820_x1	oni-miR-10589	148	21	116	132	5	21	0.000642	100
lro_2598016_x1	ola-miR-30d-3p	150	22	26	41	18	3	0.002	100
lro_2598536_x1	tni-miR-216a	151	22	52	67	16	1	0.002	100
lro_2600947_x1	tni-miR-19a	119	23	27	42	21	6	0.002	100
lro_2602019_x1	ssa-miR-730a-2-3p	151	22	51	67	18	2	0.000656	100
lro_2602155_x1	oni-miR-10698	106	21	21	36	19	4	0.002	100
lro_2603385_x1	dre-miR-2189	150	22	25	43	1	20	0.002	95
lro_2604545_x1	ssa-miR-130d-1-5p	150	22	114	131	18	1	0.000181	100
lro_2605467_x1	ssa-miR-731-3p	151	22	98	114	1	17	0.000656	100
lro_2607226_x1	ssa-miR-730a-5p	151	22	38	53	21	6	0.002	100
lro_2607433_x1	dre-miR-737-3p	151	21	63	78	5	20	0.002	100
lro_2608333_x1	oni-miR-10707	150	23	124	139	7	22	0.002	100
lro_2610539_x1	gmo-miR-11213-5p	151	21	33	48	16	1	0.002	100
lro_2612086_x1	ssa-miR-148a-5p	151	23	2	17	4	19	0.002	100
lro_2614142_x1	ssa-miR-190b-5p	151	22	125	141	20	4	0.000656	100
lro_2615090_x1	gmo-miR-222-5p	150	22	105	120	20	5	0.002	100
lro_2615451_x1	ccr-miR-2192	151	21	42	57	16	1	0.002	100
lro_2615452_x1	gmo-miR-458-5p	112	22	60	75	5	20	0.002	100
lro_2616464_x1	oni-miR-10693	135	22	60	75	19	4	0.002	100
lro_2619511_x1	oni-miR-10719	150	22	69	84	4	19	0.002	100
lro_2620692_x1	ipu-miR-196d	151	23	60	76	4	20	0.000656	100
lro_2621027_x1	oni-miR-10948	150	23	124	139	22	7	0.002	100
lro_2622614_x1	tni-miR-21	150	23	60	82	23	1	3.01e-07	100
lro_2623199_x1	oni-miR-10545	151	23	126	148	23	1	3.03e-07	100
lro_2626990_x1	pny-miR-135c-3p	150	22	81	96	20	5	0.002	100
lro_2627021_x1	pny-miR-7132b	151	22	90	105	4	19	0.002	100
lro_2627226_x1	ssa-miR-551-5p	151	23	121	136	16	1	0.002	100
lro_2629348_x1	ipu-miR-737	114	22	61	76	3	18	0.002	100
lro_2630676_x1	ssa-miR-146a-3p	150	23	30	45	8	23	0.002	100
lro_2631348_x1	oni-miR-10734	151	20	52	67	17	2	0.002	100
lro_2631749_x1	ccr-miR-2192	151	21	113	128	16	1	0.002	100
lro_2632642_x1	abu-miR-16c	151	23	108	123	6	21	0.002	100
lro_2633577_x1	oni-miR-449c	149	24	131	146	24	9	0.002	100
lro_2633733_x1	oni-miR-10840	150	22	16	31	7	22	0.002	100
lro_2635281_x1	ssa-miR-153a-5p	150	22	68	83	7	22	0.002	100
lro_2635649_x1	oni-miR-29d	119	23	58	73	8	23	0.002	100
lro_2637485_x1	oni-miR-10585	150	24	109	124	21	6	0.002	100
lro_2638298_x1	ssa-miR-139-5p	151	23	109	124	17	2	0.002	100
lro_2638403_x1	ssa-miR-128-3-5p	151	23	66	81	8	23	0.002	100
lro_2641234_x1	ssa-miR-142b-3p	97	24	20	43	1	24	5.1e-08	100
lro_2641368_x1	tni-miR-100	144	22	1	16	17	2	0.002	100
lro_2644825_x1	ssa-miR-153a-5p	150	22	110	125	22	7	0.002	100
lro_2646731_x1	oni-miR-10855	151	22	54	69	2	17	0.002	100
lro_2648827_x1	ipu-miR-7b	151	23	29	44	7	22	0.002	100
lro_2649156_x1	ipu-miR-19a	151	21	122	138	5	21	0.000656	100
lro_2649823_x1	dre-miR-181d-5p	151	24	48	63	16	1	0.002	100
lro_2654175_x1	oni-miR-10731	151	25	36	52	2	18	0.000656	100
lro_2655210_x1	ssa-miR-130d-1-5p	151	22	28	45	18	1	0.000182	100
lro_2656897_x1	tni-let-7d	151	22	61	77	6	22	0.000656	100
lro_2657248_x1	oni-miR-10855	151	22	4	19	4	19	0.002	100
lro_2657925_x1	oni-miR-10738	149	21	41	56	21	6	0.002	100
lro_2657958_x1	oni-miR-449c	149	24	131	146	24	9	0.002	100
lro_2658501_x1	ssa-miR-146d-2-3p	151	23	10	25	7	22	0.002	100
lro_2659558_x1	oni-miR-10822	150	22	30	45	4	19	0.002	100
lro_2663660_x1	dre-miR-221-5p	127	26	40	55	9	24	0.002	100
lro_2664884_x1	hhi-miR-7790	101	21	38	53	20	5	0.001	100
lro_2665018_x1	oni-miR-10654	150	22	40	55	20	5	0.002	100
lro_2666050_x1	dre-miR-20b-3p	149	23	84	100	18	2	0.000646	100
lro_2666348_x1	ssa-miR-128-3-5p	151	23	27	42	8	23	0.002	100
lro_2666644_x1	ssa-miR-33a-3p	124	21	39	54	19	4	0.002	100
lro_2667007_x1	ssa-miR-93a-5p	130	23	27	42	3	18	0.002	100
lro_2669218_x1	ssa-miR-130d-1-5p	151	22	1	18	18	1	0.000182	100
lro_2669843_x1	ssa-miR-30c-5p	151	24	101	117	22	6	0.000656	100
lro_2670675_x1	ssa-miR-145-5p	151	23	80	102	1	23	3.03e-07	100
lro_2670791_x1	ipu-miR-7572	151	23	95	110	5	20	0.002	100
lro_2674170_x1	oni-miR-10938	151	22	78	96	3	22	0.002	95
lro_2675602_x1	gmo-miR-130a-5p	151	22	3	18	3	18	0.002	100
lro_2679026_x1	ssa-miR-153a-5p	150	22	110	125	22	7	0.002	100
lro_2679973_x1	ssa-miR-430a-3p	123	22	6	21	16	1	0.002	100
lro_2680504_x1	ssa-miR-29b-4-5p	151	22	92	109	20	3	0.000182	100
lro_2680535_x1	ccr-miR-2192	151	21	84	99	1	16	0.002	100
lro_2681234_x1	ipu-miR-7b	149	23	21	36	7	22	0.002	100
lro_2682133_x1	oni-miR-10948	147	23	56	71	23	8	0.002	100
lro_2684172_x1	oni-miR-10633	143	22	87	102	3	18	0.002	100
lro_2685024_x1	tni-miR-19b	149	23	86	101	18	3	0.002	100
lro_2685939_x1	oni-miR-10548d	151	22	120	135	6	21	0.002	100
lro_2687243_x1	oni-miR-10892	149	22	66	81	22	7	0.002	100
lro_2691957_x1	ssa-miR-130b-3p	151	21	31	46	19	4	0.002	100
lro_2691962_x1	oni-miR-10654	148	22	80	95	20	5	0.002	100
lro_2692031_x1	ssa-miR-153a-5p	92	22	25	40	22	7	0.001	100
lro_2693915_x1	oni-miR-10767	151	22	4	20	6	22	0.000656	100
lro_2694273_x1	ssa-miR-29b-1-5p	151	23	20	37	18	1	0.000182	100
lro_2696068_x1	ssa-miR-130d-1-5p	151	22	117	134	18	1	0.000182	100
lro_2696180_x1	ssa-miR-130d-1-5p	137	22	24	41	18	1	0.000164	100
lro_2698137_x1	ssa-miR-153a-5p	151	22	54	69	22	7	0.002	100
lro_2698378_x1	gmo-miR-130a-5p	151	22	93	108	18	3	0.002	100
lro_2699846_x1	oni-miR-10709	151	24	84	99	5	20	0.002	100
lro_2701270_x1	oni-miR-10683	151	21	123	139	2	18	0.000656	100
lro_2701297_x1	gmo-miR-451-5p	142	21	2	17	4	19	0.002	100
lro_2702406_x1	gmo-miR-11217-5p	151	21	99	117	20	1	0.002	95
lro_2702514_x1	oni-miR-33b-3p	151	21	35	50	18	3	0.002	100
lro_2703758_x1	oni-miR-10893	147	21	77	92	3	18	0.002	100
lro_2705493_x1	ccr-miR-2192	128	21	79	98	21	3	0.002	95
lro_2706952_x1	tni-miR-365	148	22	47	63	18	2	0.000642	100
lro_2709310_x1	gmo-miR-11278-5p	151	21	127	142	3	18	0.002	100
lro_2709633_x1	ssa-miR-146a-3p	150	23	30	45	8	23	0.002	100
lro_2710976_x1	dre-miR-451	150	22	59	80	22	1	1.08e-06	100
lro_2710987_x1	ssa-miR-499b-5p	151	22	125	140	22	7	0.002	100
lro_2712087_x1	gmo-miR-11217-5p	141	21	75	90	16	1	0.002	100
lro_2712172_x1	oni-miR-10655	150	24	117	132	24	9	0.002	100
lro_2712752_x1	gmo-miR-11211-3p	151	23	33	48	4	19	0.002	100
lro_2713653_x1	ssa-miR-130d-1-5p	137	22	97	114	1	18	0.000164	100
lro_2715325_x1	gmo-miR-11937-3p	151	22	35	50	17	2	0.002	100
lro_2715588_x1	oni-miR-10897	141	22	4	19	17	2	0.002	100
lro_2717860_x1	hhi-miR-7793	150	23	16	32	5	21	0.000651	100
lro_2719029_x1	ssa-miR-734-3p	148	22	1	16	7	22	0.002	100
lro_2722473_x1	gmo-miR-11932-3p	150	22	46	62	17	1	0.000651	100
lro_2722853_x1	ipu-miR-7564	150	22	125	141	6	22	0.000651	100
lro_2723238_x1	eel-miR-11063-5p	151	22	8	24	3	19	0.000656	100
lro_2724128_x1	oni-miR-10710	146	24	13	28	6	21	0.002	100
lro_2726500_x1	dre-miR-3906	140	23	23	38	16	1	0.002	100
lro_2728489_x1	gmo-miR-458-5p	151	22	106	121	5	20	0.002	100
lro_2732634_x1	gmo-miR-30b-3p	149	22	112	127	5	20	0.002	100
lro_2732928_x1	oni-miR-727b	151	22	123	139	17	1	0.000656	100
lro_2733115_x1	oni-miR-10738	151	21	57	72	6	21	0.002	100
lro_2734122_x1	oni-miR-10556a	151	22	90	105	7	22	0.002	100
lro_2736813_x1	gmo-miR-11272-3p	149	22	40	55	16	1	0.002	100
lro_2737560_x1	ssa-miR-190b-5p	149	22	95	110	21	6	0.002	100
lro_2737784_x1	dre-miR-181d-5p	151	24	113	128	3	18	0.002	100
lro_2738450_x1	dre-miR-16c-5p	151	22	52	67	2	17	0.002	100
lro_2739368_x1	oni-miR-10835	132	22	95	113	1	19	4.37e-05	100
lro_2739437_x1	oni-miR-10771	151	22	88	103	5	20	0.002	100
lro_2740381_x1	dre-miR-20b-3p	151	23	120	136	2	18	0.000656	100
lro_2740585_x1	oni-miR-10632	151	23	68	84	18	2	0.000656	100
lro_2744138_x1	oni-miR-10653	137	21	108	123	5	20	0.002	100
lro_2744153_x1	pny-miR-458	149	22	10	29	21	2	0.000646	95
lro_2744323_x1	oni-miR-10589	151	21	5	21	5	21	0.000656	100
lro_2744724_x1	oni-miR-10892	150	22	123	138	7	22	0.002	100
lro_2747554_x1	ssa-miR-15a-3p	151	22	103	118	1	16	0.002	100
lro_2747932_x1	dre-miR-723-5p	150	24	78	93	20	5	0.002	100
lro_2748053_x1	dre-miR-181d-5p	151	24	67	82	16	1	0.002	100
lro_2748172_x1	ssa-miR-130d-1-5p	92	22	47	64	18	1	0.000104	100
lro_2748950_x1	ssa-miR-143-5p	150	22	35	50	5	20	0.002	100
lro_2749005_x1	tni-miR-196a	151	22	23	38	7	22	0.002	100
lro_2749245_x1	oni-miR-10917	146	24	83	101	22	3	0.002	95
lro_2750767_x1	dre-miR-181d-5p	151	24	41	56	18	3	0.002	100
lro_2753797_x1	tni-miR-196b	149	22	123	138	20	5	0.002	100
lro_2754163_x1	ipu-miR-196d	150	23	67	82	23	8	0.002	100
lro_2756133_x1	dre-miR-3906	140	23	103	118	1	16	0.002	100
lro_2756876_x1	oni-miR-10626	146	22	108	124	4	20	0.000632	100
lro_2757291_x1	oni-miR-10597a	151	22	65	81	20	4	0.000656	100
lro_2761656_x1	ssa-miR-338a-4-5p	151	25	84	100	19	3	0.000656	100
lro_2762079_x1	oni-miR-10835	150	22	8	26	1	19	5.03e-05	100
lro_2763407_x1	oni-miR-10736	151	22	71	88	5	22	0.000182	100
lro_2764070_x1	oni-miR-10897	151	22	39	54	2	17	0.002	100
lro_2765391_x1	oni-miR-10655	151	24	49	64	9	24	0.002	100
lro_2766800_x1	gmo-miR-30b-3p	151	22	22	37	5	20	0.002	100
lro_2767905_x1	ssa-miR-19c-4-5p	150	22	24	39	19	4	0.002	100
lro_2769626_x1	ssa-miR-153a-5p	147	22	51	66	7	22	0.002	100
lro_2771892_x1	gmo-miR-205-3p	120	21	87	102	18	3	0.002	100
lro_2772857_x1	ipu-miR-7554	125	19	78	93	1	16	0.002	100
lro_2773069_x1	ssa-miR-24a-5p	151	22	81	96	7	22	0.002	100
lro_2773164_x1	oni-miR-10717	151	22	59	74	2	17	0.002	100
lro_2774642_x1	oni-miR-10947	151	23	94	109	7	22	0.002	100
lro_2774709_x1	tni-miR-19a	151	23	125	147	1	23	3.03e-07	100
lro_2774909_x1	oni-miR-10947	131	23	6	21	22	7	0.002	100
lro_2776354_x1	oni-miR-301c	150	22	35	50	7	22	0.002	100
lro_2776412_x1	ccr-miR-2192	151	21	48	63	18	3	0.002	100
lro_2776630_x1	oni-miR-10731	150	25	126	142	17	1	0.000651	100
lro_2777053_x1	oni-miR-10563	150	22	97	114	3	20	0.000181	100
lro_2777328_x1	ssa-miR-153a-5p	149	22	90	105	22	7	0.002	100
lro_2778051_x1	oni-miR-10866	150	22	91	106	2	17	0.002	100
lro_2779183_x1	tni-miR-196a	151	22	4	19	7	22	0.002	100
lro_2781039_x1	oni-miR-10556b	140	22	13	28	20	5	0.002	100
lro_2781577_x1	ssa-miR-338a-4-5p	151	25	31	47	19	3	0.000656	100
lro_2782648_x1	hhi-miR-7793	132	23	94	110	5	21	0.000565	100
lro_2783567_x1	oni-miR-430b	103	22	88	103	20	5	0.002	100
lro_2786246_x1	ssa-miR-216a-3p	137	22	77	98	1	22	4.55e-05	95.455
lro_2787351_x1	oni-miR-10790	127	23	108	124	20	4	0.000541	100
lro_2789344_x1	gmo-miR-11238-5p	151	22	75	90	6	21	0.002	100
lro_2791277_x1	oni-miR-10917	146	24	46	64	3	22	0.002	95
lro_2793349_x1	gmo-miR-7552-3p	151	22	92	109	18	1	0.000182	100
lro_2793681_x1	hhi-miR-7790	149	21	37	52	5	20	0.002	100
lro_2797136_x1	ipu-miR-19b	132	23	98	113	17	2	0.002	100
lro_2798662_x1	ssa-miR-129-3p	151	22	136	151	5	20	0.002	100
lro_2799019_x1	ipu-miR-7554	151	19	30	45	16	1	0.002	100
lro_2801643_x1	dre-miR-16c-5p	151	22	47	62	16	1	0.002	100
lro_2802073_x1	tni-miR-196a	150	22	7	22	7	22	0.002	100
lro_2802277_x1	ipu-miR-19b	149	23	119	134	2	17	0.002	100
lro_2804993_x1	gmo-miR-11260-3p	150	24	37	52	21	6	0.002	100
lro_2806070_x1	oni-miR-10709	137	24	112	127	19	4	0.002	100
lro_2806757_x1	oni-miR-10709	140	24	1	16	3	18	0.002	100
lro_2808929_x1	ssa-miR-128-3-5p	108	23	23	38	23	8	0.002	100
lro_2809780_x1	tni-miR-181b	151	22	65	80	16	1	0.002	100
lro_2811481_x1	pny-miR-135c-3p	150	22	69	84	20	5	0.002	100
lro_2813324_x1	gmo-miR-7552-3p	151	22	39	56	18	1	0.000182	100
lro_2814610_x1	oni-miR-10895	151	21	132	151	20	1	1.41e-05	100
lro_2816162_x1	ccr-miR-2192	151	21	49	65	21	5	0.000656	100
lro_2816768_x1	ssa-miR-205b-4-3p	150	22	87	102	6	21	0.002	100
lro_2816934_x1	dre-miR-181b-3-3p	150	21	34	52	20	1	0.002	95
lro_2818699_x1	oni-miR-10948	150	23	91	106	20	5	0.002	100
lro_2821302_x1	ipu-miR-196d	151	23	106	122	20	4	0.000656	100
lro_2822780_x1	tni-miR-20	150	23	62	77	18	3	0.002	100
lro_2826623_x1	dre-miR-181d-5p	151	24	39	54	18	3	0.002	100
lro_2827643_x1	oni-miR-10548d	147	22	72	88	2	18	0.000637	100
lro_2828363_x1	tni-miR-140	150	22	98	119	1	22	1.08e-06	100
lro_2829246_x1	dre-miR-181d-5p	151	24	133	148	1	16	0.002	100
lro_2829851_x1	oni-miR-10835	124	22	30	45	18	3	0.002	100
lro_2831543_x1	oni-miR-10654	102	22	25	40	5	20	0.002	100
lro_2831922_x1	oni-miR-10738	113	21	57	72	6	21	0.002	100
lro_2832722_x1	eel-miR-11062-5p	113	22	54	73	22	2	0.000474	95.238
lro_2832772_x1	oni-miR-10897	151	22	114	129	18	3	0.002	100
lro_2833599_x1	gmo-miR-11932-3p	151	22	109	125	1	17	0.000656	100
lro_2834354_x1	ssa-miR-142b-3p	116	24	55	78	24	1	6.27e-08	100
lro_2835569_x1	ipu-miR-7b	117	23	90	105	22	7	0.002	100
lro_2836107_x1	oni-miR-10839	148	22	133	148	7	22	0.002	100
lro_2836327_x1	dre-miR-196a-3p	148	22	43	58	5	20	0.002	100
lro_2837666_x1	oni-miR-10940	142	23	122	137	21	6	0.002	100
lro_2838026_x1	oni-miR-10589	151	21	55	71	21	5	0.000656	100
lro_2838113_x1	ipu-miR-457a	150	22	59	78	20	1	1.4e-05	100
lro_2840725_x1	ssa-miR-93a-5p	151	23	50	65	18	3	0.002	100
lro_2840875_x1	ipu-miR-205	151	23	36	58	1	23	3.03e-07	100
lro_2845751_x1	eel-miR-11064-3p	151	23	128	143	1	16	0.002	100
lro_2847258_x1	ssa-miR-33a-3p	124	21	71	86	4	19	0.002	100
lro_2848008_x1	gmo-miR-223b-3p	150	22	83	99	19	3	0.000651	100
lro_2848944_x1	gmo-miR-30b-3p	142	22	30	45	20	5	0.002	100
lro_2851108_x1	tni-miR-196a	108	22	58	73	7	22	0.002	100
lro_2856471_x1	oni-miR-10818	148	23	67	82	16	1	0.002	100
lro_2856599_x1	dre-miR-181d-5p	151	24	68	83	1	16	0.002	100
lro_2857237_x1	ssa-miR-194c-3p	151	22	82	97	17	2	0.002	100
lro_2858635_x1	gmo-miR-11269-5p	151	21	91	106	18	3	0.002	100
lro_2859865_x1	eel-miR-11062-5p	141	22	99	114	7	22	0.002	100
lro_2860644_x1	ssa-miR-731-5p	89	23	8	23	5	20	0.001	100
lro_2861845_x1	oni-miR-10948	151	23	71	86	23	8	0.002	100
lro_2864245_x1	tni-miR-196a	151	22	103	118	7	22	0.002	100
lro_2864341_x1	ssa-miR-30a-5p	145	23	50	65	7	22	0.002	100
lro_2865841_x1	ccr-miR-2192	151	21	43	58	1	16	0.002	100
lro_2866084_x1	oni-miR-10923	150	23	16	31	20	5	0.002	100
lro_2866360_x1	dre-miR-133c-5p	150	22	30	45	4	19	0.002	100
lro_2867883_x1	ssa-miR-8158-5p	151	22	78	95	2	19	0.000182	100
lro_2869567_x1	oni-miR-10736	150	22	7	24	22	5	0.000181	100
lro_2871031_x1	oni-miR-10709	142	24	120	135	19	4	0.002	100
lro_2872123_x1	ssa-miR-29b-4-5p	151	22	1	16	4	19	0.002	100
lro_2872371_x1	tni-miR-365	148	22	86	102	2	18	0.000642	100
lro_2873532_x1	ssa-miR-29b-3-5p	149	23	4	20	17	1	0.000646	100
lro_2877752_x1	ssa-miR-212b-5p	151	23	80	102	23	1	3.03e-07	100
lro_2880085_x1	pny-miR-15c-3p	150	22	113	130	21	4	0.000181	100
lro_2880468_x1	gmo-miR-206-5p	150	22	56	71	6	21	0.002	100
lro_2883349_x1	ssa-miR-16a-3p	150	22	4	25	2	22	0.000181	95.455
lro_2883886_x1	oni-miR-10645	150	22	133	148	21	6	0.002	100
lro_2884143_x1	oni-miR-10790	151	23	43	60	3	20	0.000182	100
lro_2885016_x1	oni-miR-10947	151	23	57	72	22	7	0.002	100
lro_2885714_x1	tni-miR-144	148	20	11	26	20	5	0.002	100
lro_2887363_x1	oni-miR-10579	144	22	6	21	7	22	0.002	100
lro_2887536_x1	oni-miR-10840	151	22	76	91	7	22	0.002	100
lro_2887604_x1	oni-miR-10654	151	22	74	89	20	5	0.002	100
lro_2887884_x1	ssa-miR-430a-3p	149	22	21	36	1	16	0.002	100
lro_2891454_x1	oni-miR-10835	151	22	116	131	6	21	0.002	100
lro_2891930_x1	gmo-miR-11258-5p	151	22	123	138	21	6	0.002	100
lro_2892099_x1	dre-miR-7145	151	22	99	116	2	19	0.000182	100
lro_2893091_x1	oni-miR-10717	151	22	11	26	2	17	0.002	100
lro_2893338_x1	oni-miR-10877	150	21	102	118	21	5	0.000651	100
lro_2894384_x1	ccr-miR-2192	151	21	39	54	16	1	0.002	100
lro_2895005_x1	oni-miR-10607	151	23	2	21	22	3	0.000656	95
lro_2898230_x1	tni-miR-100	151	22	54	69	17	2	0.002	100
lro_2898923_x1	gmo-miR-7132b-3p	122	22	26	41	7	22	0.002	100
lro_2900291_x1	gmo-miR-223b-3p	150	22	103	119	3	19	0.000651	100
lro_2901840_x1	gmo-miR-736-5p	151	22	101	116	3	18	0.002	100
lro_2901974_x1	ssa-miR-205b-4-3p	151	22	1	20	21	1	0.000656	95.238
lro_2903296_x1	gmo-miR-11217-5p	151	21	44	59	1	16	0.002	100
lro_2904908_x1	ipu-miR-3618	148	22	1	17	17	1	0.000642	100
lro_2907612_x1	ssa-miR-730a-5p	150	22	31	46	3	18	0.002	100
lro_2907718_x1	dre-miR-152	151	22	129	144	22	7	0.002	100
lro_2909174_x1	tni-miR-210	151	22	93	114	22	1	1.09e-06	100
lro_2909471_x1	oni-miR-10603b	151	22	54	70	4	20	0.000656	100
lro_2909585_x1	ssa-miR-15e-5p	149	21	121	136	16	1	0.002	100
lro_2911934_x1	gmo-miR-11187-5p	151	21	48	63	6	21	0.002	100
lro_2913039_x1	ssa-miR-20b-5p	149	22	50	67	21	4	0.00018	100
lro_2913586_x1	tni-miR-214	151	21	85	101	20	4	0.000656	100
lro_2914571_x1	abu-miR-10561	151	22	24	43	21	2	0.000656	95
lro_2916313_x1	oni-miR-10963	151	23	4	19	17	2	0.002	100
lro_2917026_x1	oni-miR-10947	131	23	111	126	7	22	0.002	100
lro_2917852_x1	tni-miR-130	151	22	116	137	22	1	1.09e-06	100
lro_2918332_x1	ssa-miR-16a-3p	150	22	94	110	22	6	0.000651	100
lro_2919009_x1	oni-miR-727b	150	22	116	132	1	17	0.000651	100
lro_2920436_x1	ipu-miR-737	129	22	14	29	3	18	0.002	100
lro_2922781_x1	gmo-miR-11205-5p	151	21	128	144	2	18	0.000656	100
lro_2924221_x1	ssa-miR-26b-3p	151	22	115	130	1	16	0.002	100
lro_2927267_x1	tni-miR-196a	151	22	109	124	7	22	0.002	100
lro_2928615_x1	dre-miR-7133-3p	118	22	26	41	6	21	0.002	100
lro_2930943_x1	ipu-miR-7564	150	22	100	115	22	7	0.002	100
lro_2931358_x1	oni-miR-10959	150	22	17	32	16	1	0.002	100
lro_2931887_x1	gmo-miR-11932-3p	127	22	99	115	17	1	0.000541	100
lro_2932159_x1	tni-miR-18	150	22	125	140	4	19	0.002	100
lro_2932160_x1	gmo-miR-458-5p	151	22	16	31	5	20	0.002	100
lro_2933412_x1	tni-miR-199	150	23	70	92	1	23	3.01e-07	100
lro_2938498_x1	eel-miR-7132-3p	151	21	54	72	3	21	5.07e-05	100
lro_2938712_x1	oni-miR-10642	151	22	14	32	21	3	5.07e-05	100
lro_2940182_x1	dre-miR-152	151	22	14	29	22	7	0.002	100
lro_2941997_x1	oni-miR-10692	150	22	69	84	22	7	0.002	100
lro_2943556_x1	oni-miR-10585	150	24	29	44	2	17	0.002	100
lro_2946711_x1	hhi-miR-7793	123	23	28	44	21	5	0.000522	100
lro_2946971_x1	ssa-miR-129-3p	149	22	86	102	5	21	0.000646	100
lro_2951358_x1	pny-miR-140	151	23	30	52	23	1	3.03e-07	100
lro_2951541_x1	ola-miR-194-3p	151	22	60	75	2	17	0.002	100
lro_2952537_x1	oni-miR-10709	151	24	65	80	3	18	0.002	100
lro_2953753_x1	gmo-miR-736-5p	144	22	52	67	20	5	0.002	100
lro_2954247_x1	oni-miR-10643	151	21	133	149	2	18	0.000656	100
lro_2954455_x1	ssa-miR-212b-5p	149	23	100	122	1	23	2.99e-07	100
lro_2954539_x1	oni-miR-10622	150	22	134	149	4	19	0.002	100
lro_2954892_x1	gmo-miR-11932-3p	151	22	97	113	17	1	0.000656	100
lro_2955303_x1	oni-miR-10736	148	22	101	118	22	5	0.000178	100
lro_2955649_x1	ipu-miR-19b	126	23	104	119	19	4	0.002	100
lro_2955839_x1	tni-miR-190	150	22	125	141	17	1	0.000651	100
lro_2957185_x1	tni-miR-196a	151	22	33	48	22	7	0.002	100
lro_2959557_x1	dre-miR-181d-5p	116	24	100	115	1	16	0.002	100
lro_2961986_x1	oni-miR-10835	150	22	8	26	1	19	5.03e-05	100
lro_2963924_x1	oni-miR-10790	151	23	111	128	20	3	0.000182	100
lro_2965193_x1	ssa-miR-730a-5p	150	22	13	28	6	21	0.002	100
lro_2966404_x1	oni-miR-10927	151	21	74	89	16	1	0.002	100
lro_2968477_x1	oni-miR-10717	123	22	49	64	2	17	0.002	100
lro_2969056_x1	ssa-miR-148a-5p	150	23	98	113	19	4	0.002	100
lro_2969091_x1	gmo-miR-33b-2-3p	129	21	107	122	16	1	0.002	100
lro_2969390_x1	gmo-miR-11269-5p	87	21	45	60	3	18	0.001	100
lro_2971264_x1	tni-miR-203	134	22	89	110	22	1	9.55e-07	100
lro_2971371_x1	gmo-miR-11205-5p	150	21	121	136	19	4	0.002	100
lro_2972048_x1	ssa-miR-8162-3p	151	22	110	127	1	18	0.000182	100
lro_2972262_x1	pny-miR-7132b	150	22	95	110	19	4	0.002	100
lro_2972554_x1	ipu-miR-7564	150	22	17	33	22	6	0.000651	100
lro_2973571_x1	oni-miR-10769	151	21	10	26	3	19	0.000656	100
lro_2975856_x1	ssa-miR-20b-3p	151	23	53	68	1	16	0.002	100
lro_2976656_x1	oni-miR-10904	151	22	70	87	1	18	0.000182	100
lro_2978303_x1	oni-miR-430b	143	22	119	135	19	3	0.000618	100
lro_2980053_x1	gmo-miR-11209-3p	151	22	49	65	4	20	0.000656	100
lro_2980813_x1	oni-miR-10855	151	22	96	111	2	17	0.002	100
lro_2983730_x1	oni-miR-10765	150	22	29	46	20	3	0.000181	100
lro_2986726_x1	gmo-miR-458-5p	144	22	100	115	20	5	0.002	100
lro_2986804_x1	oni-miR-10734	150	20	118	133	2	17	0.002	100
lro_2987914_x1	ssa-miR-126-5p	151	21	52	67	18	3	0.002	100
lro_2988760_x1	oni-miR-10719	151	22	116	131	19	4	0.002	100
lro_2989535_x1	ipu-miR-7554	151	19	50	65	1	16	0.002	100
lro_2990750_x1	oni-miR-10563	151	22	14	31	3	20	0.000182	100
lro_2992331_x1	ipu-miR-1388	139	23	92	114	1	23	2.76e-07	100
lro_2993679_x1	oni-miR-10738	148	21	27	44	21	4	0.000178	100
lro_2995617_x1	ola-miR-194-3p	149	22	117	132	17	2	0.002	100
lro_2996679_x1	ssa-miR-130b-5p	149	22	88	103	20	5	0.002	100
lro_2999613_x1	ola-miR-181b-5p	151	24	70	93	24	1	8.43e-08	100
lro_3001048_x1	ipu-miR-19b	132	23	20	35	2	17	0.002	100
lro_3001876_x1	gmo-miR-92-5p	151	23	119	135	5	21	0.000656	100
lro_3002836_x1	ipu-miR-737	129	22	101	116	18	3	0.002	100
lro_3002855_x1	oni-miR-10709	151	24	42	57	18	3	0.002	100
lro_3002987_x1	ssa-miR-454-3p	151	25	109	127	2	20	5.07e-05	100
lro_3004913_x1	oni-miR-10745	147	22	68	83	4	19	0.002	100
lro_3005692_x1	gmo-miR-24b-5p	150	22	59	74	7	22	0.002	100
lro_3007679_x1	tni-miR-21	151	23	82	104	1	23	3.03e-07	100
lro_3007680_x1	oni-miR-10589	151	21	45	61	5	21	0.000656	100
lro_3008033_x1	ssa-miR-93a-5p	146	23	118	133	18	3	0.002	100
lro_3008880_x1	oni-miR-10719	150	22	88	103	4	19	0.002	100
lro_3009150_x1	oni-miR-10835	151	22	22	40	19	1	5.07e-05	100
lro_3010243_x1	oni-miR-10732	151	22	127	142	16	1	0.002	100
lro_3010834_x1	tni-miR-199	150	23	72	94	1	23	3.01e-07	100
lro_3011877_x1	ipu-miR-7564	151	22	86	101	7	22	0.002	100
lro_3014050_x1	oni-miR-10738	150	21	44	59	21	6	0.002	100
lro_3017631_x1	hhi-miR-7790	151	21	2	21	1	19	0.002	95
lro_3018585_x1	oni-miR-10596-5p	125	22	65	80	5	20	0.002	100
lro_3019100_x1	eel-miR-11065-3p	150	22	42	57	16	1	0.002	100
lro_3020674_x1	ssa-miR-153a-5p	151	22	116	131	20	5	0.002	100
lro_3021035_x1	dre-miR-20b-3p	151	23	104	120	18	2	0.000656	100
lro_3021096_x1	oni-miR-10948	151	23	2	17	22	7	0.002	100
lro_3022552_x1	oni-miR-10736	148	22	31	48	5	22	0.000178	100
lro_3022899_x1	tni-miR-216b	151	22	54	69	20	5	0.002	100
lro_3023152_x1	oni-miR-10549	151	22	109	124	20	5	0.002	100
lro_3023774_x1	dre-miR-731	151	24	56	79	1	24	8.43e-08	100
lro_3024081_x1	gmo-miR-205-2-3p	146	22	96	111	21	6	0.002	100
lro_3024421_x1	tni-miR-144	151	20	94	109	5	20	0.002	100
lro_3025915_x1	ssa-miR-205b-4-3p	119	22	57	74	3	20	0.00014	100
lro_3027752_x1	oni-miR-10597a	151	22	78	94	20	4	0.000656	100
lro_3029347_x1	gmo-miR-219-3-3p	148	22	44	59	4	19	0.002	100
lro_3029458_x1	oni-miR-10771	151	22	109	129	21	1	0.000182	95.238
lro_3029778_x1	oni-miR-727b	150	22	32	48	17	1	0.000651	100
lro_3032494_x1	oni-miR-10907	151	23	35	50	3	18	0.002	100
lro_3035277_x1	ssa-miR-128-3-5p	151	23	55	70	8	23	0.002	100
lro_3039692_x1	ipu-miR-7577	151	21	116	131	6	21	0.002	100
lro_3040360_x1	hhi-miR-7790	101	21	49	64	5	20	0.001	100
lro_3042372_x1	ssa-miR-153a-5p	151	22	29	44	22	7	0.002	100
lro_3042386_x1	ipu-miR-7556	151	22	125	140	16	1	0.002	100
lro_3042498_x1	ssa-miR-101a-5p	151	23	28	43	7	22	0.002	100
lro_3042783_x1	gmo-miR-11278-5p	150	21	62	77	18	3	0.002	100
lro_3042885_x1	ipu-miR-7573	151	23	102	124	1	23	1.41e-05	95.652
lro_3044020_x1	ipu-miR-205	150	23	108	130	23	1	3.01e-07	100
lro_3046858_x1	gmo-miR-11932-3p	151	22	73	89	17	1	0.000656	100
lro_3050212_x1	eel-miR-11052-3p	128	21	111	126	16	1	0.002	100
lro_3050447_x1	ipu-miR-205	150	23	56	78	1	23	3.01e-07	100
lro_3051742_x1	oni-miR-10683	151	21	69	85	18	2	0.000656	100
lro_3051781_x1	ccr-miR-2192	128	21	87	103	5	21	0.000546	100
lro_3052620_x1	oni-miR-10947	151	23	92	108	5	21	0.000656	100
lro_3053263_x1	tni-miR-181b	151	22	55	70	1	16	0.002	100
lro_3053340_x1	ipu-miR-737	150	22	70	85	3	18	0.002	100
lro_3053693_x1	oni-miR-10820	150	22	84	100	18	2	0.000651	100
lro_3053884_x1	oni-miR-10611	146	22	78	93	2	17	0.002	100
lro_3054352_x1	gmo-miR-33b-3p	150	21	60	75	21	6	0.002	100
lro_3054429_x1	ipu-miR-457a	150	22	120	139	1	20	1.4e-05	100
lro_3055448_x1	oni-miR-10873	151	21	22	37	21	6	0.002	100
lro_3057866_x1	tni-miR-100	150	22	125	140	2	17	0.002	100
lro_3058090_x1	gmo-miR-11935-3p	147	21	132	147	2	17	0.002	100
lro_3060804_x1	oni-miR-10578	150	22	107	122	19	4	0.002	100
lro_3061753_x1	gmo-let-7j-3p	151	22	130	145	5	20	0.002	100
lro_3062813_x1	oni-miR-10966	151	23	117	132	1	16	0.002	100
lro_3062914_x1	oni-miR-10877	149	21	38	53	4	19	0.002	100
lro_3064027_x1	dre-miR-181d-5p	151	24	33	48	1	16	0.002	100
lro_3064940_x1	oni-miR-10721	149	22	108	124	5	21	0.000646	100
lro_3064985_x1	dre-miR-20b-3p	129	23	5	21	18	2	0.000551	100
lro_3065466_x1	ssa-miR-132-5p	140	22	111	132	1	22	1e-06	100
lro_3066226_x1	pny-miR-7132b	151	22	136	151	4	19	0.002	100
lro_3066723_x1	ssa-miR-15e-5p	151	21	133	148	1	16	0.002	100
lro_3068464_x1	ipu-miR-737	114	22	39	54	18	3	0.002	100
lro_3068744_x1	oni-miR-10949	151	22	48	63	17	2	0.002	100
lro_3068937_x1	eel-miR-11054-3p	150	23	50	68	23	5	5.03e-05	100
lro_3070657_x1	oni-miR-10892	150	22	9	24	22	7	0.002	100
lro_3071008_x1	gmo-miR-11209-3p	151	22	126	142	20	4	0.000656	100
lro_3071909_x1	oni-miR-10719	151	22	70	85	4	19	0.002	100
lro_3074587_x1	pny-miR-135c-3p	151	22	95	110	20	5	0.002	100
lro_3075362_x1	oni-miR-29d	119	23	47	62	23	8	0.002	100
lro_3076835_x1	ssa-miR-301c-5p	146	22	97	112	1	16	0.002	100
lro_3077912_x1	dre-miR-737-3p	151	21	82	97	20	5	0.002	100
lro_3078989_x1	oni-miR-10643	133	21	67	83	2	18	0.00057	100
lro_3080704_x1	ipu-miR-737	151	22	46	66	1	20	0.000656	95.238
lro_3081728_x1	ssa-miR-736-5p	150	22	106	121	18	3	0.002	100
lro_3081878_x1	oni-miR-10948	151	23	85	100	5	20	0.002	100
lro_3082386_x1	dre-miR-20b-3p	151	23	38	54	2	18	0.000656	100
lro_3083329_x1	oni-miR-10736	151	22	80	97	22	5	0.000182	100
lro_3088669_x1	ipu-miR-457a	149	22	30	49	20	1	1.39e-05	100
lro_3088878_x1	oni-miR-10923	151	23	104	119	20	5	0.002	100
lro_3090783_x1	oni-miR-10738	109	21	54	69	6	21	0.002	100
lro_3091800_x1	oni-miR-10611	146	22	54	69	17	2	0.002	100
lro_3092301_x1	ssa-miR-8162-3p	149	22	95	112	18	1	0.00018	100
lro_3093145_x1	gmo-miR-24b-5p	151	22	89	104	22	7	0.002	100
lro_3093212_x1	eel-miR-11062-5p	150	22	101	116	7	22	0.002	100
lro_3094054_x1	gmo-miR-205-2-3p	150	22	47	62	22	7	0.002	100
lro_3094445_x1	oni-miR-10654	151	22	95	110	5	20	0.002	100
lro_3095520_x1	ssa-miR-29b-4-5p	151	22	98	113	4	19	0.002	100
lro_3095746_x1	gmo-miR-489-5p	150	22	65	84	1	20	0.000651	95
lro_3097018_x1	tni-miR-196a	108	22	36	51	22	7	0.002	100
lro_3097181_x1	ssa-miR-106b-3p	150	24	36	52	3	19	0.000651	100
lro_3098795_x1	dre-miR-181b-3p	123	22	1	16	7	22	0.002	100
lro_3101429_x1	oni-miR-10974	151	22	91	106	7	22	0.002	100
lro_3102043_x1	ssa-miR-153a-5p	150	22	127	142	7	22	0.002	100
lro_3102080_x1	ccr-miR-2192	151	21	72	87	1	16	0.002	100
lro_3102745_x1	oni-miR-10835	124	22	80	95	3	18	0.002	100
lro_3103876_x1	oni-miR-10923	151	23	12	27	20	5	0.002	100
lro_3104143_x1	ssa-miR-17-3-3p	108	23	9	24	7	22	0.002	100
lro_3110962_x1	gmo-miR-11274-5p	99	23	66	82	20	4	0.000407	100
lro_3111129_x1	oni-miR-430b	151	22	23	39	3	19	0.000656	100
lro_3112082_x1	oni-miR-10628	118	23	96	111	7	22	0.002	100
lro_3112681_x1	ipu-miR-7b	98	23	79	94	22	7	0.001	100
lro_3114025_x1	oni-miR-10966	108	23	75	90	16	1	0.002	100
lro_3114725_x1	gmo-miR-11932-3p	151	22	111	127	1	17	0.000656	100
lro_3114898_x1	oni-miR-10947	144	23	124	140	5	21	0.000622	100
lro_3117342_x1	ssa-miR-153a-5p	150	22	69	84	7	22	0.002	100
lro_3119417_x1	oni-miR-10626	146	22	7	23	20	4	0.000632	100
lro_3120632_x1	oni-miR-10938	130	22	84	99	21	6	0.002	100
lro_3121092_x1	ssa-miR-301c-5p	146	22	35	50	16	1	0.002	100
lro_3122220_x1	oni-miR-10654	150	22	43	58	5	20	0.002	100
lro_3122360_x1	ola-miR-430d	151	22	121	137	22	6	0.000656	100
lro_3125799_x1	gmo-miR-11274-5p	151	23	70	85	4	19	0.002	100
lro_3125842_x1	dre-miR-20b-3p	135	23	84	100	2	18	0.000579	100
lro_3126488_x1	ssa-miR-365-5p	151	20	96	111	16	1	0.002	100
lro_3129513_x1	oni-miR-29d	151	23	33	48	8	23	0.002	100
lro_3130657_x1	oni-miR-10619	148	22	85	101	19	3	0.000642	100
lro_3130997_x1	ssa-miR-7552a-2-3p	150	22	15	30	18	3	0.002	100
lro_3132837_x1	tni-miR-19a	119	23	78	93	6	21	0.002	100
lro_3133009_x1	tni-let-7h	151	22	37	53	5	21	0.000656	100
lro_3134496_x1	eel-miR-11054-3p	150	23	54	72	23	5	5.03e-05	100
lro_3135629_x1	dre-miR-181b-3p	123	22	108	123	22	7	0.002	100
lro_3139444_x1	ipu-miR-3618	148	22	132	148	1	17	0.000642	100
lro_3139468_x1	gmo-miR-11224b-5p	149	22	35	50	18	3	0.002	100
lro_3141330_x1	gmo-miR-11249-3p	151	21	64	79	19	4	0.002	100
lro_3143466_x1	dre-miR-723-5p	151	24	129	145	24	8	0.000656	100
lro_3143951_x1	oni-miR-10645	137	22	73	89	21	5	0.000589	100
lro_3145132_x1	ssa-miR-153a-5p	151	22	99	114	22	7	0.002	100
lro_3145678_x1	ssa-miR-142a-3p	150	22	115	130	18	3	0.002	100
lro_3146228_x1	ssa-miR-130d-1-5p	151	22	25	42	18	1	0.000182	100
lro_3151696_x1	oni-miR-10738	111	21	40	55	21	6	0.002	100
lro_3153460_x1	oni-miR-10745	147	22	65	80	19	4	0.002	100
lro_3155743_x1	tni-miR-181a-5p	151	23	1	20	4	23	1.41e-05	100
lro_3156034_x1	gmo-miR-11251-3p	150	22	32	47	20	5	0.002	100
lro_3157674_x1	ssa-miR-449b-5p	151	21	6	21	5	20	0.002	100
lro_3158349_x1	oni-miR-10596-5p	150	22	46	61	20	5	0.002	100
lro_3159364_x1	dre-miR-2185-5p	125	21	24	44	1	21	3.18e-06	100
lro_3160655_x1	ssa-miR-153a-5p	150	22	103	118	22	7	0.002	100
lro_3161369_x1	hhi-miR-7793	151	23	80	96	5	21	0.000656	100
lro_3161516_x1	gmo-miR-11220a-5p	151	21	134	149	2	17	0.002	100
lro_3163310_x1	tni-miR-181a-5p	121	23	102	121	23	4	1.1e-05	100
lro_3164620_x1	oni-miR-10821	151	22	54	69	16	1	0.002	100
lro_3164638_x1	gmo-miR-11258-5p	151	22	26	41	6	21	0.002	100
lro_3165443_x1	gmo-miR-11935-3p	147	21	20	35	17	2	0.002	100
lro_3167035_x1	ssa-miR-153a-5p	110	22	41	56	7	22	0.002	100
lro_3169062_x1	gmo-miR-456-5p	150	23	125	144	23	4	0.000651	95
lro_3169644_x1	oni-miR-10683	151	21	23	39	18	2	0.000656	100
lro_3171736_x1	ccr-miR-18b	151	23	134	150	23	7	0.000656	100
lro_3172747_x1	tni-miR-196a	78	22	60	75	22	7	0.001	100
lro_3173977_x1	ssa-miR-133a-3-5p	151	23	68	84	6	22	0.000656	100
lro_3174386_x1	ssa-miR-130d-1-5p	136	22	24	41	18	1	0.000162	100
lro_3177821_x1	oni-miR-10604	151	22	37	52	2	17	0.002	100
lro_3178012_x1	ssa-miR-29b-3-5p	148	23	13	28	23	8	0.002	100
lro_3178121_x1	pny-miR-15c-3p	150	22	100	115	1	16	0.002	100
lro_3178309_x1	gmo-miR-205-3p	120	21	19	34	3	18	0.002	100
lro_3178997_x1	gmo-miR-7550-5p	151	18	87	104	1	18	0.000182	100
lro_3181725_x1	oni-miR-10709	151	24	75	90	5	20	0.002	100
lro_3181762_x1	oni-miR-10878	151	25	31	46	16	1	0.002	100
lro_3182680_x1	ssa-miR-15a-3p	149	22	79	94	16	1	0.002	100
lro_3183326_x1	ssa-miR-205b-4-3p	113	22	75	90	7	22	0.002	100
lro_3185702_x1	ipu-miR-27d	151	23	66	88	23	1	3.03e-07	100
lro_3188494_x1	dre-miR-181d-5p	149	24	54	69	1	16	0.002	100
lro_3188969_x1	ccr-miR-2192	151	21	77	92	1	16	0.002	100
lro_3189659_x1	oni-miR-10643	151	21	12	28	18	2	0.000656	100
lro_3192072_x1	oni-miR-10925	151	22	116	132	18	2	0.000656	100
lro_3192237_x1	oni-miR-10705	151	21	50	65	18	3	0.002	100
lro_3193465_x1	ipu-miR-7572	151	23	119	134	5	20	0.002	100
lro_3194660_x1	dre-miR-29b3-5p	150	24	14	29	3	18	0.002	100
lro_3197815_x1	dre-miR-181b-3-3p	151	21	115	133	1	20	0.002	95
lro_3198727_x1	gmo-miR-11932-3p	151	22	52	68	17	1	0.000656	100
lro_3199811_x1	gmo-miR-11935-3p	151	21	6	21	17	2	0.002	100
lro_3203294_x1	gmo-miR-1338-5p	150	22	31	46	7	22	0.002	100
lro_3204768_x1	oni-miR-449b-5p	151	22	26	43	2	19	0.000182	100
lro_3205729_x1	ssa-miR-128-4-5p	151	21	78	93	20	5	0.002	100
lro_3205894_x1	oni-miR-10707	150	23	25	40	3	18	0.002	100
lro_3206157_x1	pny-miR-196b	151	23	52	67	7	22	0.002	100
lro_3207042_x1	hhi-miR-7790	150	21	92	107	2	17	0.002	100
lro_3207108_x1	oni-miR-10948	151	23	47	62	5	20	0.002	100
lro_3207897_x1	ssa-miR-8162-3p	150	22	19	36	18	1	0.000181	100
lro_3208544_x1	pny-miR-458	151	22	60	79	2	21	0.000656	95
lro_3209899_x1	gmo-miR-11217-5p	151	21	62	77	1	16	0.002	100
lro_3212205_x1	ccr-miR-2192	151	21	62	77	16	1	0.002	100
lro_3213061_x1	gmo-miR-11249-3p	151	21	53	68	4	19	0.002	100
lro_3214997_x1	oni-miR-10835	151	22	92	110	19	1	5.07e-05	100
lro_3215314_x1	oni-miR-202	150	21	13	28	21	6	0.002	100
lro_3215322_x1	gmo-miR-11204d-3p	151	22	100	115	4	19	0.002	100
lro_3215692_x1	oni-miR-10897	143	22	4	19	17	2	0.002	100
lro_3215974_x1	oni-miR-10738	113	21	57	72	6	21	0.002	100
lro_3217539_x1	ssa-miR-29b-1-5p	135	23	8	23	21	6	0.002	100
lro_3219420_x1	dre-miR-725-3p	151	22	112	127	2	17	0.002	100
lro_3220258_x1	oni-miR-449c	151	24	44	59	9	24	0.002	100
lro_3222106_x1	oni-miR-10771	130	22	97	117	21	1	0.000154	95.238
lro_3222933_x1	oni-miR-10895	135	21	47	66	20	1	1.25e-05	100
lro_3225885_x1	dre-miR-29b3-5p	151	24	61	78	18	1	0.000182	100
lro_3226312_x1	oni-miR-10875	149	21	123	138	6	21	0.002	100
lro_3226357_x1	ccr-miR-2192	151	21	58	73	18	3	0.002	100
lro_3228257_x1	tni-miR-196a	125	22	51	66	7	22	0.002	100
lro_3231560_x1	gmo-miR-143-5p	118	23	38	60	1	23	2.3e-07	100
lro_3231571_x1	oni-miR-10855	151	22	19	34	4	19	0.002	100
lro_3232356_x1	ipu-miR-457a	150	22	127	146	1	20	1.4e-05	100
lro_3233137_x1	oni-miR-10548d	151	22	96	111	4	19	0.002	100
lro_3233787_x1	ipu-miR-7572	127	23	91	106	5	20	0.002	100
lro_3234230_x1	oni-miR-10743	151	21	133	148	16	1	0.002	100
lro_3235175_x1	oni-miR-430b	149	22	62	78	3	19	0.000646	100
lro_3237292_x1	ipu-miR-7577	151	21	44	59	21	6	0.002	100
lro_3237561_x1	oni-miR-10938	151	22	36	51	22	7	0.002	100
lro_3237867_x1	oni-miR-10897	143	22	4	19	17	2	0.002	100
lro_3239110_x1	ssa-miR-126-5p	151	21	93	108	3	18	0.002	100
lro_3239436_x1	ssa-miR-301c-5p	137	22	31	47	19	3	0.000589	100
lro_3241468_x1	ssa-miR-93a-5p	142	23	10	25	3	18	0.002	100
lro_3243263_x1	oni-miR-10948	150	23	59	74	2	17	0.002	100
lro_3245782_x1	ssa-miR-153a-5p	147	22	82	97	22	7	0.002	100
lro_3246089_x1	ipu-miR-205	150	23	105	127	23	1	3.01e-07	100
lro_3248009_x1	gmo-miR-92-5p	151	23	18	34	5	21	0.000656	100
lro_3250330_x1	oni-miR-430b	118	22	35	51	3	19	0.000498	100
lro_3250771_x1	oni-miR-10966	116	23	95	110	16	1	0.002	100
lro_3254071_x1	gmo-miR-205-2-3p	150	22	113	128	6	21	0.002	100
lro_3254226_x1	oni-miR-10927	116	21	64	79	16	1	0.002	100
lro_3254414_x1	tni-miR-19b	139	23	11	26	4	19	0.002	100
lro_3255158_x1	gmo-miR-11224b-5p	149	22	13	28	17	2	0.002	100
lro_3255389_x1	oni-miR-430b	138	22	68	83	20	5	0.002	100
lro_3257406_x1	oni-miR-10835	151	22	97	115	1	19	5.07e-05	100
lro_3260025_x1	oni-miR-10904	132	22	116	132	1	17	0.000565	100
lro_3260660_x1	oni-miR-10771	113	22	3	23	1	21	0.000132	95.238
lro_3260750_x1	ccr-miR-2192	151	21	110	127	21	4	0.000182	100
lro_3261301_x1	oni-miR-301c	136	22	4	19	22	7	0.002	100
lro_3265276_x1	oni-miR-10719	150	22	15	30	19	4	0.002	100
lro_3265554_x1	gmo-miR-11217-5p	149	21	5	20	4	19	0.002	100
lro_3265687_x1	oni-miR-10615a	149	21	8	23	6	21	0.002	100
lro_3265742_x1	ipu-let-7j	150	22	58	73	16	1	0.002	100
lro_3266234_x1	dre-miR-451	151	22	53	74	22	1	1.09e-06	100
lro_3266992_x1	ssa-miR-16a-3p	149	22	49	64	3	18	0.002	100
lro_3268145_x1	gmo-miR-11935-3p	151	21	73	88	17	2	0.002	100
lro_3268895_x1	gmo-miR-205-2-3p	106	22	49	64	22	7	0.002	100
lro_3269060_x1	ssa-miR-128-3-5p	151	23	133	148	8	23	0.002	100
lro_3270260_x1	oni-miR-10645	137	22	49	65	5	21	0.000589	100
lro_3270552_x1	gmo-miR-11238-5p	148	22	47	62	6	21	0.002	100
lro_3270832_x1	gmo-miR-11224b-5p	151	22	7	22	17	2	0.002	100
lro_3271296_x1	dre-miR-1306	151	22	1	21	2	22	3.92e-06	100
lro_3274779_x1	ipu-miR-205	150	23	49	71	1	23	3.01e-07	100
lro_3275398_x1	oni-miR-10790	150	23	100	115	21	6	0.002	100
lro_3275729_x1	ssa-miR-130d-1-5p	151	22	122	139	1	18	0.000182	100
lro_3279474_x1	tni-miR-196a	151	22	74	89	22	7	0.002	100
lro_3280248_x1	oni-miR-10842	150	21	27	42	17	2	0.002	100
lro_3281177_x1	dre-miR-7145	151	22	130	147	19	2	0.000182	100
lro_3281434_x1	oni-miR-727b	151	22	74	90	1	17	0.000656	100
lro_3282074_x1	ssa-miR-10a-2-3p	151	21	35	50	17	2	0.002	100
lro_3285357_x1	oni-miR-10927	150	21	36	51	1	16	0.002	100
lro_3285629_x1	ssa-miR-200a-3p	151	23	16	31	23	8	0.002	100
lro_3285760_x1	gmo-miR-11233-3p	151	23	27	45	19	1	5.07e-05	100
lro_3286880_x1	ssa-miR-212b-5p	148	23	38	54	6	22	0.000642	100
lro_3286916_x1	tni-miR-144	136	20	18	33	20	5	0.002	100
lro_3288966_x1	oni-miR-10683	150	21	122	138	2	18	0.000651	100
lro_3289897_x1	dre-miR-16c-3p	150	23	111	126	1	16	0.002	100
lro_3290245_x1	ssa-miR-15e-5p	151	21	81	96	16	1	0.002	100
lro_3290803_x1	dre-miR-20b-3p	151	23	124	139	21	6	0.002	100
lro_3292191_x1	pol-miR-144-3p	151	22	50	71	22	1	1.09e-06	100
lro_3295131_x1	ssa-miR-194c-3p	149	22	106	121	2	17	0.002	100
lro_3295134_x1	oni-miR-10874	150	22	86	102	5	21	0.000651	100
lro_3295418_x1	oni-miR-10563	123	22	52	69	20	3	0.000145	100
lro_3296357_x1	oni-miR-10835	151	22	3	21	1	19	5.07e-05	100
lro_3299436_x1	oni-miR-10920	141	22	88	105	5	22	0.000169	100
lro_3300186_x1	eel-miR-11052-3p	151	21	3	18	1	16	0.002	100
lro_3300677_x1	ipu-miR-737	151	22	122	137	18	3	0.002	100
lro_3300772_x1	gmo-miR-11274-5p	99	23	18	34	4	20	0.000407	100
lro_3301656_x1	oni-miR-10647	150	22	116	131	16	1	0.002	100
lro_3303653_x1	gmo-miR-11222-5p	151	25	128	144	20	4	0.000656	100
lro_3304249_x1	ssa-miR-190b-5p	151	22	74	90	4	20	0.000656	100
lro_3304289_x1	ccr-miR-2192	150	21	59	76	4	21	0.000181	100
lro_3304859_x1	ccr-miR-2192	150	21	106	121	16	1	0.002	100
lro_3305096_x1	abu-miR-10556b	151	22	58	75	4	21	0.000182	100
lro_3306079_x1	ccr-miR-2192	150	21	87	103	5	21	0.000651	100
lro_3307421_x1	oni-miR-10959	145	22	124	139	1	16	0.002	100
lro_3308527_x1	oni-miR-10655	141	24	97	112	5	20	0.002	100
lro_3310197_x1	eel-miR-11064-3p	151	23	46	61	16	1	0.002	100
lro_3310835_x1	gmo-miR-24b-5p	143	22	23	38	7	22	0.002	100
lro_3311654_x1	ssa-miR-145-5p	151	23	70	92	23	1	3.03e-07	100
lro_3312189_x1	ipu-miR-7577	123	21	34	49	6	21	0.002	100
lro_3313693_x1	oni-miR-10738	85	21	34	49	21	6	0.001	100
lro_3316030_x1	ssa-miR-29b-1-5p	151	23	10	27	18	1	0.000182	100
lro_3316391_x1	gmo-miR-11251-3p	151	22	12	27	20	5	0.002	100
lro_3316675_x1	abu-miR-10558	150	22	76	91	7	22	0.002	100
lro_3317060_x1	oni-miR-10862	151	20	20	35	1	16	0.002	100
lro_3319909_x1	tni-miR-101a	151	22	83	98	19	4	0.002	100
lro_3321042_x1	gmo-miR-11935-3p	150	21	71	86	17	2	0.002	100
lro_3321196_x1	oni-miR-10626	151	22	62	78	20	4	0.000656	100
lro_3322223_x1	gmo-miR-11217-5p	150	21	60	78	20	1	0.002	95
lro_3322305_x1	gmo-miR-451-5p	142	21	126	141	19	4	0.002	100
lro_3325368_x1	oni-miR-10892	151	22	136	151	22	7	0.002	100
lro_3325498_x1	dre-miR-7133-3p	151	22	32	47	6	21	0.002	100
lro_3325583_x1	oni-miR-10840	151	22	130	145	22	7	0.002	100
lro_3326436_x1	oni-miR-10938	151	22	41	56	21	6	0.002	100
lro_3326991_x1	ssa-miR-128-3-5p	108	23	71	86	8	23	0.002	100
lro_3328293_x1	oni-miR-10948	151	23	19	34	20	5	0.002	100
lro_3328499_x1	oni-miR-10734	140	20	1	16	17	2	0.002	100
lro_3328788_x1	oni-miR-449b-5p	151	22	39	54	16	1	0.002	100
lro_3329343_x1	ssa-miR-143-5p	150	22	40	55	20	5	0.002	100
lro_3329543_x1	ssa-miR-20b-5p	148	22	7	24	21	4	0.000178	100
lro_3331243_x1	oni-miR-10738	151	21	116	131	20	5	0.002	100
lro_3335561_x1	tni-miR-18	149	22	67	82	19	4	0.002	100
lro_3336117_x1	gmo-miR-11205-5p	151	21	21	37	2	18	0.000656	100
lro_3336477_x1	ccr-miR-217	151	23	112	127	8	23	0.002	100
lro_3337071_x1	oni-miR-10707	151	23	77	92	22	7	0.002	100
lro_3339936_x1	oni-miR-10866	151	22	52	68	4	20	0.000656	100
lro_3341019_x1	oni-miR-10910	151	22	63	78	1	16	0.002	100
lro_3344436_x1	ssa-miR-16a-3p	150	22	128	149	22	2	0.000181	95.455
lro_3344486_x1	oni-miR-10851	151	22	7	23	2	18	0.000656	100
lro_3344699_x1	gmo-miR-11224b-5p	151	22	21	36	20	5	0.002	100
lro_3348868_x1	oni-miR-10731	151	25	46	62	1	17	0.000656	100
lro_3349152_x1	ssa-miR-146a-3p	150	23	30	45	8	23	0.002	100
lro_3350966_x1	dre-miR-181d-5p	150	24	40	55	16	1	0.002	100
lro_3351280_x1	gmo-miR-7133-3p	151	22	127	142	4	19	0.002	100
lro_3353158_x1	oni-miR-10790	151	23	129	144	4	19	0.002	100
lro_3353357_x1	ssa-miR-8158-3p	149	23	12	27	17	2	0.002	100
lro_3354681_x1	oni-miR-10738	151	21	5	20	21	6	0.002	100
lro_3355643_x1	gmo-miR-30b-3p	148	22	15	30	5	20	0.002	100
lro_3356486_x1	gmo-miR-11932-3p	151	22	121	137	17	1	0.000656	100
lro_3356862_x1	oni-miR-10938	151	22	130	145	5	20	0.002	100
lro_3358042_x1	oni-miR-10578	151	22	41	56	4	19	0.002	100
lro_3361870_x1	dre-miR-181d-5p	150	24	133	148	1	16	0.002	100
lro_3365728_x1	oni-miR-10738	151	21	113	128	6	21	0.002	100
lro_3368386_x1	ssa-miR-142a-3p	150	22	29	44	3	18	0.002	100
lro_3368740_x1	gmo-miR-11935-3p	142	21	98	113	2	17	0.002	100
lro_3368910_x1	oni-miR-10947	149	23	131	147	5	21	0.000646	100
lro_3370090_x1	dre-miR-7146-5p	150	21	39	59	1	21	0.000181	95.238
lro_3370162_x1	oni-miR-10893	147	21	56	71	18	3	0.002	100
lro_3370648_x1	ssa-miR-130d-1-5p	113	22	24	41	18	1	0.000132	100
lro_3370933_x1	oni-miR-10822	150	22	81	96	19	4	0.002	100
lro_3372283_x1	ssa-miR-153a-5p	151	22	42	57	22	7	0.002	100
lro_3373143_x1	oni-miR-10767	143	22	44	63	22	3	0.000618	95
lro_3373318_x1	oni-miR-10710	146	24	119	134	21	6	0.002	100
lro_3378473_x1	ssa-miR-200a-1-5p	150	22	52	67	22	7	0.002	100
lro_3378650_x1	ssa-miR-93a-5p	136	23	72	87	3	18	0.002	100
lro_3384382_x1	ipu-miR-737	109	22	27	42	18	3	0.002	100
lro_3384442_x1	oni-miR-10589	151	21	94	110	5	21	0.000656	100
lro_3390151_x1	oni-miR-10585	151	24	99	114	6	21	0.002	100
lro_3390433_x1	oni-miR-10655	141	24	30	45	20	5	0.002	100
lro_3390556_x1	ssa-miR-130b-5p	151	22	55	70	5	20	0.002	100
lro_3391260_x1	ssa-miR-130d-1-5p	136	22	96	113	1	18	0.000162	100
lro_3391979_x1	gmo-miR-30b-3p	151	22	24	39	5	20	0.002	100
lro_3394165_x1	ssa-miR-153a-5p	150	22	69	84	7	22	0.002	100
lro_3395461_x1	oni-miR-10923	151	23	38	53	5	20	0.002	100
lro_3401342_x1	dre-miR-7145	151	22	48	63	17	2	0.002	100
lro_3401683_x1	gmo-miR-11217-5p	151	21	76	91	16	1	0.002	100
lro_3401783_x1	oni-miR-10820	151	22	131	146	7	22	0.002	100
lro_3402910_x1	gmo-miR-11931-5p	151	24	67	83	4	20	0.000656	100
lro_3403240_x1	oni-miR-10907	108	23	66	81	3	18	0.002	100
lro_3403443_x1	ssa-miR-128-3-5p	151	23	127	142	8	23	0.002	100
lro_3405820_x1	hhi-miR-7793	149	23	127	143	21	5	0.000646	100
lro_3407167_x1	dre-miR-181d-5p	151	24	23	38	1	16	0.002	100
lro_3409576_x1	oni-miR-10589	151	21	126	142	5	21	0.000656	100
lro_3411324_x1	ssa-miR-130d-1-5p	116	22	27	44	18	1	0.000136	100
lro_3413849_x1	dre-miR-20b-3p	151	23	81	97	2	18	0.000656	100
lro_3414839_x1	oni-miR-10717	119	22	84	100	6	22	0.000503	100
lro_3415161_x1	ipu-miR-7572	151	23	9	24	5	20	0.002	100
lro_3415598_x1	oni-miR-10646a	151	23	132	147	8	23	0.002	100
lro_3416234_x1	ccr-miR-2192	150	21	74	89	1	16	0.002	100
lro_3417624_x1	dre-miR-181d-5p	151	24	89	104	16	1	0.002	100
lro_3417864_x1	ssa-miR-93a-5p	150	23	25	40	18	3	0.002	100
lro_3420048_x1	oni-miR-10604	137	22	26	42	5	21	0.000589	100
lro_3420080_x1	oni-miR-10771	150	22	86	106	21	1	0.000181	95.238
lro_3420542_x1	ccr-miR-2192	141	21	42	57	16	1	0.002	100
lro_3421590_x1	oni-miR-10709	151	24	84	99	18	3	0.002	100
lro_3425161_x1	gmo-miR-458-5p	125	22	16	31	5	20	0.002	100
lro_3427307_x1	abu-miR-10561	150	22	91	106	21	6	0.002	100
lro_3427916_x1	ipu-miR-7556	150	22	22	37	1	16	0.002	100
lro_3428181_x1	oni-miR-10897	151	22	54	69	3	18	0.002	100
lro_3428946_x1	dre-miR-7145	151	22	59	74	17	2	0.002	100
lro_3430284_x1	oni-miR-10910	149	22	14	29	16	1	0.002	100
lro_3430411_x1	ssa-miR-8157-5p	151	22	92	109	19	2	0.000182	100
lro_3431414_x1	tni-miR-22a	151	22	105	120	17	2	0.002	100
lro_3432701_x1	oni-miR-10717	123	22	60	75	17	2	0.002	100
lro_3433280_x1	gmo-miR-11220a-5p	112	21	29	44	19	4	0.002	100
lro_3433519_x1	oni-miR-10604	151	22	38	53	2	17	0.002	100
lro_3433865_x1	ssa-miR-8156-5p	149	21	64	81	19	2	0.00018	100
lro_3436779_x1	ssa-miR-730a-5p	151	22	114	129	6	21	0.002	100
lro_3437300_x1	oni-miR-10556b	140	22	113	128	5	20	0.002	100
lro_3442841_x1	gmo-miR-11274-5p	150	23	83	98	8	23	0.002	100
lro_3445191_x1	oni-miR-10628	151	23	62	77	23	8	0.002	100
lro_3445631_x1	gmo-miR-7133-3p	149	22	16	31	19	4	0.002	100
lro_3446130_x1	tni-miR-29b	151	22	50	65	1	16	0.002	100
lro_3446308_x1	oni-miR-10693	135	22	61	76	4	19	0.002	100
lro_3447116_x1	ssa-miR-723-5p	98	22	50	65	4	19	0.001	100
lro_3449085_x1	gmo-miR-30b-3p	150	22	11	26	20	5	0.002	100
lro_3451663_x1	tni-miR-96	150	23	20	35	8	23	0.002	100
lro_3452591_x1	ccr-miR-2192	150	21	3	18	4	19	0.002	100
lro_3452620_x1	oni-miR-10705	151	21	34	50	17	1	0.000656	100
lro_3453321_x1	oni-miR-10948	151	23	20	35	23	8	0.002	100
lro_3454715_x1	oni-miR-10741	132	21	12	28	21	5	0.000565	100
lro_3455035_x1	oni-miR-204b	143	22	8	24	20	4	0.000618	100
lro_3455309_x1	dre-miR-181d-5p	150	24	16	31	16	1	0.002	100
lro_3456457_x1	oni-miR-10790	151	23	54	71	20	3	0.000182	100
lro_3458705_x1	oni-miR-10633	143	22	42	57	18	3	0.002	100
lro_3459579_x1	ssa-miR-212b-5p	151	23	54	76	23	1	3.03e-07	100
lro_3462188_x1	oni-miR-449c	151	24	39	54	9	24	0.002	100
lro_3465550_x1	gmo-miR-11238-5p	151	22	73	88	6	21	0.002	100
lro_3465595_x1	oni-miR-10933	151	22	51	66	2	17	0.002	100
lro_3467079_x1	tni-let-7h	150	22	1	22	1	22	1.08e-06	100
lro_3467176_x1	tni-miR-100	151	22	25	40	2	17	0.002	100
lro_3468088_x1	oni-miR-10862	147	20	22	37	1	16	0.002	100
lro_3468178_x1	gmo-miR-11935-3p	107	21	89	104	17	2	0.002	100
lro_3468444_x1	oni-miR-10881	145	22	129	144	3	18	0.002	100
lro_3470475_x1	ssa-miR-730a-5p	151	22	59	74	6	21	0.002	100
lro_3473653_x1	gmo-miR-11222-5p	150	25	70	86	4	20	0.000651	100
lro_3474340_x1	eel-miR-11052-3p	128	21	3	18	1	16	0.002	100
lro_3476904_x1	ipu-miR-737	151	22	61	76	3	18	0.002	100
lro_3476942_x1	ccr-miR-2192	151	21	64	79	16	1	0.002	100
lro_3477246_x1	ssa-miR-153a-5p	151	22	128	143	19	4	0.002	100
lro_3477302_x1	oni-miR-10897	150	22	24	39	3	18	0.002	100
lro_3477383_x1	oni-miR-10698	106	21	71	86	4	19	0.002	100
lro_3477907_x1	ccr-miR-2192	151	21	50	65	16	1	0.002	100
lro_3478973_x1	ccr-miR-2192	150	21	105	120	16	1	0.002	100
lro_3480544_x1	dre-miR-725-5p	149	22	100	115	7	22	0.002	100
lro_3480710_x1	eel-miR-11051-5p	151	21	4	19	3	18	0.002	100
lro_3480985_x1	ssa-miR-219b-3p	126	22	68	84	5	21	0.000536	100
lro_3482317_x1	oni-miR-10938	126	22	18	36	22	3	0.002	95
lro_3483015_x1	gmo-miR-723-5p	150	23	62	77	8	23	0.002	100
lro_3483813_x1	ccr-miR-217	151	23	95	110	23	8	0.002	100
lro_3485208_x1	oni-miR-10771	149	22	110	130	1	21	0.00018	95.238
lro_3486123_x1	ssa-miR-142a-3p	127	22	24	39	3	18	0.002	100
lro_3489390_x1	ccr-miR-2192	151	21	41	56	1	16	0.002	100
lro_3489877_x1	oni-miR-10840	150	22	13	28	7	22	0.002	100
lro_3489945_x1	dre-miR-737-3p	151	21	63	78	5	20	0.002	100
lro_3490334_x1	oni-miR-301c	151	22	130	145	21	6	0.002	100
lro_3490794_x1	gmo-miR-11217-5p	148	21	8	23	1	16	0.002	100
lro_3491752_x1	ssa-miR-153a-5p	150	22	68	83	7	22	0.002	100
lro_3493501_x1	ssa-miR-212b-5p	151	23	118	134	22	6	0.000656	100
lro_3494057_x1	oni-miR-10717	151	22	50	65	5	20	0.002	100
lro_3494075_x1	oni-miR-10881	145	22	2	17	18	3	0.002	100
lro_3494402_x1	oni-miR-301c	151	22	7	22	6	21	0.002	100
lro_3495402_x1	tni-miR-210	135	22	18	39	1	22	9.63e-07	100
lro_3496715_x1	tni-miR-181a-5p	151	23	74	96	23	1	3.03e-07	100
lro_3497095_x1	oni-miR-10966	132	23	1	16	1	16	0.002	100
lro_3497399_x1	oni-miR-10719	150	22	56	71	4	19	0.002	100
lro_3497942_x1	gmo-miR-16a-3p	151	22	104	119	3	18	0.002	100
lro_3499267_x1	ssa-miR-29b-4-5p	148	22	27	42	19	4	0.002	100
lro_3499750_x1	ipu-miR-7575	151	20	113	128	2	17	0.002	100
lro_3501116_x1	hhi-miR-7790	150	21	52	67	4	19	0.002	100
lro_3501860_x1	oni-miR-430b	151	22	62	77	5	20	0.002	100
lro_3502529_x1	dre-miR-29b3-5p	151	24	91	108	1	18	0.000182	100
lro_3503159_x1	ssa-miR-730a-5p	151	22	16	31	6	21	0.002	100
lro_3504791_x1	gmo-miR-130a-5p	151	22	28	43	17	2	0.002	100
lro_3504976_x1	hhi-miR-7788	149	22	1	16	16	1	0.002	100
lro_3507367_x1	oni-miR-10765	151	22	74	91	20	3	0.000182	100
lro_3508131_x1	ssa-miR-153a-5p	92	22	53	68	7	22	0.001	100
lro_3508214_x1	oni-miR-10967	137	21	7	22	1	16	0.002	100
lro_3508353_x1	dre-miR-152	151	22	25	40	7	22	0.002	100
lro_3509252_x1	ssa-miR-139-5p	150	23	98	113	4	19	0.002	100
lro_3510468_x1	dre-miR-7146-5p	151	21	96	112	21	5	0.000656	100
lro_3513537_x1	ssa-miR-205b-3-3p	134	22	89	104	5	20	0.002	100
lro_3517588_x1	ssa-miR-2187-3p	151	23	34	49	23	8	0.002	100
lro_3518431_x1	ssa-miR-19c-4-5p	150	22	24	39	19	4	0.002	100
lro_3519732_x1	gmo-miR-11277-3p	150	22	68	83	22	7	0.002	100
lro_3521704_x1	oni-miR-10897	117	22	21	36	17	2	0.002	100
lro_3522185_x1	gmo-miR-11205-5p	151	21	122	138	18	2	0.000656	100
lro_3522348_x1	oni-miR-10835	151	22	7	25	1	19	5.07e-05	100
lro_3523710_x1	oni-miR-10771	151	22	17	37	1	21	0.000182	95.238
lro_3524977_x1	pny-miR-430b	150	22	63	78	22	7	0.002	100
lro_3525958_x1	oni-miR-10877	149	21	38	53	4	19	0.002	100
lro_3526350_x1	gmo-miR-101a-5p	151	23	50	72	1	23	3.03e-07	100
lro_3527853_x1	dre-miR-7133-3p	151	22	85	100	21	6	0.002	100
lro_3528273_x1	dre-miR-20b-3p	151	23	68	83	6	21	0.002	100
lro_3528683_x1	gmo-miR-222-5p	151	22	86	101	5	20	0.002	100
lro_3528930_x1	ssa-miR-219b-3p	151	22	14	30	21	5	0.000656	100
lro_3531904_x1	dre-miR-738	151	23	84	100	1	17	0.000656	100
lro_3532493_x1	dre-miR-3906	150	23	26	42	7	23	0.000651	100
lro_3532739_x1	pny-miR-19c	149	23	41	56	21	6	0.002	100
lro_3532883_x1	gmo-miR-11932-3p	151	22	95	111	1	17	0.000656	100
lro_3533043_x1	ccr-miR-2192	149	21	77	96	3	21	0.002	95
lro_3536139_x1	oni-miR-10858	151	22	1	16	4	19	0.002	100
lro_3537134_x1	oni-miR-204b	151	22	1	17	20	4	0.000656	100
lro_3538049_x1	gmo-miR-11932-3p	150	22	135	150	1	16	0.002	100
lro_3538219_x1	gmo-miR-11932-3p	151	22	99	115	1	17	0.000656	100
lro_3539053_x1	ssa-miR-24a-5p	149	22	75	90	22	7	0.002	100
lro_3539648_x1	gmo-miR-11935-3p	151	21	73	88	2	17	0.002	100
lro_3540258_x1	gmo-miR-11217-5p	149	21	1	16	16	1	0.002	100
lro_3543504_x1	oni-miR-10596-5p	132	22	66	81	5	20	0.002	100
lro_3544324_x1	ssa-miR-93a-3p	151	22	34	49	1	16	0.002	100
lro_3545372_x1	eel-miR-11054-3p	150	23	83	101	5	23	5.03e-05	100
lro_3548015_x1	oni-miR-10709	140	24	125	140	18	3	0.002	100
lro_3548295_x1	ssa-miR-7552a-2-3p	151	22	135	150	3	18	0.002	100
lro_3549233_x1	tni-miR-19b	119	23	66	81	18	3	0.002	100
lro_3550135_x1	eel-miR-11064-3p	149	23	103	118	1	16	0.002	100
lro_3550309_x1	ssa-miR-29b-4-5p	151	22	82	97	19	4	0.002	100
lro_3550499_x1	dre-miR-181d-5p	151	24	27	42	16	1	0.002	100
lro_3550894_x1	oni-miR-10732	151	22	70	85	6	21	0.002	100
lro_3552856_x1	oni-miR-10548d	147	22	60	76	18	2	0.000637	100
lro_3552887_x1	ssa-miR-21b-3p	151	22	1	17	6	22	0.000656	100
lro_3553996_x1	oni-miR-10948	151	23	135	150	20	5	0.002	100
lro_3555463_x1	dre-miR-181d-5p	151	24	133	148	3	18	0.002	100
lro_3557980_x1	ssa-miR-30c-5p	151	24	130	146	6	22	0.000656	100
lro_3558086_x1	oni-miR-727b	151	22	66	82	1	17	0.000656	100
lro_3563310_x1	oni-miR-10614	133	22	100	116	3	19	0.00057	100
lro_3563686_x1	oni-miR-430b	103	22	1	16	5	20	0.002	100
lro_3563689_x1	oni-miR-10738	151	21	90	105	21	6	0.002	100
lro_3565071_x1	ccr-miR-2192	128	21	26	42	21	5	0.000546	100
lro_3565498_x1	gmo-miR-222-5p	150	22	31	46	16	1	0.002	100
lro_3568838_x1	ssa-miR-20a-3-3p	151	23	103	118	3	18	0.002	100
lro_3569563_x1	oni-miR-10738	150	21	33	48	21	6	0.002	100
lro_3570467_x1	eel-miR-11059-3p	150	22	112	128	22	6	0.000651	100
lro_3570500_x1	gmo-miR-11935-3p	124	21	77	92	17	2	0.002	100
lro_3570876_x1	ssa-miR-20b-5p	116	22	76	93	21	4	0.000136	100
lro_3571047_x1	oni-miR-10881	149	22	81	96	3	18	0.002	100
lro_3571544_x1	oni-miR-2187a	150	23	119	137	4	22	5.03e-05	100
lro_3573530_x1	gmo-miR-458-5p	144	22	30	45	5	20	0.002	100
lro_3574974_x1	gmo-miR-33b-2-3p	129	21	8	23	1	16	0.002	100
lro_3575399_x1	abu-miR-10558	149	22	26	41	7	22	0.002	100
lro_3576260_x1	gmo-miR-11932-3p	151	22	114	130	17	1	0.000656	100
lro_3577520_x1	gmo-miR-11937-3p	151	22	74	89	2	17	0.002	100
lro_3578354_x1	oni-miR-10719	130	22	54	69	4	19	0.002	100
lro_3580289_x1	dre-miR-20b-3p	151	23	16	32	18	2	0.000656	100
lro_3580717_x1	gmo-miR-11935-3p	150	21	76	91	2	17	0.002	100
lro_3580733_x1	oni-miR-10717	151	22	111	127	6	22	0.000656	100
lro_3582875_x1	oni-miR-10877	109	21	70	86	21	5	0.000455	100
lro_3583016_x1	oni-miR-10821	150	22	86	101	16	1	0.002	100
lro_3583378_x1	ssa-miR-203b-5p	151	22	70	87	22	5	0.000182	100
lro_3584628_x1	ssa-miR-29b-3-5p	151	23	44	59	6	21	0.002	100
lro_3585622_x1	oni-miR-10699	112	21	40	56	17	1	0.000469	100
lro_3589182_x1	ssa-miR-216b-3p	151	22	86	101	16	1	0.002	100
lro_3590736_x1	hhi-miR-7793	123	23	80	96	5	21	0.000522	100
lro_3590995_x1	tni-miR-196a	136	22	54	69	7	22	0.002	100
lro_3592022_x1	oni-miR-10938	151	22	8	23	3	18	0.002	100
lro_3592778_x1	ssa-miR-20b-5p	151	22	38	55	21	4	0.000182	100
lro_3592788_x1	ola-miR-210-3p	150	18	73	88	1	16	0.002	100
lro_3595211_x1	oni-miR-449c	151	24	22	37	9	24	0.002	100
lro_3595901_x1	gmo-miR-11932-3p	149	22	53	69	17	1	0.000646	100
lro_3596614_x1	oni-miR-29d	137	23	114	129	23	8	0.002	100
lro_3598234_x1	oni-miR-29d	151	23	113	128	23	8	0.002	100
lro_3599605_x1	oni-miR-10683	149	21	105	120	17	2	0.002	100
lro_3600796_x1	oni-miR-10949	151	22	116	131	2	17	0.002	100
lro_3602334_x1	tni-miR-196a	136	22	68	83	22	7	0.002	100
lro_3602912_x1	eel-miR-11054-3p	150	23	122	137	5	20	0.002	100
lro_3603187_x1	tni-let-7b	129	22	4	20	6	22	0.000551	100
lro_3603444_x1	ssa-miR-130d-1-5p	126	22	25	42	18	1	0.000149	100
lro_3605598_x1	oni-miR-10966	151	23	100	115	16	1	0.002	100
lro_3605748_x1	dre-miR-2185-5p	125	21	82	102	21	1	3.18e-06	100
lro_3605778_x1	ssa-miR-16a-3p	150	22	41	57	6	22	0.000651	100
lro_3608265_x1	tni-miR-196a	151	22	68	83	7	22	0.002	100
lro_3609673_x1	oni-miR-10893	151	21	8	23	18	3	0.002	100
lro_3609736_x1	ssa-miR-212b-5p	151	23	92	114	1	23	3.03e-07	100
lro_3610516_x1	oni-miR-10821	151	22	62	77	16	1	0.002	100
lro_3611745_x1	gmo-miR-11932-3p	148	22	46	62	1	17	0.000642	100
lro_3614038_x1	ccr-miR-2192	151	21	130	146	5	21	0.000656	100
lro_3616832_x1	ipu-miR-737	150	22	45	60	18	3	0.002	100
lro_3617667_x1	oni-miR-10604	151	22	11	30	22	3	0.000656	95
lro_3618168_x1	ssa-miR-106b-3p	149	24	54	70	3	19	0.000646	100
lro_3618644_x1	ssa-miR-153a-5p	151	22	61	76	22	7	0.002	100
lro_3620802_x1	dre-miR-3906	151	23	115	131	23	7	0.000656	100
lro_3621553_x1	oni-miR-10890	151	22	59	75	19	3	0.000656	100
lro_3622576_x1	gmo-miR-11935-3p	151	21	114	129	17	2	0.002	100
lro_3623889_x1	ssa-miR-24b-3p	151	22	15	32	18	1	0.000182	100
lro_3624067_x1	oni-miR-10877	150	21	26	42	5	21	0.000651	100
lro_3626726_x1	ssa-miR-729-5p	141	22	97	112	6	21	0.002	100
lro_3627947_x1	oni-miR-10874	151	22	5	20	3	18	0.002	100
lro_3628731_x1	tni-let-7g	151	22	55	70	6	21	0.002	100
lro_3628994_x1	oni-miR-10893	151	21	69	84	18	3	0.002	100
lro_3632764_x1	oni-miR-10563	136	22	7	23	19	3	0.000584	100
lro_3635670_x1	ssa-miR-153a-5p	125	22	72	87	7	22	0.002	100
lro_3636019_x1	ssa-miR-15e-5p	151	21	41	56	1	16	0.002	100
lro_3637608_x1	oni-miR-10599	151	22	98	113	20	5	0.002	100
lro_3638000_x1	eel-miR-11062-5p	113	22	41	60	2	22	0.000474	95.238
lro_3638241_x1	gmo-miR-11233-3p	151	23	37	52	8	23	0.002	100
lro_3638311_x1	ssa-miR-729-5p	141	22	30	45	21	6	0.002	100
lro_3638521_x1	oni-miR-33b-3p	151	21	82	97	1	16	0.002	100
lro_3639080_x1	gmo-miR-11935-3p	151	21	53	68	2	17	0.002	100
lro_3639322_x1	gmo-miR-30b-3p	150	22	126	141	20	5	0.002	100
lro_3639871_x1	oni-miR-10585	150	24	130	145	24	9	0.002	100
lro_3640104_x1	gmo-miR-11932-3p	151	22	116	132	17	1	0.000656	100
lro_3640259_x1	oni-miR-10589	150	21	72	88	21	5	0.000651	100
lro_3642166_x1	ssa-miR-430b-5p	151	23	29	44	16	1	0.002	100
lro_3642257_x1	dre-miR-7146-5p	151	21	109	129	21	1	0.000182	95.238
lro_3645825_x1	oni-miR-449b-3p	134	22	80	95	4	19	0.002	100
lro_3646773_x1	gmo-miR-11251-3p	151	22	52	67	20	5	0.002	100
lro_3647243_x1	oni-miR-10835	147	22	96	114	1	19	4.92e-05	100
lro_3654645_x1	dre-miR-20b-3p	144	23	45	61	18	2	0.000622	100
lro_3655536_x1	gmo-miR-11273-5p	151	21	86	101	21	6	0.002	100
lro_3657815_x1	oni-miR-449c	149	24	131	146	24	9	0.002	100
lro_3658632_x1	oni-miR-10910	149	22	14	29	16	1	0.002	100
lro_3659094_x1	pny-miR-19c	149	23	58	73	21	6	0.002	100
lro_3661177_x1	ipu-miR-457a	150	22	130	149	1	20	1.4e-05	100
lro_3661489_x1	gmo-miR-11935-3p	147	21	1	16	17	2	0.002	100
lro_3661625_x1	oni-miR-10966	108	23	19	34	1	16	0.002	100
lro_3661746_x1	oni-miR-10578	151	22	20	35	19	4	0.002	100
lro_3661956_x1	oni-miR-10626	150	22	87	103	20	4	0.000651	100
lro_3664556_x1	oni-miR-10938	151	22	102	121	19	1	0.002	95
lro_3666898_x1	oni-miR-10589	151	21	120	136	21	5	0.000656	100
lro_3668511_x1	oni-miR-10589	151	21	94	110	21	5	0.000656	100
lro_3670264_x1	tni-miR-196a	151	22	69	84	22	7	0.002	100
lro_3671343_x1	ipu-miR-19b	126	23	8	23	4	19	0.002	100
lro_3672036_x1	oni-miR-10974	136	22	8	23	20	5	0.002	100
lro_3674319_x1	oni-miR-10626	151	22	37	53	4	20	0.000656	100
lro_3675993_x1	oni-miR-10851	151	22	124	139	5	20	0.002	100
lro_3677031_x1	ssa-miR-29b-1-5p	150	23	121	138	1	18	0.000181	100
lro_3677480_x1	ipu-miR-7577	151	21	101	116	6	21	0.002	100
lro_3677673_x1	ssa-miR-338a-4-5p	151	25	91	107	3	19	0.000656	100
lro_3680942_x1	oni-miR-10770	151	22	23	39	2	18	0.000656	100
lro_3681008_x1	ssa-miR-216a-3p	137	22	40	61	22	1	4.55e-05	95.455
lro_3684543_x1	oni-miR-10736	140	22	32	49	5	22	0.000168	100
lro_3685625_x1	oni-miR-10947	151	23	55	70	7	22	0.002	100
lro_3685913_x1	ssa-miR-153a-5p	151	22	129	144	22	7	0.002	100
lro_3687356_x1	pny-miR-196b	150	23	6	21	8	23	0.002	100
lro_3688816_x1	oni-miR-10835	151	22	17	36	22	4	0.002	95
lro_3688905_x1	dre-miR-107a-5p	131	23	78	94	23	7	0.00056	100
lro_3689811_x1	hhi-miR-7793	151	23	35	51	21	5	0.000656	100
lro_3690122_x1	gmo-miR-11273-5p	151	21	53	68	6	21	0.002	100
lro_3691302_x1	ssa-miR-30a-5p	145	23	81	96	22	7	0.002	100
lro_3692026_x1	ipu-miR-19b	128	23	18	33	2	17	0.002	100
lro_3692108_x1	oni-miR-184c	151	23	107	122	16	1	0.002	100
lro_3692747_x1	dre-miR-181d-5p	105	24	2	17	16	1	0.002	100
lro_3692858_x1	dre-miR-20b-3p	150	23	38	54	18	2	0.000651	100
lro_3693134_x1	oni-miR-10842	150	21	118	133	2	17	0.002	100
lro_3695306_x1	ssa-miR-196a-2-3p	116	21	68	83	6	21	0.002	100
lro_3696783_x1	oni-miR-10675	150	22	62	78	21	5	0.000651	100
lro_3697508_x1	oni-miR-10874	140	22	121	137	2	18	0.000603	100
lro_3697899_x1	ipu-miR-19a	151	21	28	44	21	5	0.000656	100
lro_3698902_x1	tni-miR-19b	151	23	91	106	3	18	0.002	100
lro_3702080_x1	ssa-miR-22b-5p	151	21	43	58	6	21	0.002	100
lro_3702323_x1	oni-miR-10917	118	24	71	89	3	22	0.002	95
lro_3702491_x1	oni-miR-10741	151	21	87	103	21	5	0.000656	100
lro_3704422_x1	gmo-miR-30b-3p	149	22	23	38	20	5	0.002	100
lro_3705679_x1	dre-miR-725-3p	150	22	56	71	17	2	0.002	100
lro_3706569_x1	gmo-miR-30a-3p	151	21	100	118	2	21	0.002	95
lro_3709915_x1	ssa-miR-8157-5p	140	22	32	47	6	21	0.002	100
lro_3709948_x1	oni-miR-10709	142	24	8	23	4	19	0.002	100
lro_3711599_x1	oni-miR-10717	151	22	122	137	20	5	0.002	100
lro_3713567_x1	ssa-miR-129-3p	151	22	110	126	21	5	0.000656	100
lro_3713676_x1	dre-miR-128-3-5p	151	23	60	75	23	8	0.002	100
lro_3713883_x1	gmo-miR-11274-5p	147	23	9	24	19	4	0.002	100
lro_3714189_x1	oni-miR-10948	149	23	7	22	5	20	0.002	100
lro_3718624_x1	ccr-miR-2192	150	21	40	55	16	1	0.002	100
lro_3719670_x1	gmo-miR-11214-5p	76	21	31	46	16	1	0.001	100
lro_3719747_x1	oni-miR-29d	150	23	92	107	23	8	0.002	100
lro_3720187_x1	tni-miR-19a	151	23	109	131	23	1	3.03e-07	100
lro_3721862_x1	oni-miR-10947	150	23	94	110	21	5	0.000651	100
lro_3723632_x1	gmo-miR-11934-3p	151	23	25	40	20	5	0.002	100
lro_3723901_x1	oni-miR-727b	148	22	105	121	17	1	0.000642	100
lro_3725420_x1	oni-miR-10927	150	21	62	77	1	16	0.002	100
lro_3725870_x1	oni-miR-10585	151	24	8	23	9	24	0.002	100
lro_3726659_x1	ssa-miR-29b-3-5p	149	23	85	101	1	17	0.000646	100
lro_3727034_x1	eel-miR-11062-5p	149	22	78	93	19	4	0.002	100
lro_3727187_x1	dre-miR-7146-5p	151	21	98	114	5	21	0.000656	100
lro_3727233_x1	oni-miR-10556a	127	22	22	37	22	7	0.002	100
lro_3727740_x1	dre-miR-738	148	23	92	108	17	1	0.000642	100
lro_3730568_x1	ipu-miR-7554	151	19	130	145	1	16	0.002	100
lro_3731702_x1	tni-miR-210	135	22	97	118	22	1	9.63e-07	100
lro_3735255_x1	oni-miR-10654	148	22	80	95	20	5	0.002	100
lro_3735329_x1	gmo-miR-11235-5p	151	24	133	148	17	2	0.002	100
lro_3735443_x1	ssa-miR-8164-5p	151	22	92	107	1	16	0.002	100
lro_3735833_x1	ssa-miR-142a-3p	127	22	89	104	18	3	0.002	100
lro_3736804_x1	ssa-miR-93a-5p	150	23	40	55	6	21	0.002	100
lro_3737323_x1	tni-miR-100	151	22	133	148	17	2	0.002	100
lro_3738612_x1	tni-miR-17	151	22	30	45	18	3	0.002	100
lro_3740642_x1	oni-miR-10897	151	22	119	135	5	21	0.000656	100
lro_3741448_x1	oni-miR-727b	150	22	50	66	17	1	0.000651	100
lro_3743036_x1	ssa-miR-130d-1-5p	113	22	73	90	1	18	0.000132	100
lro_3744004_x1	oni-miR-10938	148	22	41	56	7	22	0.002	100
lro_3745744_x1	ssa-miR-21a-3p	151	21	71	86	6	21	0.002	100
lro_3746349_x1	ipu-miR-7b	98	23	5	20	7	22	0.001	100
lro_3746417_x1	oni-miR-10771	130	22	14	34	1	21	0.000154	95.238
lro_3749843_x1	ssa-miR-430c-5p	151	22	13	28	22	7	0.002	100
lro_3750937_x1	ssa-miR-153a-5p	151	22	105	120	22	7	0.002	100
lro_3753520_x1	oni-miR-10948	151	23	56	71	20	5	0.002	100
lro_3753573_x1	eel-miR-11064-3p	151	23	65	80	1	16	0.002	100
lro_3755118_x1	oni-miR-10622	150	22	18	33	19	4	0.002	100
lro_3756144_x1	oni-miR-10684	151	23	107	124	19	2	0.000182	100
lro_3762537_x1	gmo-miR-24b-5p	151	22	11	26	7	22	0.002	100
lro_3762775_x1	oni-miR-10948	122	23	9	24	23	8	0.002	100
lro_3765458_x1	ssa-miR-29b-4-5p	150	22	69	84	4	19	0.002	100
lro_3766110_x1	ccr-miR-2192	151	21	43	58	16	1	0.002	100
lro_3766378_x1	ssa-miR-205b-4-3p	151	22	118	137	1	21	0.000656	95.238
lro_3766803_x1	dre-miR-181d-5p	151	24	119	134	16	1	0.002	100
lro_3767963_x1	oni-miR-10662	105	23	12	27	19	4	0.002	100
lro_3768138_x1	oni-miR-10966	148	23	121	136	1	16	0.002	100
lro_3772007_x1	ccr-miR-2192	128	21	31	50	3	21	0.002	95
lro_3772714_x1	ssa-miR-153a-5p	110	22	55	70	22	7	0.002	100
lro_3774568_x1	ssa-miR-29b-3-5p	127	23	6	22	1	17	0.000541	100
lro_3774854_x1	ssa-miR-222a-5p	124	24	8	23	18	3	0.002	100
lro_3778096_x1	eel-miR-11063-5p	151	22	48	64	3	19	0.000656	100
lro_3778676_x1	ipu-miR-737	151	22	9	24	3	18	0.002	100
lro_3779332_x1	ssa-miR-146d-2-3p	150	23	129	144	22	7	0.002	100
lro_3780986_x1	oni-miR-10655	151	24	22	37	18	3	0.002	100
lro_3782167_x1	gmo-miR-11210-5p	151	25	45	60	18	3	0.002	100
lro_3782701_x1	oni-miR-10573b	151	22	10	26	1	17	0.000656	100
lro_3782993_x1	ssa-miR-142b-3p	151	24	39	62	24	1	8.43e-08	100
lro_3785845_x1	oni-miR-10835	147	22	34	52	19	1	4.92e-05	100
lro_3785978_x1	dre-miR-7145	150	22	74	95	22	1	5.03e-05	95.455
lro_3786263_x1	tni-miR-196a	151	22	50	65	22	7	0.002	100
lro_3786593_x1	ipu-miR-7577	150	21	43	58	21	6	0.002	100
lro_3786742_x1	oni-miR-10909	150	22	27	42	7	22	0.002	100
lro_3786888_x1	oni-miR-10573b	136	22	19	35	1	17	0.000584	100
lro_3787851_x1	gmo-miR-11278-5p	150	21	101	116	18	3	0.002	100
lro_3788289_x1	oni-miR-10835	132	22	20	38	19	1	4.37e-05	100
lro_3788301_x1	oni-miR-10947	144	23	5	21	21	5	0.000622	100
lro_3788320_x1	dre-miR-738	151	23	1	17	17	1	0.000656	100
lro_3788680_x1	oni-miR-10717	151	22	96	111	5	20	0.002	100
lro_3789554_x1	gmo-miR-11934-3p	151	23	32	47	16	1	0.002	100
lro_3789768_x1	gmo-miR-30b-3p	151	22	58	73	20	5	0.002	100
lro_3790948_x1	oni-miR-430b	151	22	128	143	5	20	0.002	100
lro_3792284_x1	oni-miR-10948	150	23	80	95	8	23	0.002	100
lro_3793947_x1	abu-miR-10558	130	22	66	81	22	7	0.002	100
lro_3795310_x1	oni-miR-10840	151	22	132	147	22	7	0.002	100
lro_3797332_x1	dre-miR-737-3p	151	21	82	97	20	5	0.002	100
lro_3800201_x1	oni-miR-10914	151	24	86	101	22	7	0.002	100
lro_3801584_x1	ipu-miR-19b	150	23	123	138	17	2	0.002	100
lro_3803321_x1	ssa-miR-15e-5p	151	21	123	138	1	16	0.002	100
lro_3803553_x1	oni-miR-10914	151	24	118	133	7	22	0.002	100
lro_3804747_x1	oni-miR-10966	132	23	117	132	16	1	0.002	100
lro_3804857_x1	gmo-miR-11935-3p	124	21	33	48	2	17	0.002	100
lro_3804997_x1	ssa-miR-499b-3p	151	22	52	67	22	7	0.002	100
lro_3806733_x1	oni-miR-10738	151	21	106	121	6	21	0.002	100
lro_3810644_x1	dre-miR-181d-5p	150	24	129	144	3	18	0.002	100
lro_3812509_x1	oni-miR-10709	143	24	83	98	5	20	0.002	100
lro_3815582_x1	oni-miR-727b	150	22	118	134	1	17	0.000651	100
lro_3816749_x1	ssa-miR-153a-5p	132	22	43	58	7	22	0.002	100
lro_3817577_x1	dre-miR-20b-3p	148	23	76	92	18	2	0.000642	100
lro_3817623_x1	ccr-miR-2192	151	21	65	80	4	19	0.002	100
lro_3817785_x1	pol-miR-203-5p	151	23	33	48	16	1	0.002	100
lro_3819779_x1	hhi-miR-7793	151	23	72	88	21	5	0.000656	100
lro_3820326_x1	ssa-miR-205b-4-3p	144	22	5	21	17	1	0.000622	100
lro_3820377_x1	gmo-miR-24b-5p	151	22	116	131	7	22	0.002	100
lro_3823860_x1	oni-miR-10585	150	24	112	127	17	2	0.002	100
lro_3824906_x1	ssa-miR-29b-4-5p	151	22	61	78	3	20	0.000182	100
lro_3827490_x1	ssa-miR-153a-5p	150	22	43	58	7	22	0.002	100
lro_3827910_x1	oni-miR-10929	151	24	14	29	1	16	0.002	100
lro_3828479_x1	gmo-miR-137-2-5p	133	24	54	69	24	9	0.002	100
lro_3828806_x1	ssa-miR-130d-1-5p	116	22	73	90	1	18	0.000136	100
lro_3829472_x1	dre-miR-430i-5p	151	21	62	77	21	6	0.002	100
lro_3830432_x1	eel-miR-11064-3p	150	23	119	134	1	16	0.002	100
lro_3830466_x1	ipu-miR-7554	125	19	33	48	16	1	0.002	100
lro_3831063_x1	gmo-miR-11932-3p	151	22	49	65	17	1	0.000656	100
lro_3832277_x1	oni-miR-10917	151	24	94	112	3	22	0.002	95
lro_3832339_x1	ssa-miR-130d-1-5p	151	22	26	43	18	1	0.000182	100
lro_3833977_x1	gmo-miR-11932-3p	149	22	98	114	17	1	0.000646	100
lro_3834693_x1	gmo-miR-11217-5p	151	21	82	97	1	16	0.002	100
lro_3834749_x1	oni-miR-10756	151	21	8	23	1	16	0.002	100
lro_3835855_x1	oni-miR-10734	140	20	125	140	2	17	0.002	100
lro_3836941_x1	gmo-miR-11217-5p	130	21	88	106	1	20	0.002	95
lro_3840887_x1	ssa-miR-33b-5p	99	21	13	28	20	5	0.001	100
lro_3841295_x1	oni-miR-10837	151	22	22	38	17	1	0.000656	100
lro_3843604_x1	gmo-miR-11935-3p	151	21	46	61	17	2	0.002	100
lro_3844359_x1	oni-miR-10948	151	23	135	150	17	2	0.002	100
lro_3844534_x1	dre-miR-20b-3p	144	23	84	100	2	18	0.000622	100
lro_3846503_x1	dre-miR-181d-5p	150	24	40	55	16	1	0.002	100
lro_3847701_x1	tni-miR-375	148	22	78	99	1	22	1.07e-06	100
lro_3848176_x1	ssa-miR-731-3p	151	22	120	136	17	1	0.000656	100
lro_3848763_x1	oni-miR-10619	148	22	48	64	3	19	0.000642	100
lro_3850091_x1	ssa-miR-338a-4-5p	151	25	75	91	3	19	0.000656	100
lro_3850424_x1	ipu-miR-7554	151	19	129	144	1	16	0.002	100
lro_3851000_x1	ssa-miR-205b-4-3p	151	22	52	67	21	6	0.002	100
lro_3851517_x1	oni-miR-10889	150	22	39	55	3	19	0.000651	100
lro_3851882_x1	oni-miR-10653	150	21	15	30	1	16	0.002	100
lro_3852985_x1	pny-miR-722	151	22	24	39	1	16	0.002	100
lro_3853351_x1	ola-miR-101a-3p	140	21	62	77	1	16	0.002	100
lro_3854270_x1	ssa-miR-219b-3p	151	22	14	30	21	5	0.000656	100
lro_3855743_x1	ssa-miR-365-5p	150	20	76	91	1	16	0.002	100
lro_3859952_x1	dre-miR-454a	135	22	107	124	1	18	0.000161	100
lro_3860408_x1	tni-miR-216a	151	22	124	139	1	16	0.002	100
lro_3860597_x1	oni-miR-10741	151	21	33	49	21	5	0.000656	100
lro_3861543_x1	oni-miR-10877	151	21	93	109	21	5	0.000656	100
lro_3864310_x1	ssa-miR-19c-5p	150	23	100	115	16	1	0.002	100
lro_3864402_x1	ssa-miR-7a-2-3p	151	22	124	139	4	19	0.002	100
lro_3865178_x1	ssa-miR-142a-3p	151	22	105	121	1	17	0.000656	100
lro_3868048_x1	ipu-miR-737	151	22	34	49	18	3	0.002	100
lro_3868209_x1	oni-miR-10745	151	22	88	104	1	17	0.000656	100
lro_3869283_x1	ssa-miR-153a-5p	132	22	75	90	22	7	0.002	100
lro_3869755_x1	oni-miR-430b	151	22	92	108	19	3	0.000656	100
lro_3869798_x1	oni-miR-10605	128	22	50	65	3	18	0.002	100
lro_3872041_x1	ssa-miR-29b-1-5p	121	23	54	69	17	2	0.002	100
lro_3875827_x1	tni-miR-203	134	22	25	46	1	22	9.55e-07	100
lro_3875896_x1	oni-miR-10949	103	22	5	21	19	3	0.000426	100
lro_3876897_x1	gmo-miR-137-2-5p	133	24	65	80	9	24	0.002	100
lro_3877152_x1	oni-miR-33b-3p	150	21	54	69	1	16	0.002	100
lro_3878357_x1	ssa-miR-181b-3p	149	21	40	57	20	3	0.00018	100
lro_3879166_x1	ssa-miR-26a-6-3p	151	22	90	105	7	22	0.002	100
lro_3883997_x1	oni-miR-10893	148	21	68	84	3	19	0.000642	100
lro_3884110_x1	oni-miR-10875	151	21	60	75	21	6	0.002	100
lro_3885086_x1	oni-miR-10662	151	23	2	21	3	23	0.000656	95.238
lro_3886525_x1	gmo-miR-11217-5p	151	21	75	90	1	16	0.002	100
lro_3888369_x1	dre-miR-20b-3p	151	23	45	61	18	2	0.000656	100
lro_3889620_x1	oni-miR-10708	149	22	87	107	21	1	0.00018	95.238
lro_3889671_x1	gmo-miR-458-5p	112	22	38	53	20	5	0.002	100
lro_3891020_x1	ssa-miR-8162-3p	151	22	10	27	1	18	0.000182	100
lro_3892336_x1	oni-miR-10646a	150	23	58	73	23	8	0.002	100
lro_3894021_x1	dre-miR-7145	151	22	82	97	2	17	0.002	100
lro_3895291_x1	gmo-miR-11233-3p	151	23	87	102	19	4	0.002	100
lro_3898923_x1	ipu-miR-737	109	22	68	83	3	18	0.002	100
lro_3899461_x1	ssa-miR-128-3-5p	151	23	3	18	23	8	0.002	100
lro_3901754_x1	ssa-miR-222a-5p	124	24	102	117	3	18	0.002	100
lro_3903509_x1	oni-miR-301c	147	22	70	85	6	21	0.002	100
lro_3903528_x1	oni-miR-10732	151	22	11	26	1	16	0.002	100
lro_3904062_x1	ccr-miR-2192	151	21	17	32	1	16	0.002	100
lro_3904714_x1	gmo-miR-11935-3p	151	21	30	45	17	2	0.002	100
lro_3906592_x1	oni-miR-10770	145	22	125	140	20	5	0.002	100
lro_3909255_x1	dre-miR-20b-3p	129	23	109	125	2	18	0.000551	100
lro_3909280_x1	oni-miR-10737	151	23	79	94	22	7	0.002	100
lro_3910067_x1	ipu-miR-457a	151	22	82	101	20	1	1.41e-05	100
lro_3911021_x1	oni-miR-10839	150	22	23	38	22	7	0.002	100
lro_3912979_x1	gmo-miR-11235-5p	150	24	40	55	2	17	0.002	100
lro_3913296_x1	gmo-miR-16a-3p	149	22	71	86	18	3	0.002	100
lro_3914914_x1	gmo-miR-11272-3p	150	22	115	130	1	16	0.002	100
lro_3919199_x1	tni-miR-196a	151	22	103	118	7	22	0.002	100
lro_3921431_x1	ipu-miR-7554	148	19	21	36	16	1	0.002	100
lro_3927133_x1	oni-miR-10835	149	22	35	53	19	1	5e-05	100
lro_3928521_x1	oni-miR-449c	151	24	11	26	3	18	0.002	100
lro_3930721_x1	tni-miR-144	136	20	104	119	5	20	0.002	100
lro_3932144_x1	oni-miR-10907	151	23	104	119	3	18	0.002	100
lro_3932489_x1	ssa-miR-730a-5p	91	22	63	78	21	6	0.001	100
lro_3932971_x1	oni-miR-10948	147	23	77	92	8	23	0.002	100
lro_3936486_x1	ccr-miR-2192	141	21	85	100	1	16	0.002	100
lro_3938112_x1	ssa-miR-29b-3-5p	151	23	6	22	1	17	0.000656	100
lro_3938762_x1	gmo-miR-11932-3p	148	22	43	59	1	17	0.000642	100
lro_3939980_x1	ssa-miR-8160-3p	151	21	27	43	1	17	0.000656	100
lro_3940760_x1	ssa-miR-15b-5p	150	21	106	123	18	1	0.000181	100
lro_3941772_x1	oni-miR-727b	150	22	102	118	17	1	0.000651	100
lro_3946137_x1	oni-miR-10578	149	22	62	77	19	4	0.002	100
lro_3948118_x1	ipu-miR-19b	151	23	58	73	2	17	0.002	100
lro_3948138_x1	ola-miR-430d	151	22	2	18	6	22	0.000656	100
lro_3948481_x1	oni-miR-199c	126	22	102	118	22	6	0.000536	100
lro_3950120_x1	oni-miR-10938	151	22	93	109	1	17	0.000656	100
lro_3951665_x1	gmo-miR-737-3p	151	20	3	18	19	4	0.002	100
lro_3952588_x1	hhi-miR-7793	149	23	127	143	21	5	0.000646	100
lro_3954514_x1	oni-miR-727b	151	22	119	135	1	17	0.000656	100
lro_3956399_x1	gmo-miR-11224b-5p	150	22	114	129	3	18	0.002	100
lro_3956459_x1	gmo-miR-11251-3p	150	22	120	135	5	20	0.002	100
lro_3956779_x1	oni-miR-10651	113	23	79	94	8	23	0.002	100
lro_3957493_x1	ccr-miR-2192	151	21	15	35	21	1	0.000182	95.238
lro_3959328_x1	dre-miR-16c-3p	149	23	73	88	16	1	0.002	100
lro_3961190_x1	ssa-miR-130d-1-5p	151	22	31	48	18	1	0.000182	100
lro_3961989_x1	ssa-miR-142a-3p	151	22	113	128	18	3	0.002	100
lro_3962452_x1	oni-miR-10655	151	24	72	87	18	3	0.002	100
lro_3962846_x1	ipu-miR-7575	151	20	65	80	17	2	0.002	100
lro_3968215_x1	oni-miR-449b-3p	134	22	40	55	19	4	0.002	100
lro_3969521_x1	tni-miR-214	116	21	33	49	4	20	0.000488	100
lro_3970126_x1	eel-miR-11065-3p	126	22	85	101	21	5	0.000536	100
lro_3970393_x1	dre-miR-7146-5p	151	21	35	51	21	5	0.000656	100
lro_3970587_x1	ssa-miR-142b-3p	150	24	78	101	24	1	8.36e-08	100
lro_3973019_x1	dre-miR-29b3-5p	150	24	129	144	23	8	0.002	100
lro_3973117_x1	ssa-miR-8157-5p	140	22	94	109	21	6	0.002	100
lro_3974689_x1	oni-miR-10770	151	22	52	68	2	18	0.000656	100
lro_3974989_x1	ssa-miR-106a-3p	114	22	44	59	17	2	0.002	100
lro_3976607_x1	gmo-miR-11932-3p	150	22	21	37	17	1	0.000651	100
lro_3977741_x1	ssa-miR-430a-5p	126	22	101	116	7	22	0.002	100
lro_3977790_x1	ssa-miR-449b-5p	150	21	103	118	20	5	0.002	100
lro_3979500_x1	ssa-miR-8157-5p	151	22	107	124	2	19	0.000182	100
lro_3980162_x1	oni-miR-10683	148	21	93	109	18	2	0.000642	100
lro_3980413_x1	ssa-miR-499b-5p	151	22	94	109	7	22	0.002	100
lro_3981111_x1	ola-miR-30d-3p	150	22	42	57	17	2	0.002	100
lro_3981881_x1	oni-miR-10798	151	22	57	73	4	20	0.000656	100
lro_3984359_x1	tni-miR-1	151	22	67	88	22	1	1.09e-06	100
lro_3985170_x1	oni-miR-10745	150	22	115	131	1	17	0.000651	100
lro_3986992_x1	ssa-miR-133b-5p	105	22	77	92	4	19	0.002	100
lro_3989147_x1	dre-miR-738	151	23	131	149	19	1	5.07e-05	100
lro_3990181_x1	gmo-miR-11937-3p	151	22	18	33	2	17	0.002	100
lro_3990998_x1	tni-miR-196a	125	22	60	75	22	7	0.002	100
lro_3991202_x1	ssa-miR-8162-3p	151	22	58	75	18	1	0.000182	100
lro_3991829_x1	eel-miR-11064-3p	151	23	43	58	16	1	0.002	100
lro_3992195_x1	tni-miR-203	151	22	1	16	16	1	0.002	100
lro_3993022_x1	dre-miR-181b-3-3p	151	21	44	62	20	1	0.002	95
lro_3993572_x1	ssa-miR-20b-5p	116	22	24	41	4	21	0.000136	100
lro_3995457_x1	ipu-miR-205	151	23	91	113	23	1	3.03e-07	100
lro_3995627_x1	ssa-miR-449b-5p	150	21	18	33	20	5	0.002	100
lro_3996525_x1	ssa-miR-25-3-5p	151	23	3	18	16	1	0.002	100
lro_3997812_x1	tni-miR-96	151	23	53	68	1	16	0.002	100
lro_3999244_x1	ola-miR-181b-5p	149	24	56	79	1	24	8.3e-08	100
lro_3999511_x1	tni-miR-216b	107	22	16	31	5	20	0.002	100
lro_4000965_x1	oni-miR-10596-5p	151	22	62	77	5	20	0.002	100
lro_4001070_x1	gmo-miR-11269-5p	151	21	107	122	3	18	0.002	100
lro_4002148_x1	ssa-miR-142b-3p	97	24	55	78	24	1	5.1e-08	100
lro_4004386_x1	ipu-miR-7572	150	23	134	149	5	20	0.002	100
[truncated: 376 more rows]

## Sheet: G2C2
Supplementary table S4. List of potential miRNA hits of G2C2 sample against mature miRNA sequences of Teleostei species
Query id	miRNA id	Query length	miRNA length	Query start	Query end	miRNA start	miRNA end	e value	per cent identity
lro_1739151_x24	ssa-miR-153a-5p	151	22	111	126	7	22	0.002	100
lro_2240740_x9	ssa-miR-153a-5p	149	22	53	68	7	22	0.002	100
lro_2250793_x9	ssa-miR-130d-1-5p	151	22	24	41	18	1	0.000182	100
lro_2257651_x9	ssa-miR-153a-5p	151	22	110	125	7	22	0.002	100
lro_2271189_x8	oni-miR-10948	151	23	53	68	8	23	0.002	100
lro_2305053_x8	oni-miR-10948	149	23	77	92	8	23	0.002	100
lro_2350408_x7	oni-miR-10826	149	23	2	17	7	22	0.002	100
lro_2362294_x7	tni-miR-196a	151	22	5	20	7	22	0.002	100
lro_2394809_x7	dre-miR-20b-3p	151	23	79	95	2	18	0.000656	100
lro_2396055_x7	ssa-miR-148a-5p	151	23	86	101	4	19	0.002	100
lro_2410804_x7	oni-miR-10736	151	22	31	48	5	22	0.000182	100
lro_2411798_x7	gmo-miR-11251-3p	151	22	11	26	20	5	0.002	100
lro_2418735_x7	ccr-miR-2192	151	21	100	115	16	1	0.002	100
lro_2423278_x7	ssa-miR-26b-3p	151	22	132	147	16	1	0.002	100
lro_2440064_x6	oni-miR-10736	151	22	32	49	5	22	0.000182	100
lro_2511602_x6	gmo-miR-11932-3p	151	22	49	65	17	1	0.000656	100
lro_2517032_x6	ccr-miR-2192	150	21	101	116	16	1	0.002	100
lro_2529650_x6	ipu-miR-7554	151	19	16	31	16	1	0.002	100
lro_2535494_x6	dre-miR-181b-3-3p	151	21	117	135	1	20	0.002	95
lro_2538140_x6	ccr-miR-2192	151	21	116	131	16	1	0.002	100
lro_2628585_x5	oni-miR-10738	150	21	16	31	21	6	0.002	100
lro_2642420_x5	oni-miR-10738	151	21	127	142	6	21	0.002	100
lro_2643045_x5	ipu-miR-7573	149	23	74	96	1	23	1.39e-05	95.652
lro_2643470_x5	eel-miR-11064-3p	151	23	65	80	1	16	0.002	100
lro_2643620_x5	oni-miR-10948	151	23	118	133	23	8	0.002	100
lro_2672055_x5	oni-miR-10944	151	21	4	19	3	18	0.002	100
lro_2673550_x5	ccr-miR-2192	151	21	100	115	16	1	0.002	100
lro_2680710_x5	tni-miR-19a	150	23	18	33	21	6	0.002	100
lro_2685800_x5	tni-miR-144	151	20	84	99	5	20	0.002	100
lro_2734605_x5	oni-miR-10835	150	22	6	22	17	1	0.000651	100
lro_2735925_x5	oni-miR-10835	151	22	95	113	1	19	5.07e-05	100
lro_2736290_x5	oni-miR-10893	151	21	15	30	3	18	0.002	100
lro_2765910_x5	ccr-miR-2192	150	21	117	132	16	1	0.002	100
lro_2775970_x5	oni-miR-10948	151	23	75	90	8	23	0.002	100
lro_2777405_x5	dre-miR-20b-3p	150	23	115	131	18	2	0.000651	100
lro_2794750_x5	oni-miR-10738	151	21	34	49	21	6	0.002	100
lro_2802211_x4	gmo-miR-11937-3p	151	22	69	84	2	17	0.002	100
lro_2806919_x4	oni-miR-10948	151	23	54	69	8	23	0.002	100
lro_2809063_x4	dre-miR-20b-3p	149	23	89	105	2	18	0.000646	100
lro_2810871_x4	abu-miR-10543	116	22	7	22	20	5	0.002	100
lro_2814911_x4	gmo-miR-458-5p	151	22	14	29	20	5	0.002	100
lro_2820043_x4	oni-miR-10948	151	23	70	85	8	23	0.002	100
lro_2824271_x4	abu-miR-10543	116	22	95	110	5	20	0.002	100
lro_2824919_x4	dre-miR-181b-3-3p	150	21	34	52	20	1	0.002	95
lro_2828939_x4	oni-miR-10655	116	24	20	35	18	3	0.002	100
lro_2837931_x4	oni-miR-10775	149	22	32	47	7	22	0.002	100
lro_2847303_x4	dre-miR-20b-3p	121	23	27	43	18	2	0.000512	100
lro_2852451_x4	oni-miR-10948	151	23	48	63	8	23	0.002	100
lro_2854047_x4	ssa-miR-15e-5p	151	21	72	87	1	16	0.002	100
lro_2854443_x4	ccr-miR-2192	148	21	11	26	16	1	0.002	100
lro_2855767_x4	dre-miR-722	151	24	84	99	16	1	0.002	100
lro_2859015_x4	oni-miR-10775	150	22	28	43	7	22	0.002	100
lro_2859695_x4	gmo-miR-458-5p	151	22	67	82	5	20	0.002	100
lro_2861031_x4	ssa-miR-145-5p	150	23	14	29	2	17	0.002	100
lro_2863507_x4	gmo-miR-29c-3p	151	22	124	139	7	22	0.002	100
lro_2870771_x4	tni-miR-20	150	23	62	77	18	3	0.002	100
lro_2890023_x4	oni-miR-10968	149	22	32	50	1	19	5e-05	100
lro_2892879_x4	eel-miR-11054-3p	150	23	101	119	23	5	5.03e-05	100
lro_2894091_x4	oni-miR-10869	151	22	116	131	2	17	0.002	100
lro_2896127_x4	ssa-miR-153a-5p	150	22	118	133	22	7	0.002	100
lro_2897183_x4	oni-miR-10579	151	22	131	146	7	22	0.002	100
lro_2899191_x4	dre-miR-20b-3p	150	23	79	95	18	2	0.000651	100
lro_2904415_x4	ccr-miR-2192	151	21	119	134	16	1	0.002	100
lro_2913643_x4	oni-miR-10948	151	23	93	108	5	20	0.002	100
lro_2920971_x4	gmo-miR-11251-3p	151	22	12	27	20	5	0.002	100
lro_2922447_x4	ccr-miR-2192	151	21	119	134	16	1	0.002	100
lro_2925975_x4	oni-miR-430a	150	22	52	67	16	1	0.002	100
lro_2930427_x4	oni-miR-10665	150	20	2	17	5	20	0.002	100
lro_2932803_x4	oni-miR-10840	150	22	63	78	22	7	0.002	100
lro_2938823_x4	ssa-miR-430b-5p	151	23	51	66	3	18	0.002	100
lro_2942507_x4	oni-miR-10948	151	23	43	58	8	23	0.002	100
lro_2943751_x4	oni-miR-10873	136	21	113	128	21	6	0.002	100
lro_2946639_x4	dre-miR-153a-5p	151	23	125	140	1	16	0.002	100
lro_2948459_x4	oni-miR-10709	151	24	123	138	19	4	0.002	100
lro_2956931_x4	tni-miR-223	151	21	32	47	17	2	0.002	100
lro_2958095_x4	ccr-miR-2192	151	21	116	131	16	1	0.002	100
lro_2969999_x4	ccr-miR-2192	150	21	131	146	1	16	0.002	100
lro_2972347_x4	oni-miR-10771	151	22	99	119	21	1	0.000182	95.238
lro_2974263_x4	ccr-miR-2192	151	21	118	137	20	1	0.000656	95
lro_2977691_x4	ssa-miR-130d-1-5p	151	22	24	41	18	1	0.000182	100
lro_2982091_x4	gmo-miR-11248-5p	151	22	105	120	16	1	0.002	100
lro_2991359_x4	ssa-miR-27d-5p	151	23	51	66	8	23	0.002	100
lro_3000639_x4	oni-miR-10790	151	23	15	30	22	7	0.002	100
lro_3012875_x4	oni-miR-10699	150	21	20	36	1	17	0.000651	100
lro_3014267_x4	oni-miR-10929	151	24	48	63	16	1	0.002	100
lro_3017355_x4	gmo-miR-11248-5p	150	22	64	79	16	1	0.002	100
lro_3020399_x4	oni-miR-10738	151	21	128	143	6	21	0.002	100
lro_3026587_x4	oni-miR-10835	138	22	93	111	1	19	4.59e-05	100
lro_3030799_x4	oni-miR-10709	151	24	14	29	4	19	0.002	100
lro_3031523_x4	dre-miR-181d-5p	151	24	87	102	1	16	0.002	100
lro_3036103_x4	ssa-miR-153a-5p	151	22	59	74	22	7	0.002	100
lro_3048227_x4	gmo-miR-11248-5p	151	22	81	96	1	16	0.002	100
lro_3052239_x4	oni-miR-29c	151	23	80	95	18	3	0.002	100
lro_3059243_x4	oni-miR-10582	108	22	79	94	2	17	0.002	100
lro_3066719_x4	oni-miR-727b	150	22	74	90	1	17	0.000651	100
lro_3067527_x4	ssa-miR-93a-5p	151	23	56	71	3	18	0.002	100
lro_3071195_x4	dre-miR-20b-3p	151	23	81	97	18	2	0.000656	100
lro_3071627_x4	ssa-miR-130d-1-5p	151	22	26	43	18	1	0.000182	100
lro_3074155_x4	oni-miR-10966	151	23	75	90	16	1	0.002	100
lro_3079639_x4	oni-miR-33b-3p	151	21	80	95	18	3	0.002	100
lro_3085679_x4	dre-miR-20b-3p	151	23	5	21	18	2	0.000656	100
lro_3095935_x4	oni-miR-430b	151	22	121	136	5	20	0.002	100
lro_3096867_x4	oni-miR-10655	116	24	82	97	3	18	0.002	100
lro_3098455_x4	ssa-miR-130d-1-5p	151	22	127	144	1	18	0.000182	100
lro_3109135_x4	oni-miR-10835	138	22	28	46	19	1	4.59e-05	100
lro_3110275_x4	dre-miR-20b-3p	149	23	109	125	2	18	0.000646	100
lro_3118419_x4	tni-miR-223	150	21	135	150	2	17	0.002	100
lro_3125407_x4	dre-miR-20b-3p	151	23	85	101	2	18	0.000656	100
lro_3126499_x4	mze-miR-10552	151	22	44	59	2	17	0.002	100
lro_3130363_x4	ipu-miR-7577	126	21	27	42	6	21	0.002	100
lro_3130835_x4	ccr-miR-2192	151	21	55	70	1	16	0.002	100
lro_3131959_x4	oni-miR-10907	151	23	33	48	3	18	0.002	100
lro_3148711_x4	dre-miR-738	138	23	123	138	19	4	0.002	100
lro_3149379_x4	oni-miR-10873	136	21	9	24	6	21	0.002	100
lro_3149839_x4	oni-miR-10917	150	24	72	90	22	3	0.002	95
lro_3156003_x4	oni-miR-10708	151	22	72	90	2	21	0.002	95
lro_3157471_x4	oni-miR-10582	108	22	15	30	17	2	0.002	100
lro_3157867_x4	ipu-miR-7577	126	21	85	100	21	6	0.002	100
lro_3160135_x4	eel-miR-11052-3p	151	21	3	18	1	16	0.002	100
lro_3160219_x4	gmo-miR-458-5p	150	22	8	23	20	5	0.002	100
lro_3161531_x4	dre-miR-20b-3p	121	23	79	95	2	18	0.000512	100
lro_3172955_x4	oni-miR-10745	149	22	4	20	1	17	0.000646	100
lro_3174399_x4	gmo-miR-11205-5p	151	21	21	37	2	18	0.000656	100
lro_3179411_x4	oni-miR-10948	148	23	6	21	5	20	0.002	100
lro_3179723_x4	ssa-miR-153a-5p	151	22	121	136	7	22	0.002	100
lro_3194240_x3	ipu-miR-7577	151	21	124	139	6	21	0.002	100
lro_3196856_x3	ssa-miR-200b-5p	92	22	2	17	6	21	0.001	100
lro_3200438_x3	tni-miR-196a	151	22	72	87	7	22	0.002	100
lro_3204500_x3	ipu-miR-7572	151	23	9	24	20	5	0.002	100
lro_3209555_x3	dre-miR-181d-5p	151	24	119	134	16	1	0.002	100
lro_3210041_x3	ssa-miR-8157-5p	150	22	65	82	2	19	0.000181	100
lro_3211778_x3	ssa-miR-93a-5p	151	23	119	134	18	3	0.002	100
lro_3218792_x3	ssa-miR-2187-3p	150	23	113	128	8	23	0.002	100
lro_3237896_x3	dre-miR-451	134	22	55	76	22	1	9.55e-07	100
lro_3238406_x3	oni-miR-10591	151	22	22	37	20	5	0.002	100
lro_3238649_x3	ssa-miR-142b-3p	151	24	35	58	24	1	8.43e-08	100
lro_3240665_x3	oni-miR-10625	151	23	134	149	23	8	0.002	100
lro_3242852_x3	ssa-miR-301b-5p	151	22	65	86	22	1	1.09e-06	100
lro_3253724_x3	ssa-miR-130d-1-5p	105	22	42	59	18	1	0.000121	100
lro_3256286_x3	ssa-miR-93a-5p	151	23	61	76	3	18	0.002	100
lro_3260714_x3	ssa-miR-200b-5p	92	22	76	91	21	6	0.001	100
lro_3267500_x3	tni-miR-196a	141	22	44	59	7	22	0.002	100
lro_3270923_x3	oni-miR-10948	151	23	124	139	23	8	0.002	100
lro_3271310_x3	dre-miR-7145	150	22	126	142	1	17	0.000651	100
lro_3272471_x3	gmo-miR-11936-3p	150	22	122	137	6	21	0.002	100
lro_3273170_x3	ipu-miR-737	151	22	133	148	3	18	0.002	100
lro_3273782_x3	oni-miR-10589	151	21	124	140	5	21	0.000656	100
lro_3273944_x3	oni-miR-10842	149	21	134	149	17	2	0.002	100
lro_3277517_x3	oni-miR-10842	150	21	37	52	2	17	0.002	100
lro_3279221_x3	oni-miR-10835	151	22	118	133	22	7	0.002	100
lro_3288134_x3	gmo-miR-92-5p	151	23	115	131	21	5	0.000656	100
lro_3289940_x3	oni-miR-10655	151	24	132	149	1	18	0.000182	100
lro_3292169_x3	oni-miR-10655	151	24	38	55	18	1	0.000182	100
lro_3293405_x3	dre-miR-429b	149	22	52	73	22	1	1.07e-06	100
lro_3293870_x3	dre-miR-723-3p	151	23	132	147	16	1	0.002	100
lro_3297572_x3	oni-miR-10764	151	24	98	113	18	3	0.002	100
lro_3298739_x3	oni-miR-10847	118	22	78	93	21	6	0.002	100
lro_3300317_x3	oni-miR-10645	150	22	91	107	5	21	0.000651	100
lro_3302045_x3	ssa-miR-153a-5p	138	22	112	127	7	22	0.002	100
lro_3309110_x3	gmo-miR-458-5p	138	22	8	23	5	20	0.002	100
lro_3309119_x3	ssa-miR-153a-5p	151	22	9	24	22	7	0.002	100
lro_3310037_x3	tni-miR-144	151	20	20	35	20	5	0.002	100
lro_3313253_x3	oni-miR-10764	150	24	50	65	3	18	0.002	100
lro_3318248_x3	tni-miR-210	133	22	94	115	1	22	9.47e-07	100
lro_3319013_x3	oni-miR-10597a	151	22	76	92	4	20	0.000656	100
lro_3323873_x3	ipu-miR-7554	121	19	77	92	1	16	0.002	100
lro_3325445_x3	gmo-miR-11937-3p	151	22	95	110	17	2	0.002	100
lro_3326423_x3	dre-miR-181b-3-3p	151	21	129	147	1	20	0.002	95
lro_3336329_x3	oni-miR-10948	150	23	64	79	20	5	0.002	100
lro_3336659_x3	pol-miR-21-3p	151	22	36	51	20	5	0.002	100
lro_3339380_x3	ssa-miR-449b-5p	151	21	136	151	20	5	0.002	100
lro_3339917_x3	oni-miR-10579	151	22	133	148	7	22	0.002	100
lro_3343433_x3	gmo-miR-11937-3p	151	22	71	86	2	17	0.002	100
lro_3345929_x3	ola-miR-181b-5p	150	24	66	89	1	24	8.36e-08	100
lro_3346814_x3	oni-miR-10907	151	23	84	99	18	3	0.002	100
lro_3347600_x3	tni-miR-210	133	22	19	40	22	1	9.47e-07	100
lro_3348161_x3	ccr-miR-2192	151	21	33	48	1	16	0.002	100
lro_3353639_x3	ccr-miR-2192	150	21	105	120	16	1	0.002	100
lro_3368921_x3	ssa-miR-145-5p	119	23	14	29	2	17	0.002	100
lro_3370907_x3	ssa-miR-145-5p	119	23	91	106	17	2	0.002	100
lro_3371030_x3	oni-miR-10745	151	22	19	35	1	17	0.000656	100
lro_3374678_x3	gmo-miR-458-5p	149	22	47	62	5	20	0.002	100
lro_3376856_x3	gmo-miR-1338-5p	151	22	133	148	7	22	0.002	100
lro_3379367_x3	gmo-miR-11936-3p	151	22	23	38	21	6	0.002	100
lro_3379727_x3	oni-miR-10959	150	22	46	62	22	6	0.000651	100
lro_3383948_x3	gmo-miR-458-5p	151	22	16	31	5	20	0.002	100
lro_3385076_x3	gmo-miR-11211-3p	133	23	59	74	19	4	0.002	100
lro_3389303_x3	dre-miR-451	150	22	90	111	22	1	1.08e-06	100
lro_3394334_x3	gmo-miR-458-5p	149	22	112	127	20	5	0.002	100
lro_3397235_x3	gmo-miR-129-4-5p	150	22	8	25	18	1	0.000181	100
lro_3398837_x3	ssa-miR-338a-4-5p	151	25	101	117	19	3	0.000656	100
lro_3399992_x3	pny-miR-135c-3p	151	22	135	150	20	5	0.002	100
lro_3410315_x3	ipu-miR-737	151	22	52	67	18	3	0.002	100
lro_3419033_x3	ssa-miR-148a-5p	150	23	63	78	4	19	0.002	100
lro_3420731_x3	tni-miR-196a	149	22	31	46	22	7	0.002	100
lro_3423902_x3	nbr-miR-10572	150	23	27	42	22	7	0.002	100
lro_3427415_x3	oni-miR-10907	148	23	108	123	3	18	0.002	100
lro_3427418_x3	dre-miR-738	138	23	1	16	4	19	0.002	100
lro_3432086_x3	oni-miR-10947	151	23	91	107	5	21	0.000656	100
lro_3442637_x3	tni-miR-196a	148	22	3	18	7	22	0.002	100
lro_3445469_x3	ssa-miR-15e-5p	151	21	132	147	1	16	0.002	100
lro_3448031_x3	oni-miR-10835	148	22	34	52	19	1	4.96e-05	100
lro_3450452_x3	oni-miR-10717	151	22	5	20	17	2	0.002	100
lro_3455279_x3	ssa-miR-29b-4-5p	147	22	25	40	4	19	0.002	100
lro_3455822_x3	oni-miR-10719	151	22	91	106	19	4	0.002	100
lro_3457013_x3	dre-miR-7133-3p	151	22	3	18	6	21	0.002	100
lro_3457052_x3	ssa-miR-449b-5p	151	21	94	109	5	20	0.002	100
lro_3457232_x3	oni-miR-10645	151	22	61	77	21	5	0.000656	100
lro_3461525_x3	ipu-miR-737	150	22	81	96	18	3	0.002	100
lro_3463865_x3	ola-miR-430d	151	22	51	67	6	22	0.000656	100
lro_3466544_x3	oni-miR-727b	151	22	115	131	1	17	0.000656	100
lro_3467177_x3	oni-miR-10655	151	24	61	76	18	3	0.002	100
lro_3471551_x3	oni-miR-10619	150	22	79	96	3	20	0.000181	100
lro_3472136_x3	oni-miR-10790	143	23	7	22	5	20	0.002	100
lro_3474824_x3	oni-miR-10719	150	22	123	138	4	19	0.002	100
lro_3479645_x3	ccr-miR-2192	151	21	77	97	21	1	0.000182	95.238
lro_3481487_x3	gmo-miR-11217-5p	148	21	62	78	20	4	0.000642	100
lro_3483047_x3	oni-miR-10798	151	22	6	21	3	18	0.002	100
lro_3483137_x3	gmo-miR-205-2-3p	146	22	19	34	21	6	0.002	100
lro_3484598_x3	ssa-miR-153a-5p	142	22	7	22	22	7	0.002	100
lro_3489230_x3	ssa-miR-153a-5p	138	22	12	27	22	7	0.002	100
lro_3489998_x3	ssa-miR-130d-1-5p	105	22	47	64	1	18	0.000121	100
lro_3491102_x3	oni-miR-10769	151	21	107	123	3	19	0.000656	100
lro_3497507_x3	oni-miR-10835	143	22	96	114	1	19	4.77e-05	100
lro_3500261_x3	oni-miR-10790	149	23	23	38	22	7	0.002	100
lro_3500360_x3	gmo-miR-7132b-3p	151	22	118	133	22	7	0.002	100
lro_3503915_x3	oni-miR-10866	117	22	7	22	18	3	0.002	100
lro_3505115_x3	abu-miR-10555	150	22	132	147	16	1	0.002	100
lro_3508349_x3	abu-miR-10558	151	22	36	51	7	22	0.002	100
lro_3509849_x3	dre-miR-723-5p	151	24	21	37	20	4	0.000656	100
lro_3513173_x3	ssa-miR-338a-4-5p	151	25	108	124	19	3	0.000656	100
lro_3514184_x3	oni-miR-430b	151	22	49	65	3	19	0.000656	100
lro_3516113_x3	ssa-miR-130d-1-5p	144	22	107	124	1	18	0.000173	100
lro_3522200_x3	ssa-miR-142b-3p	150	24	121	144	1	24	8.36e-08	100
lro_3526760_x3	oni-miR-10645	150	22	49	64	17	2	0.002	100
lro_3527903_x3	ipu-miR-34c	149	22	26	41	17	2	0.002	100
lro_3540935_x3	oni-miR-727b	150	22	26	42	17	1	0.000651	100
lro_3542786_x3	gmo-miR-11935-3p	151	21	75	90	2	17	0.002	100
lro_3545324_x3	ssa-miR-1-4-5p	150	23	82	101	3	21	0.002	95
lro_3546050_x3	ssa-miR-24b-5p	149	22	100	115	7	22	0.002	100
lro_3549038_x3	pny-miR-10549	150	22	134	149	22	7	0.002	100
lro_3549842_x3	ipu-miR-7554	121	19	30	45	16	1	0.002	100
lro_3552560_x3	ccr-miR-2192	151	21	9	24	16	1	0.002	100
lro_3553682_x3	oni-miR-10722	151	22	25	41	19	3	0.000656	100
lro_3556820_x3	oni-miR-10764	151	24	25	40	18	3	0.002	100
lro_3557354_x3	gmo-miR-206-5p	150	22	33	48	6	21	0.002	100
lro_3557888_x3	ccr-miR-2192	151	21	6	25	20	1	0.000656	95
lro_3561266_x3	oni-miR-10705	151	21	136	151	18	3	0.002	100
lro_3565193_x3	ipu-miR-34c	149	22	109	124	2	17	0.002	100
lro_3571736_x3	tni-miR-196a	149	22	4	19	7	22	0.002	100
lro_3573233_x3	dre-miR-7145	151	22	42	58	17	1	0.000656	100
lro_3574319_x3	oni-miR-10835	147	22	110	125	7	22	0.002	100
lro_3574721_x3	gmo-miR-458-5p	138	22	116	131	20	5	0.002	100
lro_3574937_x3	oni-miR-10709	151	24	25	40	4	19	0.002	100
lro_3575864_x3	gmo-miR-210-5p	151	22	11	26	21	6	0.002	100
lro_3575951_x3	oni-miR-10551	97	23	30	45	3	18	0.001	100
lro_3576239_x3	ssa-miR-130d-1-5p	151	22	119	136	1	18	0.000182	100
lro_3580436_x3	oni-miR-10589	151	21	40	56	5	21	0.000656	100
lro_3583493_x3	dre-miR-725-5p	151	22	105	120	22	7	0.002	100
lro_3583616_x3	dre-miR-20b-3p	149	23	109	125	2	18	0.000646	100
lro_3588452_x3	oni-miR-10866	117	22	96	111	3	18	0.002	100
lro_3591251_x3	nbr-miR-10572	129	23	88	103	7	22	0.002	100
lro_3596927_x3	ssa-miR-365-2-5p	151	23	11	27	3	19	0.000656	100
lro_3597221_x3	gmo-miR-458-5p	151	22	116	131	20	5	0.002	100
lro_3600299_x3	ssa-miR-499b-5p	151	22	27	42	22	7	0.002	100
lro_3604238_x3	ssa-miR-15e-5p	151	21	74	89	16	1	0.002	100
lro_3610565_x3	oni-miR-10835	147	22	23	38	22	7	0.002	100
lro_3617546_x3	eel-miR-11057-3p	151	22	7	23	19	3	0.000656	100
lro_3624737_x3	oni-miR-10835	151	22	53	68	7	22	0.002	100
lro_3625553_x3	ipu-miR-7577	151	21	97	112	21	6	0.002	100
lro_3628517_x3	oni-miR-10907	148	23	30	45	18	3	0.002	100
lro_3631838_x3	ssa-miR-29b-4-5p	123	22	80	95	19	4	0.002	100
lro_3632747_x3	oni-miR-10892	149	22	4	19	22	7	0.002	100
lro_3638447_x3	ssa-miR-29b-4-5p	151	22	17	32	4	19	0.002	100
lro_3660182_x3	ssa-miR-142b-3p	151	24	24	47	24	1	8.43e-08	100
lro_3660674_x3	ola-miR-430d	151	22	46	61	16	1	0.002	100
lro_3665012_x3	oni-miR-10738	147	21	11	26	21	6	0.002	100
lro_3689528_x3	gmo-miR-11935-3p	151	21	109	124	17	2	0.002	100
lro_3691565_x3	ssa-miR-196a-1-3p	151	23	126	145	2	20	0.002	95
lro_3691751_x3	oni-miR-10655	151	24	83	98	3	18	0.002	100
lro_3699512_x3	oni-miR-10870	150	22	117	132	3	18	0.002	100
lro_3701804_x3	oni-miR-10897	144	22	83	99	21	5	0.000622	100
lro_3715535_x3	oni-miR-10581a	144	22	35	51	19	3	0.000622	100
lro_3725525_x3	oni-miR-10938	114	22	20	38	22	3	0.002	95
lro_3734021_x3	oni-miR-10736	150	22	33	50	5	22	0.000181	100
lro_3734474_x3	oni-miR-10917	150	24	71	89	22	3	0.002	95
lro_3734858_x3	ssa-miR-148a-5p	150	23	98	113	19	4	0.002	100
lro_3736685_x3	ssa-miR-430b-5p	139	23	14	29	16	1	0.002	100
lro_3737186_x3	gmo-miR-24b-5p	149	22	6	21	22	7	0.002	100
lro_3739253_x3	ssa-miR-2187-3p	151	23	34	49	23	8	0.002	100
lro_3741152_x3	gmo-miR-11251-3p	128	22	78	93	20	5	0.002	100
lro_3742010_x3	ssa-miR-153a-5p	151	22	37	52	22	7	0.002	100
lro_3748373_x3	oni-miR-10734	151	20	13	28	17	2	0.002	100
lro_3760202_x3	ccr-miR-2192	151	21	33	48	1	16	0.002	100
lro_3761864_x3	oni-miR-10573b	112	22	7	23	1	17	0.000469	100
lro_3763946_x3	gmo-miR-11934-3p	151	23	52	67	5	20	0.002	100
lro_3775859_x3	oni-miR-10615a	149	21	3	18	21	6	0.002	100
lro_3777299_x3	ssa-miR-458-5p	151	22	75	92	21	4	0.000182	100
lro_3779570_x3	oni-miR-10847	118	22	26	41	6	21	0.002	100
lro_3781643_x3	oni-miR-10959	150	22	58	74	17	1	0.000651	100
lro_3781667_x3	oni-miR-10548d	150	22	19	38	1	20	0.000651	95
lro_3791132_x3	oni-miR-10959	150	22	83	99	1	17	0.000651	100
lro_3798353_x3	ssa-miR-430b-5p	139	23	111	126	1	16	0.002	100
lro_3803873_x3	tni-miR-196a	151	22	69	84	22	7	0.002	100
lro_3803954_x3	oni-miR-10897	144	22	46	62	5	21	0.000622	100
lro_3804413_x3	ssa-miR-8163-5p	105	23	2	17	16	1	0.002	100
lro_3809282_x3	gmo-miR-143-5p	114	23	70	92	23	1	2.21e-07	100
lro_3813200_x3	oni-miR-10771	151	22	97	117	21	1	0.000182	95.238
lro_3817226_x3	ssa-miR-196a-1-3p	151	23	88	107	20	2	0.002	95
lro_3819941_x3	oni-miR-10790	143	23	122	137	20	5	0.002	100
lro_3824228_x3	hhi-miR-7793	150	23	28	44	21	5	0.000651	100
lro_3831365_x3	gmo-miR-7552-3p	147	22	22	37	21	6	0.002	100
lro_3831596_x3	oni-miR-10870	149	22	32	47	18	3	0.002	100
lro_3837452_x3	oni-miR-10573b	112	22	90	106	17	1	0.000469	100
lro_3851348_x3	oni-miR-10654	150	22	98	113	5	20	0.002	100
lro_3852380_x3	oni-miR-10893	89	21	33	48	3	18	0.001	100
lro_3855581_x3	ssa-miR-130d-1-5p	144	22	21	38	18	1	0.000173	100
lro_3864491_x3	ipu-miR-7562	150	22	99	118	21	2	0.000651	95
lro_3875306_x3	dre-miR-7146-5p	150	21	5	25	21	1	0.000181	95.238
lro_3877742_x3	gmo-miR-11274-5p	151	23	134	149	23	8	0.002	100
lro_3884201_x3	ipu-miR-737	150	22	126	141	3	18	0.002	100
lro_3887228_x3	ssa-miR-24b-5p	151	22	48	63	22	7	0.002	100
lro_3892673_x3	gmo-miR-11217-5p	151	21	95	111	4	20	0.000656	100
lro_3896402_x3	ola-miR-430d	150	22	91	107	22	6	0.000651	100
lro_3899237_x3	tni-miR-196a	151	22	100	115	7	22	0.002	100
lro_3904769_x3	eel-miR-11051-5p	151	21	1	19	2	20	5.07e-05	100
lro_3907196_x3	oni-miR-10929	150	24	90	105	1	16	0.002	100
lro_3914462_x3	ccr-miR-2192	151	21	8	27	20	1	0.000656	95
lro_3915671_x3	ssa-miR-7552b-3p	150	22	13	29	19	3	0.000651	100
lro_3922211_x3	dre-miR-451	150	22	93	114	22	1	1.08e-06	100
lro_3927023_x3	ssa-miR-153a-5p	151	22	43	58	7	22	0.002	100
lro_3928391_x3	pny-miR-135c-3p	149	22	53	68	5	20	0.002	100
lro_3929042_x3	oni-miR-10699	151	21	17	33	17	1	0.000656	100
lro_3930500_x3	ola-miR-181b-5p	150	24	71	94	24	1	8.36e-08	100
lro_3933296_x3	gmo-miR-11224b-5p	151	22	95	110	20	5	0.002	100
lro_3933785_x3	ssa-miR-338a-4-5p	151	25	75	91	3	19	0.000656	100
lro_3935888_x3	oni-miR-10822	151	22	44	59	4	19	0.002	100
lro_3940271_x3	oni-miR-10835	143	22	30	48	19	1	4.77e-05	100
lro_3942326_x3	gmo-miR-143-5p	114	23	23	45	1	23	2.21e-07	100
lro_3944804_x3	gmo-miR-11211-3p	133	23	60	75	4	19	0.002	100
lro_3957077_x3	gmo-miR-11251-3p	128	22	36	51	5	20	0.002	100
lro_3969743_x3	ssa-miR-301b-5p	151	22	117	138	1	22	1.09e-06	100
lro_3975398_x3	oni-miR-10894	151	23	1	17	20	4	0.000656	100
lro_3976133_x3	oni-miR-727b	151	22	42	58	17	1	0.000656	100
lro_3977897_x3	ssa-miR-15e-5p	151	21	134	149	1	16	0.002	100
lro_3983333_x3	ola-miR-430d	150	22	90	106	22	6	0.000651	100
lro_3988310_x3	ipu-miR-737	151	22	15	30	3	18	0.002	100
lro_3992138_x3	oni-miR-10619	151	22	106	123	20	3	0.000182	100
lro_3994991_x3	oni-miR-10851	151	22	122	137	16	1	0.002	100
lro_3996701_x3	gmo-miR-11932-3p	151	22	59	75	1	17	0.000656	100
lro_4002089_x3	tni-miR-17	150	22	65	80	18	3	0.002	100
lro_4004246_x3	oni-miR-10761	150	22	68	83	5	20	0.002	100
lro_4005128_x3	ssa-miR-146d-2-3p	151	23	106	121	22	7	0.002	100
lro_4006382_x3	gmo-miR-205-2-3p	146	22	113	128	6	21	0.002	100
lro_4007729_x3	oni-miR-10851	151	22	72	87	1	16	0.002	100
lro_4009163_x3	oni-miR-10938	114	22	77	95	3	22	0.002	95
lro_4009334_x3	tni-miR-20	150	23	105	120	3	18	0.002	100
lro_4009712_x3	ssa-miR-153a-5p	142	22	121	136	7	22	0.002	100
lro_4016444_x3	gmo-miR-11224b-5p	151	22	7	22	17	2	0.002	100
lro_4019723_x3	ssa-miR-730a-5p	151	22	8	23	21	6	0.002	100
lro_4023242_x3	ipu-miR-737	150	22	17	32	18	3	0.002	100
lro_4025285_x3	oni-miR-10749	151	23	57	72	1	16	0.002	100
lro_4027778_x3	dre-miR-725-5p	151	22	41	56	7	22	0.002	100
lro_4028033_x3	oni-miR-10893	89	21	42	57	18	3	0.001	100
lro_4038333_x2	oni-miR-10853	151	22	76	92	17	1	0.000656	100
lro_4047817_x2	oni-miR-10581a	151	22	123	139	19	3	0.000656	100
lro_4048431_x2	ssa-miR-17-3-3p	151	23	112	127	7	22	0.002	100
lro_4050239_x2	oni-miR-727b	151	22	123	139	17	1	0.000656	100
lro_4050473_x2	gmo-miR-11258-5p	151	22	118	133	21	6	0.002	100
lro_4050571_x2	oni-miR-10870	151	22	67	86	3	22	0.000656	95
lro_4050943_x2	oni-miR-10892	130	22	83	98	7	22	0.002	100
lro_4051525_x2	oni-miR-33b-3p	136	21	52	67	16	1	0.002	100
lro_4053029_x2	ipu-miR-737	150	22	45	60	18	3	0.002	100
lro_4053489_x2	oni-miR-204b	130	22	1	17	20	4	0.000555	100
lro_4056169_x2	pny-miR-430b	151	22	43	58	19	4	0.002	100
lro_4061777_x2	oni-miR-10963	96	23	33	48	2	17	0.001	100
lro_4065021_x2	ssa-miR-143-3p	150	21	31	46	18	3	0.002	100
lro_4065603_x2	ssa-miR-30c-5p	139	24	29	52	1	24	7.69e-08	100
lro_4065711_x2	ssa-miR-15e-5p	151	21	120	135	16	1	0.002	100
lro_4066853_x2	pny-miR-184a	151	22	125	140	7	22	0.002	100
lro_4070237_x2	oni-miR-10736	148	22	65	82	22	5	0.000178	100
lro_4071863_x2	oni-miR-10897	151	22	31	46	17	2	0.002	100
lro_4073427_x2	ccr-miR-2192	149	21	37	52	1	16	0.002	100
lro_4075357_x2	ssa-miR-153a-5p	151	22	84	99	22	7	0.002	100
lro_4077157_x2	ssa-let-7c-5p	151	22	22	38	5	21	0.000656	100
lro_4079727_x2	gmo-miR-11937-3p	148	22	125	140	17	2	0.002	100
lro_4082519_x2	oni-miR-10938	150	22	134	149	1	16	0.002	100
lro_4083937_x2	oni-miR-10892	149	22	33	48	22	7	0.002	100
lro_4084815_x2	oni-miR-10626	151	22	67	83	20	4	0.000656	100
lro_4088781_x2	oni-miR-10798	150	22	84	99	3	18	0.002	100
lro_4093679_x2	pny-miR-31	134	23	57	72	23	8	0.002	100
lro_4095251_x2	abu-miR-10543	151	22	7	22	20	5	0.002	100
lro_4095267_x2	ssa-miR-7132a-3p	151	22	112	127	7	22	0.002	100
lro_4095669_x2	dre-miR-144-5p	142	23	102	124	23	1	2.83e-07	100
lro_4096155_x2	ssa-miR-196a-1-3p	151	23	68	87	20	2	0.002	95
lro_4096261_x2	dre-miR-722	132	24	34	49	1	16	0.002	100
lro_4099925_x2	hhi-miR-7790	151	21	50	65	4	19	0.002	100
lro_4100111_x2	gmo-miR-11274-5p	151	23	48	64	20	4	0.000656	100
lro_4100499_x2	oni-miR-10835	139	22	95	113	1	19	4.63e-05	100
lro_4102221_x2	eel-miR-11064-3p	151	23	108	123	1	16	0.002	100
lro_4103193_x2	ccr-miR-2192	150	21	74	89	1	16	0.002	100
lro_4104535_x2	oni-miR-10948	134	23	53	68	8	23	0.002	100
lro_4104801_x2	ccr-miR-2192	151	21	87	102	16	1	0.002	100
lro_4106287_x2	dre-miR-723-3p	151	23	28	43	19	4	0.002	100
lro_4108531_x2	ssa-miR-153a-5p	137	22	111	126	7	22	0.002	100
lro_4108793_x2	tni-let-7i	128	22	112	128	22	6	0.000546	100
lro_4109057_x2	ssa-miR-153a-5p	146	22	89	104	22	7	0.002	100
lro_4114751_x2	tni-miR-210	150	22	51	72	1	22	1.08e-06	100
lro_4125049_x2	oni-miR-10872	149	22	13	28	21	6	0.002	100
lro_4125427_x2	hhi-miR-430a	150	22	89	110	1	22	1.08e-06	100
lro_4126719_x2	oni-miR-10929	151	24	7	22	1	16	0.002	100
lro_4126913_x2	oni-miR-10835	150	22	1	18	18	1	0.000181	100
lro_4131935_x2	ssa-miR-15e-5p	151	21	3	18	16	1	0.002	100
lro_4132135_x2	ipu-miR-31	151	22	66	82	1	17	0.000656	100
lro_4135527_x2	ssa-miR-8163-5p	150	23	39	54	16	1	0.002	100
lro_4136031_x2	ccr-miR-2192	151	21	107	122	16	1	0.002	100
lro_4136277_x2	gmo-miR-7132b-3p	151	22	13	28	7	22	0.002	100
lro_4139845_x2	oni-miR-10855	131	22	100	115	19	4	0.002	100
lro_4141435_x2	gmo-miR-11274-5p	145	23	48	64	20	4	0.000627	100
lro_4141615_x2	eel-miR-11054-3p	106	23	54	69	20	5	0.002	100
lro_4142181_x2	oni-miR-10947	151	23	72	88	21	5	0.000656	100
lro_4145483_x2	tni-let-7i	151	22	84	99	7	22	0.002	100
lro_4152877_x2	oni-miR-204b	150	22	94	110	20	4	0.000651	100
lro_4152903_x2	oni-miR-10589	151	21	92	108	5	21	0.000656	100
lro_4154301_x2	oni-miR-10835	149	22	93	111	1	19	5e-05	100
lro_4155307_x2	ssa-miR-196a-1-3p	151	23	20	35	7	22	0.002	100
lro_4157331_x2	tni-miR-19b	151	23	14	29	18	3	0.002	100
lro_4158713_x2	ssa-miR-222b-5p	151	22	12	27	1	16	0.002	100
lro_4161177_x2	oni-miR-10835	147	22	35	53	19	1	4.92e-05	100
lro_4165347_x2	ssa-miR-190a-3p	151	22	29	45	4	20	0.000656	100
lro_4165863_x2	ccr-miR-2192	151	21	59	76	3	20	0.000182	100
lro_4167909_x2	ipu-miR-7577	146	21	26	41	6	21	0.002	100
lro_4168667_x2	oni-miR-204b	145	22	129	145	4	20	0.000627	100
lro_4169429_x2	oni-miR-10626	151	22	115	131	4	20	0.000656	100
lro_4172551_x2	ipu-miR-737	150	22	99	114	3	18	0.002	100
lro_4173499_x2	oni-miR-10709	140	24	84	99	3	18	0.002	100
lro_4174325_x2	dre-miR-19c-3p	151	23	8	23	7	22	0.002	100
lro_4176547_x2	dre-miR-181b-3p	151	22	47	63	6	22	0.000656	100
lro_4178945_x2	oni-miR-10948	119	23	65	80	23	8	0.002	100
lro_4180541_x2	dre-miR-181b-3-3p	149	21	110	128	20	1	0.002	95
lro_4184549_x2	tni-miR-144	142	20	77	92	5	20	0.002	100
lro_4185043_x2	gmo-miR-11192-5p	141	25	20	35	3	18	0.002	100
lro_4185137_x2	ssa-miR-20a-3-3p	151	23	34	49	18	3	0.002	100
lro_4186205_x2	ssa-miR-430b-3p	151	23	10	25	1	16	0.002	100
lro_4186835_x2	ssa-miR-153a-2-5p	149	21	90	105	18	3	0.002	100
lro_4193103_x2	oni-miR-10738	151	21	129	144	6	21	0.002	100
lro_4194991_x2	oni-miR-10655	150	24	47	64	1	18	0.000181	100
lro_4198191_x2	oni-miR-727b	151	22	116	132	1	17	0.000656	100
lro_4200777_x2	tni-miR-223	150	21	65	80	2	17	0.002	100
lro_4201733_x2	oni-miR-10977	151	22	27	42	19	4	0.002	100
lro_4203181_x2	ssa-miR-29b-4-5p	120	22	82	97	4	19	0.002	100
lro_4203663_x2	oni-miR-10948	150	23	92	107	23	8	0.002	100
lro_4206571_x2	gmo-miR-11224b-5p	128	22	68	83	5	20	0.002	100
lro_4207167_x2	ssa-miR-93a-5p	151	23	56	71	3	18	0.002	100
lro_4208799_x2	ipu-miR-737	151	22	118	133	18	3	0.002	100
lro_4210001_x2	ssa-miR-129-3p	150	22	40	56	5	21	0.000651	100
lro_4210593_x2	ssa-miR-130d-1-5p	151	22	42	59	18	1	0.000182	100
lro_4213055_x2	ipu-miR-7572	151	23	8	23	5	20	0.002	100
lro_4214723_x2	tni-miR-9	120	23	29	44	23	8	0.002	100
lro_4214785_x2	oni-miR-10790	151	23	66	81	7	22	0.002	100
lro_4218605_x2	tni-miR-144	150	20	101	116	5	20	0.002	100
lro_4219287_x2	oni-miR-430b	150	22	35	51	3	19	0.000651	100
lro_4219991_x2	tni-miR-19a	149	23	19	41	23	1	2.99e-07	100
lro_4224137_x2	dre-miR-430c-3p	150	22	45	66	22	1	1.08e-06	100
lro_4226051_x2	oni-miR-10551	97	23	53	68	18	3	0.001	100
lro_4228421_x2	dre-miR-725-3p	151	22	34	49	2	17	0.002	100
lro_4231075_x2	dre-miR-20b-3p	149	23	37	53	18	2	0.000646	100
lro_4233163_x2	oni-miR-10775	122	22	63	78	22	7	0.002	100
lro_4234177_x2	ssa-miR-301c-5p	133	22	47	62	1	16	0.002	100
lro_4234779_x2	gmo-miR-11220a-5p	151	21	73	88	2	17	0.002	100
lro_4235489_x2	gmo-miR-24b-5p	151	22	15	30	22	7	0.002	100
lro_4243643_x2	ipu-miR-7566	140	21	55	71	19	3	0.000603	100
lro_4246871_x2	hhi-miR-7790	150	21	4	19	4	19	0.002	100
lro_4248459_x2	ipu-miR-205	151	23	95	117	1	23	3.03e-07	100
lro_4248547_x2	oni-miR-33b-3p	151	21	125	140	16	1	0.002	100
lro_4264283_x2	gmo-miR-11217-5p	151	21	47	65	20	1	0.002	95
lro_4283459_x2	hhi-miR-7793	151	23	121	137	5	21	0.000656	100
lro_4287933_x2	oni-miR-10736	120	22	93	110	5	22	0.000141	100
lro_4289105_x2	dre-miR-429b	151	22	103	124	1	22	1.09e-06	100
lro_4289413_x2	oni-miR-10842	151	21	26	41	2	17	0.002	100
lro_4289703_x2	tni-miR-375	151	22	45	66	22	1	1.09e-06	100
lro_4292777_x2	pny-miR-184a	151	22	136	151	22	7	0.002	100
lro_4297615_x2	oni-miR-10822	106	22	10	25	19	4	0.002	100
lro_4297845_x2	gmo-miR-196b-5p	151	21	43	58	1	16	0.002	100
lro_4298195_x2	ola-miR-101a-3p	140	21	62	77	1	16	0.002	100
lro_4301871_x2	ssa-miR-29b-4-5p	151	22	81	96	4	19	0.002	100
lro_4305169_x2	dre-miR-7149-3p	150	23	105	127	1	23	1.4e-05	95.652
lro_4306817_x2	dre-miR-181b-3p	77	22	35	56	22	1	5.01e-07	100
lro_4307933_x2	ipu-miR-737	124	22	41	56	18	3	0.002	100
lro_4308863_x2	ssa-miR-15d-5p	151	21	100	115	17	2	0.002	100
lro_4310301_x2	tni-miR-144	151	20	54	69	5	20	0.002	100
lro_4311457_x2	gmo-miR-11224b-5p	128	22	46	61	20	5	0.002	100
lro_4313071_x2	oni-miR-10736	102	22	32	49	5	22	0.000117	100
lro_4313203_x2	dre-miR-181b-3-3p	115	21	30	48	1	20	0.002	95
lro_4314431_x2	ssa-miR-730a-5p	150	22	109	124	21	6	0.002	100
lro_4316073_x2	oni-miR-10607	92	23	17	36	22	3	8.03e-06	100
lro_4319857_x2	dre-miR-181b-3p	141	22	8	29	1	22	1.01e-06	100
lro_4324145_x2	oni-miR-10947	141	23	104	120	5	21	0.000608	100
lro_4325709_x2	ssa-miR-93a-5p	151	23	79	94	3	18	0.002	100
lro_4327895_x2	oni-miR-10949	151	22	35	50	17	2	0.002	100
lro_4330191_x2	oni-miR-10966	151	23	65	80	1	16	0.002	100
lro_4331907_x2	oni-miR-10756	112	21	12	27	1	16	0.002	100
lro_4337195_x2	dre-miR-2192	151	21	57	72	3	18	0.002	100
lro_4340111_x2	oni-miR-10820	119	22	70	85	22	7	0.002	100
lro_4340419_x2	tni-miR-144	142	20	51	66	20	5	0.002	100
lro_4340867_x2	ssa-miR-20a-3-3p	151	23	62	77	18	3	0.002	100
lro_4343193_x2	ipu-miR-31	150	22	102	118	17	1	0.000651	100
lro_4346195_x2	gmo-miR-187-5p	112	22	62	78	19	3	0.000469	100
lro_4351231_x2	oni-miR-10626	141	22	119	135	4	20	0.000608	100
lro_4351457_x2	ipu-miR-457a	151	22	122	141	1	20	1.41e-05	100
lro_4353695_x2	gmo-miR-11932-3p	138	22	13	29	1	17	0.000594	100
lro_4354475_x2	ipu-miR-7551	104	19	74	89	2	17	0.002	100
lro_4358387_x2	tni-miR-29b	151	22	93	108	16	1	0.002	100
lro_4364711_x2	oni-miR-727b	150	22	8	24	1	17	0.000651	100
lro_4366419_x2	ssa-miR-29b-4-5p	131	22	82	97	19	4	0.002	100
lro_4367805_x2	dre-miR-181b-3-3p	151	21	112	130	1	20	0.002	95
lro_4368413_x2	oni-miR-10835	151	22	90	105	7	22	0.002	100
lro_4369641_x2	ssa-miR-153a-5p	132	22	111	126	7	22	0.002	100
lro_4371573_x2	gmo-miR-11932-3p	122	22	40	55	22	7	0.002	100
lro_4372663_x2	gmo-miR-11935-3p	151	21	19	34	17	2	0.002	100
lro_4379031_x2	gmo-miR-30b-3p	115	22	78	93	5	20	0.002	100
lro_4381801_x2	oni-miR-33b-3p	149	21	21	36	1	16	0.002	100
lro_4381993_x2	ssa-miR-146d-2-3p	151	23	104	119	22	7	0.002	100
lro_4383315_x2	ola-miR-430d	150	22	131	150	1	20	1.4e-05	100
lro_4386529_x2	oni-miR-10775	150	22	45	60	7	22	0.002	100
lro_4387673_x2	oni-miR-10743	150	21	65	80	16	1	0.002	100
lro_4390341_x2	abu-miR-10543	150	22	95	110	5	20	0.002	100
lro_4390751_x2	gmo-miR-29c-5p	151	23	21	36	7	22	0.002	100
lro_4391881_x2	dre-miR-29b3-5p	151	24	4	19	3	18	0.002	100
lro_4391997_x2	ccr-miR-2192	150	21	52	71	1	20	0.000651	95
lro_4392553_x2	oni-miR-10581a	144	22	94	110	3	19	0.000622	100
lro_4392761_x2	gmo-miR-458-5p	142	22	98	113	20	5	0.002	100
lro_4395595_x2	oni-miR-10948	144	23	82	97	23	8	0.002	100
lro_4402245_x2	ssa-miR-30c-5p	139	24	88	111	24	1	7.69e-08	100
lro_4407383_x2	oni-miR-10625	151	23	112	131	4	23	0.000656	95
lro_4408069_x2	ssa-miR-143-3p	150	21	119	134	3	18	0.002	100
lro_4408219_x2	oni-miR-451b	122	22	9	26	22	5	0.000144	100
lro_4408501_x2	ssa-miR-93a-5p	150	23	105	120	18	3	0.002	100
lro_4409135_x2	oni-miR-10738	149	21	35	50	21	6	0.002	100
lro_4410845_x2	oni-miR-10947	151	23	34	50	21	5	0.000656	100
lro_4415719_x2	gmo-miR-11934-3p	125	23	57	72	21	6	0.002	100
lro_4417261_x2	ssa-miR-730a-5p	123	22	14	29	6	21	0.002	100
lro_4420789_x2	hhi-miR-7790	151	21	133	148	19	4	0.002	100
lro_4420813_x2	ssa-miR-7132a-3p	151	22	55	70	22	7	0.002	100
lro_4421855_x2	ssa-miR-200b-5p	151	22	98	113	6	21	0.002	100
lro_4422031_x2	oni-miR-10736	120	22	11	28	22	5	0.000141	100
lro_4423609_x2	oni-miR-10626	150	22	32	48	20	4	0.000651	100
lro_4429949_x2	hhi-miR-7793	151	23	117	133	21	5	0.000656	100
lro_4440279_x2	ccr-miR-2192	150	21	114	134	1	21	0.000181	95.238
lro_4441213_x2	ipu-miR-737	150	22	96	111	3	18	0.002	100
lro_4442083_x2	tni-miR-100	132	22	39	54	17	2	0.002	100
lro_4443411_x2	tni-miR-365	151	22	57	72	6	21	0.002	100
lro_4443683_x2	oni-miR-10917	150	24	133	148	3	18	0.002	100
lro_4445393_x2	oni-miR-10840	151	22	2	17	7	22	0.002	100
lro_4452047_x2	oni-miR-449c	151	24	11	26	9	24	0.002	100
lro_4452303_x2	oni-miR-10626	142	22	89	105	20	4	0.000613	100
lro_4452323_x2	ssa-miR-205b-2-3p	150	22	39	54	1	16	0.002	100
lro_4452517_x2	oni-miR-10835	139	22	27	45	19	1	4.63e-05	100
lro_4458699_x2	dre-miR-7132-5p	150	22	32	47	5	20	0.002	100
lro_4459653_x2	dre-miR-20b-3p	149	23	79	95	2	18	0.000646	100
lro_4459733_x2	gmo-miR-11274-5p	145	23	82	98	4	20	0.000627	100
lro_4460807_x2	dre-miR-196a-3p	151	22	26	41	20	5	0.002	100
lro_4463057_x2	ssa-miR-430b-5p	142	23	77	92	18	3	0.002	100
lro_4466585_x2	oni-miR-727b	150	22	33	49	17	1	0.000651	100
lro_4468029_x2	oni-miR-10966	140	23	75	90	16	1	0.002	100
lro_4468939_x2	oni-miR-10968	150	22	96	112	3	19	0.000651	100
lro_4473841_x2	ccr-miR-2192	129	21	84	99	16	1	0.002	100
lro_4476355_x2	ssa-miR-153a-5p	149	22	11	26	22	7	0.002	100
lro_4479883_x2	ssa-miR-153a-5p	151	22	98	113	22	7	0.002	100
lro_4484337_x2	dre-miR-125b-3-3p	148	22	132	148	20	4	0.000642	100
lro_4486609_x2	ssa-miR-15c-2-3p	151	22	62	77	18	3	0.002	100
lro_4488491_x2	ccr-miR-2192	131	21	94	109	1	16	0.002	100
lro_4489131_x2	gmo-miR-736-5p	150	22	92	107	22	7	0.002	100
lro_4489215_x2	oni-miR-10600	150	22	74	94	21	1	0.000181	95.238
lro_4489521_x2	tni-miR-100	132	22	79	94	2	17	0.002	100
lro_4490191_x2	oni-miR-10938	151	22	98	114	4	20	0.000656	100
lro_4491205_x2	dre-miR-29b3-5p	151	24	121	136	23	8	0.002	100
lro_4492969_x2	ccr-miR-2192	150	21	105	120	16	1	0.002	100
lro_4493659_x2	gmo-miR-458-5p	143	22	115	130	20	5	0.002	100
lro_4494411_x2	gmo-miR-11211-3p	150	23	31	46	4	19	0.002	100
lro_4499797_x2	ssa-miR-190a-5p	151	24	119	140	3	23	0.000182	95.455
lro_4500163_x2	oni-miR-10968	148	22	116	132	19	3	0.000642	100
lro_4501599_x2	ssa-miR-454-3p	133	25	3	22	21	2	0.00057	95
lro_4507351_x2	ssa-miR-146d-2-3p	149	23	129	144	7	22	0.002	100
lro_4508177_x2	oni-miR-10626	151	22	12	28	4	20	0.000656	100
lro_4508397_x2	oni-miR-10775	150	22	20	35	7	22	0.002	100
lro_4509495_x2	oni-miR-10600	140	22	12	27	22	7	0.002	100
lro_4510381_x2	tni-miR-22a	151	22	110	125	17	2	0.002	100
lro_4512675_x2	ipu-miR-19a	150	21	58	74	21	5	0.000651	100
lro_4513537_x2	gmo-miR-11932-3p	122	22	68	83	7	22	0.002	100
lro_4513945_x2	dre-miR-731	150	24	60	83	24	1	8.36e-08	100
lro_4514033_x2	ssa-miR-15b-5p	151	21	24	41	1	18	0.000182	100
lro_4515131_x2	eel-miR-7132-5p	151	22	11	26	19	4	0.002	100
lro_4517243_x2	ssa-miR-93a-5p	150	23	2	17	21	6	0.002	100
lro_4518195_x2	gmo-miR-11932-3p	151	22	116	132	17	1	0.000656	100
lro_4518459_x2	abu-miR-10556b	131	22	33	50	4	21	0.000156	100
lro_4519699_x2	dre-miR-181d-5p	150	24	53	68	3	18	0.002	100
lro_4519967_x2	oni-miR-10970	151	21	34	50	20	4	0.000656	100
lro_4521675_x2	gmo-miR-458-5p	143	22	14	29	5	20	0.002	100
lro_4522231_x2	ssa-miR-301c-5p	143	22	35	50	16	1	0.002	100
lro_4523553_x2	ssa-miR-29b-3-5p	150	23	13	28	6	21	0.002	100
lro_4526629_x2	oni-miR-33b-3p	151	21	25	40	1	16	0.002	100
lro_4533827_x2	oni-miR-10910	124	22	63	78	1	16	0.002	100
lro_4534245_x2	gmo-miR-11932-3p	151	22	121	137	17	1	0.000656	100
lro_4534327_x2	ssa-miR-93a-5p	150	23	72	87	3	18	0.002	100
lro_4535819_x2	ssa-miR-736-5p	151	22	51	66	22	7	0.002	100
lro_4537099_x2	oni-miR-10835	148	22	1	17	3	19	0.000642	100
lro_4543939_x2	gmo-miR-30b-3p	151	22	58	73	20	5	0.002	100
lro_4544049_x2	hhi-miR-7788	151	22	42	57	21	6	0.002	100
lro_4544873_x2	oni-miR-10790	151	23	132	148	20	4	0.000656	100
lro_4545673_x2	oni-miR-10835	147	22	95	113	1	19	4.92e-05	100
lro_4547049_x2	ssa-miR-458-5p	151	22	13	28	6	21	0.002	100
lro_4549247_x2	dre-miR-181b-3p	151	22	123	139	22	6	0.000656	100
lro_4549435_x2	ssa-miR-153a-5p	132	22	7	22	22	7	0.002	100
lro_4553353_x2	ipu-miR-7551	104	19	16	31	17	2	0.002	100
lro_4555053_x2	ola-miR-194-3p	132	22	52	67	2	17	0.002	100
lro_4556037_x2	ipu-miR-7577	130	21	92	107	21	6	0.002	100
lro_4558191_x2	ola-miR-101a-3p	140	21	64	79	16	1	0.002	100
lro_4558287_x2	ssa-miR-153a-5p	151	22	11	26	22	7	0.002	100
lro_4559095_x2	oni-miR-10891	148	24	5	23	2	21	0.002	95
lro_4560181_x2	oni-miR-727b	150	22	118	134	1	17	0.000651	100
lro_4564517_x2	dre-miR-181b-3p	77	22	22	43	1	22	5.01e-07	100
lro_4567153_x2	ssa-miR-101a-5p	151	23	84	99	19	4	0.002	100
lro_4569777_x2	oni-miR-10775	122	22	45	60	7	22	0.002	100
lro_4569877_x2	oni-miR-449b-5p	151	22	27	42	6	21	0.002	100
lro_4570381_x2	tni-miR-190	122	22	41	57	17	1	0.000517	100
lro_4573027_x2	ipu-miR-737	124	22	69	84	3	18	0.002	100
lro_4573441_x2	ccr-miR-2192	136	21	38	53	16	1	0.002	100
lro_4573611_x2	dre-miR-430c-3p	150	22	80	101	22	1	1.08e-06	100
lro_4573719_x2	dre-miR-181d-5p	151	24	112	127	16	1	0.002	100
lro_4574219_x2	ipu-miR-7b	149	23	93	108	22	7	0.002	100
lro_4576929_x2	oni-miR-10749	150	23	1	16	7	22	0.002	100
lro_4577719_x2	ssa-miR-29b-4-5p	131	22	35	50	4	19	0.002	100
lro_4578759_x2	eel-miR-11056-5p	151	22	96	111	6	21	0.002	100
lro_4581623_x2	oni-miR-10948	144	23	48	63	8	23	0.002	100
lro_4581839_x2	oni-miR-10902	150	25	119	134	17	2	0.002	100
lro_4584277_x2	oni-miR-10605	151	22	77	92	16	1	0.002	100
lro_4584811_x2	ssa-miR-153a-5p	151	22	4	19	22	7	0.002	100
lro_4584963_x2	oni-miR-10840	151	22	124	139	4	19	0.002	100
lro_4587147_x2	gmo-miR-7550-5p	123	18	66	83	18	1	0.000145	100
lro_4597171_x2	tni-miR-19b	142	23	107	122	3	18	0.002	100
lro_4598401_x2	oni-miR-10578	148	22	36	51	4	19	0.002	100
lro_4599869_x2	abu-miR-16c	106	23	76	91	4	19	0.002	100
lro_4599929_x2	dre-miR-181d-5p	150	24	77	92	1	16	0.002	100
lro_4600051_x2	oni-miR-10948	151	23	50	65	8	23	0.002	100
lro_4605933_x2	eel-miR-11054-3p	106	23	38	53	5	20	0.002	100
lro_4607613_x2	oni-miR-10579	151	22	7	22	22	7	0.002	100
lro_4611997_x2	oni-miR-10633	149	22	92	107	1	16	0.002	100
lro_4619595_x2	pny-miR-728	150	22	81	96	16	1	0.002	100
lro_4619873_x2	gmo-miR-11258-5p	149	22	103	118	6	21	0.002	100
lro_4620563_x2	oni-miR-449b-5p	151	22	135	150	21	6	0.002	100
lro_4620629_x2	dre-miR-20b-3p	151	23	51	67	2	18	0.000656	100
lro_4623671_x2	oni-miR-10811	136	22	94	113	22	3	0.000584	95
lro_4624325_x2	gmo-miR-11935-3p	148	21	97	112	2	17	0.002	100
lro_4624359_x2	oni-miR-10948	134	23	67	82	23	8	0.002	100
lro_4624465_x2	ipu-miR-7566	140	21	70	86	3	19	0.000603	100
lro_4627157_x2	oni-miR-10705	151	21	20	35	3	18	0.002	100
lro_4629859_x2	dre-miR-181d-5p	151	24	53	68	1	16	0.002	100
lro_4630487_x2	oni-miR-10771	146	22	71	91	1	21	0.000176	95.238
lro_4632469_x2	gmo-miR-29a-3-5p	130	23	7	22	5	20	0.002	100
lro_4632545_x2	ccr-miR-2192	151	21	75	90	1	16	0.002	100
lro_4632723_x2	oni-miR-204b	150	22	41	57	4	20	0.000651	100
lro_4640415_x2	dre-miR-7133-3p	149	22	42	57	6	21	0.002	100
lro_4643499_x2	oni-miR-10709	140	24	42	57	18	3	0.002	100
lro_4645457_x2	eel-miR-7132-5p	125	22	9	24	19	4	0.002	100
lro_4647371_x2	oni-miR-10891	134	24	92	108	17	1	0.000575	100
lro_4651445_x2	oni-miR-10847	150	22	66	83	19	2	0.000181	100
lro_4651701_x2	ssa-miR-30c-5p	151	24	134	150	22	6	0.000656	100
lro_4653683_x2	oni-miR-10548b	150	23	127	143	6	22	0.000651	100
lro_4662719_x2	ssa-miR-139-5p	151	23	12	27	19	4	0.002	100
lro_4662963_x2	ssa-miR-190a-5p	151	24	57	78	23	3	0.000182	95.455
lro_4663187_x2	oni-miR-10654	151	22	96	111	20	5	0.002	100
lro_4667795_x2	tni-miR-365	151	22	79	94	21	6	0.002	100
lro_4669031_x2	dre-miR-128-3-5p	133	23	58	73	23	8	0.002	100
lro_4670129_x2	oni-miR-10811	151	22	45	61	17	1	0.000656	100
lro_4670921_x2	ssa-miR-301c-5p	133	22	72	87	16	1	0.002	100
lro_4671383_x2	oni-miR-10736	102	22	54	71	22	5	0.000117	100
lro_4673697_x2	ssa-miR-17-3-3p	129	23	87	102	7	22	0.002	100
lro_4674529_x2	abu-miR-10558	111	22	94	109	22	7	0.002	100
lro_4682173_x2	oni-miR-10963	149	23	122	137	17	2	0.002	100
lro_4682625_x2	oni-miR-10589	150	21	48	64	21	5	0.000651	100
lro_4685297_x2	oni-miR-10878	151	25	10	25	17	2	0.002	100
lro_4690349_x2	tni-miR-22a	150	22	119	134	17	2	0.002	100
lro_4693613_x2	ssa-miR-143-3p	143	21	30	45	18	3	0.002	100
lro_4698895_x2	oni-miR-10820	119	22	35	50	7	22	0.002	100
lro_4699029_x2	ssa-miR-153a-5p	151	22	102	117	17	2	0.002	100
lro_4699149_x2	gmo-miR-101a-5p	150	23	66	81	23	8	0.002	100
lro_4699979_x2	gmo-miR-11274-5p	151	23	93	108	8	23	0.002	100
lro_4702439_x2	oni-miR-10548d	151	22	82	97	6	21	0.002	100
lro_4706869_x2	oni-miR-10683	150	21	101	116	2	17	0.002	100
lro_4707899_x2	oni-miR-10938	151	22	133	148	2	17	0.002	100
lro_4709507_x2	gmo-miR-11935-3p	122	21	37	52	17	2	0.002	100
lro_4711859_x2	ssa-miR-93a-5p	151	23	118	133	18	3	0.002	100
lro_4713567_x2	ssa-miR-724-5p	149	22	111	132	1	22	1.07e-06	100
lro_4715495_x2	oni-miR-10743	151	21	105	120	16	1	0.002	100
lro_4718823_x2	oni-miR-10732	151	22	108	126	20	1	0.002	95
lro_4719289_x2	oni-miR-10897	151	22	82	103	2	22	0.000182	95.455
lro_4726549_x2	oni-miR-10874	151	22	13	29	18	2	0.000656	100
lro_4730323_x2	ssa-miR-101a-5p	150	23	40	55	4	19	0.002	100
lro_4730613_x2	ssa-miR-15e-5p	151	21	108	123	16	1	0.002	100
lro_4730865_x2	ssa-miR-33b-5p	151	21	84	99	17	2	0.002	100
lro_4731875_x2	oni-miR-10654	151	22	31	46	20	5	0.002	100
lro_4732121_x2	ssa-miR-128-3-5p	124	23	41	56	8	23	0.002	100
lro_4734165_x2	oni-miR-10633	105	22	63	78	1	16	0.002	100
lro_4736701_x2	gmo-miR-7552-3p	151	22	30	48	1	19	5.07e-05	100
lro_4737935_x2	ssa-miR-130d-1-5p	151	22	48	65	18	1	0.000182	100
lro_4740427_x2	gmo-miR-11935-3p	151	21	51	66	17	2	0.002	100
lro_4740959_x2	gmo-miR-7550-5p	123	18	41	58	1	18	0.000145	100
lro_4746011_x2	oni-miR-10605	151	22	83	98	1	16	0.002	100
lro_4747859_x2	dre-miR-29b3-5p	150	24	22	37	8	23	0.002	100
lro_4749665_x2	ssa-miR-130d-1-5p	150	22	94	111	1	18	0.000181	100
lro_4750919_x2	oni-miR-10717	151	22	125	141	22	6	0.000656	100
lro_4755073_x2	oni-miR-10835	151	22	53	68	22	7	0.002	100
lro_4759895_x2	ssa-miR-1-4-5p	151	23	63	82	3	21	0.002	95
lro_4763837_x2	ssa-miR-153a-5p	133	22	75	90	22	7	0.002	100
lro_4765065_x2	oni-miR-10842	151	21	136	151	17	2	0.002	100
lro_4771195_x2	tni-miR-142b	151	22	127	148	1	22	1.09e-06	100
lro_4771845_x2	gmo-miR-11274-5p	151	23	32	47	23	8	0.002	100
lro_4772025_x2	tni-miR-19a	151	23	104	119	23	8	0.002	100
lro_4773991_x2	oni-miR-10709	150	24	9	24	17	2	0.002	100
lro_4780511_x2	ccr-miR-2192	136	21	84	99	1	16	0.002	100
lro_4786145_x2	oni-miR-10589	151	21	111	127	21	5	0.000656	100
lro_4787311_x2	oni-miR-10815	151	21	65	80	1	16	0.002	100
lro_4787829_x2	oni-miR-10840	150	22	16	31	7	22	0.002	100
lro_4789697_x2	oni-miR-10948	151	23	65	80	23	8	0.002	100
lro_4793801_x2	ssa-miR-128-3-5p	124	23	69	84	23	8	0.002	100
lro_4795165_x2	oni-miR-33b-3p	136	21	70	85	1	16	0.002	100
lro_4796021_x2	oni-miR-10842	151	21	48	63	17	2	0.002	100
lro_4797251_x2	hhi-miR-430a	151	22	12	33	1	22	1.09e-06	100
lro_4799675_x2	gmo-miR-11274-5p	151	23	71	87	23	7	0.000656	100
lro_4800175_x2	oni-miR-10738	147	21	122	137	6	21	0.002	100
lro_4800643_x2	ccr-miR-2192	129	21	31	46	1	16	0.002	100
lro_4801315_x2	dre-miR-20b-3p	146	23	106	122	2	18	0.000632	100
lro_4802073_x2	ipu-miR-196d	148	23	131	146	23	8	0.002	100
lro_4812961_x2	gmo-miR-30c-3p	151	22	49	64	19	4	0.002	100
lro_4814681_x2	dre-miR-128-3-5p	133	23	61	76	8	23	0.002	100
lro_4816837_x2	oni-miR-10761	151	22	74	90	4	20	0.000656	100
lro_4817711_x2	ssa-miR-153a-5p	137	22	12	27	22	7	0.002	100
lro_4819939_x2	ccr-miR-2192	151	21	46	61	1	16	0.002	100
lro_4820687_x2	dre-miR-144-5p	142	23	19	41	1	23	2.83e-07	100
lro_4822433_x2	oni-miR-10811	136	22	24	43	3	22	0.000584	95
lro_4823625_x2	oni-miR-10873	150	21	114	129	3	18	0.002	100
lro_4824163_x2	oni-miR-10959	126	22	94	109	19	4	0.002	100
lro_4825417_x2	oni-miR-10626	151	22	101	117	20	4	0.000656	100
lro_4826149_x2	oni-miR-10611	149	22	102	117	1	16	0.002	100
lro_4827849_x2	tni-miR-210	151	22	89	110	22	1	1.09e-06	100
lro_4830555_x2	gmo-miR-11935-3p	149	21	28	43	2	17	0.002	100
lro_4838645_x2	oni-miR-10769	151	21	83	99	3	19	0.000656	100
lro_4839011_x2	abu-miR-10558	111	22	3	18	7	22	0.002	100
lro_4840995_x2	oni-miR-33b-3p	151	21	96	111	3	18	0.002	100
lro_4843627_x2	hhi-miR-7793	149	23	60	76	5	21	0.000646	100
lro_4845069_x2	dre-miR-451	151	22	62	83	22	1	1.09e-06	100
lro_4845705_x2	gmo-miR-11220a-5p	148	21	70	85	17	2	0.002	100
lro_4846655_x2	ssa-miR-93a-5p	151	23	58	73	3	18	0.002	100
lro_4849417_x2	ssa-miR-16c-3p	150	23	73	88	5	20	0.002	100
lro_4849525_x2	ssa-miR-205b-4-3p	148	22	21	36	22	7	0.002	100
lro_4850205_x2	gmo-miR-11935-3p	151	21	87	102	17	2	0.002	100
lro_4851143_x2	gmo-miR-458-5p	150	22	117	132	20	5	0.002	100
lro_4852515_x2	oni-miR-10855	131	22	17	32	4	19	0.002	100
lro_4855965_x2	oni-miR-10947	150	23	12	27	22	7	0.002	100
lro_4862625_x2	oni-miR-10655	151	24	115	132	18	1	0.000182	100
lro_4864451_x2	oni-miR-10726	150	22	113	129	2	18	0.000651	100
lro_4866227_x2	pny-miR-184a	150	22	115	130	7	22	0.002	100
lro_4868113_x2	oni-miR-10822	106	22	82	97	4	19	0.002	100
lro_4870005_x2	oni-miR-10970	150	21	111	127	20	4	0.000651	100
lro_4870821_x2	gmo-miR-11274-5p	151	23	121	137	7	23	0.000656	100
lro_4877251_x2	ssa-miR-15e-5p	140	21	3	18	16	1	0.002	100
lro_4879519_x2	oni-miR-10743	151	21	70	85	16	1	0.002	100
lro_4879623_x2	tni-miR-196a	130	22	112	127	22	7	0.002	100
lro_4884427_x2	eel-miR-11054-3p	151	23	53	71	5	23	5.07e-05	100
lro_4892983_x2	ssa-miR-430b-5p	151	23	121	136	18	3	0.002	100
lro_4893859_x2	ssa-miR-130d-1-5p	151	22	49	66	18	1	0.000182	100
lro_4895651_x2	oni-miR-10589	132	21	74	90	21	5	0.000565	100
lro_4895831_x2	tni-miR-194	151	21	29	44	3	18	0.002	100
lro_4897101_x2	oni-miR-727b	148	22	83	99	1	17	0.000642	100
lro_4897225_x2	pol-miR-144-3p	150	22	29	50	1	22	1.08e-06	100
lro_4901071_x2	tni-miR-9	151	23	118	133	8	23	0.002	100
lro_4902195_x2	dre-miR-141-3p	151	22	123	144	1	22	1.09e-06	100
lro_4904931_x2	oni-miR-10736	150	22	52	69	22	5	0.000181	100
lro_4905375_x2	dre-miR-144-5p	150	23	101	123	23	1	3.01e-07	100
lro_4906575_x2	ipu-miR-7572	150	23	32	47	20	5	0.002	100
lro_4907097_x2	dre-miR-725-5p	112	22	18	33	22	7	0.002	100
lro_4907869_x2	oni-miR-10966	122	23	33	48	1	16	0.002	100
lro_4909985_x2	oni-miR-10822	150	22	81	96	19	4	0.002	100
lro_4909987_x2	oni-miR-10938	151	22	27	42	17	2	0.002	100
lro_4911071_x2	gmo-miR-33b-2-3p	149	21	128	143	16	1	0.002	100
lro_4914213_x2	ssa-miR-153a-5p	128	22	111	126	7	22	0.002	100
lro_4915323_x2	gmo-miR-737-3p	151	20	4	19	4	19	0.002	100
lro_4916217_x2	ssa-miR-146d-2-3p	151	23	47	62	7	22	0.002	100
lro_4919265_x2	oni-miR-10675	151	22	32	52	1	21	0.000182	95.238
lro_4925787_x2	gmo-miR-1338-5p	147	22	3	18	22	7	0.002	100
lro_4925891_x2	dre-miR-181b-3-3p	115	21	68	86	20	1	0.002	95
lro_4929303_x2	ola-miR-30d-3p	150	22	126	142	17	1	0.000651	100
lro_4930503_x2	gmo-miR-11251-3p	139	22	60	75	20	5	0.002	100
lro_4932001_x2	dre-miR-430b-3p	149	23	94	115	22	1	1.07e-06	100
lro_4933651_x2	dre-miR-7132-3p	150	22	78	93	4	19	0.002	100
lro_4938911_x2	tni-miR-144	151	20	96	111	5	20	0.002	100
lro_4938977_x2	tni-miR-20	106	23	11	26	18	3	0.002	100
lro_4942587_x2	ccr-miR-2192	120	21	6	25	21	2	0.000508	95
lro_4947429_x2	ssa-miR-7132a-3p	151	22	31	46	22	7	0.002	100
lro_4951145_x2	ipu-miR-203c	141	22	44	59	22	7	0.002	100
lro_4954193_x2	ccr-miR-2192	150	21	105	120	1	16	0.002	100
lro_4954609_x2	oni-miR-10761	150	22	69	85	20	4	0.000651	100
lro_4957203_x2	tni-miR-196a	151	22	59	74	22	7	0.002	100
lro_4957539_x2	ssa-miR-730a-5p	123	22	95	110	21	6	0.002	100
lro_4959629_x2	ssa-miR-18a-3p	151	24	19	40	22	1	5.07e-05	95.455
lro_4961771_x2	oni-miR-10595	151	22	27	42	6	21	0.002	100
lro_4964869_x2	oni-miR-10741	151	21	70	86	21	5	0.000656	100
lro_4965659_x2	oni-miR-10604	150	22	130	145	17	2	0.002	100
lro_4966083_x2	ssa-miR-125b-3-3p	151	22	10	27	3	20	0.000182	100
lro_4967563_x2	oni-miR-10626	151	22	82	98	4	20	0.000656	100
lro_4969239_x2	ssa-miR-142b-3p	151	24	112	135	1	24	8.43e-08	100
lro_4972587_x2	gmo-miR-11274-5p	151	23	131	146	23	8	0.002	100
lro_4974389_x2	ssa-miR-8163-5p	105	23	89	104	1	16	0.002	100
lro_4978789_x2	pny-miR-7132b	151	22	117	132	3	18	0.002	100
lro_4980829_x2	gmo-miR-11211-3p	150	23	17	32	19	4	0.002	100
lro_4980869_x2	tni-miR-196a	84	22	69	84	22	7	0.001	100
lro_4984573_x2	ssa-miR-20a-1-3p	121	23	68	83	1	16	0.002	100
lro_4987793_x2	abu-miR-10564	151	22	40	55	17	2	0.002	100
lro_4987797_x2	tni-let-7i	128	22	1	17	6	22	0.000546	100
lro_4987947_x2	dre-miR-430i-5p	149	21	80	95	4	19	0.002	100
lro_4991377_x2	gmo-miR-11274-5p	150	23	3	18	23	8	0.002	100
lro_4994067_x2	ssa-miR-205b-4-3p	123	22	61	80	1	21	0.000522	95.238
lro_4994737_x2	dre-miR-7133-3p	151	22	30	45	21	6	0.002	100
lro_4997759_x2	ssa-miR-338a-4-5p	151	25	76	92	19	3	0.000656	100
lro_5000073_x2	ssa-miR-130d-2-5p	148	22	97	112	20	5	0.002	100
lro_5000359_x2	gmo-miR-11251-3p	127	22	55	70	20	5	0.002	100
lro_5002225_x2	oni-miR-33b-3p	124	21	76	91	1	16	0.002	100
lro_5002519_x2	gmo-miR-8825-5p	150	22	65	80	1	16	0.002	100
lro_5003841_x2	dre-miR-125b-3-3p	149	22	73	89	4	20	0.000646	100
lro_5007243_x2	oni-miR-10948	119	23	75	90	8	23	0.002	100
lro_5007827_x2	dre-miR-451	151	22	96	117	22	1	1.09e-06	100
lro_5008145_x2	dre-miR-203b-3p	150	22	70	87	18	1	0.000181	100
lro_5014015_x2	oni-miR-7565	150	21	95	110	6	21	0.002	100
lro_5015253_x2	ssa-miR-1788-5p	151	20	52	67	4	19	0.002	100
lro_5018903_x2	gmo-miR-458-5p	151	22	134	149	5	20	0.002	100
lro_5020445_x2	ssa-miR-8157-3p	151	22	125	140	20	5	0.002	100
lro_5022913_x2	nbr-miR-10570	118	22	22	37	22	7	0.002	100
lro_5023625_x2	abu-miR-10550-5p	149	23	97	112	2	17	0.002	100
lro_5024353_x2	ssa-miR-130d-3-5p	151	22	30	45	19	4	0.002	100
lro_5024533_x2	tni-miR-142b	151	22	6	27	22	1	1.09e-06	100
lro_5032371_x2	oni-miR-10736	151	22	119	136	22	5	0.000182	100
lro_5033725_x2	oni-miR-10948	150	23	105	120	23	8	0.002	100
lro_5040665_x2	gmo-miR-11937-3p	151	22	57	72	2	17	0.002	100
lro_5042579_x2	ssa-miR-30c-5p	149	24	60	76	6	22	0.000646	100
lro_5048181_x2	ssa-miR-153a-5p	151	22	134	149	22	7	0.002	100
lro_5048853_x2	oni-miR-10597a	151	22	64	80	20	4	0.000656	100
lro_5050457_x2	gmo-miR-30b-3p	150	22	131	146	20	5	0.002	100
lro_5054017_x2	oni-miR-10736	150	22	82	99	5	22	0.000181	100
lro_5054283_x2	oni-miR-10775	151	22	118	133	22	7	0.002	100
lro_5062789_x2	gmo-miR-219-3-3p	150	22	124	139	2	17	0.002	100
lro_5069399_x2	oni-miR-10589	151	21	51	67	5	21	0.000656	100
lro_5072371_x2	oni-miR-727b	149	22	104	120	17	1	0.000646	100
lro_5073765_x2	pny-miR-184a	151	22	123	138	7	22	0.002	100
lro_5076311_x2	tni-miR-196a	130	22	4	19	7	22	0.002	100
lro_5082211_x2	oni-miR-10948	143	23	66	81	23	8	0.002	100
lro_5084031_x2	dre-miR-16c-5p	143	22	22	37	6	21	0.002	100
lro_5086985_x2	ssa-miR-16c-3p	151	23	83	98	20	5	0.002	100
lro_5087885_x2	dre-miR-725-5p	112	22	80	95	7	22	0.002	100
lro_5089089_x2	oni-miR-430b	151	22	34	50	3	19	0.000656	100
lro_5090057_x2	tni-miR-144	151	20	63	78	20	5	0.002	100
lro_5092719_x2	ssa-miR-93a-5p	150	23	123	138	3	18	0.002	100
lro_5095123_x2	oni-miR-10789	151	22	36	51	5	20	0.002	100
lro_5096909_x2	oni-miR-10948	128	23	66	81	23	8	0.002	100
lro_5097883_x2	ipu-miR-7573	151	23	1	23	23	1	1.41e-05	95.652
lro_5099767_x2	ssa-miR-148a-5p	150	23	101	116	19	4	0.002	100
lro_5104445_x2	oni-miR-10707	148	23	133	148	19	4	0.002	100
lro_5113851_x2	oni-miR-10920	126	22	74	91	22	5	0.000149	100
lro_5114271_x2	eel-miR-11056-5p	151	22	103	118	21	6	0.002	100
lro_5116903_x2	ccr-miR-2192	146	21	123	138	1	16	0.002	100
lro_5118715_x2	gmo-miR-11931-5p	147	24	5	20	6	21	0.002	100
lro_5120293_x2	oni-miR-10963	149	23	13	28	2	17	0.002	100
lro_5120439_x2	oni-miR-10607	92	23	57	76	3	22	8.03e-06	100
lro_5122539_x2	ssa-miR-146d-2-3p	138	23	122	137	22	7	0.002	100
lro_5122941_x2	ssa-miR-29b-2-5p	151	25	20	35	24	9	0.002	100
lro_5122961_x2	ssa-miR-8157-3p	150	22	47	62	5	20	0.002	100
lro_5123913_x2	pny-miR-10555	140	23	62	77	17	2	0.002	100
lro_5132531_x2	dre-miR-144-5p	151	23	28	50	1	23	3.03e-07	100
lro_5134351_x2	gmo-miR-7552-3p	151	22	6	24	1	19	5.07e-05	100
lro_5134477_x2	gmo-miR-11932-3p	138	22	110	126	17	1	0.000594	100
lro_5138267_x2	gmo-miR-30b-3p	115	22	23	38	20	5	0.002	100
lro_5138487_x2	tni-miR-19b	150	23	120	135	3	18	0.002	100
lro_5139257_x2	ssa-miR-205b-4-3p	123	22	44	63	21	1	0.000522	95.238
lro_5143311_x2	oni-miR-10897	112	22	39	54	2	17	0.002	100
lro_5144145_x2	oni-miR-10745	151	22	103	119	17	1	0.000656	100
lro_5144339_x2	ccr-miR-2192	151	21	64	79	16	1	0.002	100
lro_5147341_x2	dre-miR-181b-3-3p	151	21	32	50	20	1	0.002	95
lro_5148091_x2	ssa-miR-203b-5p	151	22	100	115	2	17	0.002	100
lro_5148207_x2	oni-miR-430b	150	22	61	76	20	5	0.002	100
lro_5148537_x2	ssa-miR-133b-5p	150	22	128	143	4	19	0.002	100
lro_5154685_x2	oni-miR-10626	142	22	38	54	4	20	0.000613	100
lro_5157123_x2	ssa-miR-153a-5p	106	22	50	65	7	22	0.002	100
lro_5157303_x2	ssa-miR-200a-3p	151	23	51	73	23	1	3.03e-07	100
lro_5167549_x2	ssa-miR-29b-3-5p	150	23	1	16	16	1	0.002	100
lro_5168681_x2	pny-miR-150	150	24	60	82	24	2	3.01e-07	100
lro_5168897_x2	oni-miR-10605	150	22	62	77	16	1	0.002	100
lro_5169127_x2	ssa-miR-26d-5p	150	22	95	110	22	7	0.002	100
lro_5170509_x2	pny-miR-184a	150	22	27	42	22	7	0.002	100
lro_5174453_x2	oni-miR-10902	151	25	114	129	17	2	0.002	100
lro_5175247_x2	ccr-miR-2192	120	21	1	16	1	16	0.002	100
lro_5177045_x2	ccr-miR-2192	120	21	38	53	16	1	0.002	100
lro_5177997_x2	ipu-miR-737	151	22	89	104	18	3	0.002	100
lro_5178001_x2	oni-miR-10626	151	22	71	87	17	1	0.000656	100
lro_5178821_x2	oni-miR-430b	151	22	107	123	19	3	0.000656	100
lro_5179157_x2	dre-miR-451	151	22	55	76	22	1	1.09e-06	100
lro_5181187_x2	oni-miR-10697b	151	21	5	21	20	4	0.000656	100
lro_5183757_x2	ssa-miR-143-3p	102	21	49	64	18	3	0.002	100
lro_5184677_x2	oni-miR-10705	147	21	84	99	17	2	0.002	100
lro_5187851_x2	ccr-miR-2192	150	21	10	25	16	1	0.002	100
lro_5190699_x2	tni-miR-196a	84	22	1	16	7	22	0.001	100
lro_5192109_x2	gmo-miR-11205-5p	151	21	101	117	18	2	0.000656	100
lro_5192427_x2	ccr-miR-2192	146	21	9	24	16	1	0.002	100
lro_5204443_x2	oni-miR-10790	137	23	66	83	3	20	0.000164	100
lro_5208305_x2	ssa-miR-93a-5p	150	23	85	100	18	3	0.002	100
lro_5210583_x2	ssa-miR-30c-5p	151	24	93	109	22	6	0.000656	100
lro_5211391_x2	ssa-let-7f-5p	139	22	72	87	20	5	0.002	100
lro_5212351_x2	ssa-miR-133a-3p	135	22	78	94	22	6	0.000579	100
lro_5212993_x2	ola-miR-194-3p	151	22	116	131	17	2	0.002	100
lro_5213683_x2	gmo-miR-7133-3p	151	22	6	21	19	4	0.002	100
lro_5215581_x2	ipu-miR-205	149	23	64	86	23	1	2.99e-07	100
lro_5216883_x2	oni-miR-10563	151	22	45	62	3	20	0.000182	100
lro_5217229_x2	oni-miR-10736	145	22	71	88	5	22	0.000174	100
lro_5218485_x2	oni-miR-33b-3p	150	21	34	49	1	16	0.002	100
lro_5219093_x2	tni-miR-196a	151	22	64	79	22	7	0.002	100
lro_5221799_x2	oni-miR-204b	145	22	1	17	20	4	0.000627	100
lro_5229929_x2	dre-miR-738	92	23	76	92	1	17	0.000373	100
lro_5233443_x2	ssa-miR-200a-3p	151	23	124	146	1	23	3.03e-07	100
lro_5233901_x2	ssa-miR-146a-3p	150	23	30	45	6	21	0.002	100
lro_5237121_x2	gmo-miR-458-5p	144	22	16	31	5	20	0.002	100
lro_5246567_x2	oni-miR-10647	133	22	68	83	1	16	0.002	100
lro_5250969_x2	oni-miR-10929	151	24	133	148	16	1	0.002	100
lro_5251045_x2	gmo-miR-8825-5p	150	22	11	26	20	5	0.002	100
lro_5252691_x2	oni-miR-10948	119	23	40	55	8	23	0.002	100
lro_5253487_x2	oni-miR-10840	135	22	14	29	4	19	0.002	100
lro_5259963_x2	ssa-miR-153a-5p	106	22	42	57	22	7	0.002	100
lro_5260003_x2	gmo-miR-30c-3p	151	22	22	37	19	4	0.002	100
lro_5269627_x2	dre-miR-203a-5p	150	24	42	65	1	24	8.36e-08	100
lro_5271943_x2	ola-miR-194-3p	150	22	34	49	2	17	0.002	100
lro_5273311_x2	gmo-miR-451-5p	150	21	15	31	19	3	0.000651	100
lro_5275925_x2	tni-miR-458	142	22	103	118	7	22	0.002	100
lro_5278469_x2	oni-miR-10822	130	22	33	48	19	4	0.002	100
lro_5285471_x2	oni-miR-10778	147	23	65	81	19	3	0.000637	100
lro_5286917_x2	oni-miR-10948	151	23	101	116	23	8	0.002	100
lro_5287555_x2	ola-miR-430d	150	22	91	109	19	1	5.03e-05	100
lro_5290191_x2	dre-miR-2192	115	21	62	77	18	3	0.002	100
lro_5293549_x2	ssa-miR-15b-5p	151	21	15	32	1	18	0.000182	100
lro_5295615_x2	oni-miR-10938	150	22	2	17	16	1	0.002	100
lro_5296297_x2	oni-miR-10653	150	21	15	30	1	16	0.002	100
lro_5298111_x2	hhi-miR-430a	149	22	3	24	1	22	1.07e-06	100
lro_5298153_x2	ssa-miR-27d-5p	150	23	16	31	7	22	0.002	100
lro_5299573_x2	ssa-miR-30c-5p	151	24	10	26	22	6	0.000656	100
lro_5301653_x2	pny-miR-10555	140	23	64	79	2	17	0.002	100
lro_5305911_x2	hhi-miR-7793	138	23	92	108	5	21	0.000594	100
lro_5307405_x2	tni-miR-17	150	22	41	56	3	18	0.002	100
lro_5308955_x2	dre-miR-722	124	24	11	26	2	17	0.002	100
lro_5309417_x2	tni-miR-196a	151	22	4	19	7	22	0.002	100
lro_5310403_x2	ssa-miR-130d-1-5p	151	22	49	66	18	1	0.000182	100
lro_5314119_x2	ccr-miR-2192	120	21	96	115	2	21	0.000508	95
lro_5315241_x2	dre-miR-725-3p	135	22	22	37	2	17	0.002	100
lro_5316557_x2	oni-miR-10948	151	23	66	81	8	23	0.002	100
lro_5319041_x2	oni-miR-10815	150	21	7	22	1	16	0.002	100
lro_5322403_x2	ssa-miR-128-3-5p	133	23	45	60	23	8	0.002	100
lro_5323807_x2	tni-miR-365	151	22	79	94	21	6	0.002	100
lro_5325853_x2	gmo-miR-1338-5p	151	22	124	139	7	22	0.002	100
lro_5326191_x2	gmo-miR-11935-3p	122	21	71	86	2	17	0.002	100
lro_5326543_x2	ccr-miR-2192	151	21	49	64	16	1	0.002	100
lro_5329705_x2	ipu-miR-457a	151	22	52	71	20	1	1.41e-05	100
lro_5329945_x2	oni-miR-10741	151	21	107	123	21	5	0.000656	100
lro_5330019_x2	ssa-miR-153a-5p	141	22	76	91	22	7	0.002	100
lro_5330377_x2	oni-miR-10778	147	23	67	83	3	19	0.000637	100
lro_5334575_x2	dre-miR-181b-3p	141	22	113	134	22	1	1.01e-06	100
lro_5334859_x2	oni-miR-10604	149	22	12	27	7	22	0.002	100
lro_5336015_x2	dre-miR-152	150	22	38	53	22	7	0.002	100
lro_5336851_x2	dre-miR-196a-3p	151	22	85	100	5	20	0.002	100
lro_5338809_x2	pny-miR-184a	149	22	11	26	7	22	0.002	100
lro_5342005_x2	ccr-miR-2192	133	21	27	42	16	1	0.002	100
lro_5342451_x2	ssa-miR-724-5p	151	22	117	138	22	1	1.09e-06	100
lro_5343595_x2	gmo-miR-11217-5p	151	21	20	38	20	1	0.002	95
lro_5344813_x2	dre-miR-451	150	22	109	130	22	1	1.08e-06	100
lro_5352535_x2	oni-miR-10798	151	22	66	81	18	3	0.002	100
lro_5364565_x2	oni-miR-10840	151	22	94	109	22	7	0.002	100
lro_5366713_x2	pny-miR-150	151	24	111	133	2	24	3.03e-07	100
lro_5368467_x2	gmo-miR-11935-3p	151	21	74	89	2	17	0.002	100
lro_5369571_x2	oni-miR-10683	149	21	105	120	17	2	0.002	100
lro_5371629_x2	dre-miR-430i-5p	151	21	112	127	19	4	0.002	100
lro_5375341_x2	gmo-miR-736-5p	151	22	51	66	7	22	0.002	100
lro_5376263_x2	oni-miR-10902	150	25	25	40	2	17	0.002	100
lro_5376883_x2	oni-miR-727b	151	22	1	17	17	1	0.000656	100
lro_5384275_x2	gmo-miR-210-5p	151	22	95	110	21	6	0.002	100
lro_5395231_x2	oni-miR-10891	148	24	126	144	21	2	0.002	95
lro_5396349_x2	oni-miR-10654	151	22	20	35	20	5	0.002	100
lro_5398553_x2	ssa-miR-205b-4-3p	151	22	130	145	7	22	0.002	100
lro_5407247_x2	ssa-miR-301c-5p	149	22	72	87	16	1	0.002	100
lro_5408773_x2	oni-miR-10626	150	22	133	149	20	4	0.000651	100
lro_5413303_x2	tni-miR-144	149	20	100	115	5	20	0.002	100
lro_5417861_x2	ssa-miR-27d-5p	151	23	41	56	6	21	0.002	100
lro_5420321_x2	ccr-miR-2192	150	21	21	41	21	1	0.000181	95.238
lro_5422491_x2	oni-miR-10950	151	24	13	29	2	18	0.000656	100
lro_5424283_x2	ipu-miR-7b	151	23	91	113	23	1	3.03e-07	100
lro_5425187_x2	ssa-miR-219b-3p	149	22	43	59	21	5	0.000646	100
lro_5429883_x2	tni-let-7j	143	22	14	29	7	22	0.002	100
lro_5430907_x2	dre-miR-430b-3p	150	23	25	46	22	1	1.08e-06	100
lro_5431057_x2	ssa-miR-200b-5p	151	22	21	36	22	7	0.002	100
lro_5431093_x2	ssa-miR-17-3-3p	150	23	6	21	22	7	0.002	100
lro_5431263_x2	oni-miR-10677	151	23	12	27	2	17	0.002	100
lro_5435479_x2	gmo-miR-11274-5p	151	23	5	20	23	8	0.002	100
lro_5435609_x2	ipu-miR-3618	151	22	91	112	22	1	1.09e-06	100
lro_5436023_x2	dre-miR-222b	136	23	1	16	2	17	0.002	100
lro_5436139_x2	oni-miR-10578	151	22	35	50	4	19	0.002	100
lro_5436909_x2	ipu-miR-16c	151	21	21	36	20	5	0.002	100
lro_5443749_x2	oni-miR-430b	150	22	18	33	20	5	0.002	100
lro_5444235_x2	oni-miR-10573b	151	22	28	43	1	16	0.002	100
lro_5444717_x2	ssa-miR-430c-5p	150	22	68	83	1	16	0.002	100
lro_5447151_x2	pny-miR-10555	150	23	125	140	2	17	0.002	100
lro_5454179_x2	oni-miR-10835	150	22	125	140	7	22	0.002	100
lro_5457663_x2	oni-miR-10840	135	22	107	122	19	4	0.002	100
lro_5459319_x2	ssa-miR-153a-5p	133	22	44	59	7	22	0.002	100
lro_5460345_x2	abu-miR-16c	106	23	16	31	19	4	0.002	100
lro_5462923_x2	ssa-miR-15b-5p	148	21	124	141	18	1	0.000178	100
lro_5463017_x2	ssa-miR-1-4-5p	151	23	100	119	21	3	0.002	95
lro_5466437_x2	oni-miR-10726	145	22	122	138	2	18	0.000627	100
lro_5472093_x2	oni-miR-430b	151	22	120	135	5	20	0.002	100
lro_5472135_x2	oni-miR-10653	151	21	21	36	21	6	0.002	100
lro_5472239_x2	oni-miR-10948	143	23	63	78	8	23	0.002	100
lro_5472403_x2	ipu-let-7j	150	22	102	117	17	2	0.002	100
lro_5474485_x2	oni-miR-10736	151	22	111	128	22	5	0.000182	100
lro_5474791_x2	oni-miR-10798	150	22	18	33	3	18	0.002	100
lro_5475307_x2	oni-miR-204b	130	22	114	130	4	20	0.000555	100
lro_5476675_x2	oni-miR-10726	145	22	8	24	18	2	0.000627	100
lro_5477611_x2	oni-miR-10948	149	23	111	126	23	8	0.002	100
lro_5478119_x2	oni-miR-10910	124	22	47	62	16	1	0.002	100
lro_5481035_x2	gmo-miR-11205-5p	151	21	122	138	2	18	0.000656	100
lro_5483715_x2	gmo-miR-1338-5p	149	22	30	45	22	7	0.002	100
lro_5485519_x2	ssa-miR-93a-5p	151	23	80	95	18	3	0.002	100
lro_5486229_x2	tni-miR-144	148	20	32	47	20	5	0.002	100
lro_5487139_x2	ssa-miR-1-4-5p	151	23	14	29	16	1	0.002	100
lro_5489147_x2	oni-miR-10770	150	22	4	19	5	20	0.002	100
lro_5489411_x2	ssa-miR-17-3-3p	151	23	109	124	22	7	0.002	100
lro_5492395_x2	ssa-miR-93a-5p	151	23	94	109	18	3	0.002	100
lro_5495643_x2	oni-miR-10897	148	22	102	118	21	5	0.000642	100
lro_5497571_x2	tni-miR-19b	128	23	23	38	18	3	0.002	100
lro_5497833_x2	tni-miR-365	151	22	88	103	6	21	0.002	100
lro_5499877_x2	oni-miR-10589	151	21	82	98	21	5	0.000656	100
lro_5500477_x2	ssa-miR-93a-5p	150	23	51	66	3	18	0.002	100
lro_5503963_x2	oni-miR-10589	132	21	43	59	5	21	0.000565	100
lro_5504421_x2	ipu-miR-737	151	22	31	46	3	18	0.002	100
lro_5505735_x2	gmo-miR-458-5p	151	22	16	31	5	20	0.002	100
lro_5506389_x2	oni-miR-10710	151	24	48	63	21	6	0.002	100
lro_5506799_x2	tni-miR-204a	150	22	13	28	1	16	0.002	100
lro_5509621_x2	oni-miR-10665	151	20	9	24	5	20	0.002	100
lro_5510757_x2	ccr-miR-2192	131	21	23	38	16	1	0.002	100
lro_5514405_x2	ccr-miR-2192	120	21	68	83	1	16	0.002	100
lro_5516503_x2	ssa-miR-454-3p	133	25	112	131	2	21	0.00057	95
lro_5516659_x2	ola-miR-30d-3p	148	22	12	28	1	17	0.000642	100
lro_5517353_x2	tni-miR-19b	128	23	91	106	3	18	0.002	100
lro_5520123_x2	gmo-miR-11935-3p	151	21	37	52	17	2	0.002	100
lro_5522113_x2	abu-miR-10556b	131	22	82	99	21	4	0.000156	100
lro_5523625_x2	oni-miR-10790	150	23	22	38	4	20	0.000651	100
lro_5524119_x2	ssa-miR-15e-5p	140	21	123	138	1	16	0.002	100
lro_5524863_x2	gmo-miR-458-5p	151	22	37	52	20	5	0.002	100
lro_5530219_x2	gmo-miR-11935-3p	151	21	33	48	2	17	0.002	100
lro_5530975_x2	gmo-miR-11932-3p	150	22	119	135	1	17	0.000651	100
lro_5535679_x2	dre-miR-196a-3p	150	22	66	81	20	5	0.002	100
lro_5540573_x2	gmo-miR-11935-3p	151	21	72	87	17	2	0.002	100
lro_5541573_x2	oni-miR-10756	112	21	86	101	16	1	0.002	100
lro_5544877_x2	oni-miR-10948	150	23	44	59	8	23	0.002	100
lro_5546885_x2	oni-miR-10726	149	22	36	52	18	2	0.000646	100
lro_5550229_x2	gmo-miR-30b-3p	151	22	61	76	5	20	0.002	100
lro_5552139_x2	ipu-miR-223	151	20	36	55	1	19	0.002	95
lro_5552403_x2	abu-miR-10543	151	22	57	72	20	5	0.002	100
lro_5553863_x2	gmo-miR-11274-5p	151	23	47	62	8	23	0.002	100
lro_5558191_x2	gmo-miR-187-5p	112	22	35	51	3	19	0.000469	100
lro_5561801_x2	ssa-miR-29b-4-5p	120	22	24	39	19	4	0.002	100
lro_5562321_x2	ssa-miR-17-3-3p	129	23	28	43	22	7	0.002	100
lro_5563397_x2	pny-miR-184a	150	22	31	46	22	7	0.002	100
lro_5571609_x2	gmo-miR-11205-5p	150	21	47	63	2	18	0.000651	100
lro_5575923_x2	oni-miR-10767	151	22	98	113	6	21	0.002	100
lro_5578983_x2	oni-miR-10764	150	24	22	37	18	3	0.002	100
lro_5581697_x2	ccr-miR-2192	151	21	93	108	1	16	0.002	100
lro_5582159_x2	dre-miR-19c-3p	134	23	5	20	7	22	0.002	100
lro_5583105_x2	tni-let-7j	143	22	115	130	22	7	0.002	100
lro_5585621_x2	dre-miR-722	124	24	99	114	17	2	0.002	100
lro_5586587_x2	gmo-miR-11192-5p	141	25	107	122	18	3	0.002	100
lro_5590157_x2	ssa-miR-194c-5p	151	22	73	89	22	6	0.000656	100
lro_5592227_x2	eel-miR-7132-5p	125	22	102	117	4	19	0.002	100
lro_5592753_x2	oni-miR-10920	126	22	36	53	5	22	0.000149	100
lro_5595899_x2	oni-miR-10717	151	22	135	151	6	22	0.000656	100
lro_5601233_x2	oni-miR-10822	95	22	19	34	4	19	0.001	100
lro_5601625_x2	ssa-miR-301c-5p	143	22	94	109	1	16	0.002	100
lro_5602983_x2	gmo-miR-206-5p	151	22	107	122	21	6	0.002	100
lro_5607183_x2	oni-miR-10675	150	22	112	132	21	1	0.000181	95.238
lro_5608805_x2	nbr-miR-10570	118	22	82	97	7	22	0.002	100
lro_5609127_x2	ola-miR-194-3p	126	22	45	60	17	2	0.002	100
lro_5609179_x2	tni-miR-20	106	23	81	96	3	18	0.002	100
lro_5612949_x2	oni-miR-10835	148	22	1	17	3	19	0.000642	100
lro_5614829_x2	oni-miR-10887	127	23	41	56	17	2	0.002	100
lro_5617933_x2	tni-miR-181b	151	22	33	48	1	16	0.002	100
lro_5621329_x2	ssa-let-7f-5p	139	22	53	68	5	20	0.002	100
lro_5621805_x2	ssa-miR-338a-4-5p	150	25	89	105	19	3	0.000651	100
lro_5622633_x2	tni-miR-365	151	22	88	103	6	21	0.002	100
lro_5623207_x2	dre-miR-725-3p	135	22	99	114	17	2	0.002	100
lro_5624819_x2	ssa-miR-730a-5p	151	22	56	71	6	21	0.002	100
lro_5626401_x2	ssa-miR-8156-5p	144	21	115	130	4	19	0.002	100
lro_5626805_x2	oni-miR-10771	151	22	98	118	21	1	0.000182	95.238
lro_5628817_x2	gmo-miR-458-5p	142	22	30	45	5	20	0.002	100
lro_5629019_x2	dre-miR-430c-3p	150	22	1	19	4	22	5.03e-05	100
lro_5629095_x2	dre-miR-20b-3p	151	23	74	90	2	18	0.000656	100
lro_5631299_x2	gmo-miR-7552-3p	151	22	32	48	17	1	0.000656	100
lro_5632829_x2	oni-miR-33b-3p	149	21	67	82	1	16	0.002	100
lro_5632899_x2	gmo-miR-11274-5p	150	23	113	128	8	23	0.002	100
lro_5635027_x2	oni-miR-10822	95	22	62	77	19	4	0.001	100
lro_5636779_x2	gmo-miR-206-5p	151	22	85	100	6	21	0.002	100
lro_5638161_x2	ssa-miR-153a-2-5p	151	21	129	144	3	18	0.002	100
lro_5638339_x2	tni-miR-19b	142	23	21	36	18	3	0.002	100
lro_5638391_x2	gmo-miR-458-5p	151	22	30	45	5	20	0.002	100
lro_5639525_x2	gmo-miR-210-5p	151	22	48	63	6	21	0.002	100
lro_5643139_x2	gmo-miR-11936-3p	151	22	9	24	21	6	0.002	100
lro_5644485_x2	ccr-miR-2192	135	21	38	53	16	1	0.002	100
lro_5645701_x2	gmo-miR-458-5p	144	22	114	129	20	5	0.002	100
lro_5649681_x2	ipu-miR-203c	141	22	83	98	7	22	0.002	100
lro_5650141_x2	ssa-miR-130d-1-5p	150	22	36	53	18	1	0.000181	100
lro_5651183_x2	ipu-miR-3618	150	22	60	81	1	22	1.08e-06	100
lro_5653077_x2	pny-miR-7132b	151	22	31	46	18	3	0.002	100
lro_5653783_x2	ssa-miR-153a-5p	151	22	104	119	22	7	0.002	100
lro_5655323_x2	dre-miR-451	151	22	108	129	22	1	1.09e-06	100
lro_5655789_x2	oni-miR-10730	151	21	8	25	19	2	0.000182	100
lro_5657083_x2	oni-miR-10891	134	24	27	43	1	17	0.000575	100
lro_5660361_x2	gmo-miR-223b-3p	151	22	55	71	3	19	0.000656	100
lro_5661359_x2	oni-miR-10902	150	25	91	106	2	17	0.002	100
lro_5663503_x2	dre-miR-152	151	22	26	41	22	7	0.002	100
lro_5665401_x2	ssa-miR-192b-5p	149	22	51	66	4	19	0.002	100
lro_5667881_x2	oni-miR-10805	151	22	42	57	21	6	0.002	100
lro_5671749_x2	tni-miR-196a	148	22	5	20	7	22	0.002	100
lro_5672581_x2	oni-miR-10589	151	21	124	140	5	21	0.000656	100
lro_5673927_x2	ssa-miR-8156-5p	144	21	15	30	19	4	0.002	100
lro_5674553_x2	ssa-miR-301b-5p	151	22	30	51	1	22	1.09e-06	100
lro_5674675_x2	oni-miR-10840	150	22	129	144	7	22	0.002	100
lro_5676575_x2	ccr-miR-2192	151	21	93	110	20	3	0.000182	100
lro_5678287_x2	ipu-miR-196d	151	23	28	43	8	23	0.002	100
lro_5681093_x2	ssa-miR-153a-5p	150	22	122	137	22	7	0.002	100
lro_5682533_x2	oni-miR-10605	151	22	84	99	1	16	0.002	100
lro_5688675_x2	dre-miR-16c-5p	143	22	107	122	21	6	0.002	100
lro_5689059_x2	ssa-miR-101a-5p	151	23	28	43	4	19	0.002	100
lro_5691605_x2	oni-miR-10633	105	22	28	43	16	1	0.002	100
lro_5695987_x2	hhi-miR-7793	151	23	80	96	21	5	0.000656	100
lro_5698955_x2	eel-miR-11056-5p	151	22	83	98	6	21	0.002	100
lro_5699405_x2	oni-miR-10902	151	25	72	87	17	2	0.002	100
lro_5702393_x2	ssa-miR-101a-5p	150	23	60	75	4	19	0.002	100
lro_5704055_x2	gmo-miR-205-3p	151	21	16	31	3	18	0.002	100
lro_5704147_x2	tni-miR-196a	149	22	134	149	22	7	0.002	100
lro_5704763_x2	ssa-miR-143-3p	143	21	99	114	3	18	0.002	100
lro_5705609_x2	oni-miR-10897	112	22	59	74	17	2	0.002	100
lro_5714303_x2	oni-miR-33b-3p	124	21	34	49	16	1	0.002	100
lro_5715511_x2	dre-miR-20b-3p	150	23	65	81	18	2	0.000651	100
lro_5721125_x2	gmo-miR-30b-3p	150	22	25	40	5	20	0.002	100
lro_5725357_x2	oni-miR-10697b	150	21	132	148	4	20	0.000651	100
lro_5725887_x2	ssa-miR-133b-5p	149	22	10	25	19	4	0.002	100
lro_5728615_x2	tni-miR-375	151	22	91	112	1	22	1.09e-06	100
lro_5730201_x2	gmo-miR-30b-3p	150	22	126	141	20	5	0.002	100
lro_5730557_x2	ssa-miR-146d-2-3p	138	23	2	17	7	22	0.002	100
lro_5732469_x2	ipu-miR-130c	98	19	10	25	19	4	0.001	100
lro_5732751_x2	tni-miR-19a	151	23	44	59	8	23	0.002	100
lro_5735859_x2	ssa-miR-7a-3-3p	125	22	31	46	2	17	0.002	100
lro_5736317_x2	oni-miR-10626	151	22	5	21	4	20	0.000656	100
lro_5736323_x2	oni-miR-10835	151	22	41	56	22	7	0.002	100
lro_5736451_x2	gmo-miR-11274-5p	151	23	57	72	8	23	0.002	100
lro_5739143_x2	ccr-miR-2192	151	21	57	74	21	4	0.000182	100
lro_5740871_x2	ccr-miR-2192	133	21	92	107	1	16	0.002	100
lro_5742695_x2	hhi-miR-7793	138	23	31	47	21	5	0.000594	100
lro_5746343_x2	oni-miR-10734	151	20	80	95	17	2	0.002	100
lro_5750959_x2	ssa-miR-146d-2-3p	151	23	67	82	7	22	0.002	100
lro_5753921_x2	oni-miR-10771	151	22	109	129	1	21	0.000182	95.238
lro_5755963_x2	ipu-miR-7b	150	23	60	76	23	7	0.000651	100
lro_5762743_x2	ola-miR-194-3p	126	22	67	82	2	17	0.002	100
lro_5763559_x2	ola-miR-194-3p	132	22	66	81	17	2	0.002	100
lro_5768367_x2	oni-miR-33b-3p	151	21	120	135	16	1	0.002	100
lro_5769085_x2	gmo-miR-8825-5p	150	22	85	100	16	1	0.002	100
lro_5771527_x2	oni-miR-10628	151	23	1	16	23	8	0.002	100
lro_5772897_x2	oni-miR-10761	151	22	102	117	20	5	0.002	100
lro_5773505_x2	dre-miR-7133-3p	151	22	32	47	6	21	0.002	100
lro_5776011_x2	ssa-miR-219b-3p	151	22	96	112	5	21	0.000656	100
lro_5780115_x2	ssa-miR-146d-2-3p	151	23	135	150	22	7	0.002	100
lro_5784045_x2	gmo-miR-205-3p	150	21	9	24	3	18	0.002	100
lro_5785897_x2	oni-miR-33b-3p	151	21	79	94	1	16	0.002	100
lro_5792241_x2	ssa-miR-130d-1-5p	130	22	86	103	1	18	0.000154	100
lro_5793219_x2	oni-miR-10604	150	22	88	103	2	17	0.002	100
lro_5793907_x2	ssa-miR-153a-5p	141	22	51	66	7	22	0.002	100
lro_5793925_x2	ssa-miR-133a-3p	135	22	42	58	6	22	0.000579	100
lro_5795647_x2	oni-miR-10600	140	22	114	129	7	22	0.002	100
lro_5796677_x2	dre-miR-430c-3p	151	22	107	128	22	1	1.09e-06	100
lro_5797499_x2	tni-miR-365	150	22	61	77	2	18	0.000651	100
lro_5797597_x2	ccr-miR-2192	120	21	105	120	16	1	0.002	100
lro_5798479_x2	ssa-miR-20a-3-3p	149	23	97	112	3	18	0.002	100
lro_5799359_x2	oni-miR-10705	147	21	49	64	2	17	0.002	100
lro_5799577_x2	ipu-miR-7577	130	21	24	39	6	21	0.002	100
lro_5803683_x2	oni-miR-10790	150	23	22	38	1	17	0.000651	100
lro_5806247_x2	ccr-miR-2192	151	21	130	150	21	1	0.000182	95.238
lro_5806911_x2	gmo-miR-11931-5p	150	24	1	16	21	6	0.002	100
lro_5808081_x2	dre-miR-461	150	22	95	110	1	16	0.002	100
lro_5808317_x2	oni-miR-10653	150	21	44	59	6	21	0.002	100
lro_5809229_x2	gmo-miR-11934-3p	125	23	54	69	6	21	0.002	100
lro_5814327_x2	ipu-miR-7577	146	21	106	121	21	6	0.002	100
lro_5816653_x2	ssa-miR-33a-3p	151	21	51	66	16	1	0.002	100
lro_5820933_x2	oni-miR-10626	151	22	37	53	4	20	0.000656	100
lro_5821803_x2	oni-miR-10948	128	23	48	63	8	23	0.002	100
lro_5825331_x2	ssa-miR-15d-5p	151	21	78	93	2	17	0.002	100
lro_5829333_x2	ssa-miR-93a-5p	150	23	134	149	6	21	0.002	100
lro_5831489_x2	oni-miR-10949	150	22	112	127	2	17	0.002	100
lro_5831729_x2	oni-miR-10966	140	23	51	66	1	16	0.002	100
lro_5832799_x2	oni-miR-10948	119	23	30	45	23	8	0.002	100
lro_5833677_x2	oni-miR-33b-3p	149	21	77	92	18	3	0.002	100
lro_5835653_x2	ssa-miR-205b-4-3p	150	22	71	90	21	1	0.000651	95.238
lro_5837663_x2	gmo-miR-33b-2-3p	149	21	7	22	1	16	0.002	100
lro_5840889_x2	ssa-miR-192a-3p	151	22	126	141	4	19	0.002	100
lro_5843271_x2	dre-miR-723-5p	145	24	77	92	6	21	0.002	100
lro_5843345_x2	oni-miR-203b	151	22	22	40	4	22	5.07e-05	100
lro_5843901_x2	ipu-miR-24	151	23	96	118	23	1	3.03e-07	100
lro_5843941_x2	oni-miR-10734	151	20	51	66	17	2	0.002	100
lro_5844873_x2	dre-miR-144-5p	151	23	31	53	1	23	3.03e-07	100
lro_5848531_x2	tni-miR-17	125	22	19	34	18	3	0.002	100
lro_5850657_x2	gmo-miR-11937-3p	150	22	106	121	17	2	0.002	100
lro_5854215_x2	oni-miR-10938	150	22	91	107	20	4	0.000651	100
lro_5855369_x2	oni-miR-10738	114	21	43	58	21	6	0.002	100
lro_5856595_x2	oni-miR-10683	150	21	37	53	2	18	0.000651	100
lro_5859895_x2	oni-miR-10790	137	23	55	72	20	3	0.000164	100
lro_5859959_x2	ssa-miR-203b-5p	150	22	97	112	17	2	0.002	100
lro_5860077_x2	dre-miR-451	151	22	81	102	1	22	1.09e-06	100
lro_5861653_x2	ssa-miR-301b-5p	150	22	103	124	22	1	1.08e-06	100
lro_5863299_x2	dre-miR-181b-3-3p	150	21	127	145	1	20	0.002	95
lro_5865443_x2	ipu-miR-130c	98	19	74	89	4	19	0.001	100
lro_5866485_x2	ssa-miR-430b-5p	150	23	77	92	1	16	0.002	100
lro_5867419_x2	oni-miR-10734	150	20	39	54	17	2	0.002	100
lro_5868743_x2	oni-miR-10818	149	23	59	74	1	16	0.002	100
lro_5871043_x2	dre-miR-20b-3p	149	23	55	71	18	2	0.000646	100
lro_5871083_x2	eel-miR-11054-3p	151	23	66	84	23	5	5.07e-05	100
lro_5871383_x2	oni-miR-10963	96	23	49	64	17	2	0.001	100
lro_5871427_x2	oni-miR-10771	151	22	93	113	21	1	0.000182	95.238
lro_5872021_x2	gmo-miR-219-3-3p	150	22	63	78	17	2	0.002	100
lro_5873547_x2	oni-miR-10738	114	21	57	72	6	21	0.002	100
lro_5873663_x2	ssa-miR-196a-1-3p	151	23	68	87	2	20	0.002	95
lro_5875005_x2	tni-miR-458	142	22	25	40	22	7	0.002	100
lro_5878457_x2	oni-miR-10878	150	25	4	19	17	2	0.002	100
lro_5880563_x2	ssa-miR-153a-5p	151	22	112	127	7	22	0.002	100
lro_5881023_x2	dre-miR-2194	150	22	6	21	4	19	0.002	100
lro_5881687_x2	eel-miR-11054-3p	150	23	83	101	5	23	5.03e-05	100
lro_5882291_x2	oni-miR-10732	150	22	52	71	1	20	0.000651	95
lro_5886457_x2	ipu-miR-7b	151	23	44	66	1	23	3.03e-07	100
lro_5887179_x2	oni-miR-727b	151	22	136	151	17	2	0.002	100
lro_5887791_x2	ssa-miR-205b-4-3p	151	22	46	61	6	21	0.002	100
lro_5888851_x2	tni-miR-153b	149	22	82	97	19	4	0.002	100
lro_5896539_x2	ssa-miR-153a-5p	146	22	43	58	7	22	0.002	100
lro_5899531_x2	oni-miR-10626	141	22	7	23	20	4	0.000608	100
lro_5909491_x2	ssa-miR-20a-1-3p	121	23	39	54	16	1	0.002	100
lro_5911803_x2	pny-miR-7132b	151	22	32	47	18	3	0.002	100
lro_5914351_x2	tni-miR-17	125	22	92	107	3	18	0.002	100
lro_5914415_x2	tni-miR-20	151	23	103	118	18	3	0.002	100
lro_5920191_x2	ssa-miR-430b-5p	142	23	51	66	3	18	0.002	100
lro_5921327_x2	ssa-miR-15d-5p	151	21	63	79	2	18	0.000656	100
lro_5922753_x2	oni-miR-10967	150	21	32	48	1	17	0.000651	100
lro_5923807_x2	gmo-miR-205-3p	151	21	101	116	3	18	0.002	100
lro_5926609_x2	gmo-miR-223b-3p	149	22	81	97	19	3	0.000646	100
lro_5930145_x2	dre-miR-203a-5p	151	24	126	149	24	1	8.43e-08	100
lro_5935879_x2	oni-miR-10585	149	24	56	71	2	17	0.002	100
lro_5938127_x2	dre-miR-2192	115	21	39	54	3	18	0.002	100
lro_5941057_x2	dre-miR-722	132	24	84	99	16	1	0.002	100
lro_5946873_x2	dre-miR-181b-3-3p	150	21	118	136	1	20	0.002	95
lro_5947527_x2	tni-miR-144	151	20	51	66	5	20	0.002	100
lro_5948721_x2	ssa-miR-200b-5p	150	22	124	139	7	22	0.002	100
lro_5951015_x2	oni-miR-10959	126	22	18	33	4	19	0.002	100
lro_5951151_x2	dre-miR-141-3p	151	22	43	64	22	1	1.09e-06	100
lro_5952875_x2	oni-miR-10818	151	23	114	129	16	1	0.002	100
lro_5957651_x2	oni-miR-10948	140	23	51	66	8	23	0.002	100
lro_5957849_x2	oni-miR-10917	151	24	65	83	3	22	0.002	95
lro_5968011_x2	gmo-miR-30b-3p	149	22	14	29	5	20	0.002	100
lro_5972969_x2	ssa-miR-130d-1-5p	130	22	28	45	18	1	0.000154	100
lro_5978735_x2	gmo-miR-1338-5p	147	22	130	145	7	22	0.002	100
lro_5978761_x2	tni-miR-19a	149	23	109	131	1	23	2.99e-07	100
lro_5979023_x2	dre-miR-2189	135	22	35	53	20	1	0.002	95
lro_5979079_x2	gmo-miR-11274-5p	151	23	105	120	23	8	0.002	100
lro_5980823_x2	ccr-miR-2192	151	21	115	130	1	16	0.002	100
lro_5983811_x2	dre-miR-2189	135	22	83	101	1	20	0.002	95
lro_5984879_x2	gmo-miR-7133-3p	151	22	135	150	4	19	0.002	100
lro_5986715_x2	oni-miR-451b	122	22	97	114	5	22	0.000144	100
lro_5992047_x2	dre-miR-19c-3p	134	23	115	130	22	7	0.002	100
lro_5992297_x2	gmo-miR-11274-5p	149	23	105	120	8	23	0.002	100
lro_5994419_x2	ipu-miR-737	149	22	9	24	3	18	0.002	100
lro_5996963_x2	oni-miR-10966	122	23	75	90	16	1	0.002	100
lro_5998007_x2	gmo-miR-11931-5p	147	24	128	143	21	6	0.002	100
lro_5999813_x2	dre-miR-723-5p	145	24	54	69	21	6	0.002	100
lro_6000909_x2	ssa-miR-93a-5p	151	23	56	71	3	18	0.002	100
lro_6001929_x2	oni-miR-10615a	150	21	47	62	21	6	0.002	100
lro_6015189_x2	ssa-miR-7132a-3p	151	22	117	132	7	22	0.002	100
lro_6020329_x2	gmo-miR-1338-5p	151	22	110	125	7	22	0.002	100
lro_6022581_x2	gmo-miR-11935-3p	151	21	115	130	17	2	0.002	100
lro_6026361_x1	ssa-miR-196a-4-3p	103	23	41	56	5	20	0.002	100
lro_6026466_x1	ssa-miR-181b-3p	149	21	68	85	3	20	0.00018	100
lro_6027643_x1	ssa-miR-338a-4-5p	151	25	73	89	3	19	0.000656	100
lro_6028200_x1	ssa-miR-15c-3p	151	22	21	42	22	2	0.000182	95.455
lro_6028470_x1	ccr-miR-2192	150	21	1	16	6	21	0.002	100
lro_6030228_x1	ssa-miR-130d-1-5p	107	22	63	80	1	18	0.000124	100
lro_6030288_x1	oni-miR-10771	150	22	87	107	1	21	0.000181	95.238
lro_6031511_x1	dre-miR-152	150	22	135	150	7	22	0.002	100
lro_6032453_x1	tni-miR-144	151	20	124	139	20	5	0.002	100
lro_6032724_x1	oni-miR-10926	151	18	102	119	1	18	0.000182	100
lro_6033287_x1	hhi-miR-7793	150	23	19	34	20	5	0.002	100
lro_6034368_x1	gmo-miR-11214-5p	151	21	89	104	1	16	0.002	100
lro_6036145_x1	ipu-miR-737	126	22	81	96	18	3	0.002	100
lro_6037891_x1	ssa-miR-338a-4-5p	106	25	4	20	3	19	0.000441	100
lro_6038000_x1	tni-let-7d	105	22	2	21	4	22	0.002	95
lro_6039175_x1	oni-miR-10604	151	22	26	45	22	3	0.000656	95
lro_6039702_x1	ssa-miR-142b-3p	151	24	34	57	24	1	8.43e-08	100
lro_6039830_x1	ssa-miR-129-3p	150	22	57	73	21	5	0.000651	100
lro_6045183_x1	dre-miR-181d-5p	150	24	49	64	16	1	0.002	100
lro_6045711_x1	hhi-miR-7788	124	22	15	30	21	6	0.002	100
lro_6047742_x1	oni-miR-10578	151	22	115	131	2	18	0.000656	100
lro_6048183_x1	gmo-miR-11218-5p	147	23	101	116	8	23	0.002	100
lro_6049579_x1	ipu-miR-737	150	22	110	125	3	18	0.002	100
lro_6049865_x1	pol-miR-21-3p	150	22	31	46	20	5	0.002	100
lro_6050041_x1	oni-miR-10923	151	23	127	142	20	5	0.002	100
lro_6050278_x1	oni-miR-10775	128	22	65	80	7	22	0.002	100
lro_6050328_x1	ssa-miR-153a-5p	144	22	111	126	7	22	0.002	100
lro_6051116_x1	oni-miR-33b-3p	150	21	82	97	1	16	0.002	100
lro_6051442_x1	oni-miR-10816	149	21	118	133	20	5	0.002	100
lro_6053151_x1	oni-miR-10769	128	21	102	118	3	19	0.000546	100
lro_6054870_x1	oni-miR-10589	151	21	96	112	5	21	0.000656	100
lro_6054891_x1	ssa-miR-15e-5p	150	21	121	136	16	1	0.002	100
lro_6056147_x1	ssa-miR-153a-5p	121	22	70	85	7	22	0.002	100
lro_6056921_x1	ssa-miR-26b-5p	150	22	102	123	1	22	1.08e-06	100
lro_6057056_x1	ssa-miR-153a-5p	151	22	129	144	22	7	0.002	100
lro_6061294_x1	tni-miR-204a	151	22	77	92	1	16	0.002	100
lro_6062016_x1	oni-miR-10683	151	21	88	103	2	17	0.002	100
lro_6062404_x1	ssa-miR-206-5p	151	21	106	121	18	3	0.002	100
lro_6064357_x1	oni-miR-10633	151	22	27	42	5	20	0.002	100
lro_6065964_x1	oni-miR-10925	141	22	103	119	18	2	0.000608	100
lro_6066720_x1	oni-miR-10573b	151	22	85	100	16	1	0.002	100
lro_6067204_x1	gmo-miR-7550-5p	151	18	60	77	1	18	0.000182	100
lro_6067305_x1	dre-miR-20b-3p	151	23	30	45	6	21	0.002	100
lro_6068754_x1	tni-miR-20	118	23	81	96	3	18	0.002	100
lro_6069215_x1	oni-miR-202	151	21	117	132	6	21	0.002	100
lro_6071033_x1	ipu-miR-737	116	22	78	93	3	18	0.002	100
lro_6071859_x1	gmo-miR-222-5p	151	22	105	120	19	4	0.002	100
lro_6072585_x1	dre-miR-181b-3-3p	151	21	112	130	20	1	0.002	95
lro_6073480_x1	dre-miR-144-5p	151	23	89	111	23	1	3.03e-07	100
lro_6073735_x1	oni-miR-10835	149	22	95	113	19	1	5e-05	100
lro_6075541_x1	oni-miR-10966	150	23	20	35	16	1	0.002	100
lro_6078340_x1	dre-miR-429b	148	22	58	79	22	1	1.07e-06	100
lro_6079435_x1	oni-miR-10736	151	22	84	101	5	22	0.000182	100
lro_6080557_x1	oni-miR-10805	151	22	58	73	6	21	0.002	100
lro_6081922_x1	oni-miR-10596-5p	146	22	69	84	20	5	0.002	100
lro_6082290_x1	ssa-miR-20a-3-3p	150	23	16	31	18	3	0.002	100
lro_6084952_x1	oni-miR-10824	150	23	8	23	6	21	0.002	100
lro_6085424_x1	tni-miR-17	89	22	34	49	18	3	0.001	100
lro_6086628_x1	oni-miR-10745	140	22	70	89	19	1	0.002	95
lro_6088776_x1	oni-miR-10736	116	22	69	86	22	5	0.000136	100
lro_6091637_x1	ipu-miR-7556	122	22	26	41	16	1	0.002	100
lro_6092307_x1	oni-miR-10654	151	22	13	28	20	5	0.002	100
lro_6094255_x1	ccr-miR-2192	122	21	3	18	1	16	0.002	100
lro_6094319_x1	dre-miR-7133-3p	151	22	112	127	18	3	0.002	100
lro_6094492_x1	ssa-miR-153a-5p	119	22	43	58	7	22	0.002	100
lro_6094554_x1	abu-miR-10543	151	22	80	95	5	20	0.002	100
lro_6094638_x1	oni-miR-10738	105	21	48	63	6	21	0.002	100
lro_6095608_x1	oni-miR-10709	151	24	58	73	20	5	0.002	100
lro_6096073_x1	oni-miR-10719	115	22	77	92	4	19	0.002	100
lro_6099041_x1	ssa-miR-2188-5p	122	22	18	39	1	22	8.59e-07	100
lro_6100989_x1	oni-miR-10869	151	22	117	132	17	2	0.002	100
lro_6101759_x1	dre-miR-181b-3-3p	150	21	32	50	20	1	0.002	95
lro_6103435_x1	dre-miR-24b-5p	149	23	69	91	1	23	2.99e-07	100
lro_6105956_x1	gmo-miR-11932-3p	139	22	115	131	17	1	0.000599	100
lro_6107336_x1	oni-miR-10925	141	22	23	39	2	18	0.000608	100
lro_6108523_x1	ssa-miR-8162-3p	151	22	65	82	18	1	0.000182	100
lro_6109802_x1	ipu-miR-7577	151	21	109	124	6	21	0.002	100
lro_6110609_x1	gmo-miR-222-5p	150	22	96	111	5	20	0.002	100
lro_6110868_x1	ssa-miR-365-5p	150	20	93	108	20	5	0.002	100
lro_6112964_x1	ssa-miR-30d-3p	98	22	46	67	22	1	6.68e-07	100
lro_6122370_x1	oni-miR-10818	151	23	38	53	1	16	0.002	100
lro_6123583_x1	oni-miR-10923	125	23	31	46	20	5	0.002	100
lro_6123743_x1	oni-miR-10948	150	23	99	114	23	8	0.002	100
lro_6125263_x1	oni-miR-33b-3p	151	21	79	94	1	16	0.002	100
lro_6126904_x1	ssa-miR-26a-6-3p	151	22	107	123	22	6	0.000656	100
lro_6127862_x1	oni-miR-10745	150	22	95	110	21	6	0.002	100
lro_6128524_x1	dre-miR-181b-3-3p	150	21	57	75	20	1	0.002	95
lro_6129125_x1	ccr-miR-2192	150	21	78	94	17	1	0.000651	100
lro_6130290_x1	oni-miR-33b-3p	149	21	128	143	16	1	0.002	100
lro_6131903_x1	dre-miR-3906	124	23	7	22	16	1	0.002	100
lro_6132426_x1	pny-miR-19d	150	22	78	93	19	4	0.002	100
lro_6133949_x1	ssa-miR-15b-5p	151	21	12	29	1	18	0.000182	100
lro_6137924_x1	dre-miR-430b-5p	147	23	92	108	17	1	0.000637	100
lro_6138693_x1	oni-miR-10699	151	21	85	101	1	17	0.000656	100
lro_6139247_x1	oni-miR-10775	151	22	40	55	7	22	0.002	100
lro_6140618_x1	ipu-miR-205	151	23	42	64	23	1	3.03e-07	100
lro_6144228_x1	dre-miR-126b-3p	134	22	21	42	22	1	9.55e-07	100
lro_6144967_x1	oni-miR-10641	151	20	12	27	2	17	0.002	100
lro_6146544_x1	oni-miR-10578	109	22	64	79	19	4	0.002	100
lro_6147791_x1	tni-miR-19b	125	23	89	104	3	18	0.002	100
lro_6148311_x1	abu-miR-10561	151	22	92	107	21	6	0.002	100
lro_6148357_x1	oni-miR-449c	98	24	51	66	24	9	0.001	100
lro_6152633_x1	dre-miR-723-5p	112	24	21	36	21	6	0.002	100
lro_6153112_x1	oni-miR-10790	138	23	100	115	22	7	0.002	100
lro_6153208_x1	oni-miR-10589	151	21	24	40	5	21	0.000656	100
lro_6154657_x1	ipu-miR-737	144	22	89	104	18	3	0.002	100
lro_6155639_x1	ccr-miR-2192	150	21	35	50	1	16	0.002	100
lro_6156242_x1	ssa-miR-19d-3p	151	22	61	76	4	19	0.002	100
lro_6157525_x1	gmo-miR-30b-3p	151	22	121	136	20	5	0.002	100
lro_6157539_x1	dre-miR-451	150	22	60	81	1	22	1.08e-06	100
lro_6160528_x1	ssa-miR-430c-5p	151	22	36	51	1	16	0.002	100
lro_6162169_x1	oni-miR-10599	127	22	76	92	2	18	0.000541	100
lro_6162359_x1	hhi-miR-7793	149	23	60	76	5	21	0.000646	100
lro_6162460_x1	abu-miR-10558	151	22	3	18	7	22	0.002	100
lro_6163025_x1	ssa-miR-153a-5p	134	22	96	111	22	7	0.002	100
lro_6163544_x1	oni-miR-10745	149	22	100	119	1	19	0.002	95
lro_6163629_x1	dre-miR-2196	149	24	124	139	24	9	0.002	100
lro_6165188_x1	tni-miR-375	149	22	87	102	16	1	0.002	100
lro_6166077_x1	oni-miR-10790	139	23	65	80	20	5	0.002	100
lro_6166137_x1	dre-miR-7148-3p	150	20	28	44	1	17	0.000651	100
lro_6168501_x1	ipu-miR-7556	149	22	126	141	16	1	0.002	100
lro_6170054_x1	gmo-miR-24b-5p	151	22	62	77	22	7	0.002	100
lro_6171538_x1	oni-miR-10775	147	22	101	116	22	7	0.002	100
lro_6171692_x1	gmo-miR-11937-3p	150	22	59	74	2	17	0.002	100
lro_6175343_x1	oni-miR-10928	151	24	20	35	3	18	0.002	100
lro_6175527_x1	oni-miR-10851	141	22	102	117	5	20	0.002	100
lro_6175716_x1	oni-miR-10747	127	23	69	84	20	5	0.002	100
lro_6180002_x1	oni-miR-10835	150	22	58	76	19	1	5.03e-05	100
lro_6181871_x1	ssa-miR-15e-5p	149	21	123	138	1	16	0.002	100
lro_6181987_x1	oni-miR-10654	150	22	25	40	5	20	0.002	100
lro_6182938_x1	ssa-miR-15a-3p	92	22	39	55	6	22	0.000373	100
lro_6182995_x1	oni-miR-10822	151	22	17	32	4	19	0.002	100
lro_6186346_x1	oni-miR-10626	150	22	8	24	4	20	0.000651	100
lro_6186857_x1	dre-miR-722	151	24	65	82	18	1	0.000182	100
lro_6187093_x1	oni-miR-10917	139	24	50	68	3	22	0.002	95
lro_6187253_x1	oni-miR-10589	151	21	96	112	5	21	0.000656	100
lro_6187698_x1	gmo-miR-11205-5p	151	21	93	109	2	18	0.000656	100
lro_6190066_x1	ccr-miR-2192	151	21	129	144	16	1	0.002	100
lro_6190170_x1	hhi-miR-7788	106	22	31	46	6	21	0.002	100
lro_6193096_x1	oni-miR-10948	151	23	70	85	8	23	0.002	100
lro_6194952_x1	dre-miR-144-5p	146	23	22	44	1	23	2.92e-07	100
lro_6196159_x1	gmo-miR-11258-5p	151	22	44	59	6	21	0.002	100
lro_6197118_x1	tni-miR-22a	151	22	6	21	17	2	0.002	100
lro_6197272_x1	oni-miR-10622	150	22	134	149	4	19	0.002	100
lro_6197412_x1	oni-miR-10771	116	22	100	116	21	5	0.000488	100
lro_6197840_x1	oni-miR-10626	151	22	117	133	4	20	0.000656	100
lro_6197896_x1	oni-miR-430b	150	22	130	146	19	3	0.000651	100
lro_6199679_x1	ssa-miR-93a-5p	150	23	40	55	3	18	0.002	100
lro_6201144_x1	oni-miR-10635	112	22	82	97	1	16	0.002	100
lro_6202228_x1	oni-miR-10835	151	22	62	77	22	7	0.002	100
lro_6202397_x1	gmo-miR-11224b-5p	100	22	4	19	2	17	0.001	100
lro_6204619_x1	dre-miR-1306	149	22	70	91	22	1	1.07e-06	100
lro_6208313_x1	ssa-miR-20a-3-3p	144	23	60	75	18	3	0.002	100
lro_6208891_x1	ccr-miR-2192	134	21	91	107	21	5	0.000575	100
lro_6209194_x1	dre-miR-221-5p	151	26	68	83	24	9	0.002	100
lro_6212233_x1	oni-miR-10705	150	21	105	120	3	18	0.002	100
lro_6213050_x1	oni-miR-10938	150	22	123	138	7	22	0.002	100
lro_6213714_x1	ssa-miR-139-3p	151	23	33	48	6	21	0.002	100
lro_6218198_x1	ipu-miR-7562	151	22	16	31	6	21	0.002	100
lro_6222008_x1	oni-miR-10771	126	22	90	105	20	5	0.002	100
lro_6222008_x1	oni-miR-10771	126	22	21	36	20	5	0.002	100
lro_6222090_x1	oni-miR-10738	150	21	116	131	6	21	0.002	100
lro_6222181_x1	gmo-miR-11214-5p	151	21	107	122	1	16	0.002	100
lro_6222194_x1	ssa-miR-17-3-3p	151	23	56	71	7	22	0.002	100
lro_6223268_x1	ipu-miR-7572	125	23	12	27	5	20	0.002	100
lro_6224436_x1	oni-miR-10949	149	22	106	121	17	2	0.002	100
lro_6225796_x1	oni-miR-10578	151	22	44	59	19	4	0.002	100
lro_6228131_x1	oni-miR-10653	131	21	74	89	16	1	0.002	100
lro_6228555_x1	dre-miR-451	151	22	53	74	1	22	1.09e-06	100
lro_6228565_x1	ssa-miR-93a-5p	151	23	75	90	3	18	0.002	100
lro_6229521_x1	ssa-miR-8162-3p	151	22	118	135	1	18	0.000182	100
lro_6230834_x1	oni-miR-10877	151	21	74	89	4	19	0.002	100
lro_6230905_x1	oni-miR-10745	151	22	61	77	1	17	0.000656	100
lro_6231296_x1	oni-miR-10938	151	22	58	76	3	22	0.002	95
lro_6232530_x1	ssa-miR-15b-3p	151	22	15	30	17	2	0.002	100
lro_6233808_x1	gmo-miR-458-5p	151	22	16	31	5	20	0.002	100
lro_6236077_x1	oni-miR-7550	151	18	88	105	1	18	0.000182	100
lro_6239245_x1	oni-miR-10874	122	22	13	29	18	2	0.000517	100
lro_6244076_x1	ssa-miR-15b-5p	151	21	47	64	1	18	0.000182	100
lro_6244571_x1	oni-miR-10835	148	22	1	17	3	19	0.000642	100
lro_6245132_x1	gmo-miR-458-5p	151	22	21	36	5	20	0.002	100
lro_6245703_x1	tni-miR-19a	147	23	23	45	23	1	2.94e-07	100
lro_6247454_x1	ssa-miR-430b-5p	150	23	62	77	1	16	0.002	100
lro_6247469_x1	ssa-miR-15a-3p	150	22	48	63	22	7	0.002	100
lro_6251177_x1	ipu-miR-7551	114	19	23	38	2	17	0.002	100
lro_6255028_x1	ssa-miR-153a-5p	142	22	112	127	7	22	0.002	100
lro_6257138_x1	dre-miR-153a-5p	149	23	114	129	16	1	0.002	100
lro_6258662_x1	dre-miR-2189	150	22	61	76	20	5	0.002	100
lro_6259461_x1	oni-miR-10610a	151	22	2	17	1	16	0.002	100
lro_6260549_x1	ssa-miR-29b-4-5p	151	22	24	39	19	4	0.002	100
lro_6260722_x1	oni-miR-10585	151	24	68	83	2	17	0.002	100
lro_6261063_x1	oni-miR-10600	150	22	83	98	7	22	0.002	100
lro_6261879_x1	oni-miR-10622	150	22	122	137	19	4	0.002	100
lro_6262790_x1	gmo-miR-24b-5p	151	22	1	16	22	7	0.002	100
lro_6264153_x1	ssa-miR-20b-5p	151	22	12	29	21	4	0.000182	100
lro_6264360_x1	oni-miR-10790	149	23	27	46	20	1	0.000646	95
lro_6265441_x1	ipu-miR-29b	151	24	16	31	21	6	0.002	100
lro_6266184_x1	gmo-miR-458-5p	146	22	16	31	5	20	0.002	100
lro_6268590_x1	gmo-miR-11251-3p	136	22	75	90	20	5	0.002	100
lro_6271010_x1	gmo-miR-11233-3p	110	23	82	100	1	19	3.55e-05	100
lro_6271819_x1	oni-miR-10835	150	22	6	22	17	1	0.000651	100
lro_6273509_x1	oni-miR-10770	151	22	122	138	2	18	0.000656	100
lro_6274282_x1	oni-miR-10734	151	20	52	67	17	2	0.002	100
lro_6275303_x1	oni-miR-10626	149	22	76	92	17	1	0.000646	100
lro_6277037_x1	oni-miR-10578	150	22	134	149	4	19	0.002	100
lro_6277876_x1	oni-miR-10607	150	23	93	113	1	20	0.000651	95.238
lro_6278290_x1	ssa-miR-19a-3-5p	151	18	90	106	17	1	0.000656	100
lro_6282103_x1	ola-miR-430d	107	22	28	44	6	22	0.000445	100
lro_6283520_x1	ssa-miR-8162-3p	151	22	81	98	1	18	0.000182	100
lro_6284293_x1	dre-miR-7146-5p	143	21	37	53	21	5	0.000618	100
lro_6284765_x1	ssa-miR-15d-5p	150	21	117	132	2	17	0.002	100
lro_6285285_x1	ipu-miR-7577	151	21	24	39	6	21	0.002	100
lro_6285430_x1	gmo-miR-222-5p	150	22	31	46	20	5	0.002	100
lro_6286204_x1	oni-miR-10822	150	22	104	119	19	4	0.002	100
lro_6286931_x1	ipu-miR-3618	114	22	91	112	22	1	7.96e-07	100
lro_6287738_x1	oni-miR-10655	106	24	8	23	1	16	0.002	100
lro_6289625_x1	gmo-miR-7b-5p	151	24	126	141	4	19	0.002	100
lro_6289994_x1	gmo-miR-11276-5p	149	21	104	119	2	17	0.002	100
lro_6291771_x1	oni-miR-449c	151	24	45	60	9	24	0.002	100
lro_6291801_x1	ssa-miR-20b-5p	151	22	20	36	20	4	0.000656	100
lro_6292183_x1	oni-miR-10626	151	22	15	31	20	4	0.000656	100
lro_6292421_x1	tni-miR-144	151	20	18	33	20	5	0.002	100
lro_6292959_x1	ssa-miR-181b-3p	147	21	97	112	5	20	0.002	100
lro_6293906_x1	gmo-miR-30b-3p	150	22	46	61	5	20	0.002	100
lro_6295159_x1	oni-miR-10705	150	21	105	120	3	18	0.002	100
lro_6295777_x1	gmo-miR-11274-5p	151	23	31	46	4	19	0.002	100
lro_6296852_x1	ccr-miR-2192	135	21	9	24	1	16	0.002	100
lro_6301750_x1	dre-miR-20b-3p	151	23	51	67	2	18	0.000656	100
lro_6303136_x1	oni-miR-10894	125	23	104	120	4	20	0.000531	100
lro_6303754_x1	oni-miR-10589	131	21	95	111	5	21	0.00056	100
lro_6304056_x1	ipu-miR-737	128	22	68	83	3	18	0.002	100
lro_6304157_x1	oni-miR-10705	151	21	18	33	18	3	0.002	100
lro_6305547_x1	ccr-miR-2192	147	21	100	115	16	1	0.002	100
lro_6306171_x1	tni-miR-223	150	21	51	66	3	18	0.002	100
lro_6307024_x1	ssa-miR-449b-5p	149	21	37	52	5	20	0.002	100
lro_6307105_x1	dre-miR-29b3-5p	151	24	24	39	8	23	0.002	100
lro_6307851_x1	tni-miR-19b	113	23	23	38	18	3	0.002	100
lro_6308508_x1	ssa-miR-20b-3p	151	23	37	52	20	5	0.002	100
lro_6309376_x1	oni-miR-10847	150	22	80	95	6	21	0.002	100
lro_6310372_x1	abu-miR-10558	150	22	48	63	7	22	0.002	100
lro_6312365_x1	ipu-miR-7569	116	21	91	106	16	1	0.002	100
lro_6314012_x1	ssa-miR-7552b-3p	151	22	131	147	19	3	0.000656	100
lro_6315322_x1	ipu-miR-7573	149	23	15	37	1	23	1.39e-05	95.652
lro_6315934_x1	ssa-miR-129-3p	150	22	127	143	21	5	0.000651	100
lro_6320002_x1	dre-miR-2189	97	22	25	43	20	1	0.001	95
lro_6320509_x1	gmo-miR-7552-3p	151	22	88	106	19	1	5.07e-05	100
lro_6320601_x1	gmo-miR-7550-5p	151	18	45	62	18	1	0.000182	100
lro_6320832_x1	ipu-miR-7551	151	19	127	142	17	2	0.002	100
lro_6320984_x1	ssa-miR-153a-5p	121	22	37	52	22	7	0.002	100
lro_6321890_x1	ssa-miR-142a-3p	151	22	2	17	18	3	0.002	100
lro_6322335_x1	ssa-miR-145-3p	151	21	65	80	1	16	0.002	100
lro_6324273_x1	ssa-miR-15b-5p	151	21	101	118	18	1	0.000182	100
lro_6324951_x1	tni-miR-142a	149	21	49	64	18	3	0.002	100
lro_6325035_x1	dre-miR-181b-3-3p	139	21	108	126	1	20	0.002	95
lro_6326305_x1	oni-miR-10811	141	22	12	28	17	1	0.000608	100
lro_6334374_x1	ssa-miR-29c-5p	150	23	16	31	1	16	0.002	100
lro_6335272_x1	ssa-miR-93a-5p	151	23	50	65	18	3	0.002	100
lro_6337399_x1	oni-miR-10835	114	22	2	20	19	1	3.7e-05	100
lro_6340084_x1	ssa-miR-15e-5p	151	21	3	18	19	4	0.002	100
lro_6340621_x1	oni-miR-10747	150	23	97	112	5	20	0.002	100
lro_6341328_x1	oni-miR-10977	150	22	3	18	4	19	0.002	100
lro_6343103_x1	dre-miR-181b-3-3p	151	21	116	134	1	20	0.002	95
lro_6343645_x1	ssa-miR-454-3p	123	25	56	75	21	2	0.000522	95
lro_6345389_x1	gmo-miR-30b-3p	149	22	23	38	20	5	0.002	100
lro_6345661_x1	ccr-miR-2192	115	21	33	48	1	16	0.002	100
lro_6348133_x1	gmo-miR-7552-3p	143	22	101	119	19	1	4.77e-05	100
lro_6348709_x1	ssa-miR-146a-3p	151	23	3	19	22	6	0.000656	100
lro_6350069_x1	oni-miR-10563	112	22	54	71	3	20	0.00013	100
lro_6351655_x1	oni-miR-10949	151	22	99	114	2	17	0.002	100
lro_6351773_x1	ssa-miR-212b-5p	151	23	35	57	23	1	3.03e-07	100
lro_6352029_x1	dre-miR-723-3p	124	23	38	53	20	5	0.002	100
lro_6353538_x1	oni-miR-10622	151	22	27	42	19	4	0.002	100
lro_6357628_x1	gmo-miR-30b-3p	133	22	98	113	5	20	0.002	100
lro_6360012_x1	oni-miR-10721	151	22	64	80	5	21	0.000656	100
lro_6363088_x1	ssa-miR-29b-2-5p	150	25	65	80	3	18	0.002	100
lro_6363148_x1	ola-miR-194-3p	151	22	9	24	17	2	0.002	100
lro_6363334_x1	gmo-miR-11932-3p	151	22	131	147	17	1	0.000656	100
lro_6363339_x1	ssa-miR-33b-3p	131	21	9	24	18	3	0.002	100
lro_6363532_x1	gmo-miR-11205-5p	150	21	108	124	18	2	0.000651	100
lro_6366101_x1	oni-miR-10938	139	22	57	75	3	22	0.002	95
lro_6366965_x1	ipu-miR-16c	151	21	93	108	20	5	0.002	100
lro_6367831_x1	oni-miR-10893	151	21	104	120	18	2	0.000656	100
lro_6371072_x1	gmo-miR-11255-5p	151	21	1	16	18	3	0.002	100
lro_6371657_x1	ssa-miR-30c-5p	151	24	8	24	6	22	0.000656	100
lro_6372464_x1	gmo-miR-96-3p	139	22	93	108	16	1	0.002	100
lro_6372750_x1	ssa-miR-130d-1-5p	145	22	46	63	18	1	0.000174	100
lro_6375155_x1	dre-miR-451	150	22	60	81	1	22	1.08e-06	100
lro_6375576_x1	oni-miR-10938	151	22	132	147	3	18	0.002	100
lro_6376490_x1	gmo-miR-11276-5p	151	21	86	101	2	17	0.002	100
lro_6377464_x1	ssa-miR-8162-3p	151	22	118	135	1	18	0.000182	100
lro_6377702_x1	ipu-miR-24	151	23	54	76	1	23	3.03e-07	100
lro_6377773_x1	ssa-miR-27a-5p	151	23	73	88	23	8	0.002	100
lro_6381353_x1	oni-miR-10771	133	22	60	80	1	21	0.000158	95.238
lro_6385456_x1	oni-miR-430b	149	22	72	87	20	5	0.002	100
lro_6387315_x1	oni-miR-10548d	151	22	38	57	1	20	0.000656	95
lro_6387697_x1	oni-miR-10756	151	21	18	33	1	16	0.002	100
lro_6387805_x1	ccr-miR-2192	118	21	70	86	1	17	0.000498	100
lro_6389589_x1	ipu-miR-7572	151	23	76	92	21	5	0.000656	100
lro_6390149_x1	gmo-miR-1338-5p	150	22	55	70	7	22	0.002	100
lro_6390698_x1	oni-miR-10959	151	22	73	89	6	22	0.000656	100
lro_6394028_x1	ipu-miR-7577	151	21	27	42	6	21	0.002	100
lro_6396744_x1	gmo-miR-430g-3p	151	21	79	94	1	16	0.002	100
lro_6398720_x1	dre-miR-731	151	24	133	151	24	6	5.07e-05	100
lro_6399196_x1	dre-miR-7132-5p	150	22	53	68	5	20	0.002	100
lro_6400414_x1	ssa-miR-462a-5p	151	23	17	33	6	22	0.000656	100
lro_6401122_x1	gmo-miR-11209-3p	122	22	58	74	4	20	0.000517	100
lro_6401654_x1	ipu-miR-737	126	22	31	46	3	18	0.002	100
lro_6402313_x1	gmo-miR-29c-3p	150	22	98	113	7	22	0.002	100
lro_6402420_x1	dre-miR-451	138	22	29	50	1	22	9.87e-07	100
lro_6402700_x1	pny-miR-135c-3p	151	22	88	103	5	20	0.002	100
lro_6403303_x1	ssa-miR-153a-5p	151	22	35	50	22	7	0.002	100
lro_6404335_x1	dre-miR-7133-3p	140	22	96	111	6	21	0.002	100
lro_6406098_x1	oni-miR-10719	150	22	101	116	4	19	0.002	100
lro_6408950_x1	tni-miR-194	136	21	26	41	18	3	0.002	100
lro_6411324_x1	oni-miR-10548d	143	22	39	58	1	20	0.000618	95
lro_6412181_x1	oni-miR-10738	151	21	14	29	21	6	0.002	100
lro_6413392_x1	gmo-miR-11224b-5p	76	22	48	63	17	2	0.001	100
lro_6413456_x1	oni-miR-10736	151	22	55	72	22	5	0.000182	100
lro_6416978_x1	dre-miR-181b-3-3p	151	21	57	75	1	20	0.002	95
lro_6418998_x1	oni-miR-10835	105	22	1	17	3	19	0.000436	100
lro_6422125_x1	ssa-miR-24a-4-5p	149	23	77	93	21	5	0.000646	100
lro_6422695_x1	gmo-miR-11935-3p	148	21	39	54	17	2	0.002	100
lro_6423616_x1	ipu-miR-7572	146	23	86	102	21	5	0.000632	100
lro_6426471_x1	ssa-miR-219b-3p	151	22	122	138	5	21	0.000656	100
lro_6426588_x1	oni-miR-430b	151	22	79	94	20	5	0.002	100
lro_6426888_x1	oni-miR-10723	149	24	106	122	7	23	0.000646	100
lro_6427288_x1	ccr-miR-2192	151	21	21	36	1	16	0.002	100
lro_6427657_x1	oni-miR-10698	131	21	110	125	19	4	0.002	100
lro_6428100_x1	ipu-miR-7572	149	23	31	47	6	22	0.000646	100
lro_6429804_x1	ssa-miR-7552a-2-3p	151	22	112	127	16	1	0.002	100
lro_6431137_x1	oni-miR-10798	151	22	7	22	3	18	0.002	100
lro_6433307_x1	oni-miR-10893	151	21	69	84	3	18	0.002	100
lro_6433478_x1	ssa-miR-130d-1-5p	133	22	26	43	18	1	0.000158	100
lro_6436665_x1	gmo-miR-8825-5p	151	22	109	124	20	5	0.002	100
lro_6437178_x1	tni-miR-223	112	21	35	50	3	18	0.002	100
lro_6437676_x1	ssa-miR-142b-3p	150	24	23	46	24	1	8.36e-08	100
lro_6438393_x1	oni-miR-10637	151	22	135	150	4	19	0.002	100
lro_6438901_x1	ssa-miR-29b-2-5p	151	25	94	109	18	3	0.002	100
lro_6442235_x1	ssa-miR-153a-5p	151	22	67	82	22	7	0.002	100
lro_6443252_x1	oni-miR-10847	151	22	95	110	21	6	0.002	100
lro_6444366_x1	oni-miR-10745	136	22	68	87	19	1	0.002	95
lro_6444904_x1	ipu-miR-1788	150	23	16	31	8	23	0.002	100
lro_6445383_x1	oni-miR-10770	145	22	116	132	2	18	0.000627	100
lro_6445793_x1	gmo-miR-206-5p	151	22	22	37	6	21	0.002	100
lro_6446044_x1	oni-miR-10929	149	24	91	106	16	1	0.002	100
lro_6446148_x1	ssa-miR-458-5p	149	22	75	92	21	4	0.00018	100
lro_6446917_x1	dre-miR-430i-5p	149	21	86	101	19	4	0.002	100
lro_6449232_x1	ssa-miR-205b-4-3p	151	22	32	47	21	6	0.002	100
lro_6449244_x1	ccr-miR-2192	150	21	80	99	20	1	0.000651	95
lro_6449273_x1	oni-miR-10722	128	22	65	81	1	17	0.000546	100
lro_6449602_x1	oni-miR-10599	127	22	36	52	18	2	0.000541	100
lro_6449895_x1	oni-miR-10914	150	24	93	108	7	22	0.002	100
lro_6450121_x1	gmo-miR-458-5p	151	22	81	96	5	20	0.002	100
lro_6452973_x1	dre-miR-451	149	22	58	79	22	1	1.07e-06	100
lro_6453910_x1	oni-miR-10767	151	22	93	108	6	21	0.002	100
lro_6453944_x1	oni-miR-10657	102	21	51	67	21	5	0.000421	100
lro_6454816_x1	gmo-miR-451-5p	151	21	104	119	4	19	0.002	100
lro_6455515_x1	oni-miR-10822	151	22	82	97	4	19	0.002	100
lro_6456084_x1	gmo-miR-11205-5p	151	21	32	48	18	2	0.000656	100
lro_6456355_x1	gmo-miR-451-5p	150	21	79	94	19	4	0.002	100
lro_6456796_x1	ssa-miR-129-3p	151	22	103	119	21	5	0.000656	100
lro_6459003_x1	dre-miR-20b-3p	126	23	84	100	2	18	0.000536	100
lro_6459787_x1	abu-miR-10562	150	22	36	51	7	22	0.002	100
lro_6461809_x1	tni-miR-144	151	20	93	108	5	20	0.002	100
lro_6463071_x1	oni-miR-10821	109	22	88	103	1	16	0.002	100
lro_6463580_x1	dre-miR-181d-5p	149	24	54	69	1	16	0.002	100
lro_6463687_x1	gmo-miR-11274-5p	119	23	42	57	8	23	0.002	100
lro_6463718_x1	ssa-miR-93a-5p	138	23	63	78	18	3	0.002	100
lro_6464605_x1	ssa-miR-15b-5p	149	21	24	41	1	18	0.00018	100
lro_6465907_x1	ssa-miR-730a-5p	85	22	11	26	18	3	0.001	100
lro_6467262_x1	oni-miR-10835	151	22	110	126	17	1	0.000656	100
lro_6472646_x1	dre-miR-2189	151	22	32	48	3	19	0.000656	100
lro_6472808_x1	dre-miR-144-5p	151	23	128	150	1	23	3.03e-07	100
lro_6473536_x1	oni-miR-10938	151	22	38	53	2	17	0.002	100
lro_6473889_x1	gmo-miR-11274-5p	151	23	131	146	23	8	0.002	100
lro_6474433_x1	dre-miR-203b-3p	136	22	72	89	18	1	0.000162	100
lro_6474969_x1	oni-miR-10596-3p	141	22	52	67	18	3	0.002	100
lro_6476461_x1	ssa-miR-200b-5p	148	22	55	70	21	6	0.002	100
lro_6476624_x1	oni-miR-10938	149	22	121	136	3	18	0.002	100
lro_6477240_x1	ssa-miR-130d-1-5p	150	22	27	44	18	1	0.000181	100
lro_6478201_x1	oni-miR-10778	147	23	67	83	3	19	0.000637	100
lro_6478863_x1	gmo-miR-11932-3p	150	22	33	49	1	17	0.000651	100
lro_6478914_x1	gmo-miR-11251-3p	149	22	55	70	20	5	0.002	100
lro_6480630_x1	ipu-miR-7554	117	19	81	96	1	16	0.002	100
lro_6480892_x1	oni-miR-10551	106	23	11	26	3	18	0.002	100
lro_6481479_x1	oni-miR-10902	151	25	21	36	2	17	0.002	100
lro_6482602_x1	oni-miR-10706	147	22	114	129	2	17	0.002	100
lro_6483449_x1	oni-miR-10589	131	21	21	37	21	5	0.00056	100
lro_6484235_x1	oni-miR-727b	131	22	25	41	17	1	0.00056	100
lro_6486023_x1	tni-miR-204a	143	22	35	50	16	1	0.002	100
lro_6487871_x1	ccr-miR-2192	150	21	97	116	1	20	0.000651	95
lro_6489200_x1	oni-miR-10842	150	21	72	87	2	17	0.002	100
lro_6490307_x1	pol-miR-203-5p	151	23	75	97	1	23	3.03e-07	100
lro_6491852_x1	ccr-miR-2192	135	21	1	16	1	16	0.002	100
lro_6493159_x1	oni-miR-10599	93	22	30	46	2	18	0.000378	100
lro_6494791_x1	oni-miR-10717	101	22	85	100	2	17	0.001	100
lro_6495192_x1	oni-miR-10704	140	21	6	21	19	4	0.002	100
lro_6495551_x1	oni-miR-10893	150	21	90	105	3	18	0.002	100
lro_6495791_x1	ipu-miR-7577	151	21	95	110	6	21	0.002	100
lro_6496970_x1	ssa-miR-15e-5p	151	21	101	116	1	16	0.002	100
lro_6497015_x1	ipu-miR-7558a	149	23	76	91	3	18	0.002	100
lro_6498294_x1	ssa-miR-130d-1-5p	125	22	85	102	1	18	0.000148	100
lro_6498693_x1	oni-miR-10798	137	22	43	59	4	20	0.000589	100
lro_6499840_x1	oni-miR-10775	129	22	12	27	7	22	0.002	100
lro_6502538_x1	oni-miR-10866	151	22	85	103	20	1	0.002	95
lro_6506446_x1	dre-miR-3906	139	23	38	54	7	23	0.000599	100
lro_6509580_x1	ssa-miR-30c-5p	150	24	55	70	20	5	0.002	100
lro_6510444_x1	oni-miR-727b	116	22	71	87	17	1	0.000488	100
lro_6512529_x1	ipu-miR-7572	149	23	31	47	6	22	0.000646	100
lro_6515206_x1	oni-miR-10790	138	23	96	111	7	22	0.002	100
lro_6515270_x1	ssa-miR-93a-5p	151	23	10	25	21	6	0.002	100
lro_6515906_x1	ssa-miR-17-3-3p	150	23	117	132	22	7	0.002	100
lro_6516687_x1	oni-miR-10917	151	24	28	46	3	22	0.002	95
lro_6520041_x1	tni-miR-17	132	22	70	85	18	3	0.002	100
lro_6522559_x1	dre-miR-723-5p	148	24	20	37	20	3	0.000178	100
lro_6525466_x1	ssa-miR-15b-5p	151	21	18	35	1	18	0.000182	100
lro_6527043_x1	pny-miR-10555	129	23	1	16	1	16	0.002	100
lro_6529429_x1	ssa-miR-29b-4-5p	113	22	82	97	19	4	0.002	100
lro_6532364_x1	oni-miR-10938	150	22	123	138	17	2	0.002	100
lro_6533520_x1	gmo-miR-11932-3p	150	22	27	43	1	17	0.000651	100
lro_6535711_x1	ssa-miR-29b-1-5p	151	23	28	45	1	18	0.000182	100
lro_6537535_x1	dre-miR-2189	151	22	7	25	20	1	0.002	95
lro_6540641_x1	ola-miR-430d	147	22	65	81	22	6	0.000637	100
lro_6542097_x1	oni-miR-10893	140	21	35	50	18	3	0.002	100
lro_6543608_x1	dre-miR-2196	151	24	109	124	24	9	0.002	100
lro_6543935_x1	dre-miR-738	151	23	61	79	1	19	5.07e-05	100
lro_6544786_x1	tni-miR-181b	151	22	28	43	1	16	0.002	100
lro_6545173_x1	gmo-miR-11932-3p	149	22	16	31	2	17	0.002	100
lro_6545688_x1	oni-miR-10835	150	22	44	59	22	7	0.002	100
lro_6548161_x1	oni-miR-10599	150	22	16	31	5	20	0.002	100
lro_6548220_x1	ssa-miR-430b-5p	150	23	50	65	1	16	0.002	100
lro_6550719_x1	oni-miR-10745	149	22	63	79	17	1	0.000646	100
lro_6551205_x1	oni-miR-10619	151	22	112	128	3	19	0.000656	100
lro_6551510_x1	eel-miR-7552-2-3p	150	22	88	103	22	7	0.002	100
lro_6551662_x1	dre-miR-27a-5p	151	24	129	151	1	23	3.03e-07	100
lro_6552127_x1	ipu-miR-737	151	22	123	138	3	18	0.002	100
lro_6553411_x1	ssa-miR-20b-5p	150	22	22	38	20	4	0.000651	100
lro_6554301_x1	hhi-miR-430a	151	22	20	41	1	22	1.09e-06	100
lro_6554556_x1	oni-miR-10734	151	20	13	28	2	17	0.002	100
lro_6558596_x1	tni-miR-184	151	21	49	68	1	20	0.000656	95
lro_6559217_x1	gmo-miR-7552-3p	150	22	82	100	1	19	5.03e-05	100
lro_6562415_x1	hhi-miR-7793	151	23	32	48	21	5	0.000656	100
lro_6564280_x1	oni-miR-10835	132	22	7	23	1	17	0.000565	100
lro_6564437_x1	oni-miR-10944	124	21	21	36	19	4	0.002	100
lro_6565061_x1	dre-miR-204-2-3p	150	21	18	34	1	17	0.000651	100
lro_6565599_x1	ssa-miR-130d-1-5p	151	22	108	125	1	18	0.000182	100
lro_6566719_x1	oni-miR-10556a	151	22	28	43	22	7	0.002	100
lro_6567432_x1	ssa-miR-730a-5p	151	22	122	137	6	21	0.002	100
lro_6568520_x1	oni-miR-10605	150	22	124	139	1	16	0.002	100
lro_6568870_x1	oni-miR-10840	127	22	109	124	4	19	0.002	100
lro_6569277_x1	ssa-miR-205a-3p	151	21	96	111	20	5	0.002	100
lro_6571624_x1	dre-miR-181d-5p	150	24	51	66	16	1	0.002	100
lro_6572418_x1	oni-miR-10790	89	23	19	34	22	7	0.001	100
lro_6572694_x1	oni-miR-10792	150	21	120	136	17	1	0.000651	100
lro_6574336_x1	pny-miR-7147	150	22	38	53	17	2	0.002	100
lro_6575902_x1	ssa-miR-130d-1-5p	121	22	25	42	18	1	0.000142	100
lro_6577642_x1	dre-miR-181d-5p	149	24	131	146	3	18	0.002	100
lro_6578137_x1	oni-miR-10835	151	22	131	147	1	17	0.000656	100
lro_6578297_x1	gmo-miR-30b-3p	133	22	114	129	5	20	0.002	100
lro_6579048_x1	oni-miR-10743	150	21	62	77	1	16	0.002	100
lro_6580555_x1	ssa-miR-15e-5p	151	21	128	143	1	16	0.002	100
lro_6581719_x1	gmo-miR-29d-5p	151	23	73	88	6	21	0.002	100
lro_6582171_x1	gmo-miR-27d-5p	148	23	104	119	8	23	0.002	100
lro_6583979_x1	gmo-miR-1338-5p	150	22	108	123	22	7	0.002	100
lro_6584364_x1	oni-miR-727b	151	22	75	91	1	17	0.000656	100
lro_6588577_x1	ipu-miR-7572	125	23	99	114	20	5	0.002	100
lro_6590150_x1	tni-miR-9	120	23	77	92	8	23	0.002	100
lro_6591020_x1	oni-miR-10904	151	22	60	77	18	1	0.000182	100
lro_6591051_x1	oni-miR-10880	151	23	51	72	22	2	0.000182	95.455
lro_6591716_x1	nbr-miR-7133-3p	150	22	2	17	4	19	0.002	100
lro_6592364_x1	gmo-miR-29c-3p	151	22	117	132	22	7	0.002	100
lro_6593245_x1	gmo-miR-11205-5p	151	21	33	49	18	2	0.000656	100
lro_6597859_x1	ssa-miR-153a-5p	134	22	53	68	7	22	0.002	100
lro_6600888_x1	oni-miR-10851	113	22	88	104	2	18	0.000474	100
lro_6602234_x1	ipu-miR-7572	146	23	45	61	5	21	0.000632	100
lro_6602861_x1	gmo-miR-11276-5p	145	21	28	43	17	2	0.002	100
lro_6603627_x1	dre-miR-181d-5p	150	24	88	103	16	1	0.002	100
lro_6603803_x1	ssa-miR-29c-5p	151	23	4	19	3	18	0.002	100
lro_6604411_x1	tni-miR-196a	84	22	5	20	7	22	0.001	100
lro_6606026_x1	oni-miR-10653	151	21	127	142	21	6	0.002	100
lro_6606382_x1	ssa-miR-15c-2-3p	150	22	16	31	3	18	0.002	100
lro_6606590_x1	ssa-miR-126-5p	150	21	80	96	1	17	0.000651	100
lro_6608977_x1	oni-miR-10710	115	24	87	102	21	6	0.002	100
lro_6609440_x1	tni-miR-181b	148	22	14	29	16	1	0.002	100
lro_6611268_x1	oni-miR-10822	151	22	35	50	19	4	0.002	100
lro_6611614_x1	oni-miR-10719	111	22	90	105	19	4	0.002	100
lro_6612155_x1	oni-miR-10743	131	21	91	106	1	16	0.002	100
lro_6612575_x1	tni-miR-144	151	20	82	97	5	20	0.002	100
lro_6612610_x1	pny-miR-7132b	151	22	35	50	18	3	0.002	100
lro_6612911_x1	oni-miR-451b	104	22	83	100	5	22	0.00012	100
lro_6613815_x1	ssa-miR-29b-4-5p	151	22	67	82	5	20	0.002	100
lro_6614056_x1	oni-miR-10944	124	21	89	104	4	19	0.002	100
lro_6614172_x1	gmo-miR-11218-5p	147	23	32	47	23	8	0.002	100
lro_6614514_x1	pol-miR-203-5p	151	23	90	112	23	1	3.03e-07	100
lro_6614726_x1	oni-miR-10907	133	23	48	63	3	18	0.002	100
lro_6614921_x1	oni-miR-10707	110	23	20	38	19	1	3.55e-05	100
lro_6616304_x1	oni-miR-10645	130	22	95	111	21	5	0.000555	100
lro_6618225_x1	ssa-miR-8162-3p	151	22	106	123	1	18	0.000182	100
lro_6619154_x1	oni-miR-10736	107	22	80	97	5	22	0.000124	100
lro_6619319_x1	mze-miR-10552	149	22	12	27	2	17	0.002	100
lro_6619559_x1	ssa-miR-196a-4-3p	151	23	15	30	19	4	0.002	100
lro_6620503_x1	pny-miR-219a	151	22	59	74	18	3	0.002	100
lro_6620708_x1	ssa-miR-27a-5p	150	23	65	80	8	23	0.002	100
lro_6622003_x1	oni-miR-10655	151	24	76	91	18	3	0.002	100
lro_6622580_x1	tni-miR-100	151	22	133	148	17	2	0.002	100
lro_6624083_x1	tni-miR-196a	151	22	64	79	7	22	0.002	100
lro_6625091_x1	oni-miR-10738	113	21	55	70	6	21	0.002	100
lro_6625363_x1	dre-miR-451	145	22	112	133	22	1	1.04e-06	100
lro_6625562_x1	oni-miR-10815	151	21	10	25	16	1	0.002	100
lro_6626692_x1	ola-miR-205	150	22	103	120	20	3	0.000181	100
lro_6627048_x1	tni-miR-196a	135	22	57	72	7	22	0.002	100
lro_6628255_x1	oni-miR-10705	143	21	64	79	18	3	0.002	100
lro_6628689_x1	oni-miR-10920	150	22	15	31	4	20	0.000651	100
lro_6636031_x1	ssa-miR-29b-4-5p	151	22	22	37	20	5	0.002	100
lro_6638822_x1	ipu-miR-196a	151	23	118	134	23	7	0.000656	100
lro_6644078_x1	gmo-miR-7552-3p	141	22	90	108	19	1	4.7e-05	100
lro_6646064_x1	oni-miR-10578	148	22	79	94	1	16	0.002	100
lro_6646152_x1	gmo-miR-1338-5p	150	22	56	71	7	22	0.002	100
lro_6648098_x1	ccr-miR-2192	131	21	100	115	16	1	0.002	100
lro_6648672_x1	dre-miR-430c-3p	151	22	83	104	1	22	5.07e-05	95.455
lro_6648745_x1	ssa-miR-551-5p	146	23	11	26	22	7	0.002	100
lro_6650587_x1	gmo-miR-214-2-5p	151	22	45	62	1	18	0.000182	100
lro_6650718_x1	dre-miR-181d-5p	150	24	111	126	1	16	0.002	100
lro_6653415_x1	oni-miR-10802	151	22	6	21	1	16	0.002	100
lro_6654139_x1	ssa-miR-17-3-3p	151	23	36	58	23	1	3.03e-07	100
lro_6655615_x1	ccr-miR-2192	151	21	108	123	1	16	0.002	100
lro_6655631_x1	tni-miR-133	124	22	109	124	20	5	0.002	100
lro_6658064_x1	dre-miR-451	139	22	63	84	22	1	9.94e-07	100
lro_6658729_x1	oni-miR-10655	150	24	82	97	18	3	0.002	100
lro_6659217_x1	oni-miR-10949	126	22	94	109	17	2	0.002	100
lro_6660297_x1	ipu-miR-7577	135	21	20	35	21	6	0.002	100
lro_6661161_x1	ssa-miR-153a-5p	151	22	31	46	22	7	0.002	100
lro_6661378_x1	dre-miR-124-4-5p	151	22	55	74	19	1	0.002	95
lro_6662037_x1	eel-miR-11052-3p	112	21	6	21	17	2	0.002	100
lro_6662210_x1	dre-miR-740	151	22	99	115	19	3	0.000656	100
lro_6665919_x1	gmo-miR-458-5p	151	22	54	69	5	20	0.002	100
lro_6668104_x1	ssa-miR-8156-5p	151	21	10	30	1	21	3.92e-06	100
lro_6670023_x1	tni-let-7i	151	22	8	23	22	7	0.002	100
lro_6670262_x1	oni-miR-10770	151	22	115	131	2	18	0.000656	100
lro_6670522_x1	oni-miR-10675	150	22	126	141	2	17	0.002	100
lro_6672502_x1	ssa-miR-19d-3p	151	22	3	18	4	19	0.002	100
lro_6674015_x1	dre-miR-144-5p	149	23	37	59	1	23	2.99e-07	100
lro_6675082_x1	gmo-miR-30b-3p	122	22	76	91	20	5	0.002	100
lro_6675401_x1	ssa-miR-107-5p	129	23	71	88	20	3	0.000153	100
lro_6676102_x1	hhi-miR-430a	151	22	1	20	4	22	0.002	95
lro_6677695_x1	ccr-miR-2192	126	21	105	120	16	1	0.002	100
lro_6680724_x1	oni-miR-10578	126	22	54	69	20	5	0.002	100
lro_6680748_x1	gmo-miR-92-2-5p	150	23	57	74	21	4	0.000181	100
lro_6682513_x1	eel-miR-11055-5p	150	23	31	46	2	17	0.002	100
lro_6682684_x1	oni-miR-10892	150	22	92	107	7	22	0.002	100
lro_6685115_x1	oni-miR-10651	135	23	51	66	8	23	0.002	100
lro_6687060_x1	gmo-miR-205-3p	150	21	43	58	3	18	0.002	100
lro_6687954_x1	oni-miR-10699	116	21	84	100	1	17	0.000488	100
lro_6692030_x1	ipu-miR-737	151	22	130	145	18	3	0.002	100
lro_6692249_x1	ssa-miR-130d-1-5p	151	22	103	120	1	18	0.000182	100
lro_6694574_x1	ssa-miR-200a-1-5p	150	22	21	42	1	22	1.08e-06	100
lro_6694674_x1	oni-miR-10790	151	23	125	140	5	20	0.002	100
lro_6696134_x1	dre-miR-7145	150	22	43	64	22	1	5.03e-05	95.455
lro_6697720_x1	oni-miR-10709	151	24	41	57	2	18	0.000656	100
lro_6698177_x1	tni-miR-196a	84	22	65	80	22	7	0.001	100
lro_6698901_x1	oni-miR-430b	150	22	121	136	5	20	0.002	100
lro_6699835_x1	gmo-miR-210-5p	150	22	44	59	21	6	0.002	100
lro_6701335_x1	oni-miR-10594a	105	22	23	38	6	21	0.002	100
lro_6705303_x1	oni-miR-727b	151	22	114	130	1	17	0.000656	100
lro_6708187_x1	oni-miR-10632	140	23	4	24	21	1	0.000168	95.238
lro_6710230_x1	ssa-miR-301c-5p	151	22	5	20	1	16	0.002	100
lro_6712613_x1	dre-miR-723-5p	151	24	14	29	21	6	0.002	100
lro_6712798_x1	oni-miR-10595	151	22	132	147	21	6	0.002	100
lro_6713194_x1	dre-miR-19c-3p	134	23	5	20	7	22	0.002	100
lro_6714480_x1	dre-miR-430i-5p	151	21	117	132	19	4	0.002	100
lro_6716466_x1	ipu-miR-7575	119	20	38	53	16	1	0.002	100
lro_6719536_x1	ssa-miR-17-3-3p	129	23	69	84	22	7	0.002	100
lro_6719838_x1	oni-miR-10596-5p	146	22	63	78	5	20	0.002	100
lro_6720045_x1	pny-miR-153c	138	22	102	117	19	4	0.002	100
lro_6720558_x1	dre-miR-181d-5p	149	24	45	60	1	16	0.002	100
lro_6721251_x1	oni-miR-15c	109	22	81	96	20	5	0.002	100
lro_6723979_x1	oni-miR-10835	144	22	123	139	1	17	0.000622	100
lro_6725620_x1	ipu-miR-737	151	22	74	89	3	18	0.002	100
lro_6726072_x1	tni-miR-204a	144	22	13	28	1	16	0.002	100
lro_6727320_x1	gmo-miR-11217-5p	132	21	25	43	20	1	0.002	95
lro_6728210_x1	ssa-miR-430c-5p	151	22	58	73	6	21	0.002	100
lro_6729097_x1	ssa-miR-7a-2-3p	151	22	136	151	19	4	0.002	100
lro_6729491_x1	ssa-miR-430c-3p	151	22	108	124	17	1	0.000656	100
lro_6729506_x1	eel-miR-11054-3p	148	23	59	74	5	20	0.002	100
lro_6729951_x1	gmo-miR-11251-3p	140	22	114	129	5	20	0.002	100
lro_6730228_x1	oni-miR-10968	150	22	90	106	19	3	0.000651	100
lro_6731707_x1	oni-miR-10948	150	23	34	49	5	20	0.002	100
lro_6731935_x1	oni-miR-10790	151	23	96	112	5	21	0.000656	100
lro_6732106_x1	ssa-miR-15b-5p	146	21	106	123	18	1	0.000176	100
lro_6733319_x1	ipu-miR-7572	146	23	86	102	21	5	0.000632	100
lro_6734237_x1	ipu-miR-457a	150	22	19	38	20	1	1.4e-05	100
lro_6734239_x1	oni-miR-10790	150	23	40	55	1	16	0.002	100
lro_6734626_x1	ccr-miR-2192	151	21	74	91	20	3	0.000182	100
lro_6734664_x1	oni-miR-10840	151	22	121	136	19	4	0.002	100
lro_6735105_x1	oni-miR-10795	91	25	66	85	3	23	0.000369	95.238
lro_6736078_x1	dre-miR-20b-3p	133	23	38	54	18	2	0.00057	100
lro_6737404_x1	dre-miR-451	151	22	37	58	1	22	1.09e-06	100
lro_6738513_x1	oni-miR-10885	107	22	28	43	7	22	0.002	100
lro_6740394_x1	dre-miR-152	151	22	29	44	7	22	0.002	100
lro_6740729_x1	dre-miR-181d-5p	149	24	120	135	18	3	0.002	100
lro_6741253_x1	ssa-miR-29b-1-5p	151	23	7	22	2	17	0.002	100
lro_6741524_x1	gmo-miR-11274-5p	151	23	123	138	23	8	0.002	100
lro_6741940_x1	ipu-miR-737	142	22	122	137	3	18	0.002	100
lro_6742062_x1	ssa-miR-153a-5p	149	22	95	110	21	6	0.002	100
lro_6744752_x1	tni-let-7d	148	22	93	112	22	4	0.002	95
lro_6744942_x1	ssa-miR-29b-4-5p	150	22	92	107	21	6	0.002	100
lro_6747167_x1	oni-miR-10578	151	22	35	50	4	19	0.002	100
lro_6747275_x1	gmo-miR-27d-5p	151	23	93	108	23	8	0.002	100
lro_6747495_x1	ssa-miR-153a-5p	150	22	92	107	22	7	0.002	100
lro_6749344_x1	ccr-miR-2192	150	21	106	121	16	1	0.002	100
lro_6749423_x1	ipu-miR-16c	151	21	28	43	20	5	0.002	100
lro_6750513_x1	oni-miR-10653	144	21	90	105	21	6	0.002	100
lro_6750613_x1	ccr-miR-2192	144	21	110	129	1	20	0.000622	95
lro_6751915_x1	gmo-miR-30b-3p	148	22	74	89	5	20	0.002	100
lro_6752437_x1	ssa-miR-153a-5p	113	22	44	59	7	22	0.002	100
lro_6752881_x1	oni-miR-10917	151	24	109	127	3	22	0.002	95
lro_6753218_x1	oni-miR-10645	144	22	42	58	21	5	0.000622	100
lro_6753517_x1	oni-miR-10917	151	24	116	134	3	22	0.002	95
lro_6756041_x1	eel-miR-7132-5p	151	22	101	116	4	19	0.002	100
lro_6756463_x1	gmo-miR-7550-5p	151	18	73	90	1	18	0.000182	100
lro_6756595_x1	oni-miR-10747	127	23	44	59	5	20	0.002	100
lro_6756652_x1	hhi-miR-7788	151	22	81	96	6	21	0.002	100
lro_6757090_x1	gmo-miR-11274-5p	151	23	105	121	4	20	0.000656	100
lro_6757401_x1	tni-let-7h	149	22	134	149	1	16	0.002	100
lro_6758411_x1	eel-miR-11064-3p	150	23	36	51	16	1	0.002	100
lro_6758935_x1	oni-miR-10770	151	22	10	25	2	17	0.002	100
lro_6759928_x1	oni-miR-10950	151	24	96	112	2	18	0.000656	100
lro_6760855_x1	dre-miR-430c-3p	150	22	40	61	22	1	1.08e-06	100
lro_6761341_x1	ipu-miR-7572	149	23	43	59	21	5	0.000646	100
lro_6761656_x1	oni-miR-10835	147	22	23	38	22	7	0.002	100
lro_6762447_x1	gmo-miR-11274-5p	125	23	8	23	8	23	0.002	100
lro_6762904_x1	ssa-miR-338a-4-5p	151	25	133	149	3	19	0.000656	100
lro_6763249_x1	oni-miR-10948	150	23	33	48	8	23	0.002	100
lro_6764555_x1	ssa-miR-26a-4-3p	137	22	82	103	1	22	9.79e-07	100
lro_6765601_x1	ssa-miR-130d-1-5p	147	22	24	41	18	1	0.000177	100
lro_6766341_x1	oni-miR-10616b	111	22	63	78	17	2	0.002	100
lro_6768769_x1	oni-miR-204b	150	22	8	23	20	5	0.002	100
lro_6769574_x1	ipu-miR-16c	150	21	52	67	20	5	0.002	100
lro_6769875_x1	ssa-miR-205b-2-3p	151	22	33	48	1	16	0.002	100
lro_6770915_x1	ipu-miR-7572	151	23	59	74	5	20	0.002	100
lro_6771094_x1	ssa-miR-15b-5p	151	21	127	144	18	1	0.000182	100
lro_6771776_x1	dre-miR-430c-3p	151	22	1	17	6	22	0.000656	100
lro_6772337_x1	ssa-miR-153a-5p	142	22	16	31	22	7	0.002	100
lro_6772690_x1	ssa-miR-20b-5p	151	22	1	18	4	21	0.000182	100
lro_6773169_x1	oni-miR-10950	149	24	88	104	18	2	0.000646	100
lro_6774562_x1	oni-miR-10818	151	23	55	70	1	16	0.002	100
lro_6775308_x1	ssa-miR-338a-4-5p	146	25	30	46	3	19	0.000632	100
lro_6776389_x1	gmo-miR-11240-5p	128	20	100	118	19	1	4.22e-05	100
lro_6778835_x1	gmo-miR-11277-3p	150	22	2	18	17	1	0.000651	100
lro_6779861_x1	dre-miR-20b-3p	119	23	33	49	2	18	0.000503	100
lro_6782900_x1	eel-miR-11052-3p	112	21	92	107	2	17	0.002	100
lro_6785499_x1	oni-miR-10710	140	24	108	123	21	6	0.002	100
lro_6785934_x1	oni-miR-33b-3p	151	21	5	20	18	3	0.002	100
lro_6787158_x1	ipu-miR-203c	151	22	33	48	7	22	0.002	100
lro_6788285_x1	pny-miR-184a	112	22	90	105	22	7	0.002	100
lro_6788373_x1	oni-miR-10840	114	22	86	101	22	7	0.002	100
lro_6788453_x1	oni-miR-10931	151	22	85	100	2	17	0.002	100
lro_6788645_x1	oni-miR-10603b	134	22	52	68	4	20	0.000575	100
lro_6788717_x1	ssa-miR-142b-3p	151	24	71	94	24	1	8.43e-08	100
lro_6789098_x1	gmo-miR-206-5p	149	22	16	31	21	6	0.002	100
lro_6790444_x1	ssa-miR-132-4-5p	150	22	40	55	5	20	0.002	100
lro_6791127_x1	oni-miR-10563	150	22	1	18	3	20	0.000181	100
lro_6792999_x1	abu-miR-10550-3p	107	22	38	53	2	17	0.002	100
lro_6793704_x1	oni-miR-10812	151	22	62	77	16	1	0.002	100
lro_6794456_x1	abu-miR-24c	151	22	30	45	7	22	0.002	100
lro_6794542_x1	oni-miR-10923	127	23	83	98	5	20	0.002	100
lro_6795840_x1	tni-miR-144	127	20	59	74	20	5	0.002	100
lro_6796065_x1	oni-miR-10917	139	24	72	90	22	3	0.002	95
lro_6798696_x1	ssa-miR-153a-5p	137	22	53	68	7	22	0.002	100
lro_6798963_x1	oni-miR-10948	150	23	61	76	19	4	0.002	100
lro_6799061_x1	oni-miR-10645	144	22	87	103	5	21	0.000622	100
lro_6800334_x1	ipu-let-7j	151	22	60	75	6	21	0.002	100
lro_6800963_x1	tni-miR-196a	128	22	18	33	22	7	0.002	100
lro_6801006_x1	hhi-miR-7793	150	23	13	28	20	5	0.002	100
lro_6801667_x1	mze-miR-10567	151	23	37	52	2	17	0.002	100
lro_6801792_x1	oni-miR-10625	151	23	45	60	6	21	0.002	100
lro_6807777_x1	ipu-miR-7572	150	23	81	97	21	5	0.000651	100
lro_6808304_x1	oni-miR-10556b	127	22	92	107	5	20	0.002	100
lro_6808398_x1	ipu-miR-19a	119	21	61	77	5	21	0.000503	100
lro_6811308_x1	ssa-miR-30c-5p	151	24	25	41	6	22	0.000656	100
lro_6811608_x1	gmo-miR-30b-3p	151	22	39	54	20	5	0.002	100
lro_6811613_x1	oni-miR-10816	111	21	78	93	5	20	0.002	100
lro_6812422_x1	oni-miR-10704	151	21	131	146	5	20	0.002	100
lro_6812708_x1	oni-miR-10770	96	22	30	46	2	18	0.000393	100
lro_6816653_x1	oni-miR-10839	151	22	36	51	7	22	0.002	100
lro_6816708_x1	gmo-miR-30b-3p	150	22	127	142	20	5	0.002	100
lro_6818095_x1	ssa-miR-29b-3-5p	128	23	11	26	6	21	0.002	100
lro_6818229_x1	oni-miR-10815	126	21	8	23	1	16	0.002	100
lro_6822320_x1	oni-miR-10907	133	23	101	117	23	7	0.00057	100
lro_6822976_x1	ipu-miR-737	150	22	33	48	18	3	0.002	100
lro_6823343_x1	gmo-miR-11209-3p	151	22	3	19	4	20	0.000656	100
lro_6828120_x1	ssa-miR-7132a-3p	150	22	108	123	2	17	0.002	100
lro_6828446_x1	oni-miR-10655	151	24	32	47	16	1	0.002	100
lro_6829221_x1	oni-miR-10771	116	22	1	17	5	21	0.000488	100
lro_6829940_x1	ssa-miR-196a-3-3p	149	22	24	39	17	2	0.002	100
lro_6832541_x1	gmo-miR-11210-5p	151	25	63	78	18	3	0.002	100
lro_6834645_x1	hhi-miR-7788	123	22	47	63	3	19	0.000522	100
lro_6837474_x1	dre-miR-181d-5p	146	24	76	91	16	1	0.002	100
lro_6840988_x1	ccr-miR-2192	151	21	116	131	16	1	0.002	100
lro_6842291_x1	oni-miR-10811	151	22	126	145	22	3	0.000656	95
lro_6842549_x1	ssa-miR-190a-5p	151	24	89	110	23	3	0.000182	95.455
lro_6845612_x1	eel-miR-11054-3p	141	23	84	102	5	23	4.7e-05	100
lro_6847977_x1	ssa-miR-139-5p	147	23	130	145	2	17	0.002	100
lro_6850202_x1	ssa-miR-15e-5p	151	21	120	135	16	1	0.002	100
[truncated: 3,668 more rows]

## Sheet: G1T2
Supplementary table S4. List of potential miRNA hits of G1T2 sample against mature miRNA sequences of Teleostei species
Query id	miRNA id	Query length	miRNA length	Query start	Query end	miRNA start	miRNA end	e value	per cent identity
lro_701903_x10	ssa-miR-153a-5p	151	22	111	126	7	22	0.002	100
lro_706215_x9	tni-miR-196a	151	22	5	20	7	22	0.002	100
lro_713352_x9	tni-miR-144	151	20	84	99	5	20	0.002	100
lro_723900_x9	gmo-miR-458-5p	151	22	116	131	20	5	0.002	100
lro_741098_x8	ccr-miR-2192	151	21	100	115	16	1	0.002	100
lro_746810_x8	ssa-miR-153a-5p	151	22	110	125	7	22	0.002	100
lro_794915_x6	oni-miR-10738	149	21	43	58	21	6	0.002	100
lro_817265_x6	oni-miR-10738	151	21	128	143	6	21	0.002	100
lro_817727_x6	oni-miR-10756	151	21	60	75	1	16	0.002	100
lro_818069_x6	ipu-miR-7554	151	19	30	45	16	1	0.002	100
lro_838975_x5	eel-miR-11054-3p	151	23	36	54	4	23	0.002	95
lro_865060_x5	ccr-miR-2192	151	21	38	53	16	1	0.002	100
lro_896040_x5	oni-miR-33b-3p	150	21	85	100	3	18	0.002	100
lro_899920_x5	ccr-miR-2192	148	21	11	26	16	1	0.002	100
lro_911125_x4	oni-miR-10948	151	23	53	68	8	23	0.002	100
lro_914469_x4	tni-miR-196a	150	22	96	111	7	22	0.002	100
lro_915645_x4	oni-miR-430b	151	22	121	136	5	20	0.002	100
lro_922273_x4	ssa-miR-29b-4-5p	135	22	41	56	4	19	0.002	100
lro_931429_x4	ssa-miR-133b-5p	135	22	91	106	19	4	0.002	100
lro_939761_x4	oni-miR-10835	150	22	94	112	1	19	5.03e-05	100
lro_941385_x4	ccr-miR-2192	150	21	11	30	20	1	0.000651	95
lro_945405_x4	oni-miR-10835	151	22	83	101	19	1	5.07e-05	100
lro_962761_x4	ssa-miR-130d-1-5p	151	22	24	41	18	1	0.000182	100
lro_973973_x4	oni-miR-10966	151	23	108	123	1	16	0.002	100
lro_974561_x4	oni-miR-10736	150	22	33	50	5	22	0.000181	100
lro_977769_x4	ola-miR-194-3p	147	22	98	113	2	17	0.002	100
lro_982933_x4	oni-miR-10738	151	21	34	49	21	6	0.002	100
lro_998073_x4	ola-miR-194-3p	147	22	35	50	17	2	0.002	100
lro_1004065_x4	dre-miR-29b3-5p	151	24	75	90	8	23	0.002	100
lro_1014333_x4	oni-miR-10862	130	20	20	35	1	16	0.002	100
lro_1031717_x4	oni-miR-10862	130	20	96	111	16	1	0.002	100
lro_1033105_x4	ssa-miR-29b-4-5p	135	22	80	95	19	4	0.002	100
lro_1036585_x4	oni-miR-10948	151	23	50	65	8	23	0.002	100
lro_1039052_x3	ccr-miR-2192	148	21	125	140	16	1	0.002	100
lro_1039751_x3	ssa-miR-142b-3p	151	24	55	78	24	1	8.43e-08	100
lro_1041452_x3	gmo-miR-11222-5p	151	25	87	102	22	7	0.002	100
lro_1041854_x3	oni-miR-10869	151	22	92	107	2	17	0.002	100
lro_1042088_x3	abu-miR-10545-3p	150	21	26	42	5	21	0.000651	100
lro_1044587_x3	hhi-miR-7790	150	21	4	23	1	19	0.002	95
lro_1049666_x3	oni-miR-10948	151	23	135	150	20	5	0.002	100
lro_1056038_x3	ola-miR-194-3p	150	22	90	105	2	17	0.002	100
lro_1056596_x3	gmo-miR-92-5p	151	23	18	34	5	21	0.000656	100
lro_1060562_x3	oni-miR-10619	151	22	44	59	19	4	0.002	100
lro_1061957_x3	ssa-miR-133b-5p	135	22	30	45	4	19	0.002	100
lro_1064801_x3	oni-miR-219a-3p	151	22	100	116	6	22	0.000656	100
lro_1066823_x3	dre-miR-181d-5p	151	24	113	128	3	18	0.002	100
lro_1070576_x3	ccr-miR-2192	150	21	86	101	1	16	0.002	100
lro_1087598_x3	ssa-miR-133b-5p	151	22	105	120	19	4	0.002	100
lro_1092821_x3	ssa-miR-8162-3p	151	22	1	16	16	1	0.002	100
lro_1096379_x3	tni-miR-21	151	23	18	37	1	19	0.002	95
lro_1097249_x3	oni-miR-10645	109	22	81	96	2	17	0.002	100
lro_1099367_x3	oni-miR-10717	151	22	107	122	2	17	0.002	100
lro_1103144_x3	ssa-miR-301c-5p	151	22	37	52	16	1	0.002	100
lro_1109276_x3	ssa-miR-8160-3p	151	21	1	16	2	17	0.002	100
lro_1116986_x3	gmo-miR-11217-5p	151	21	85	100	1	16	0.002	100
lro_1123502_x3	oni-miR-10621a	151	21	9	24	5	20	0.002	100
lro_1124114_x3	gmo-miR-458-5p	123	22	98	113	20	5	0.002	100
lro_1125542_x3	oni-miR-10732	151	22	7	22	18	3	0.002	100
lro_1134191_x3	ssa-miR-730a-5p	151	22	80	95	3	18	0.002	100
lro_1134902_x3	ipu-miR-205	151	23	72	94	1	23	3.03e-07	100
lro_1141787_x3	gmo-miR-11932-3p	151	22	49	65	17	1	0.000656	100
lro_1142030_x3	ola-miR-430d	151	22	101	117	6	22	0.000656	100
lro_1142780_x3	tni-miR-365	151	22	119	134	6	21	0.002	100
lro_1144988_x3	oni-miR-10705	151	21	20	35	3	18	0.002	100
lro_1146038_x3	oni-miR-10738	151	21	40	55	21	6	0.002	100
lro_1146989_x3	tni-miR-21	151	23	133	148	19	4	0.002	100
lro_1152101_x3	ola-miR-430d	150	22	91	107	22	6	0.000651	100
lro_1155065_x3	oni-miR-10851	151	22	108	124	2	18	0.000656	100
lro_1161602_x3	oni-miR-10738	151	21	126	141	6	21	0.002	100
lro_1168808_x3	tni-miR-365	151	22	32	47	21	6	0.002	100
lro_1169858_x3	dre-miR-181d-5p	151	24	27	42	18	3	0.002	100
lro_1170935_x3	gmo-miR-11931-5p	150	24	127	142	21	6	0.002	100
lro_1173131_x3	ssa-miR-153a-5p	133	22	51	66	7	22	0.002	100
lro_1175732_x3	ssa-miR-153a-5p	129	22	5	20	22	7	0.002	100
lro_1175768_x3	ssa-miR-29c-5p	123	23	61	78	19	2	0.000145	100
lro_1184309_x3	ccr-miR-2192	151	21	54	69	16	1	0.002	100
lro_1197098_x3	oni-miR-10871	151	23	50	65	8	23	0.002	100
lro_1199522_x3	oni-miR-10585	150	24	78	93	2	17	0.002	100
lro_1209356_x3	ipu-miR-205	149	23	64	86	23	1	2.99e-07	100
lro_1209605_x3	gmo-miR-92-5p	151	23	97	113	21	5	0.000656	100
lro_1218707_x3	ssa-miR-30c-5p	150	24	51	67	6	22	0.000651	100
lro_1220861_x3	gmo-miR-92-5p	151	23	44	60	5	21	0.000656	100
lro_1221368_x3	oni-miR-10655	141	24	30	45	20	5	0.002	100
lro_1227875_x3	oni-miR-10871	151	23	133	148	23	8	0.002	100
lro_1230542_x3	ccr-miR-2192	151	21	87	102	1	16	0.002	100
lro_1230887_x3	oni-miR-10635	151	22	117	132	1	16	0.002	100
lro_1232846_x3	gmo-miR-11931-5p	151	24	52	67	6	21	0.002	100
lro_1233575_x3	oni-miR-10655	141	24	97	112	5	20	0.002	100
lro_1234037_x3	oni-miR-727b	151	22	115	131	1	17	0.000656	100
lro_1237073_x3	oni-miR-10920	151	22	100	117	5	22	0.000182	100
lro_1242005_x3	ssa-miR-20a-1-3p	151	23	10	25	1	16	0.002	100
lro_1242227_x3	ssa-miR-130d-1-5p	151	22	27	44	18	1	0.000182	100
lro_1249394_x3	ssa-miR-153a-5p	151	22	108	123	22	7	0.002	100
lro_1255253_x3	oni-miR-10907	148	23	69	84	19	4	0.002	100
lro_1255334_x3	ssa-miR-730a-5p	151	22	59	74	6	21	0.002	100
lro_1255394_x3	ccr-miR-2192	151	21	41	56	1	16	0.002	100
lro_1260449_x3	oni-miR-10920	151	22	88	105	22	5	0.000182	100
lro_1265072_x3	oni-miR-10626	147	22	102	118	20	4	0.000637	100
lro_1267157_x3	oni-miR-10767	151	22	38	53	21	6	0.002	100
lro_1267388_x3	oni-miR-10578	151	22	27	42	5	20	0.002	100
lro_1269578_x3	ssa-miR-153a-5p	133	22	68	83	22	7	0.002	100
lro_1272719_x3	ssa-miR-29c-5p	123	23	46	63	2	19	0.000145	100
lro_1273490_x3	oni-miR-10736	151	22	31	48	5	22	0.000182	100
lro_1281872_x3	gmo-miR-30b-3p	150	22	127	142	20	5	0.002	100
lro_1284194_x3	ssa-miR-730a-5p	150	22	131	146	18	3	0.002	100
lro_1308389_x3	eel-miR-11064-3p	151	23	73	88	1	16	0.002	100
lro_1311179_x3	ssa-miR-133b-5p	150	22	121	136	4	19	0.002	100
lro_1311770_x3	oni-miR-10645	109	22	14	29	17	2	0.002	100
lro_1315961_x3	ssa-miR-142b-3p	151	24	113	136	1	24	8.43e-08	100
lro_1316412_x2	oni-miR-10699	142	21	39	55	17	1	0.000613	100
lro_1316590_x2	gmo-miR-11209-3p	151	22	1	17	4	20	0.000656	100
lro_1318096_x2	oni-miR-10948	150	23	99	114	23	8	0.002	100
lro_1320314_x2	dre-miR-722	150	24	111	128	18	1	0.000181	100
lro_1320488_x2	oni-miR-10599	151	22	82	98	18	2	0.000656	100
lro_1322406_x2	oni-miR-10926	93	18	37	54	18	1	0.000105	100
lro_1328436_x2	abu-miR-10558	145	22	95	110	22	7	0.002	100
lro_1331506_x2	oni-miR-10548d	151	22	36	51	21	6	0.002	100
lro_1334570_x2	ssa-miR-130d-1-5p	143	22	27	44	18	1	0.000172	100
lro_1339960_x2	dre-miR-181d-5p	151	24	33	48	18	3	0.002	100
lro_1342406_x2	oni-miR-10589	151	21	124	140	5	21	0.000656	100
lro_1345462_x2	gmo-miR-11935-3p	150	21	95	110	17	2	0.002	100
lro_1346934_x2	oni-miR-10910	150	22	47	62	1	16	0.002	100
lro_1348162_x2	ssa-miR-29b-4-5p	149	22	113	128	4	19	0.002	100
lro_1351712_x2	tni-miR-196a	151	22	85	100	22	7	0.002	100
lro_1356070_x2	oni-miR-10726	151	22	68	84	2	18	0.000656	100
lro_1358392_x2	abu-miR-10558	117	22	8	23	7	22	0.002	100
lro_1359060_x2	oni-miR-10578	149	22	64	79	19	4	0.002	100
lro_1362930_x2	oni-miR-10927	151	21	25	40	16	1	0.002	100
lro_1363456_x2	gmo-miR-11274-5p	127	23	80	95	8	23	0.002	100
lro_1364424_x2	oni-miR-10966	151	23	80	95	16	1	0.002	100
lro_1364784_x2	oni-miR-10751	150	22	30	46	3	19	0.000651	100
lro_1366244_x2	ssa-miR-153a-5p	151	22	72	87	7	22	0.002	100
lro_1369802_x2	oni-miR-10840	90	22	42	57	19	4	0.001	100
lro_1373186_x2	ssa-miR-15b-5p	106	21	61	78	18	1	0.000122	100
lro_1375016_x2	oni-miR-10842	151	21	5	20	2	17	0.002	100
lro_1376314_x2	ssa-miR-15b-5p	106	21	29	46	1	18	0.000122	100
lro_1376372_x2	ccr-miR-2192	151	21	119	134	16	1	0.002	100
lro_1376698_x2	gmo-miR-29c-5p	129	23	26	41	20	5	0.002	100
lro_1379392_x2	gmo-miR-458-5p	145	22	115	130	20	5	0.002	100
lro_1380878_x2	oni-miR-10972	151	22	25	40	1	16	0.002	100
lro_1383166_x2	oni-miR-10805	150	22	90	105	21	6	0.002	100
lro_1385424_x2	ccr-miR-2192	151	21	1	16	16	1	0.002	100
lro_1385778_x2	oni-miR-10761	151	22	119	135	17	1	0.000656	100
lro_1385864_x2	dre-miR-181d-5p	151	24	13	28	16	1	0.002	100
lro_1389870_x2	pny-miR-10549	150	22	126	141	3	18	0.002	100
lro_1395338_x2	oni-miR-10749	122	23	8	23	16	1	0.002	100
lro_1396576_x2	gmo-miR-30b-3p	150	22	19	34	5	20	0.002	100
lro_1397948_x2	ipu-miR-737	150	22	71	87	3	19	0.000651	100
lro_1402448_x2	oni-miR-10699	150	21	24	41	3	20	0.000181	100
lro_1411110_x2	ola-miR-30d-3p	151	22	61	76	2	17	0.002	100
lro_1411694_x2	ssa-miR-29c-5p	151	23	126	141	18	3	0.002	100
lro_1414158_x2	dre-miR-181d-5p	149	24	131	146	3	18	0.002	100
lro_1418122_x2	dre-miR-181b-3-3p	151	21	107	125	1	20	0.002	95
lro_1420878_x2	dre-miR-2189	127	22	59	77	20	1	0.002	95
lro_1427884_x2	ssa-miR-93a-5p	151	23	61	76	3	18	0.002	100
lro_1430244_x2	ssa-miR-219b-3p	151	22	14	30	5	21	0.000656	100
lro_1430890_x2	ssa-miR-200b-5p	114	22	64	79	21	6	0.002	100
lro_1435244_x2	ssa-miR-29c-5p	151	23	11	26	3	18	0.002	100
lro_1435356_x2	oni-miR-10548d	151	22	73	88	21	6	0.002	100
lro_1438054_x2	gmo-miR-11935-3p	151	21	33	48	2	17	0.002	100
lro_1439068_x2	ssa-miR-430c-5p	145	22	4	19	16	1	0.002	100
lro_1439874_x2	oni-miR-10948	151	23	48	63	8	23	0.002	100
lro_1439886_x2	gmo-miR-29c-5p	150	23	3	18	5	20	0.002	100
lro_1448028_x2	ssa-miR-146d-2-3p	151	23	135	150	22	7	0.002	100
lro_1449018_x2	dre-miR-20b-3p	149	23	82	98	2	18	0.000646	100
lro_1450262_x2	ola-miR-30d-3p	151	22	101	116	17	2	0.002	100
lro_1453664_x2	ola-miR-182	150	23	87	102	23	8	0.002	100
lro_1458096_x2	tni-miR-19a	151	23	108	130	23	1	3.03e-07	100
lro_1459956_x2	oni-miR-10871	151	23	104	119	8	23	0.002	100
lro_1460586_x2	oni-miR-10726	151	22	86	102	18	2	0.000656	100
lro_1467678_x2	ssa-miR-200b-5p	114	22	36	51	6	21	0.002	100
lro_1470878_x2	ssa-miR-15e-5p	151	21	4	19	16	1	0.002	100
lro_1471640_x2	dre-miR-181d-5p	108	24	68	83	16	1	0.002	100
lro_1472480_x2	oni-miR-10878	136	25	4	19	1	16	0.002	100
lro_1472888_x2	ssa-miR-430b-5p	151	23	53	68	3	18	0.002	100
lro_1473040_x2	ssa-miR-27d-5p	151	23	54	71	20	3	0.000182	100
lro_1480234_x2	ssa-miR-15b-5p	151	21	91	106	4	19	0.002	100
lro_1481338_x2	oni-miR-10717	140	22	93	109	6	22	0.000603	100
lro_1483276_x2	gmo-miR-11224b-5p	147	22	82	97	2	17	0.002	100
lro_1483736_x2	eel-miR-11054-3p	150	23	108	123	7	22	0.002	100
lro_1486456_x2	tni-miR-210	151	22	92	113	22	1	1.09e-06	100
lro_1488972_x2	oni-miR-10907	151	23	135	150	4	19	0.002	100
lro_1492096_x2	ssa-miR-29c-5p	118	23	52	69	19	2	0.000138	100
lro_1493672_x2	oni-miR-10805	150	22	115	130	21	6	0.002	100
lro_1495234_x2	oni-miR-10855	124	22	89	104	19	4	0.002	100
lro_1496364_x2	gmo-miR-458-5p	151	22	69	84	5	20	0.002	100
lro_1498256_x2	pny-miR-15c-3p	151	22	30	47	4	21	0.000182	100
lro_1500388_x2	gmo-miR-11274-5p	151	23	51	66	23	8	0.002	100
lro_1502046_x2	tni-miR-20	136	23	41	56	18	3	0.002	100
lro_1502894_x2	tni-miR-196a	149	22	120	135	7	22	0.002	100
lro_1505414_x2	oni-miR-10818	138	23	84	99	16	1	0.002	100
lro_1505720_x2	ssa-miR-430b-5p	151	23	80	95	18	3	0.002	100
lro_1506104_x2	oni-miR-10683	127	21	9	24	2	17	0.002	100
lro_1508190_x2	ssa-miR-153a-5p	113	22	42	58	22	6	0.000474	100
lro_1508882_x2	oni-miR-10736	151	22	32	49	5	22	0.000182	100
lro_1511264_x2	ssa-miR-148a-5p	151	23	4	19	19	4	0.002	100
lro_1516446_x2	ssa-miR-29a-5p	151	23	100	116	21	5	0.000656	100
lro_1522552_x2	ssa-miR-15e-5p	141	21	4	19	16	1	0.002	100
lro_1523516_x2	oni-miR-10748	142	23	10	25	3	18	0.002	100
lro_1523560_x2	tni-miR-144	150	20	72	87	20	5	0.002	100
lro_1523906_x2	oni-miR-10717	146	22	78	93	5	20	0.002	100
lro_1524776_x2	gmo-miR-11205-5p	150	21	19	35	2	18	0.000651	100
lro_1534386_x2	oni-miR-10578	150	22	94	109	4	19	0.002	100
lro_1534460_x2	tni-miR-17	150	22	72	87	18	3	0.002	100
lro_1548634_x2	dre-miR-2189	151	22	50	68	1	20	0.002	95
lro_1553622_x2	oni-miR-10835	151	22	73	88	7	22	0.002	100
lro_1556572_x2	ssa-miR-1-4-5p	150	23	85	100	8	23	0.002	100
lro_1556962_x2	gmo-miR-11251-3p	126	22	83	98	20	5	0.002	100
lro_1558418_x2	tni-miR-144	142	20	44	59	20	5	0.002	100
lro_1559140_x2	ssa-miR-430b-5p	151	23	51	66	1	16	0.002	100
lro_1559526_x2	oni-miR-10948	128	23	50	65	8	23	0.002	100
lro_1561286_x2	oni-miR-10902	149	25	24	39	2	17	0.002	100
lro_1561622_x2	abu-miR-10558	117	22	95	110	22	7	0.002	100
lro_1561954_x2	ola-miR-194-3p	145	22	26	41	17	2	0.002	100
lro_1562140_x2	ssa-miR-15b-5p	151	21	50	65	19	4	0.002	100
lro_1562688_x2	oni-miR-10926	93	18	40	57	1	18	0.000105	100
lro_1562784_x2	abu-miR-10545-3p	150	21	3	18	1	16	0.002	100
lro_1563198_x2	ssa-miR-29a-5p	151	23	93	109	5	21	0.000656	100
lro_1566678_x2	oni-miR-10653	151	21	24	39	16	1	0.002	100
lro_1567776_x2	gmo-miR-11251-3p	126	22	29	44	5	20	0.002	100
lro_1568406_x2	oni-miR-449c	112	24	49	64	9	24	0.002	100
lro_1568744_x2	ssa-miR-338a-4-5p	151	25	91	107	3	19	0.000656	100
lro_1573588_x2	ipu-miR-737	150	22	67	83	19	3	0.000651	100
lro_1577368_x2	ssa-miR-200b-5p	150	22	94	109	6	21	0.002	100
lro_1581200_x2	oni-miR-727b	151	22	122	138	17	1	0.000656	100
lro_1581586_x2	gmo-miR-11248-5p	149	22	63	78	16	1	0.002	100
lro_1582986_x2	oni-miR-10855	124	22	21	36	4	19	0.002	100
lro_1587074_x2	oni-miR-10597a	151	22	46	62	20	4	0.000656	100
lro_1594420_x2	ssa-miR-7552b-3p	150	22	85	101	3	19	0.000651	100
lro_1594756_x2	ssa-miR-15e-5p	151	21	133	148	1	16	0.002	100
lro_1596178_x2	oni-miR-10749	122	23	100	115	1	16	0.002	100
lro_1597564_x2	gmo-miR-11935-3p	133	21	87	102	17	2	0.002	100
lro_1598562_x2	oni-miR-10902	151	25	113	128	17	2	0.002	100
lro_1602242_x2	gmo-miR-11274-5p	127	23	33	48	23	8	0.002	100
lro_1602554_x2	oni-miR-10771	133	22	113	133	1	21	0.000158	95.238
lro_1603630_x2	abu-miR-10558	145	22	36	51	7	22	0.002	100
lro_1604426_x2	ssa-miR-130d-1-5p	143	22	100	117	1	18	0.000172	100
lro_1604520_x2	ssa-miR-93a-5p	151	23	101	116	18	3	0.002	100
lro_1607614_x2	gmo-miR-458-5p	151	22	71	86	5	20	0.002	100
lro_1611714_x2	oni-miR-10578	150	22	120	135	20	5	0.002	100
lro_1616140_x2	oni-miR-10902	150	25	25	40	2	17	0.002	100
lro_1616984_x2	gmo-miR-205-2-3p	151	22	50	65	22	7	0.002	100
lro_1620746_x2	dre-miR-722	151	24	79	96	1	18	0.000182	100
lro_1623084_x2	ssa-miR-7552b-3p	147	22	96	112	19	3	0.000637	100
lro_1625054_x2	oni-miR-449c	112	24	49	64	24	9	0.002	100
lro_1626012_x2	ssa-miR-1-4-5p	150	23	119	134	23	8	0.002	100
lro_1626788_x2	dre-miR-181b-3-3p	151	21	55	73	1	20	0.002	95
lro_1626948_x2	oni-miR-10966	150	23	73	88	16	1	0.002	100
lro_1627072_x2	ola-miR-182	151	23	120	135	8	23	0.002	100
lro_1627520_x2	oni-miR-10926	149	18	76	93	18	1	0.00018	100
lro_1627628_x2	eel-miR-11065-3p	151	22	134	150	21	5	0.000656	100
lro_1629668_x2	oni-miR-430b	150	22	61	76	20	5	0.002	100
lro_1630936_x2	oni-miR-430b	149	22	17	32	20	5	0.002	100
lro_1632796_x2	oni-miR-10734	151	20	109	125	20	4	0.000656	100
lro_1635966_x2	ccr-miR-2192	148	21	49	64	16	1	0.002	100
lro_1637066_x2	tni-miR-20	150	23	81	96	3	18	0.002	100
lro_1638948_x2	tni-miR-196a	150	22	19	34	22	7	0.002	100
lro_1639144_x2	oni-miR-10893	151	21	94	110	18	2	0.000656	100
lro_1642926_x2	oni-miR-10826	150	23	7	22	7	22	0.002	100
lro_1645016_x2	oni-miR-10948	103	23	46	61	7	22	0.002	100
lro_1648504_x2	oni-miR-10732	151	22	6	21	1	16	0.002	100
lro_1651494_x2	eel-miR-11054-3p	150	23	25	43	23	5	5.03e-05	100
lro_1651510_x2	ssa-miR-730a-5p	151	22	16	31	6	21	0.002	100
lro_1652456_x2	oni-miR-10573b	151	22	128	143	1	16	0.002	100
lro_1653160_x2	gmo-miR-11274-5p	151	23	125	140	8	23	0.002	100
lro_1655452_x2	ssa-miR-153a-5p	151	22	42	57	22	7	0.002	100
lro_1655498_x2	pny-miR-15c-3p	115	22	63	80	4	21	0.000134	100
lro_1663526_x2	ssa-miR-430b-5p	151	23	51	66	3	18	0.002	100
lro_1671372_x2	oni-miR-10717	140	22	32	48	22	6	0.000603	100
lro_1673782_x2	tni-miR-144	151	20	90	105	20	5	0.002	100
lro_1683358_x2	ccr-miR-2192	151	21	55	70	1	16	0.002	100
lro_1683954_x2	oni-miR-10917	151	24	113	131	3	22	0.002	95
lro_1685212_x2	oni-miR-10840	90	22	34	49	4	19	0.001	100
lro_1686274_x2	oni-miR-10585	150	24	56	71	2	17	0.002	100
lro_1690132_x2	tni-let-7e	150	22	4	25	1	22	1.08e-06	100
lro_1691370_x2	dre-miR-7133-3p	151	22	38	53	6	21	0.002	100
lro_1691410_x2	oni-miR-10826	150	23	3	18	7	22	0.002	100
lro_1692552_x2	oni-miR-10709	151	24	49	64	5	20	0.002	100
lro_1694564_x2	tni-miR-196a	131	22	5	20	7	22	0.002	100
lro_1695096_x2	oni-miR-10717	146	22	54	69	20	5	0.002	100
lro_1700702_x2	oni-miR-10805	148	22	85	100	21	6	0.002	100
lro_1701564_x2	oni-miR-10589	151	21	24	40	21	5	0.000656	100
lro_1702388_x2	oni-miR-10635	150	22	98	113	16	1	0.002	100
lro_1703928_x2	ccr-miR-2192	149	21	83	100	21	4	0.00018	100
lro_1704244_x2	gmo-miR-30b-3p	151	22	52	67	5	20	0.002	100
lro_1708034_x2	oni-miR-10843	151	22	6	21	22	7	0.002	100
lro_1710394_x2	ccr-miR-2192	151	21	18	33	1	16	0.002	100
lro_1715588_x2	ola-miR-194-3p	145	22	105	120	2	17	0.002	100
lro_1716292_x2	gmo-miR-458-5p	145	22	16	31	5	20	0.002	100
lro_1717902_x2	ssa-miR-130d-1-5p	151	22	26	43	18	1	0.000182	100
lro_1718742_x2	tni-miR-365	151	22	60	75	6	21	0.002	100
lro_1718898_x2	dre-miR-181d-5p	108	24	26	41	1	16	0.002	100
lro_1722242_x2	oni-miR-10826	149	23	2	17	7	22	0.002	100
lro_1723416_x2	ssa-miR-153a-5p	113	22	56	72	6	22	0.000474	100
lro_1723468_x2	ssa-let-7e-3p	151	22	79	100	22	1	1.09e-06	100
lro_1723932_x2	oni-miR-10683	149	21	105	120	17	2	0.002	100
lro_1727538_x2	abu-miR-10558	148	22	12	27	7	22	0.002	100
lro_1727586_x2	gmo-miR-11233-3p	151	23	118	133	4	19	0.002	100
lro_1727670_x2	oni-miR-10615a	149	21	7	22	21	6	0.002	100
lro_1728042_x2	oni-miR-10878	136	25	118	133	16	1	0.002	100
lro_1731084_x2	ssa-miR-101a-5p	116	23	22	37	7	22	0.002	100
lro_1732586_x2	ssa-miR-29c-5p	151	23	66	84	5	23	5.07e-05	100
lro_1735010_x2	tni-miR-144	151	20	70	85	20	5	0.002	100
lro_1738206_x2	eel-miR-11057-3p	106	22	82	97	20	5	0.002	100
lro_1738892_x2	oni-miR-10805	149	22	108	123	6	21	0.002	100
lro_1740110_x2	ssa-miR-200b-5p	151	22	107	122	21	6	0.002	100
lro_1743236_x2	ccr-miR-2192	151	21	131	148	4	21	0.000182	100
lro_1749502_x2	oni-miR-10605	150	22	106	121	18	3	0.002	100
lro_1752510_x2	ssa-miR-29c-5p	118	23	50	67	2	19	0.000138	100
lro_1754156_x2	oni-miR-10948	151	23	65	80	8	23	0.002	100
lro_1756254_x2	oni-miR-10548d	151	22	82	97	6	21	0.002	100
lro_1762318_x2	pny-miR-10549	151	22	94	109	18	3	0.002	100
lro_1762550_x2	tni-miR-20	136	23	81	96	3	18	0.002	100
lro_1766166_x2	tni-miR-144	142	20	84	99	5	20	0.002	100
lro_1768656_x2	oni-miR-10699	142	21	88	104	1	17	0.000613	100
lro_1768738_x2	pny-miR-219a	151	22	75	90	18	3	0.002	100
lro_1773752_x2	ccr-miR-2192	151	21	95	110	1	16	0.002	100
lro_1774344_x2	eel-miR-11054-3p	150	23	128	143	22	7	0.002	100
lro_1779756_x2	oni-miR-10948	151	23	47	62	5	20	0.002	100
lro_1780268_x2	ccr-miR-2192	151	21	116	131	16	1	0.002	100
lro_1780374_x2	ssa-miR-730a-5p	150	22	124	139	6	21	0.002	100
lro_1784998_x2	gmo-miR-30b-3p	151	22	128	143	20	5	0.002	100
lro_1785170_x2	pny-miR-15c-3p	115	22	36	53	21	4	0.000134	100
lro_1786360_x2	eel-miR-7132-3p	137	21	13	31	3	21	4.55e-05	100
lro_1787040_x2	dre-miR-457b-3p	151	22	76	97	1	22	1.09e-06	100
lro_1792496_x2	pol-miR-206-5p	150	22	105	126	1	22	5.03e-05	95.455
lro_1793704_x2	oni-miR-10626	151	22	112	128	4	20	0.000656	100
lro_1794670_x2	oni-miR-10821	151	22	32	47	1	16	0.002	100
lro_1796134_x2	pny-miR-219a	151	22	73	88	3	18	0.002	100
lro_1807224_x2	tni-miR-142b	151	22	103	124	1	22	1.09e-06	100
lro_1808326_x2	oni-miR-10890	151	22	71	87	3	19	0.000656	100
lro_1808472_x2	tni-miR-17	151	22	92	107	3	18	0.002	100
lro_1808634_x2	oni-miR-10765	93	22	74	91	20	3	0.000105	100
lro_1808952_x2	oni-miR-10805	150	22	65	80	21	6	0.002	100
lro_1811108_x2	gmo-miR-11205-5p	150	21	74	90	18	2	0.000651	100
lro_1813350_x2	gmo-miR-11274-5p	149	23	108	123	19	4	0.002	100
lro_1821346_x2	ccr-miR-2192	150	21	51	66	1	16	0.002	100
lro_1826380_x2	oni-miR-10959	150	22	1	17	6	22	0.000651	100
lro_1827332_x2	oni-miR-10573b	150	22	88	103	16	1	0.002	100
lro_1830504_x2	dre-miR-204-2-3p	149	21	27	43	17	1	0.000646	100
lro_1831706_x2	ipu-miR-7572	150	23	2	17	5	20	0.002	100
lro_1835680_x2	ssa-miR-142b-3p	151	24	70	93	24	1	8.43e-08	100
lro_1836766_x2	dre-miR-181b-3-3p	130	21	3	21	1	20	0.002	95
lro_1838980_x2	oni-miR-10738	135	21	43	58	21	6	0.002	100
lro_1840012_x2	ssa-miR-27d-5p	150	23	98	115	3	20	0.000181	100
lro_1841632_x2	ssa-miR-146d-2-3p	151	23	52	67	7	22	0.002	100
lro_1842302_x2	gmo-miR-205-3p	151	21	110	125	18	3	0.002	100
lro_1846798_x2	dre-miR-2189	127	22	51	69	1	20	0.002	95
lro_1846818_x2	oni-miR-10855	150	22	125	140	4	19	0.002	100
lro_1848180_x2	eel-miR-7132-3p	137	21	107	125	21	3	4.55e-05	100
lro_1848250_x2	oni-miR-10855	151	22	134	149	19	4	0.002	100
lro_1848534_x2	ssa-miR-430c-5p	145	22	127	142	1	16	0.002	100
lro_1849732_x2	oni-miR-10948	151	23	90	105	20	5	0.002	100
lro_1851128_x2	ipu-miR-7563c	150	23	17	32	19	4	0.002	100
lro_1851716_x2	gmo-miR-11935-3p	133	21	32	47	2	17	0.002	100
lro_1852420_x2	oni-miR-10818	148	23	58	73	1	16	0.002	100
lro_1854908_x2	oni-miR-10738	150	21	29	44	21	6	0.002	100
lro_1855648_x2	ssa-miR-101a-5p	116	23	80	95	22	7	0.002	100
lro_1856356_x2	ssa-miR-8156-5p	151	21	126	141	19	4	0.002	100
lro_1857882_x2	oni-miR-10907	149	23	35	50	4	19	0.002	100
lro_1858038_x2	tni-miR-216a	151	22	52	67	16	1	0.002	100
lro_1862124_x2	oni-miR-10805	151	22	74	89	6	21	0.002	100
lro_1862470_x2	oni-miR-10805	151	22	45	60	6	21	0.002	100
lro_1863472_x2	oni-miR-10589	151	21	130	146	21	5	0.000656	100
lro_1867650_x2	tni-miR-196a	151	22	50	65	22	7	0.002	100
lro_1868966_x2	oni-miR-10745	151	22	18	34	1	17	0.000656	100
lro_1869626_x2	ssa-miR-430b-5p	151	23	79	94	3	18	0.002	100
lro_1869732_x2	oni-miR-10877	123	21	17	33	5	21	0.000522	100
lro_1872770_x2	dre-miR-457b-3p	150	22	86	107	22	1	1.08e-06	100
lro_1872892_x2	ssa-miR-206-3p	151	22	87	108	22	1	1.09e-06	100
lro_1873568_x2	dre-miR-203b-3p	150	22	70	87	18	1	0.000181	100
lro_1875752_x2	oni-miR-10948	112	23	54	69	8	23	0.002	100
lro_1878134_x2	ssa-miR-130d-1-5p	134	22	49	66	18	1	0.00016	100
lro_1878830_x2	oni-miR-10917	149	24	92	110	22	3	0.002	95
lro_1882004_x2	tni-miR-210	150	22	45	66	1	22	1.08e-06	100
lro_1886640_x2	oni-miR-10948	149	23	77	92	8	23	0.002	100
lro_1889360_x2	gmo-miR-11935-3p	151	21	8	23	17	2	0.002	100
lro_1893704_x2	dre-miR-181b-3-3p	130	21	110	128	20	1	0.002	95
lro_1896374_x2	oni-miR-10948	128	23	64	79	23	8	0.002	100
lro_1898764_x2	ssa-miR-17-3-3p	151	23	7	22	22	7	0.002	100
lro_1899442_x2	oni-miR-10738	151	21	128	143	6	21	0.002	100
lro_1907976_x2	oni-miR-10948	112	23	44	59	23	8	0.002	100
lro_1908160_x2	oni-miR-10683	127	21	104	119	17	2	0.002	100
lro_1914674_x2	oni-miR-10816	151	21	70	85	1	16	0.002	100
lro_1917616_x2	oni-miR-10722	151	22	68	84	1	17	0.000656	100
lro_1922710_x2	eel-miR-11057-3p	106	22	10	25	5	20	0.002	100
lro_1923806_x2	oni-miR-10771	133	22	1	21	21	1	0.000158	95.238
lro_1924626_x2	oni-miR-10890	150	22	133	149	19	3	0.000651	100
lro_1927450_x2	oni-miR-10589	151	21	126	142	5	21	0.000656	100
lro_1930722_x2	oni-miR-10621a	151	21	55	70	20	5	0.002	100
lro_1934718_x2	pny-miR-15c-3p	147	22	51	68	4	21	0.000177	100
lro_1935538_x2	dre-miR-20b-3p	151	23	28	44	2	18	0.000656	100
lro_1937216_x2	oni-miR-10721	150	22	1	17	21	5	0.000651	100
lro_1939702_x2	pny-miR-15c-3p	147	22	80	97	21	4	0.000177	100
lro_1941552_x2	oni-miR-10556a	149	22	133	148	22	7	0.002	100
lro_1943814_x2	tni-miR-17	150	22	3	18	18	3	0.002	100
lro_1952196_x2	ssa-miR-130d-1-5p	134	22	69	86	1	18	0.00016	100
lro_1956330_x2	ccr-miR-2192	150	21	105	120	16	1	0.002	100
lro_1961154_x2	oni-miR-10818	138	23	40	55	1	16	0.002	100
lro_1961402_x2	gmo-miR-11205-5p	149	21	80	96	2	18	0.000646	100
lro_1963422_x2	ipu-miR-3618	151	22	131	151	22	2	3.92e-06	100
lro_1963444_x2	ssa-miR-15e-5p	141	21	123	138	1	16	0.002	100
lro_1964366_x2	tni-miR-27b	150	22	105	120	22	7	0.002	100
lro_1964944_x2	ssa-miR-8156-5p	151	21	115	130	4	19	0.002	100
lro_1968344_x2	oni-miR-10822	151	22	71	86	4	19	0.002	100
lro_1969864_x2	oni-miR-10877	123	21	91	107	21	5	0.000522	100
lro_1970276_x2	ipu-miR-7554	151	19	129	144	1	16	0.002	100
lro_1973376_x2	ssa-miR-338a-4-5p	151	25	73	89	19	3	0.000656	100
lro_1976556_x2	oni-miR-10693	146	22	118	133	19	4	0.002	100
lro_1976844_x2	gmo-miR-29c-5p	129	23	89	104	5	20	0.002	100
lro_1980048_x2	oni-miR-10966	151	23	12	27	1	16	0.002	100
lro_1981394_x2	tni-miR-196a	119	22	57	72	7	22	0.002	100
lro_1984852_x2	ssa-miR-153a-5p	150	22	114	129	7	22	0.002	100
lro_1985364_x2	oni-miR-727b	150	22	17	33	1	17	0.000651	100
lro_1987538_x2	gmo-miR-11217-5p	151	21	72	90	20	1	0.002	95
lro_1987868_x2	ccr-miR-2192	148	21	85	100	1	16	0.002	100
lro_1988420_x2	tni-miR-144	150	20	101	116	5	20	0.002	100
lro_1988486_x2	oni-miR-10822	150	22	78	93	19	4	0.002	100
lro_1989936_x2	oni-miR-10948	150	23	39	54	8	23	0.002	100
lro_1991164_x2	oni-miR-10761	150	22	129	145	1	17	0.000651	100
lro_1992160_x2	ssa-miR-130d-1-5p	151	22	130	147	1	18	0.000182	100
lro_1995034_x2	gmo-miR-11935-3p	151	21	23	38	2	17	0.002	100
lro_1995250_x2	tni-miR-27b	149	22	49	64	7	22	0.002	100
lro_1995782_x2	oni-miR-10605	151	22	41	56	3	18	0.002	100
lro_1996246_x2	oni-miR-10948	151	23	65	80	23	8	0.002	100
lro_1997022_x2	oni-miR-10748	142	23	118	133	18	3	0.002	100
lro_1998620_x2	oni-miR-10693	146	22	14	29	4	19	0.002	100
lro_1999998_x2	oni-miR-10805	150	22	53	68	6	21	0.002	100
lro_2002434_x2	oni-miR-10835	146	22	116	131	22	7	0.002	100
lro_2003966_x2	oni-miR-10693	150	22	39	54	19	4	0.002	100
lro_2005410_x2	ssa-miR-146d-2-3p	149	23	34	49	7	22	0.002	100
lro_2007858_x2	oni-miR-10835	151	22	7	25	1	19	5.07e-05	100
lro_2009398_x2	oni-miR-10851	150	22	31	47	18	2	0.000651	100
lro_2009850_x2	gmo-miR-11224b-5p	151	22	7	22	5	20	0.002	100
lro_2011798_x2	ola-miR-30d-3p	151	22	8	24	1	17	0.000656	100
lro_2013634_x1	ssa-miR-93a-5p	136	23	118	133	18	3	0.002	100
lro_2018570_x1	oni-miR-10816	151	21	130	145	20	5	0.002	100
lro_2018907_x1	dre-miR-737-3p	150	21	101	119	21	3	5.03e-05	100
lro_2019181_x1	ipu-miR-7b	143	23	118	133	22	7	0.002	100
lro_2019839_x1	ccr-miR-2192	151	21	53	72	1	20	0.000656	95
lro_2020487_x1	ssa-miR-153a-5p	151	22	96	111	22	7	0.002	100
lro_2021241_x1	gmo-miR-11274-5p	151	23	97	112	8	23	0.002	100
lro_2021760_x1	ssa-miR-133b-5p	150	22	128	143	4	19	0.002	100
lro_2023567_x1	tni-miR-144	124	20	51	66	5	20	0.002	100
lro_2024319_x1	ssa-miR-29b-3-5p	151	23	44	59	6	21	0.002	100
lro_2026235_x1	tni-miR-144	149	20	66	81	20	5	0.002	100
lro_2027672_x1	oni-miR-10855	148	22	97	112	6	21	0.002	100
lro_2027841_x1	oni-miR-10947	150	23	110	126	5	21	0.000651	100
lro_2028257_x1	gmo-miR-30b-3p	150	22	124	139	20	5	0.002	100
lro_2029358_x1	ccr-miR-2192	151	21	110	125	16	1	0.002	100
lro_2030779_x1	oni-miR-10948	151	23	96	111	20	5	0.002	100
lro_2031247_x1	oni-miR-10604	151	22	3	18	20	5	0.002	100
lro_2033000_x1	oni-miR-10948	151	23	47	62	5	20	0.002	100
lro_2033313_x1	gmo-miR-11205-5p	114	21	81	97	18	2	0.000479	100
lro_2033699_x1	ccr-miR-2192	135	21	92	107	1	16	0.002	100
lro_2034851_x1	tni-miR-214	117	21	41	56	18	3	0.002	100
lro_2038213_x1	ssa-miR-462a-5p	147	23	95	111	22	6	0.000637	100
lro_2038281_x1	oni-miR-10894	134	23	95	111	20	4	0.000575	100
lro_2041331_x1	tni-miR-196a	150	22	1	16	7	22	0.002	100
lro_2041826_x1	oni-miR-10936	151	24	103	118	24	9	0.002	100
lro_2042079_x1	dre-miR-7133-3p	151	22	119	134	6	21	0.002	100
lro_2043486_x1	ssa-miR-33b-3p	150	21	110	125	3	18	0.002	100
lro_2043542_x1	oni-miR-10717	134	22	100	116	6	22	0.000575	100
lro_2044111_x1	ssa-miR-193-3p	151	22	115	131	17	1	0.000656	100
lro_2045028_x1	oni-miR-10765	151	22	114	131	3	20	0.000182	100
lro_2048419_x1	abu-miR-10546	151	21	5	22	4	21	0.000182	100
lro_2049362_x1	oni-miR-10917	93	24	4	22	3	22	0.001	95
lro_2049552_x1	ipu-miR-7b	150	23	16	31	7	22	0.002	100
lro_2051220_x1	gmo-miR-11274-5p	150	23	53	68	23	8	0.002	100
lro_2051370_x1	oni-miR-10790	131	23	63	78	6	21	0.002	100
lro_2051828_x1	ssa-miR-133b-5p	150	22	127	142	4	19	0.002	100
lro_2051990_x1	oni-miR-10710	105	24	7	22	6	21	0.002	100
lro_2056758_x1	oni-miR-430b	133	22	118	133	20	5	0.002	100
lro_2057364_x1	gmo-miR-101a-5p	120	23	33	48	8	23	0.002	100
lro_2058070_x1	oni-miR-10563	117	22	41	58	20	3	0.000137	100
lro_2058219_x1	tni-miR-17	144	22	17	32	3	18	0.002	100
lro_2058471_x1	ssa-miR-19c-5p	150	23	106	121	16	1	0.002	100
lro_2061771_x1	oni-miR-430b	151	22	130	145	5	20	0.002	100
lro_2063778_x1	oni-miR-10738	101	21	41	56	21	6	0.001	100
lro_2065729_x1	oni-miR-10948	151	23	66	81	20	5	0.002	100
lro_2066421_x1	ipu-miR-737	120	22	36	51	18	3	0.002	100
lro_2067499_x1	oni-miR-10771	151	22	54	74	21	1	0.000182	95.238
lro_2068067_x1	oni-miR-10897	150	22	24	39	3	18	0.002	100
lro_2068485_x1	oni-miR-10743	150	21	74	89	1	16	0.002	100
lro_2069014_x1	ssa-miR-101a-5p	111	23	74	92	20	1	0.002	95
lro_2069358_x1	dre-miR-7145	151	22	99	114	17	2	0.002	100
lro_2069913_x1	tni-miR-196a	151	22	58	73	7	22	0.002	100
lro_2071018_x1	oni-miR-10842	151	21	41	56	17	2	0.002	100
lro_2072608_x1	oni-miR-10770	145	22	122	138	2	18	0.000627	100
lro_2074495_x1	abu-miR-10543	151	22	90	105	5	20	0.002	100
lro_2076500_x1	gmo-miR-30b-3p	151	22	98	113	5	20	0.002	100
lro_2076775_x1	ipu-miR-196d	151	23	81	96	5	20	0.002	100
lro_2077191_x1	gmo-miR-11935-3p	142	21	33	48	2	17	0.002	100
lro_2078762_x1	oni-miR-10556a	150	22	122	137	7	22	0.002	100
lro_2080269_x1	ssa-miR-205b-4-3p	150	22	14	33	21	1	0.000651	95.238
lro_2080429_x1	oni-miR-10710	151	24	6	21	21	6	0.002	100
lro_2083301_x1	gmo-miR-11249-3p	150	21	67	82	5	20	0.002	100
lro_2084012_x1	oni-miR-10704	146	21	37	52	19	4	0.002	100
lro_2084055_x1	gmo-miR-92-5p	151	23	19	35	5	21	0.000656	100
lro_2084245_x1	dre-miR-7132-5p	117	22	32	47	5	20	0.002	100
lro_2084258_x1	oni-miR-10770	151	22	20	36	18	2	0.000656	100
lro_2084748_x1	ssa-miR-430b-5p	151	23	110	125	18	3	0.002	100
lro_2086191_x1	gmo-miR-451-5p	143	21	2	18	3	19	0.000618	100
lro_2090229_x1	oni-miR-10974	147	22	67	82	6	21	0.002	100
lro_2091457_x1	ssa-miR-130d-1-5p	77	22	24	41	18	1	8.39e-05	100
lro_2092801_x1	oni-miR-219a-3p	151	22	100	116	6	22	0.000656	100
lro_2096357_x1	ccr-miR-2192	142	21	71	86	16	1	0.002	100
lro_2102939_x1	gmo-miR-11937-3p	151	22	18	33	2	17	0.002	100
lro_2103940_x1	gmo-miR-11274-5p	143	23	81	96	23	8	0.002	100
lro_2105216_x1	eel-miR-11054-3p	151	23	99	117	4	23	0.002	95
lro_2105840_x1	ccr-miR-18b	127	23	26	42	23	7	0.000541	100
lro_2107046_x1	ssa-miR-200a-3p	126	23	24	39	8	23	0.002	100
lro_2111580_x1	ssa-miR-101a-5p	113	23	39	54	19	4	0.002	100
lro_2113117_x1	ccr-miR-2192	150	21	92	107	16	1	0.002	100
lro_2113606_x1	gmo-miR-11935-3p	100	21	33	48	2	17	0.001	100
lro_2113891_x1	oni-miR-10948	151	23	69	84	8	23	0.002	100
lro_2115937_x1	tni-let-7b	151	22	20	36	22	6	0.000656	100
lro_2116609_x1	oni-miR-10621b	127	22	86	101	22	7	0.002	100
lro_2118000_x1	hhi-miR-7790	151	21	63	78	4	19	0.002	100
lro_2119095_x1	oni-miR-10653	84	21	21	36	21	6	0.001	100
lro_2119587_x1	tni-let-7j	151	22	100	115	7	22	0.002	100
lro_2120589_x1	ipu-miR-7b	151	23	41	56	7	22	0.002	100
lro_2121312_x1	oni-miR-10948	143	23	78	93	23	8	0.002	100
lro_2122638_x1	tni-miR-144	151	20	99	114	5	20	0.002	100
lro_2122786_x1	gmo-miR-19a-5p	150	21	71	87	19	3	0.000651	100
lro_2123365_x1	gmo-miR-11224b-5p	151	22	116	131	18	3	0.002	100
lro_2126030_x1	oni-miR-10842	151	21	41	56	17	2	0.002	100
lro_2128378_x1	gmo-miR-455-3p	137	22	112	127	1	16	0.002	100
lro_2129578_x1	gmo-miR-451-5p	150	21	71	86	4	19	0.002	100
lro_2130136_x1	ssa-miR-219c-2-3p	151	22	12	27	20	5	0.002	100
lro_2130447_x1	oni-miR-10683	151	21	94	109	18	3	0.002	100
lro_2132162_x1	oni-miR-10948	151	23	16	31	8	23	0.002	100
lro_2134547_x1	ola-miR-430d	105	22	2	18	6	22	0.000436	100
lro_2136961_x1	oni-miR-10889	151	22	106	121	20	5	0.002	100
lro_2139570_x1	ssa-miR-30c-5p	141	24	61	77	6	22	0.000608	100
lro_2140048_x1	oni-miR-430a	112	22	9	24	16	1	0.002	100
lro_2141748_x1	ola-miR-301b-5p	151	21	81	96	17	2	0.002	100
lro_2142709_x1	ola-miR-301b-5p	131	21	38	53	17	2	0.002	100
lro_2143022_x1	oni-miR-10805	131	22	102	117	21	6	0.002	100
lro_2144787_x1	oni-miR-10736	122	22	33	50	5	22	0.000144	100
lro_2145974_x1	ssa-miR-29b-4-5p	150	22	84	99	19	4	0.002	100
lro_2148001_x1	oni-miR-10709	151	24	30	45	4	19	0.002	100
lro_2148743_x1	oni-miR-10748	150	23	37	52	3	18	0.002	100
lro_2150167_x1	oni-miR-430b	129	22	57	72	5	20	0.002	100
lro_2152095_x1	ssa-miR-736-5p	147	22	104	120	22	6	0.000637	100
lro_2152434_x1	ssa-miR-338a-4-5p	151	25	107	123	19	3	0.000656	100
lro_2152553_x1	oni-miR-10910	151	22	135	150	16	1	0.002	100
lro_2152813_x1	tni-miR-20	150	23	79	94	3	18	0.002	100
lro_2153227_x1	oni-miR-10576	151	22	76	91	20	5	0.002	100
lro_2153246_x1	ssa-miR-146a-3-3p	108	21	8	23	3	18	0.002	100
lro_2154265_x1	ssa-miR-130d-1-5p	151	22	27	44	18	1	0.000182	100
lro_2154715_x1	ssa-miR-33b-3p	151	21	51	66	18	3	0.002	100
lro_2155653_x1	tni-miR-128	151	22	96	111	7	22	0.002	100
lro_2155763_x1	oni-miR-10709	151	24	133	148	19	4	0.002	100
lro_2157034_x1	tni-miR-17	135	22	73	88	18	3	0.002	100
lro_2158667_x1	oni-miR-10949	150	22	27	42	2	17	0.002	100
lro_2159668_x1	ssa-miR-730a-5p	151	22	16	31	6	21	0.002	100
lro_2160549_x1	gmo-miR-11251-3p	112	22	12	27	20	5	0.002	100
lro_2161431_x1	oni-miR-10655	150	24	3	18	1	16	0.002	100
lro_2162279_x1	oni-miR-10776	113	23	90	105	21	6	0.002	100
lro_2163137_x1	oni-miR-10739	151	23	42	57	23	8	0.002	100
lro_2163783_x1	oni-miR-10589	151	21	36	52	5	21	0.000656	100
lro_2164300_x1	gmo-miR-206-5p	149	22	84	99	21	6	0.002	100
lro_2165001_x1	oni-miR-10738	143	21	6	21	21	6	0.002	100
lro_2166329_x1	gmo-miR-11935-3p	151	21	104	119	2	17	0.002	100
lro_2167305_x1	gmo-miR-11274-5p	146	23	53	68	23	8	0.002	100
lro_2168854_x1	oni-miR-10821	135	22	39	54	16	1	0.002	100
lro_2169612_x1	oni-miR-10771	150	22	126	146	1	21	0.000181	95.238
lro_2170354_x1	dre-miR-203b-3p	146	22	49	66	1	18	0.000176	100
lro_2170963_x1	oni-miR-10917	132	24	43	61	3	22	0.002	95
lro_2171757_x1	oni-miR-10805	130	22	88	103	21	6	0.002	100
lro_2173706_x1	oni-miR-10855	151	22	82	97	17	2	0.002	100
lro_2174148_x1	gmo-miR-11217-5p	150	21	60	78	20	1	0.002	95
lro_2174435_x1	ssa-miR-101a-5p	99	23	22	37	19	4	0.001	100
lro_2175496_x1	ssa-miR-146a-3-3p	108	21	86	101	18	3	0.002	100
lro_2176012_x1	oni-miR-10929	149	24	2	17	1	16	0.002	100
lro_2176020_x1	gmo-miR-11274-5p	113	23	96	111	8	23	0.002	100
lro_2176272_x1	ipu-miR-7b	138	23	44	59	22	7	0.002	100
lro_2178068_x1	ssa-miR-731-3p	151	22	120	136	17	1	0.000656	100
lro_2179674_x1	oni-miR-430b	133	22	1	16	5	20	0.002	100
lro_2179994_x1	gmo-miR-11932-3p	151	22	40	56	1	17	0.000656	100
lro_2180416_x1	ssa-miR-101a-5p	99	23	63	78	4	19	0.001	100
lro_2181535_x1	oni-miR-10643	150	21	79	95	2	18	0.000651	100
lro_2182073_x1	dre-miR-7146-5p	150	21	22	38	5	21	0.000651	100
lro_2182291_x1	oni-miR-10948	151	23	89	104	5	20	0.002	100
lro_2182768_x1	ssa-miR-93a-5p	143	23	124	139	18	3	0.002	100
lro_2182877_x1	ipu-miR-205	150	23	84	106	1	23	3.01e-07	100
lro_2183689_x1	oni-miR-10811	151	22	41	60	3	22	0.000656	95
lro_2185499_x1	oni-miR-10948	151	23	63	78	5	20	0.002	100
lro_2185979_x1	ssa-miR-130d-1-5p	99	22	24	41	18	1	0.000113	100
lro_2187524_x1	ssa-miR-153a-5p	130	22	111	126	7	22	0.002	100
lro_2189392_x1	ipu-let-7j	151	22	55	76	1	22	1.09e-06	100
lro_2190951_x1	oni-miR-10835	142	22	95	113	1	19	4.74e-05	100
lro_2194503_x1	ssa-miR-106a-3p	151	22	116	131	2	17	0.002	100
lro_2198622_x1	oni-miR-10974	151	22	127	142	21	6	0.002	100
lro_2205275_x1	ipu-miR-737	128	22	68	83	3	18	0.002	100
lro_2206723_x1	ssa-miR-20b-5p	151	22	53	70	4	21	0.000182	100
lro_2206815_x1	abu-miR-10558	147	22	7	22	7	22	0.002	100
lro_2207695_x1	abu-miR-10558	147	22	126	141	22	7	0.002	100
lro_2208478_x1	gmo-miR-11251-3p	150	22	57	72	20	5	0.002	100
lro_2209099_x1	oni-miR-10893	151	21	76	91	18	3	0.002	100
lro_2209712_x1	ssa-miR-8156-5p	107	21	31	46	4	19	0.002	100
lro_2211215_x1	oni-miR-10563	151	22	119	136	20	3	0.000182	100
lro_2212759_x1	oni-miR-10894	150	23	78	94	4	20	0.000651	100
lro_2213025_x1	gmo-miR-11935-3p	151	21	70	85	17	2	0.002	100
lro_2213205_x1	gmo-miR-11217-5p	151	21	21	39	20	1	0.002	95
lro_2213484_x1	ssa-miR-29b-4-5p	150	22	134	149	4	19	0.002	100
lro_2215309_x1	oni-miR-10881	151	22	40	59	2	21	0.000656	95
lro_2216823_x1	gmo-miR-11214-5p	126	21	73	88	16	1	0.002	100
lro_2216837_x1	gmo-miR-11193-5p	151	21	45	60	21	6	0.002	100
lro_2220044_x1	oni-miR-10655	148	24	80	95	3	18	0.002	100
lro_2222106_x1	ipu-miR-457a	151	22	1	20	20	1	1.41e-05	100
lro_2223901_x1	ssa-miR-93a-5p	151	23	61	76	3	18	0.002	100
lro_2227530_x1	oni-miR-10599	150	22	51	67	18	2	0.000651	100
lro_2229032_x1	hhi-miR-7793	151	23	117	133	21	5	0.000656	100
lro_2230086_x1	ssa-miR-107-5p	122	23	77	96	20	1	1.11e-05	100
lro_2231529_x1	ssa-miR-8162-3p	151	22	3	20	1	18	0.000182	100
lro_2232385_x1	oni-miR-10947	109	23	65	80	22	7	0.002	100
lro_2233277_x1	oni-miR-10790	150	23	88	103	5	20	0.002	100
lro_2238233_x1	eel-miR-11057-3p	110	22	40	56	19	3	0.00046	100
lro_2238545_x1	abu-miR-10558	149	22	96	111	22	7	0.002	100
lro_2240710_x1	eel-miR-11054-3p	151	23	40	55	5	20	0.002	100
lro_2241537_x1	ccr-miR-217	151	23	118	135	6	23	0.000182	100
lro_2241579_x1	oni-miR-10726	151	22	100	116	18	2	0.000656	100
lro_2244210_x1	tni-miR-196a	151	22	52	67	7	22	0.002	100
lro_2245115_x1	ssa-miR-462a-5p	147	23	37	53	6	22	0.000637	100
lro_2246155_x1	gmo-miR-11210-5p	150	25	68	83	18	3	0.002	100
lro_2247205_x1	ssa-miR-190b-3p	115	23	83	99	3	19	0.000484	100
lro_2247473_x1	oni-miR-10838	151	23	92	108	7	23	0.000656	100
lro_2247841_x1	ssa-miR-153a-5p	150	22	109	124	7	22	0.002	100
lro_2248048_x1	oni-miR-10974	151	22	51	66	21	6	0.002	100
lro_2248054_x1	oni-miR-10790	151	23	99	114	21	6	0.002	100
lro_2248146_x1	oni-miR-10855	151	22	103	118	4	19	0.002	100
lro_2249304_x1	ssa-miR-93a-5p	143	23	86	101	18	3	0.002	100
lro_2249600_x1	tni-miR-199	150	23	32	54	23	1	3.01e-07	100
lro_2250334_x1	oni-miR-10821	149	22	51	66	16	1	0.002	100
lro_2250437_x1	oni-miR-10907	151	23	83	98	5	20	0.002	100
lro_2252731_x1	oni-miR-10925	112	22	69	84	22	7	0.002	100
lro_2253043_x1	oni-miR-10556a	151	22	86	101	22	7	0.002	100
lro_2253167_x1	oni-miR-10662	138	23	49	64	19	4	0.002	100
lro_2253689_x1	ipu-miR-205	151	23	89	111	1	23	3.03e-07	100
lro_2253707_x1	ipu-miR-7b	151	23	136	151	22	7	0.002	100
lro_2255055_x1	ipu-miR-7573	150	23	90	111	22	1	5.03e-05	95.455
lro_2255132_x1	gmo-miR-458-5p	151	22	70	85	5	20	0.002	100
lro_2255227_x1	tni-miR-17	150	22	41	56	3	18	0.002	100
lro_2255312_x1	oni-miR-10585	151	24	21	36	16	1	0.002	100
lro_2255573_x1	ssa-miR-29b-1-5p	151	23	27	44	1	18	0.000182	100
lro_2257989_x1	ssa-miR-148a-5p	151	23	15	30	19	4	0.002	100
lro_2258887_x1	oni-miR-10578	151	22	100	115	19	4	0.002	100
lro_2259519_x1	oni-miR-10709	151	24	11	26	4	19	0.002	100
lro_2259814_x1	oni-miR-430b	129	22	58	73	20	5	0.002	100
lro_2261427_x1	oni-miR-10948	131	23	40	55	23	8	0.002	100
lro_2263684_x1	ipu-miR-7b	140	23	30	45	7	22	0.002	100
lro_2263779_x1	ipu-miR-457a	149	22	95	114	1	20	1.39e-05	100
lro_2264757_x1	ssa-miR-153a-5p	151	22	132	147	22	7	0.002	100
lro_2266393_x1	oni-miR-10790	151	23	133	149	1	17	0.000656	100
lro_2266472_x1	tni-miR-144	133	20	65	80	20	5	0.002	100
lro_2267669_x1	ipu-miR-7566	151	21	2	18	3	19	0.000656	100
lro_2268929_x1	oni-miR-10753	151	23	119	134	20	5	0.002	100
lro_2269523_x1	gmo-miR-11937-3p	119	22	70	85	2	17	0.002	100
lro_2272676_x1	ccr-miR-2192	151	21	122	137	1	16	0.002	100
lro_2274445_x1	oni-miR-10732	151	22	27	42	16	1	0.002	100
lro_2275051_x1	ipu-miR-7566	151	21	77	93	3	19	0.000656	100
lro_2275526_x1	oni-miR-10738	135	21	78	93	6	21	0.002	100
lro_2276629_x1	abu-miR-10558	117	22	34	49	7	22	0.002	100
lro_2277535_x1	ssa-miR-730a-5p	151	22	28	43	6	21	0.002	100
lro_2281910_x1	ipu-miR-737	151	22	94	109	18	3	0.002	100
lro_2284466_x1	oni-miR-10545	151	23	126	148	23	1	3.03e-07	100
lro_2286187_x1	oni-miR-10731	151	25	42	58	21	5	0.000656	100
lro_2287387_x1	ccr-miR-2192	135	21	29	44	16	1	0.002	100
lro_2289007_x1	gmo-miR-7550-5p	151	18	40	57	18	1	0.000182	100
lro_2289358_x1	tni-miR-210	151	22	18	39	1	22	1.09e-06	100
lro_2289867_x1	ipu-miR-737	150	22	75	90	18	3	0.002	100
lro_2296215_x1	oni-miR-10573b	151	22	59	75	17	1	0.000656	100
lro_2297104_x1	ssa-miR-203b-5p	149	22	127	144	22	5	0.00018	100
lro_2297417_x1	oni-miR-10614	144	22	29	45	19	3	0.000622	100
lro_2299043_x1	oni-miR-10707	151	23	135	151	1	17	0.000656	100
lro_2300312_x1	tni-miR-17	151	22	48	63	3	18	0.002	100
lro_2300566_x1	oni-miR-10790	150	23	88	103	6	21	0.002	100
lro_2301823_x1	ssa-miR-133b-5p	101	22	9	24	19	4	0.001	100
lro_2302338_x1	gmo-miR-11935-3p	120	21	33	48	2	17	0.002	100
lro_2302366_x1	ssa-miR-92b-3p	144	22	113	129	3	19	0.000622	100
lro_2302375_x1	oni-miR-199c	127	22	106	122	22	6	0.000541	100
lro_2302926_x1	gmo-miR-11214-5p	151	21	124	139	16	1	0.002	100
lro_2303026_x1	gmo-miR-11224b-5p	147	22	51	66	17	2	0.002	100
lro_2308243_x1	oni-miR-10943	151	23	63	78	19	4	0.002	100
lro_2310045_x1	oni-miR-10927	127	21	69	84	1	16	0.002	100
lro_2310356_x1	gmo-miR-153b-5p	119	22	43	58	1	16	0.002	100
lro_2310531_x1	oni-miR-10770	114	22	11	27	2	18	0.000479	100
lro_2311789_x1	ccr-miR-2192	131	21	2	17	16	1	0.002	100
lro_2316737_x1	gmo-miR-11935-3p	148	21	97	112	2	17	0.002	100
lro_2317495_x1	oni-miR-10683	137	21	74	89	17	2	0.002	100
lro_2319201_x1	dre-miR-24b-5p	150	23	28	44	1	17	0.000651	100
lro_2320394_x1	oni-miR-430b	151	22	120	135	5	20	0.002	100
lro_2320832_x1	gmo-miR-11935-3p	151	21	17	32	17	2	0.002	100
lro_2320921_x1	oni-miR-10892	143	22	26	41	7	22	0.002	100
lro_2321416_x1	ssa-miR-153a-5p	150	22	119	134	7	22	0.002	100
lro_2321892_x1	dre-miR-181d-5p	151	24	44	59	16	1	0.002	100
lro_2322185_x1	pny-miR-7132b	151	22	36	51	18	3	0.002	100
lro_2324615_x1	oni-miR-10738	151	21	129	144	6	21	0.002	100
lro_2325053_x1	oni-miR-10645	151	22	27	43	5	21	0.000656	100
lro_2327225_x1	gmo-miR-11217-5p	150	21	21	37	4	20	0.000651	100
lro_2327260_x1	gmo-miR-92-5p	141	23	107	123	5	21	0.000608	100
lro_2327285_x1	gmo-miR-11274-5p	150	23	19	35	20	4	0.000651	100
lro_2328768_x1	oni-miR-10948	141	23	73	88	7	22	0.002	100
lro_2329830_x1	ccr-miR-2192	150	21	11	30	20	1	0.000651	95
lro_2330382_x1	ccr-miR-2192	132	21	116	131	16	1	0.002	100
lro_2330390_x1	pny-miR-723b	151	22	129	144	20	5	0.002	100
lro_2330580_x1	oni-miR-430b	151	22	121	136	5	20	0.002	100
lro_2333151_x1	gmo-miR-11274-5p	151	23	76	91	23	8	0.002	100
lro_2334645_x1	ssa-miR-93a-5p	143	23	43	58	3	18	0.002	100
lro_2336119_x1	ssa-miR-153a-5p	151	22	112	127	7	22	0.002	100
lro_2338422_x1	gmo-miR-30b-3p	151	22	69	84	5	20	0.002	100
lro_2339155_x1	ipu-miR-7572	116	23	68	83	5	20	0.002	100
lro_2340443_x1	oni-miR-10963	130	23	38	53	2	17	0.002	100
lro_2340497_x1	hhi-miR-7788	150	22	6	21	4	19	0.002	100
lro_2340809_x1	oni-miR-10842	151	21	41	56	17	2	0.002	100
lro_2342227_x1	oni-miR-10619	150	22	123	141	21	2	0.002	95
lro_2344981_x1	gmo-miR-11275-5p	148	20	2	17	4	19	0.002	100
lro_2345184_x1	gmo-miR-30b-3p	151	22	21	36	20	5	0.002	100
lro_2346571_x1	ssa-miR-133b-5p	135	22	30	45	4	19	0.002	100
lro_2347125_x1	oni-miR-10577	151	22	104	119	1	16	0.002	100
lro_2350554_x1	ipu-miR-7577	130	21	92	107	21	6	0.002	100
lro_2350741_x1	oni-miR-10605	151	22	125	140	18	3	0.002	100
lro_2351076_x1	oni-miR-10948	151	23	108	123	5	20	0.002	100
lro_2353489_x1	eel-miR-11057-3p	110	22	55	71	3	19	0.00046	100
lro_2354689_x1	ccr-miR-2192	150	21	86	101	1	16	0.002	100
lro_2356334_x1	oni-miR-10835	151	22	95	113	1	19	5.07e-05	100
lro_2358219_x1	oni-miR-430b	151	22	28	43	20	5	0.002	100
lro_2359268_x1	ccr-miR-2192	150	21	127	142	16	1	0.002	100
lro_2359573_x1	dre-miR-301b-3p	127	22	95	116	22	1	8.99e-07	100
lro_2360599_x1	ccr-miR-2192	149	21	102	117	1	16	0.002	100
lro_2362089_x1	tni-miR-196a	150	22	62	77	22	7	0.002	100
lro_2362373_x1	dre-miR-181d-5p	151	24	114	129	1	16	0.002	100
lro_2365072_x1	oni-miR-142b	151	22	102	121	22	3	0.000656	95
lro_2367281_x1	ssa-miR-130a-2-3p	138	23	80	102	23	1	2.74e-07	100
lro_2368607_x1	ssa-miR-130d-1-5p	108	22	66	83	1	18	0.000125	100
lro_2371253_x1	ipu-miR-34c	150	22	117	132	2	17	0.002	100
lro_2372766_x1	ssa-miR-153a-5p	150	22	64	80	22	6	0.000651	100
lro_2374352_x1	ssa-miR-153a-5p	151	22	129	144	22	7	0.002	100
lro_2375037_x1	dre-miR-29b3-5p	148	24	76	91	8	23	0.002	100
lro_2375068_x1	ipu-miR-7564	151	22	35	50	7	22	0.002	100
lro_2375392_x1	ipu-miR-7577	151	21	111	126	6	21	0.002	100
lro_2375937_x1	abu-miR-10550-5p	150	23	55	70	17	2	0.002	100
lro_2375994_x1	oni-miR-10948	151	23	49	64	8	23	0.002	100
lro_2377142_x1	ssa-miR-101a-5p	113	23	60	75	4	19	0.002	100
lro_2380045_x1	ipu-miR-152	117	21	88	103	1	16	0.002	100
lro_2380070_x1	oni-miR-10683	137	21	49	64	2	17	0.002	100
lro_2380166_x1	tni-miR-9	151	23	25	40	8	23	0.002	100
lro_2380908_x1	dre-miR-7145	114	22	9	25	17	1	0.000479	100
lro_2383430_x1	oni-miR-10840	149	22	133	148	16	1	0.002	100
lro_2383447_x1	dre-miR-7145	114	22	90	106	1	17	0.000479	100
lro_2384295_x1	gmo-miR-11935-3p	151	21	7	22	17	2	0.002	100
lro_2384834_x1	oni-miR-10948	151	23	93	108	23	8	0.002	100
lro_2385789_x1	oni-miR-33b-3p	151	21	60	75	3	18	0.002	100
lro_2386280_x1	oni-miR-10947	150	23	130	146	21	5	0.000651	100
lro_2387059_x1	tni-miR-196a	149	22	6	21	7	22	0.002	100
lro_2388117_x1	gmo-miR-11931-5p	149	24	129	144	16	1	0.002	100
lro_2389182_x1	oni-miR-10741	150	21	2	17	6	21	0.002	100
lro_2389307_x1	dre-miR-128-3-5p	151	23	8	23	8	23	0.002	100
lro_2389653_x1	ssa-miR-193-3p	111	22	81	97	1	17	0.000464	100
lro_2390037_x1	oni-miR-10855	151	22	40	55	21	6	0.002	100
lro_2391567_x1	eel-miR-11052-3p	114	21	4	19	1	16	0.002	100
lro_2392211_x1	oni-miR-10841	151	23	90	105	18	3	0.002	100
lro_2394175_x1	oni-miR-10948	151	23	120	135	23	8	0.002	100
lro_2395397_x1	ssa-miR-133b-5p	150	22	8	23	19	4	0.002	100
lro_2395491_x1	ssa-miR-194c-5p	136	22	85	101	22	6	0.000584	100
lro_2396130_x1	ipu-miR-7572	151	23	5	20	20	5	0.002	100
lro_2396291_x1	ssa-miR-196a-2-3p	149	21	47	62	6	21	0.002	100
lro_2396691_x1	ssa-miR-730a-5p	147	22	120	135	21	6	0.002	100
lro_2397152_x1	tni-miR-17	144	22	113	128	18	3	0.002	100
lro_2398134_x1	eel-miR-11065-3p	151	22	2	18	5	21	0.000656	100
lro_2398268_x1	ssa-miR-29c-5p	111	23	22	38	19	3	0.000464	100
lro_2399191_x1	oni-miR-10907	149	23	35	50	4	19	0.002	100
lro_2399331_x1	gmo-miR-30a-3p	127	21	99	117	2	21	0.002	95
lro_2399430_x1	oni-miR-10837	144	22	103	119	1	17	0.000622	100
lro_2399652_x1	oni-miR-10892	151	22	35	50	1	16	0.002	100
lro_2404679_x1	dre-miR-20b-3p	134	23	79	95	2	18	0.000575	100
lro_2405550_x1	dre-miR-128-3-5p	122	23	58	73	23	8	0.002	100
lro_2406855_x1	oni-miR-430b	151	22	57	72	20	5	0.002	100
lro_2407264_x1	oni-miR-10842	151	21	114	129	2	17	0.002	100
lro_2408750_x1	tni-miR-216a	150	22	129	144	1	16	0.002	100
lro_2413996_x1	ssa-miR-130d-1-5p	77	22	37	54	1	18	8.39e-05	100
lro_2414565_x1	gmo-miR-11248-5p	151	22	45	60	16	1	0.002	100
lro_2415512_x1	gmo-miR-736-5p	149	22	43	58	3	18	0.002	100
lro_2417630_x1	oni-miR-10871	151	23	123	138	23	8	0.002	100
lro_2417766_x1	oni-miR-10573b	151	22	20	36	1	17	0.000656	100
lro_2419360_x1	gmo-miR-11224b-5p	147	22	51	66	17	2	0.002	100
lro_2423618_x1	oni-miR-10835	118	22	35	53	19	1	3.85e-05	100
lro_2425970_x1	oni-miR-10805	131	22	15	30	6	21	0.002	100
lro_2426088_x1	hhi-miR-7789	151	21	43	58	4	19	0.002	100
lro_2426712_x1	gmo-miR-458-5p	108	22	77	92	5	20	0.002	100
lro_2426935_x1	gmo-miR-11276-5p	151	21	113	129	3	19	0.000656	100
lro_2426989_x1	gmo-miR-11209-3p	150	22	127	143	20	4	0.000651	100
lro_2427776_x1	oni-miR-10709	151	24	28	43	17	2	0.002	100
lro_2428453_x1	ipu-miR-7b	151	23	118	133	22	7	0.002	100
lro_2428655_x1	ipu-miR-7554	102	19	65	80	1	16	0.002	100
lro_2429252_x1	ccr-miR-2192	142	21	57	72	1	16	0.002	100
lro_2431676_x1	oni-miR-10678	151	21	1	16	18	3	0.002	100
lro_2431828_x1	oni-miR-10655	151	24	108	124	1	17	0.000656	100
lro_2431838_x1	oni-miR-10959	151	22	5	21	22	6	0.000656	100
lro_2432328_x1	oni-miR-10705	149	21	62	77	18	3	0.002	100
lro_2432775_x1	dre-miR-128-3-5p	122	23	50	65	8	23	0.002	100
lro_2433292_x1	ipu-miR-737	135	22	43	58	18	3	0.002	100
lro_2434244_x1	ipu-miR-737	151	22	134	149	3	18	0.002	100
lro_2434511_x1	oni-miR-10699	151	21	22	38	17	1	0.000656	100
lro_2441371_x1	ccr-miR-2192	151	21	75	90	1	16	0.002	100
lro_2442272_x1	oni-miR-10604	148	22	118	133	5	20	0.002	100
lro_2444064_x1	oni-miR-10719	151	22	54	69	19	4	0.002	100
lro_2445464_x1	oni-miR-10790	151	23	111	126	22	7	0.002	100
lro_2445490_x1	oni-miR-10790	151	23	64	79	6	21	0.002	100
lro_2446218_x1	oni-miR-10966	106	23	80	95	16	1	0.002	100
lro_2446831_x1	gmo-miR-11209-3p	151	22	34	50	4	20	0.000656	100
lro_2447563_x1	oni-miR-10948	149	23	5	20	20	5	0.002	100
lro_2448881_x1	oni-miR-10925	151	22	33	48	7	22	0.002	100
lro_2450766_x1	dre-miR-7133-5p	121	22	79	94	6	21	0.002	100
lro_2451342_x1	ssa-miR-130d-1-5p	115	22	26	43	18	1	0.000134	100
lro_2451706_x1	ssa-miR-29b-3-5p	151	23	41	57	17	1	0.000656	100
lro_2451990_x1	ssa-miR-301c-5p	151	22	47	62	16	1	0.002	100
lro_2452294_x1	oni-miR-10821	151	22	87	102	1	16	0.002	100
lro_2452369_x1	ssa-miR-730a-5p	151	22	16	31	6	21	0.002	100
lro_2454154_x1	ssa-miR-730a-5p	151	22	123	138	6	21	0.002	100
lro_2454227_x1	ssa-miR-338a-4-5p	150	25	89	105	19	3	0.000651	100
lro_2455733_x1	ipu-miR-7572	150	23	127	142	5	20	0.002	100
lro_2456988_x1	hhi-miR-7793	151	23	29	45	5	21	0.000656	100
lro_2457941_x1	oni-miR-10902	95	25	9	24	2	17	0.001	100
lro_2459133_x1	ssa-miR-17-3-3p	93	23	7	22	22	7	0.001	100
lro_2459657_x1	gmo-miR-11249-3p	150	21	94	109	20	5	0.002	100
lro_2459868_x1	eel-miR-11052-3p	126	21	3	18	1	16	0.002	100
lro_2459923_x1	gmo-miR-30b-3p	150	22	27	42	20	5	0.002	100
lro_2460079_x1	oni-miR-10594a	130	22	69	84	6	21	0.002	100
lro_2460326_x1	ipu-miR-7564	151	22	129	144	22	7	0.002	100
lro_2462166_x1	ipu-miR-16c	93	21	27	42	5	20	0.001	100
lro_2462610_x1	ssa-miR-205b-4-3p	150	22	105	124	21	1	0.000651	95.238
lro_2463188_x1	ssa-miR-153a-5p	141	22	76	91	22	7	0.002	100
lro_2463641_x1	ipu-miR-7577	130	21	24	39	6	21	0.002	100
lro_2463953_x1	oni-miR-10655	150	24	78	93	20	5	0.002	100
lro_2465167_x1	ssa-miR-338a-4-5p	150	25	80	96	19	3	0.000651	100
lro_2466040_x1	oni-miR-10709	150	24	23	38	4	19	0.002	100
lro_2466809_x1	ssa-miR-8162-3p	150	22	88	105	18	1	0.000181	100
lro_2467028_x1	oni-miR-10647	151	22	27	42	16	1	0.002	100
lro_2467751_x1	oni-miR-10748	150	23	54	69	21	6	0.002	100
lro_2467847_x1	ccr-miR-2192	120	21	42	61	21	3	0.002	95
lro_2468312_x1	oni-miR-10719	151	22	52	67	19	4	0.002	100
lro_2468597_x1	ipu-miR-196d	69	23	36	51	5	20	0.001	100
lro_2470922_x1	gmo-miR-30b-3p	151	22	60	75	20	5	0.002	100
lro_2472960_x1	ssa-miR-462a-5p	146	23	53	75	1	23	2.92e-07	100
lro_2473384_x1	ipu-miR-737	130	22	50	65	3	18	0.002	100
lro_2475120_x1	dre-miR-7146-5p	151	21	95	111	5	21	0.000656	100
lro_2475773_x1	oni-miR-10738	143	21	123	138	6	21	0.002	100
lro_2477013_x1	ssa-miR-338a-4-5p	151	25	18	33	24	9	0.002	100
lro_2477718_x1	gmo-miR-153b-5p	151	22	29	44	3	18	0.002	100
lro_2478086_x1	ccr-miR-2192	151	21	53	68	16	1	0.002	100
lro_2478524_x1	oni-miR-10653	149	21	119	134	5	20	0.002	100
lro_2479328_x1	ccr-miR-2192	151	21	87	102	1	16	0.002	100
lro_2481257_x1	oni-miR-10767	151	22	22	41	22	3	0.000656	95
lro_2483343_x1	oni-miR-10974	150	22	83	98	21	6	0.002	100
lro_2483539_x1	tni-miR-17	135	22	48	63	3	18	0.002	100
lro_2484880_x1	oni-miR-10837	151	22	25	41	17	1	0.000656	100
lro_2490505_x1	ssa-miR-93a-5p	141	23	13	28	3	18	0.002	100
lro_2491192_x1	abu-miR-10558	117	22	69	84	22	7	0.002	100
lro_2491324_x1	oni-miR-10790	150	23	64	80	17	1	0.000651	100
lro_2496010_x1	dre-miR-181d-5p	136	24	66	81	16	1	0.002	100
lro_2497041_x1	oni-miR-10719	151	22	68	83	4	19	0.002	100
lro_2498253_x1	ssa-miR-130d-1-5p	90	22	47	64	1	18	0.000101	100
lro_2498290_x1	oni-miR-10585	151	24	126	141	17	2	0.002	100
lro_2499325_x1	dre-miR-301b-3p	127	22	12	33	1	22	8.99e-07	100
lro_2500493_x1	ssa-miR-133b-5p	145	22	8	23	19	4	0.002	100
lro_2505020_x1	oni-miR-10738	146	21	127	142	6	21	0.002	100
lro_2505173_x1	ssa-miR-29a-5p	148	23	25	41	5	21	0.000642	100
lro_2505339_x1	oni-miR-10949	151	22	1	16	2	17	0.002	100
lro_2506289_x1	oni-miR-10726	151	22	40	56	18	2	0.000656	100
lro_2506725_x1	ssa-miR-146a-3p	101	23	48	63	6	21	0.001	100
lro_2507364_x1	ccr-miR-2192	131	21	115	130	1	16	0.002	100
lro_2507804_x1	gmo-miR-11937-3p	150	22	64	79	17	2	0.002	100
lro_2508395_x1	gmo-miR-210-5p	151	22	67	88	1	22	1.09e-06	100
lro_2508887_x1	ccr-miR-2192	149	21	80	97	3	20	0.00018	100
lro_2508948_x1	gmo-miR-30b-3p	142	22	74	89	5	20	0.002	100
lro_2509356_x1	oni-miR-10645	151	22	122	138	5	21	0.000656	100
lro_2511269_x1	ssa-miR-153a-5p	151	22	112	127	7	22	0.002	100
lro_2512024_x1	ssa-miR-430b-5p	150	23	48	63	3	18	0.002	100
lro_2514070_x1	gmo-miR-458-5p	151	22	136	151	5	20	0.002	100
lro_2514086_x1	ipu-miR-7b	143	23	11	26	7	22	0.002	100
lro_2514820_x1	oni-miR-10665	151	20	62	77	20	5	0.002	100
lro_2514989_x1	ccr-miR-2192	150	21	33	48	16	1	0.002	100
lro_2515312_x1	ssa-miR-15e-5p	151	21	1	16	16	1	0.002	100
lro_2515721_x1	ola-miR-430d	136	22	92	108	22	6	0.000584	100
lro_2516094_x1	ssa-let-7f-5p	150	22	2	17	19	4	0.002	100
lro_2516835_x1	ssa-miR-730a-5p	150	22	82	97	21	6	0.002	100
lro_2517671_x1	ssa-miR-727-5p	151	22	40	55	19	4	0.002	100
lro_2520379_x1	oni-miR-10835	111	22	23	41	1	19	3.59e-05	100
lro_2520806_x1	oni-miR-10556a	145	22	43	60	5	22	0.000174	100
lro_2521837_x1	oni-miR-10619	151	22	56	73	19	2	0.000182	100
lro_2523232_x1	ipu-miR-16c	93	21	52	67	20	5	0.001	100
lro_2523871_x1	oni-miR-10707	150	23	32	47	22	7	0.002	100
lro_2527135_x1	dre-miR-20b-3p	141	23	37	53	18	2	0.000608	100
lro_2527309_x1	ssa-miR-730a-5p	126	22	30	45	6	21	0.002	100
lro_2528195_x1	gmo-miR-451-5p	143	21	126	142	19	3	0.000618	100
lro_2529319_x1	ccr-miR-2192	151	21	122	137	1	16	0.002	100
lro_2529806_x1	oni-miR-10877	111	21	79	95	21	5	0.000464	100
lro_2533729_x1	oni-miR-10662	138	23	75	90	4	19	0.002	100
lro_2533995_x1	oni-miR-10589	151	21	53	69	21	5	0.000656	100
lro_2535608_x1	ssa-miR-130d-2-5p	124	22	13	29	22	6	0.000527	100
lro_2537296_x1	dre-miR-451	151	22	114	135	22	1	1.09e-06	100
lro_2538381_x1	oni-miR-10840	150	22	102	117	3	18	0.002	100
lro_2538518_x1	gmo-miR-30b-3p	151	22	126	141	5	20	0.002	100
lro_2538934_x1	ssa-miR-203b-5p	149	22	6	23	5	22	0.00018	100
lro_2540748_x1	oni-miR-10822	151	22	1	16	4	19	0.002	100
lro_2541905_x1	oni-miR-10947	151	23	62	78	21	5	0.000656	100
lro_2548951_x1	ssa-miR-142b-3p	151	24	29	44	1	16	0.002	100
lro_2551280_x1	oni-miR-10907	151	23	132	147	4	19	0.002	100
lro_2553335_x1	dre-miR-7146-5p	141	21	22	37	21	6	0.002	100
lro_2553659_x1	oni-miR-10936	151	24	72	87	9	24	0.002	100
lro_2553845_x1	dre-miR-7146-5p	151	21	12	32	21	1	0.000182	95.238
lro_2554545_x1	gmo-miR-458-5p	151	22	119	134	20	5	0.002	100
lro_2561824_x1	gmo-miR-11224b-5p	151	22	13	28	17	2	0.002	100
lro_2563138_x1	ipu-miR-7b	115	23	70	92	23	1	2.23e-07	100
lro_2563240_x1	dre-miR-7146-5p	151	21	46	62	21	5	0.000656	100
lro_2564462_x1	oni-miR-10619	151	22	91	108	20	3	0.000182	100
lro_2564632_x1	oni-miR-10790	151	23	107	123	4	20	0.000656	100
lro_2566044_x1	ssa-miR-193-3p	111	22	15	31	17	1	0.000464	100
lro_2566750_x1	pny-miR-458	150	22	109	128	2	21	0.000651	95
lro_2566861_x1	ipu-miR-7566	150	21	60	76	19	3	0.000651	100
lro_2570213_x1	tni-miR-130	112	22	72	93	22	1	7.8e-07	100
lro_2570458_x1	abu-miR-10558	151	22	3	18	7	22	0.002	100
lro_2571403_x1	hhi-miR-7793	151	23	23	39	5	21	0.000656	100
lro_2572268_x1	oni-miR-10948	151	23	95	110	5	20	0.002	100
lro_2573626_x1	gmo-miR-1338-5p	141	22	3	18	22	7	0.002	100
lro_2575015_x1	oni-miR-10709	151	24	29	44	18	3	0.002	100
lro_2576081_x1	eel-miR-11052-3p	114	21	96	111	16	1	0.002	100
lro_2577849_x1	ssa-miR-101a-5p	151	23	51	66	4	19	0.002	100
lro_2577963_x1	eel-miR-11062-5p	88	22	1	19	3	22	0.001	95
lro_2578043_x1	oni-miR-10966	106	23	12	27	1	16	0.002	100
lro_2578618_x1	oni-miR-10889	151	22	79	95	6	22	0.000656	100
lro_2579064_x1	ssa-miR-133b-5p	119	22	1	16	4	19	0.002	100
lro_2581362_x1	ssa-miR-454-3p	150	25	71	89	2	20	5.03e-05	100
lro_2582392_x1	ipu-miR-7b	150	23	22	37	7	22	0.002	100
lro_2582582_x1	oni-miR-10790	151	23	29	45	20	4	0.000656	100
lro_2583048_x1	dre-miR-203b-3p	146	22	81	98	18	1	0.000176	100
lro_2584563_x1	ccr-miR-2192	149	21	126	141	16	1	0.002	100
lro_2585784_x1	ipu-let-7j	150	22	135	150	22	7	0.002	100
lro_2585954_x1	dre-miR-128-3-5p	150	23	64	79	8	23	0.002	100
lro_2586393_x1	ssa-miR-205b-4-3p	150	22	87	102	19	4	0.002	100
lro_2588530_x1	ipu-miR-7556	150	22	9	24	1	16	0.002	100
lro_2589559_x1	ssa-miR-301c-5p	142	22	85	100	16	1	0.002	100
lro_2589894_x1	ipu-miR-7b	140	23	96	111	22	7	0.002	100
lro_2591916_x1	gmo-miR-210-5p	105	22	18	39	22	1	7.24e-07	100
lro_2593109_x1	oni-miR-10855	151	22	65	80	2	17	0.002	100
lro_2594583_x1	pny-miR-30b	150	24	82	105	1	24	8.36e-08	100
lro_2598483_x1	eel-miR-11065-3p	151	22	2	18	5	21	0.000656	100
lro_2604600_x1	ipu-miR-7558a	147	23	77	98	23	3	0.000177	95.455
lro_2604825_x1	oni-miR-10851	102	22	71	87	18	2	0.000421	100
lro_2605642_x1	oni-miR-10717	148	22	95	110	20	5	0.002	100
lro_2605697_x1	oni-miR-10925	150	22	75	90	7	22	0.002	100
lro_2607717_x1	oni-miR-10770	150	22	122	137	16	1	0.002	100
lro_2608158_x1	oni-miR-10655	151	24	46	61	16	1	0.002	100
lro_2611609_x1	gmo-miR-11935-3p	151	21	74	89	17	2	0.002	100
lro_2614392_x1	dre-miR-15a-5p	145	22	77	98	22	1	1.04e-06	100
lro_2616745_x1	dre-miR-1306	151	22	51	72	22	1	1.09e-06	100
lro_2616831_x1	ssa-miR-20b-5p	126	22	67	84	21	4	0.000149	100
lro_2617930_x1	tni-miR-17	148	22	18	33	3	18	0.002	100
lro_2621003_x1	gmo-miR-92-5p	141	23	107	123	5	21	0.000608	100
lro_2628288_x1	gmo-miR-11274-5p	151	23	134	149	23	8	0.002	100
lro_2629709_x1	oni-miR-10709	151	24	41	56	18	3	0.002	100
lro_2629800_x1	oni-miR-10699	119	21	22	38	17	1	0.000503	100
lro_2632000_x1	ccr-miR-217	150	23	125	142	23	6	0.000181	100
lro_2633556_x1	oni-miR-10790	131	23	54	69	21	6	0.002	100
lro_2633775_x1	ipu-miR-152	135	21	7	22	5	20	0.002	100
lro_2635414_x1	oni-miR-10959	91	22	71	86	19	4	0.001	100
lro_2636335_x1	ssa-miR-8162-3p	151	22	36	53	18	1	0.000182	100
lro_2636604_x1	gmo-miR-11929-5p	151	22	128	145	22	5	0.000182	100
lro_2636706_x1	hhi-miR-7790	150	21	93	108	4	19	0.002	100
lro_2637887_x1	oni-miR-10940	134	23	49	64	21	6	0.002	100
lro_2638543_x1	oni-miR-10767	151	22	105	120	21	6	0.002	100
lro_2639177_x1	oni-miR-10655	151	24	61	76	18	3	0.002	100
lro_2639294_x1	oni-miR-10948	150	23	51	66	8	23	0.002	100
lro_2640250_x1	oni-miR-10938	151	22	59	74	1	16	0.002	100
lro_2640720_x1	ssa-miR-216b-3p	151	22	12	27	16	1	0.002	100
lro_2641508_x1	oni-miR-10589	151	21	17	33	5	21	0.000656	100
lro_2641638_x1	ipu-miR-7b	151	23	30	45	7	22	0.002	100
lro_2641888_x1	dre-miR-181d-3p	136	22	113	128	3	18	0.002	100
lro_2642667_x1	ipu-miR-7577	151	21	26	41	6	21	0.002	100
lro_2642809_x1	dre-miR-153a-5p	117	23	10	25	17	2	0.002	100
lro_2644515_x1	oni-miR-10835	149	22	124	139	7	22	0.002	100
lro_2645484_x1	gmo-miR-458-5p	135	22	5	20	5	20	0.002	100
lro_2646780_x1	oni-miR-10948	151	23	128	143	23	8	0.002	100
lro_2647154_x1	gmo-miR-11251-3p	150	22	66	81	20	5	0.002	100
lro_2648037_x1	ssa-miR-130d-1-5p	151	22	42	59	18	1	0.000182	100
lro_2649894_x1	oni-miR-10940	134	23	71	86	6	21	0.002	100
lro_2650255_x1	tni-miR-144	150	20	102	117	5	20	0.002	100
lro_2652111_x1	ipu-miR-196a	151	23	12	28	7	23	0.000656	100
lro_2653833_x1	oni-miR-10647	151	22	15	30	1	16	0.002	100
lro_2654141_x1	gmo-miR-30b-3p	142	22	54	69	20	5	0.002	100
lro_2657903_x1	oni-miR-10959	151	22	22	38	22	6	0.000656	100
lro_2662201_x1	tni-miR-196a	151	22	64	79	22	7	0.002	100
lro_2662528_x1	dre-miR-7132-5p	144	22	94	109	20	5	0.002	100
lro_2662559_x1	dre-miR-2191	149	21	38	55	1	18	0.00018	100
lro_2664545_x1	oni-miR-10732	151	22	107	122	6	21	0.002	100
lro_2666510_x1	oni-miR-10948	141	23	54	69	22	7	0.002	100
lro_2666992_x1	ssa-miR-30c-5p	151	24	11	27	6	22	0.000656	100
lro_2669512_x1	oni-miR-10776	113	23	9	24	6	21	0.002	100
lro_2670696_x1	gmo-miR-29c-5p	151	23	9	24	20	5	0.002	100
lro_2672790_x1	oni-miR-10738	135	21	82	97	21	6	0.002	100
lro_2672836_x1	tni-miR-144	133	20	54	69	5	20	0.002	100
lro_2674641_x1	ipu-miR-7554	151	19	16	31	16	1	0.002	100
lro_2676422_x1	oni-miR-10917	120	24	72	90	22	3	0.002	95
lro_2678074_x1	oni-miR-10959	151	22	132	148	6	22	0.000656	100
lro_2679338_x1	dre-miR-457b-5p	151	22	106	125	2	22	0.000656	95.238
lro_2679365_x1	hhi-miR-7796	151	24	30	45	18	3	0.002	100
lro_2679430_x1	dre-miR-7132-5p	151	22	44	59	5	20	0.002	100
lro_2680111_x1	ssa-miR-101a-5p	111	23	20	38	1	20	0.002	95
lro_2680870_x1	oni-miR-10816	151	21	102	117	20	5	0.002	100
lro_2681570_x1	gmo-miR-11274-5p	145	23	24	40	20	4	0.000627	100
lro_2682363_x1	ssa-miR-153a-5p	150	22	80	95	22	7	0.002	100
lro_2683472_x1	ola-miR-194-3p	120	22	66	81	17	2	0.002	100
lro_2684713_x1	dre-miR-181d-5p	151	24	133	148	1	16	0.002	100
lro_2684777_x1	gmo-miR-11217-5p	151	21	21	39	20	1	0.002	95
lro_2685638_x1	dre-miR-181b-3-3p	151	21	62	80	20	1	0.002	95
lro_2686041_x1	tni-miR-100	151	22	92	107	2	17	0.002	100
lro_2686124_x1	oni-miR-10938	151	22	135	150	18	3	0.002	100
lro_2686976_x1	eel-miR-11052-3p	126	21	109	124	16	1	0.002	100
lro_2687448_x1	ssa-miR-29b-4-5p	151	22	42	57	1	16	0.002	100
lro_2688671_x1	dre-miR-181b-3-3p	150	21	127	145	1	20	0.002	95
lro_2689012_x1	gmo-miR-449b-5p	150	21	95	110	19	4	0.002	100
lro_2689018_x1	oni-miR-10816	146	21	87	102	5	20	0.002	100
lro_2689388_x1	ipu-miR-7b	126	23	69	84	7	22	0.002	100
lro_2690037_x1	oni-miR-10907	151	23	10	25	19	4	0.002	100
lro_2690453_x1	oni-miR-10573b	151	22	136	151	17	2	0.002	100
lro_2692599_x1	tni-miR-196a	115	22	100	115	22	7	0.002	100
lro_2696962_x1	hhi-miR-7790	151	21	56	71	20	5	0.002	100
lro_2698108_x1	hhi-miR-7789	151	21	66	81	16	1	0.002	100
lro_2699090_x1	dre-miR-7146-5p	151	21	66	85	20	1	0.000656	95
lro_2699150_x1	oni-miR-10914	150	24	116	131	7	22	0.002	100
lro_2699456_x1	tni-miR-223	151	21	2	17	21	6	0.002	100
lro_2703301_x1	oni-miR-10738	150	21	116	131	6	21	0.002	100
lro_2703372_x1	oni-miR-10770	151	22	122	138	2	18	0.000656	100
lro_2704076_x1	gmo-miR-11263-3p	151	22	58	73	16	1	0.002	100
lro_2708741_x1	ssa-miR-130d-1-5p	149	22	89	106	1	18	0.00018	100
lro_2709058_x1	tni-miR-23a	149	22	79	100	22	1	1.07e-06	100
lro_2709265_x1	oni-miR-10615a	110	21	3	18	21	6	0.002	100
lro_2710428_x1	tni-miR-128	151	22	124	139	22	7	0.002	100
lro_2710782_x1	oni-miR-10604	148	22	16	31	20	5	0.002	100
lro_2711193_x1	gmo-miR-736-5p	151	22	26	41	18	3	0.002	100
lro_2711808_x1	gmo-miR-11274-5p	151	23	33	48	23	8	0.002	100
lro_2712155_x1	ssa-miR-153a-5p	130	22	5	20	22	7	0.002	100
lro_2712233_x1	ccr-miR-2192	151	21	35	50	16	1	0.002	100
lro_2716353_x1	gmo-miR-101a-5p	136	23	46	61	8	23	0.002	100
lro_2716713_x1	eel-miR-11054-3p	150	23	57	75	23	4	0.002	95
lro_2716980_x1	oni-miR-430b	140	22	124	139	18	3	0.002	100
lro_2717553_x1	ssa-miR-142b-3p	151	24	109	132	1	24	8.43e-08	100
lro_2718835_x1	oni-miR-10892	143	22	103	118	22	7	0.002	100
lro_2723195_x1	gmo-miR-30b-3p	106	22	83	98	5	20	0.002	100
lro_2726061_x1	ssa-miR-190b-5p	135	22	108	124	1	17	0.000579	100
lro_2727833_x1	dre-miR-2196	149	24	126	141	9	24	0.002	100
lro_2728385_x1	oni-miR-10947	151	23	53	69	21	5	0.000656	100
lro_2729621_x1	oni-miR-10938	151	22	12	28	2	18	0.000656	100
lro_2730073_x1	dre-miR-128-3-5p	151	23	85	100	23	8	0.002	100
lro_2730173_x1	gmo-miR-11935-3p	151	21	31	46	2	17	0.002	100
lro_2733045_x1	ola-miR-430d	150	22	91	107	22	6	0.000651	100
lro_2733334_x1	tni-miR-184	151	21	79	98	1	20	0.000656	95
lro_2733960_x1	ccr-miR-2192	150	21	44	59	1	16	0.002	100
lro_2734011_x1	oni-miR-10655	145	24	15	30	5	20	0.002	100
lro_2734130_x1	oni-miR-10938	141	22	99	117	3	22	0.002	95
lro_2734899_x1	oni-miR-10926	150	18	135	150	18	3	0.002	100
lro_2741881_x1	gmo-miR-458-5p	135	22	115	130	20	5	0.002	100
lro_2742219_x1	oni-miR-10626	151	22	15	31	20	4	0.000656	100
lro_2746831_x1	dre-miR-722	150	24	93	108	17	2	0.002	100
lro_2748150_x1	pny-miR-7132b	151	22	119	134	4	19	0.002	100
lro_2748603_x1	ssa-miR-153a-5p	151	22	30	45	22	7	0.002	100
lro_2750149_x1	ssa-miR-142b-3p	150	24	76	99	1	24	8.36e-08	100
lro_2750429_x1	ssa-miR-219b-3p	151	22	122	138	5	21	0.000656	100
lro_2750623_x1	oni-miR-10556a	150	22	72	87	7	22	0.002	100
lro_2752402_x1	ccr-miR-2192	109	21	33	50	1	18	0.000126	100
lro_2752645_x1	tni-miR-196a	151	22	100	115	7	22	0.002	100
lro_2752979_x1	oni-miR-10732	151	22	101	120	1	20	0.000656	95
lro_2754220_x1	oni-miR-10683	151	21	45	60	3	18	0.002	100
lro_2754692_x1	oni-miR-10948	151	23	135	150	20	5	0.002	100
lro_2755220_x1	gmo-miR-1338-5p	151	22	48	63	7	22	0.002	100
lro_2755723_x1	dre-miR-181d-5p	151	24	117	132	1	16	0.002	100
lro_2755790_x1	tni-miR-29b	151	22	6	21	16	1	0.002	100
lro_2757769_x1	gmo-miR-11233-3p	147	23	128	146	1	19	4.92e-05	100
lro_2759253_x1	oni-miR-10938	150	22	124	139	16	1	0.002	100
lro_2759479_x1	oni-miR-10736	151	22	31	48	5	22	0.000182	100
lro_2760171_x1	oni-miR-10874	141	22	13	29	18	2	0.000608	100
lro_2760905_x1	gmo-miR-7552-3p	129	22	22	40	19	1	4.26e-05	100
lro_2762678_x1	oni-miR-10895	148	21	79	98	1	20	1.38e-05	100
lro_2765216_x1	dre-miR-181d-5p	150	24	133	148	1	16	0.002	100
lro_2767414_x1	oni-miR-10738	135	21	39	54	6	21	0.002	100
lro_2767939_x1	tni-miR-196a	115	22	1	16	7	22	0.002	100
lro_2769647_x1	ipu-miR-7573	151	23	91	112	1	22	5.07e-05	95.455
lro_2770710_x1	oni-miR-10943	151	23	124	139	4	19	0.002	100
lro_2772194_x1	ssa-miR-153a-5p	150	22	118	133	22	7	0.002	100
lro_2773014_x1	oni-miR-10761	150	22	50	65	16	1	0.002	100
lro_2773818_x1	oni-miR-10704	146	21	95	110	4	19	0.002	100
lro_2773857_x1	gmo-miR-11272-5p	151	23	133	149	17	1	0.000656	100
lro_2774974_x1	oni-miR-10747	151	23	47	62	20	5	0.002	100
lro_2775330_x1	pny-miR-458	150	22	61	80	21	2	0.000651	95
lro_2775902_x1	oni-miR-10889	151	22	53	68	5	20	0.002	100
lro_2777355_x1	ipu-miR-155	150	24	60	83	1	24	8.36e-08	100
lro_2778985_x1	oni-miR-10732	151	22	40	55	21	6	0.002	100
lro_2783925_x1	gmo-miR-11937-3p	119	22	18	33	2	17	0.002	100
lro_2784177_x1	dre-miR-7133-3p	151	22	85	100	21	6	0.002	100
lro_2786830_x1	ola-miR-430d	136	22	29	45	6	22	0.000584	100
lro_2787101_x1	oni-miR-10862	108	20	15	34	1	20	9.67e-06	100
lro_2787191_x1	gmo-miR-11251-3p	151	22	12	27	20	5	0.002	100
lro_2790030_x1	dre-miR-7149-3p	151	23	42	64	1	23	1.41e-05	95.652
lro_2790039_x1	dre-miR-734	105	23	23	38	2	17	0.002	100
lro_2790936_x1	ssa-miR-15b-5p	151	21	51	68	1	18	0.000182	100
lro_2790950_x1	oni-miR-10948	151	23	114	129	23	8	0.002	100
lro_2791626_x1	oni-miR-10717	140	22	32	48	22	6	0.000603	100
lro_2791636_x1	gmo-miR-205-2-3p	142	22	79	94	7	22	0.002	100
lro_2793557_x1	oni-miR-10948	132	23	69	84	23	8	0.002	100
lro_2793854_x1	ssa-miR-375-5p	151	22	109	130	1	22	1.09e-06	100
lro_2795882_x1	oni-miR-10626	151	22	42	58	4	20	0.000656	100
lro_2798754_x1	dre-miR-19a-5p	151	22	82	103	1	22	1.09e-06	100
lro_2799029_x1	gmo-miR-7133-3p	151	22	133	148	4	19	0.002	100
lro_2799994_x1	dre-miR-7146-5p	151	21	92	112	21	1	0.000182	95.238
lro_2800433_x1	oni-miR-10851	150	22	39	55	2	18	0.000651	100
lro_2800931_x1	ssa-miR-130d-1-5p	138	22	98	115	1	18	0.000165	100
lro_2801288_x1	pny-miR-15c-3p	150	22	66	83	21	4	0.000181	100
lro_2801674_x1	oni-miR-10589	150	21	89	105	5	21	0.000651	100
lro_2803419_x1	oni-miR-10589	123	21	82	98	5	21	0.000522	100
lro_2804319_x1	ipu-miR-19a	142	21	61	77	5	21	0.000613	100
lro_2804869_x1	abu-miR-10550-5p	151	23	96	111	2	17	0.002	100
lro_2808112_x1	ssa-miR-107-5p	122	23	27	46	1	20	1.11e-05	100
lro_2809321_x1	ssa-miR-730a-5p	118	22	59	74	6	21	0.002	100
lro_2810191_x1	gmo-miR-11217-5p	151	21	2	17	1	16	0.002	100
lro_2811317_x1	oni-miR-10738	151	21	20	35	21	6	0.002	100
lro_2813575_x1	ssa-miR-130d-1-5p	151	22	73	90	1	18	0.000182	100
lro_2816920_x1	ssa-miR-24a-5p	150	22	11	26	7	22	0.002	100
lro_2816982_x1	oni-miR-10948	151	23	66	81	8	23	0.002	100
lro_2817084_x1	oni-miR-10914	150	24	88	103	22	7	0.002	100
lro_2817136_x1	ssa-miR-430b-5p	149	23	100	115	16	1	0.002	100
lro_2818352_x1	ssa-miR-130d-1-5p	115	22	73	90	1	18	0.000134	100
lro_2819898_x1	oni-miR-10755	151	23	36	51	8	23	0.002	100
lro_2823570_x1	ssa-miR-130d-1-5p	151	22	120	137	18	1	0.000182	100
lro_2824119_x1	oni-miR-10771	134	22	94	114	21	1	0.00016	95.238
lro_2826245_x1	ssa-miR-194c-5p	136	22	36	52	6	22	0.000584	100
lro_2826952_x1	ssa-miR-153a-5p	129	22	110	125	7	22	0.002	100
lro_2832539_x1	oni-miR-10738	112	21	57	72	6	21	0.002	100
lro_2834332_x1	ssa-miR-17-3-3p	151	23	128	143	22	7	0.002	100
lro_2838102_x1	abu-miR-10543	151	22	63	78	20	5	0.002	100
lro_2838711_x1	oni-miR-10770	151	22	125	141	2	18	0.000656	100
lro_2839769_x1	ssa-miR-2187-3p	124	23	32	47	8	23	0.002	100
lro_2841733_x1	ssa-miR-29a-5p	149	23	66	82	5	21	0.000646	100
lro_2841894_x1	oni-miR-10948	151	23	98	113	5	20	0.002	100
lro_2842598_x1	gmo-miR-375-5p	112	22	64	80	5	21	0.000469	100
lro_2842728_x1	pny-miR-19d	132	22	89	104	4	19	0.002	100
lro_2846199_x1	oni-miR-10645	142	22	79	94	2	17	0.002	100
lro_2846358_x1	oni-miR-10738	151	21	24	39	21	6	0.002	100
lro_2846367_x1	oni-miR-10907	151	23	69	84	20	5	0.002	100
lro_2848177_x1	oni-miR-10738	148	21	42	57	21	6	0.002	100
lro_2849208_x1	ssa-miR-449b-5p	126	21	17	32	20	5	0.002	100
lro_2849408_x1	ssa-miR-20a-1-3p	149	23	27	42	1	16	0.002	100
lro_2852012_x1	oni-miR-10947	150	23	11	26	22	7	0.002	100
lro_2854011_x1	oni-miR-10726	150	22	16	32	2	18	0.000651	100
lro_2854129_x1	tni-miR-183	151	23	69	84	21	6	0.002	100
lro_2857930_x1	ipu-miR-152	135	21	114	129	20	5	0.002	100
lro_2858558_x1	oni-miR-10722	151	22	60	75	16	1	0.002	100
lro_2859134_x1	gmo-miR-11937-3p	119	22	87	102	17	2	0.002	100
lro_2860320_x1	oni-miR-10710	105	24	84	99	21	6	0.002	100
lro_2860922_x1	ssa-miR-449b-5p	151	21	95	110	5	20	0.002	100
lro_2863728_x1	oni-miR-10948	132	23	49	64	8	23	0.002	100
lro_2867986_x1	oni-miR-10840	151	22	61	76	19	4	0.002	100
lro_2869818_x1	oni-miR-10835	151	22	98	116	1	19	5.07e-05	100
lro_2871797_x1	tni-miR-144	142	20	44	59	20	5	0.002	100
lro_2872067_x1	pny-miR-7132b	151	22	110	125	19	4	0.002	100
lro_2873279_x1	gmo-miR-11248-5p	135	22	63	78	1	16	0.002	100
lro_2873471_x1	oni-miR-10770	114	22	88	104	18	2	0.000479	100
lro_2873941_x1	gmo-miR-11217-5p	151	21	90	108	1	20	0.002	95
lro_2873995_x1	ssa-miR-730a-5p	151	22	35	50	21	6	0.002	100
lro_2876451_x1	tni-miR-210	151	22	19	40	1	22	1.09e-06	100
lro_2877073_x1	hhi-miR-7790	151	21	67	82	19	4	0.002	100
lro_2878386_x1	dre-miR-144-5p	151	23	58	80	1	23	3.03e-07	100
lro_2879057_x1	oni-miR-10599	151	22	17	33	2	18	0.000656	100
lro_2880849_x1	pny-miR-449a	151	22	85	100	7	22	0.002	100
lro_2881287_x1	oni-miR-10578	150	22	52	67	4	19	0.002	100
lro_2882253_x1	ssa-miR-130d-1-5p	116	22	73	90	1	18	0.000136	100
lro_2882812_x1	oni-miR-10816	151	21	75	90	5	20	0.002	100
lro_2883404_x1	ipu-miR-7572	116	23	34	49	20	5	0.002	100
lro_2884462_x1	oni-miR-7565	150	21	95	110	6	21	0.002	100
lro_2884758_x1	oni-miR-10589	151	21	122	138	21	5	0.000656	100
lro_2887657_x1	dre-miR-7146-5p	149	21	113	129	5	21	0.000646	100
lro_2889189_x1	ola-miR-430d	105	22	88	104	22	6	0.000436	100
lro_2889299_x1	gmo-miR-455-3p	137	22	11	26	16	1	0.002	100
lro_2891735_x1	oni-miR-10771	136	22	3	23	21	1	0.000162	95.238
lro_2892194_x1	ccr-miR-2192	131	21	108	123	1	16	0.002	100
lro_2896754_x1	oni-miR-10677	150	23	125	146	23	2	5.03e-05	95.455
lro_2898596_x1	oni-miR-10576	151	22	74	89	5	20	0.002	100
lro_2899427_x1	ssa-miR-133b-5p	101	22	78	93	4	19	0.001	100
lro_2903185_x1	gmo-miR-11932-3p	149	22	98	114	17	1	0.000646	100
lro_2905099_x1	oni-miR-10726	151	22	108	124	2	18	0.000656	100
lro_2905236_x1	tni-miR-144	151	20	88	103	20	5	0.002	100
lro_2906979_x1	oni-miR-10811	151	22	17	36	3	22	0.000656	95
lro_2907372_x1	ssa-miR-153a-5p	151	22	96	111	22	7	0.002	100
lro_2907526_x1	gmo-miR-11932-3p	147	22	42	58	1	17	0.000637	100
lro_2908367_x1	gmo-miR-26a-3p	151	22	111	126	21	6	0.002	100
lro_2909254_x1	oni-miR-10851	150	22	80	95	20	5	0.002	100
lro_2909972_x1	ssa-miR-730a-5p	149	22	114	129	21	6	0.002	100
lro_2910004_x1	ccr-miR-2192	151	21	56	71	16	1	0.002	100
lro_2911426_x1	ssa-miR-142b-3p	114	24	37	60	1	24	6.15e-08	100
lro_2912092_x1	ssa-miR-15e-5p	150	21	99	114	19	4	0.002	100
lro_2912140_x1	oni-miR-10589	151	21	123	139	5	21	0.000656	100
lro_2912280_x1	gmo-miR-1338-5p	151	22	40	55	22	7	0.002	100
lro_2912632_x1	oni-miR-10947	151	23	113	129	5	21	0.000656	100
lro_2913444_x1	ssa-miR-17-3-3p	150	23	100	115	7	22	0.002	100
lro_2913485_x1	oni-miR-10753	149	23	107	122	5	20	0.002	100
lro_2914329_x1	gmo-miR-11274-5p	146	23	79	94	8	23	0.002	100
lro_2915724_x1	tni-miR-223	150	21	64	79	2	17	0.002	100
lro_2915894_x1	abu-miR-10543	151	22	43	58	20	5	0.002	100
lro_2916039_x1	oni-miR-10959	151	22	23	39	1	17	0.000656	100
lro_2916788_x1	oni-miR-10645	151	22	123	139	22	6	0.000656	100
lro_2916874_x1	ipu-miR-1388	150	23	132	150	23	5	5.03e-05	100
lro_2916905_x1	ssa-miR-730a-5p	151	22	57	72	6	21	0.002	100
lro_2917311_x1	ssa-miR-200a-3p	149	23	99	114	23	8	0.002	100
lro_2917999_x1	ssa-miR-93a-5p	150	23	49	65	3	19	0.000651	100
lro_2919120_x1	oni-miR-10771	150	22	114	134	21	1	0.000181	95.238
lro_2921139_x1	ssa-miR-17-3-3p	93	23	72	87	7	22	0.001	100
lro_2922268_x1	gmo-miR-153b-5p	119	22	62	77	16	1	0.002	100
lro_2923558_x1	oni-miR-10765	93	22	3	20	3	20	0.000105	100
lro_2924822_x1	ssa-miR-8156-5p	92	21	56	76	21	1	2.23e-06	100
lro_2927155_x1	oni-miR-10897	151	22	50	66	5	21	0.000656	100
lro_2927175_x1	tni-let-7j	151	22	125	140	22	7	0.002	100
lro_2927370_x1	gmo-miR-430g-3p	150	21	1	16	20	5	0.002	100
lro_2928148_x1	oni-miR-10579	151	22	130	145	7	22	0.002	100
lro_2928529_x1	oni-miR-10878	151	25	25	40	16	1	0.002	100
lro_2932952_x1	oni-miR-10699	119	21	82	98	1	17	0.000503	100
lro_2933014_x1	dre-miR-7149-3p	150	23	10	25	23	8	0.002	100
lro_2934848_x1	oni-miR-10948	151	23	107	122	23	8	0.002	100
lro_2934996_x1	ccr-miR-2192	151	21	50	65	16	1	0.002	100
lro_2935844_x1	dre-miR-181d-5p	126	24	18	33	16	1	0.002	100
lro_2936453_x1	gmo-miR-11935-3p	151	21	52	67	2	17	0.002	100
lro_2938412_x1	ipu-miR-737	135	22	78	93	3	18	0.002	100
lro_2940135_x1	oni-miR-10818	151	23	42	57	4	19	0.002	100
lro_2942506_x1	oni-miR-10709	150	24	118	133	6	21	0.002	100
lro_2942811_x1	ccr-miR-2192	137	21	122	137	5	20	0.002	100
lro_2944172_x1	tni-miR-19a	151	23	41	63	1	23	3.03e-07	100
lro_2945054_x1	dre-miR-7132-5p	144	22	36	51	5	20	0.002	100
lro_2946895_x1	gmo-miR-205-2-3p	150	22	117	132	22	7	0.002	100
lro_2949411_x1	ssa-miR-193-3p	151	22	35	51	1	17	0.000656	100
lro_2950431_x1	dre-miR-7145	149	22	106	122	17	1	0.000646	100
lro_2952211_x1	oni-miR-10938	141	22	25	43	22	3	0.002	95
lro_2952217_x1	ssa-miR-219b-3p	141	22	108	124	21	5	0.000608	100
lro_2952247_x1	oni-miR-10736	151	22	90	107	5	22	0.000182	100
lro_2953073_x1	ccr-miR-2192	131	21	9	24	16	1	0.002	100
lro_2959379_x1	oni-miR-10732	150	22	83	102	20	1	0.000651	95
lro_2960333_x1	ssa-miR-33b-5p	151	21	134	150	4	20	0.000656	100
lro_2960373_x1	oni-miR-10765	93	22	3	20	3	20	0.000105	100
lro_2961559_x1	gmo-miR-458-5p	149	22	47	62	5	20	0.002	100
lro_2965378_x1	tni-miR-365	94	22	57	72	21	6	0.001	100
lro_2969312_x1	ssa-miR-196a-4-3p	150	23	41	56	5	20	0.002	100
lro_2969455_x1	gmo-miR-29c-5p	151	23	12	27	5	20	0.002	100
lro_2970757_x1	oni-miR-10948	151	23	53	68	8	23	0.002	100
lro_2973449_x1	oni-miR-10835	118	22	66	84	1	19	3.85e-05	100
lro_2975173_x1	gmo-miR-130a-5p	151	22	29	44	18	3	0.002	100
lro_2976142_x1	ssa-miR-205b-3-3p	150	22	29	44	5	20	0.002	100
lro_2976311_x1	ipu-miR-7577	150	21	43	58	21	6	0.002	100
lro_2977623_x1	ipu-miR-7554	151	19	127	142	1	16	0.002	100
lro_2981642_x1	oni-miR-10893	151	21	128	143	3	18	0.002	100
lro_2982301_x1	oni-miR-10745	151	22	24	40	1	17	0.000656	100
lro_2982739_x1	dre-miR-15a-5p	145	22	48	69	1	22	1.04e-06	100
lro_2983126_x1	ssa-miR-27d-5p	147	23	92	109	3	20	0.000177	100
lro_2983370_x1	ssa-miR-730a-5p	145	22	123	138	6	21	0.002	100
lro_2983896_x1	oni-miR-10835	151	22	21	39	19	1	5.07e-05	100
lro_2984264_x1	oni-miR-10647	151	22	115	130	1	16	0.002	100
lro_2986113_x1	gmo-miR-338-5p	148	22	19	34	21	6	0.002	100
lro_2986307_x1	oni-miR-10963	133	23	51	66	17	2	0.002	100
lro_2987458_x1	oni-miR-10851	151	22	89	104	5	20	0.002	100
lro_2987850_x1	ssa-miR-730a-5p	151	22	88	103	21	6	0.002	100
lro_2988509_x1	ipu-miR-3618	145	22	93	114	22	1	1.04e-06	100
lro_2992223_x1	ssa-miR-205b-4-3p	151	22	59	78	1	21	0.000656	95.238
lro_2995633_x1	tni-miR-17	140	22	77	92	3	18	0.002	100
lro_2996840_x1	oni-miR-10835	149	22	41	56	22	7	0.002	100
lro_2996903_x1	tni-miR-144	151	20	87	102	20	5	0.002	100
lro_2997962_x1	eel-miR-11054-3p	148	23	10	28	20	1	0.002	95
lro_2998074_x1	ssa-miR-143-3p	110	21	81	96	3	18	0.002	100
lro_2998846_x1	oni-miR-10563	149	22	7	23	6	22	0.000646	100
lro_2998954_x1	ssa-miR-301c-5p	150	22	64	80	3	19	0.000651	100
lro_2999125_x1	ssa-miR-30c-5p	141	24	65	81	22	6	0.000608	100
lro_3000914_x1	dre-miR-7133-3p	151	22	3	18	6	21	0.002	100
lro_3001166_x1	oni-miR-10556a	150	22	97	112	22	7	0.002	100
lro_3001601_x1	ssa-miR-142b-3p	151	24	73	96	24	1	8.43e-08	100
lro_3002132_x1	gmo-miR-11249-3p	129	21	29	44	4	19	0.002	100
lro_3003596_x1	oni-miR-10897	148	22	116	131	17	2	0.002	100
lro_3010668_x1	dre-miR-20b-3p	151	23	85	101	2	18	0.000656	100
lro_3012211_x1	oni-miR-10738	146	21	126	141	6	21	0.002	100
lro_3013388_x1	oni-miR-10736	122	22	73	90	22	5	0.000144	100
lro_3013521_x1	dre-miR-7146-5p	151	21	95	111	21	5	0.000656	100
lro_3014723_x1	ssa-miR-219c-5p	150	23	44	62	4	23	0.002	95
lro_3017269_x1	ccr-miR-2192	151	21	115	130	16	1	0.002	100
lro_3018959_x1	oni-miR-10818	145	23	94	109	16	1	0.002	100
lro_3020014_x1	dre-miR-181d-5p	144	24	74	89	16	1	0.002	100
lro_3022351_x1	gmo-miR-11934-3p	146	23	82	97	20	5	0.002	100
lro_3022599_x1	ipu-miR-34c	151	22	32	47	17	2	0.002	100
lro_3023231_x1	dre-miR-451	146	22	68	89	22	1	1.05e-06	100
lro_3024270_x1	oni-miR-199c	127	22	6	22	6	22	0.000541	100
lro_3027122_x1	ipu-miR-457a	151	22	82	101	20	1	1.41e-05	100
lro_3027569_x1	dre-miR-181d-5p	150	24	102	117	1	16	0.002	100
lro_3029069_x1	dre-miR-24b-5p	151	23	134	150	17	1	0.000656	100
lro_3031944_x1	oni-miR-10738	151	21	106	121	6	21	0.002	100
lro_3033447_x1	gmo-miR-1338-5p	150	22	5	20	22	7	0.002	100
lro_3034094_x1	tni-miR-27b	149	22	117	132	7	22	0.002	100
lro_3034604_x1	oni-miR-727b	148	22	25	41	17	1	0.000642	100
lro_3034797_x1	ccr-miR-2192	149	21	35	54	21	3	0.002	95
lro_3036112_x1	oni-miR-10917	93	24	72	90	22	3	0.001	95
lro_3036366_x1	ssa-miR-29b-3-5p	151	23	39	55	17	1	0.000656	100
lro_3036712_x1	dre-miR-7145	151	22	96	111	2	17	0.002	100
lro_3037316_x1	ipu-miR-7572	151	23	34	49	20	5	0.002	100
lro_3037338_x1	ipu-miR-737	128	22	46	61	18	3	0.002	100
lro_3037504_x1	oni-miR-10677	150	23	115	136	2	23	5.03e-05	95.455
lro_3038183_x1	oni-miR-10545	151	23	105	127	1	23	3.03e-07	100
lro_3038282_x1	oni-miR-10719	140	22	68	83	4	19	0.002	100
lro_3038487_x1	ssa-miR-93a-5p	151	23	116	132	1	17	0.000656	100
lro_3039242_x1	ipu-miR-7564	151	22	95	110	7	22	0.002	100
lro_3039324_x1	oni-miR-10705	151	21	110	125	3	18	0.002	100
lro_3040755_x1	dre-miR-3906	150	23	129	144	20	5	0.002	100
lro_3041409_x1	dre-miR-181d-5p	126	24	94	109	1	16	0.002	100
lro_3044262_x1	oni-miR-10862	150	20	21	36	1	16	0.002	100
lro_3046666_x1	oni-miR-10885	151	22	72	87	7	22	0.002	100
lro_3048216_x1	ssa-miR-142b-3p	114	24	55	78	24	1	6.15e-08	100
lro_3048913_x1	oni-miR-10796	150	22	90	105	20	5	0.002	100
lro_3050255_x1	ipu-miR-7554	102	19	23	38	16	1	0.002	100
lro_3052196_x1	dre-miR-20b-3p	150	23	79	95	18	2	0.000651	100
lro_3052345_x1	ccr-miR-2192	150	21	115	134	20	1	0.000651	95
lro_3053433_x1	pny-miR-449a	150	22	65	80	22	7	0.002	100
lro_3053520_x1	dre-miR-7133-3p	151	22	10	25	6	21	0.002	100
lro_3056528_x1	eel-miR-11054-3p	151	23	17	32	20	5	0.002	100
lro_3057729_x1	oni-miR-10881	151	22	135	150	20	5	0.002	100
lro_3058700_x1	ssa-miR-20b-3p	151	23	7	22	23	8	0.002	100
lro_3059144_x1	oni-miR-10947	151	23	113	129	21	5	0.000656	100
lro_3060743_x1	ipu-miR-152	117	21	15	30	16	1	0.002	100
lro_3063157_x1	oni-miR-10924	151	23	14	29	7	22	0.002	100
lro_3063229_x1	ssa-miR-153a-5p	149	22	53	68	7	22	0.002	100
lro_3064559_x1	oni-miR-10573b	151	22	82	98	1	17	0.000656	100
lro_3064828_x1	oni-miR-10835	150	22	71	86	6	21	0.002	100
lro_3065942_x1	oni-miR-10655	145	24	116	131	20	5	0.002	100
lro_3066185_x1	abu-miR-10558	150	22	22	37	7	22	0.002	100
lro_3067158_x1	ssa-miR-196a-1-3p	150	23	41	57	22	6	0.000651	100
lro_3067437_x1	ssa-miR-146d-2-3p	151	23	121	136	22	7	0.002	100
lro_3070203_x1	ssa-miR-93a-5p	151	23	118	133	6	21	0.002	100
lro_3074195_x1	oni-miR-10959	150	22	9	25	6	22	0.000651	100
lro_3074474_x1	ssa-miR-133b-5p	151	22	26	42	3	19	0.000656	100
lro_3076878_x1	oni-miR-10748	149	23	44	59	16	1	0.002	100
lro_3078744_x1	gmo-miR-11217-5p	118	21	52	67	1	16	0.002	100
lro_3080635_x1	oni-miR-10858	151	22	108	123	19	4	0.002	100
lro_3082266_x1	ssa-miR-449b-5p	123	21	100	115	5	20	0.002	100
lro_3088725_x1	pny-miR-7132b	149	22	106	121	3	18	0.002	100
lro_3089286_x1	dre-miR-7133-3p	149	22	43	58	21	6	0.002	100
lro_3090354_x1	ipu-miR-7b	148	23	20	35	7	22	0.002	100
lro_3090377_x1	ssa-miR-221-3p	114	23	96	111	7	22	0.002	100
lro_3090546_x1	oni-miR-10675	150	22	87	103	21	5	0.000651	100
lro_3090672_x1	oni-miR-10630	150	22	66	81	16	1	0.002	100
lro_3091269_x1	ssa-miR-153a-5p	150	22	40	55	7	22	0.002	100
lro_3091999_x1	ssa-miR-301c-5p	142	22	43	58	1	16	0.002	100
lro_3092066_x1	gmo-miR-11935-3p	151	21	91	106	2	17	0.002	100
lro_3092616_x1	oni-miR-10675	149	22	119	135	5	21	0.000646	100
lro_3093280_x1	oni-miR-10925	151	22	65	80	22	7	0.002	100
lro_3094287_x1	oni-miR-10677	150	23	36	51	17	2	0.002	100
lro_3095376_x1	oni-miR-10842	151	21	2	17	17	2	0.002	100
lro_3095458_x1	ola-miR-194-3p	120	22	40	55	2	17	0.002	100
lro_3096561_x1	gmo-miR-11935-3p	130	21	37	52	17	2	0.002	100
lro_3096879_x1	oni-miR-10717	150	22	111	126	6	21	0.002	100
lro_3097187_x1	oni-miR-10811	150	22	29	48	3	22	0.000651	95
lro_3097775_x1	gmo-miR-11274-5p	145	23	106	122	4	20	0.000627	100
lro_3100543_x1	oni-miR-10959	151	22	58	74	6	22	0.000656	100
lro_3113196_x1	ssa-miR-17-3-3p	115	23	8	23	22	7	0.002	100
lro_3114072_x1	gmo-miR-30b-3p	106	22	9	24	20	5	0.002	100
lro_3114134_x1	gmo-miR-11932-3p	134	22	1	17	1	17	0.000575	100
lro_3116176_x1	gmo-miR-11932-3p	151	22	115	131	17	1	0.000656	100
lro_3116194_x1	ccr-miR-2192	151	21	9	24	16	1	0.002	100
lro_3116290_x1	oni-miR-10699	150	21	11	27	1	17	0.000651	100
lro_3118332_x1	ipu-miR-457a	150	22	58	77	20	1	1.4e-05	100
lro_3120219_x1	gmo-miR-458-5p	122	22	98	113	20	5	0.002	100
lro_3121072_x1	dre-miR-2196	151	24	49	64	24	9	0.002	100
lro_3122655_x1	oni-miR-10948	103	23	43	58	22	7	0.002	100
lro_3123820_x1	oni-miR-10736	99	22	52	69	22	5	0.000113	100
lro_3124225_x1	ipu-miR-7572	145	23	9	24	20	5	0.002	100
lro_3125737_x1	dre-miR-7133-3p	151	22	30	45	21	6	0.002	100
lro_3130251_x1	dre-miR-153a-5p	151	23	119	134	19	4	0.002	100
lro_3131528_x1	ssa-miR-730a-5p	145	22	123	138	6	21	0.002	100
lro_3132705_x1	oni-miR-10680	119	23	100	117	23	6	0.00014	100
lro_3132978_x1	oni-miR-10738	135	21	78	93	6	21	0.002	100
lro_3133522_x1	dre-miR-7146-5p	141	21	105	120	6	21	0.002	100
lro_3136059_x1	oni-miR-10902	151	25	98	113	17	2	0.002	100
lro_3136868_x1	gmo-miR-375-5p	112	22	33	49	21	5	0.000469	100
lro_3138060_x1	dre-miR-203b-3p	150	22	71	88	18	1	0.000181	100
lro_3138697_x1	gmo-miR-11935-3p	130	21	79	94	2	17	0.002	100
lro_3139057_x1	ssa-miR-130d-1-5p	151	22	26	43	18	1	0.000182	100
lro_3139219_x1	tni-miR-190	150	22	89	104	19	4	0.002	100
lro_3139514_x1	oni-miR-10765	131	22	93	108	16	1	0.002	100
lro_3141255_x1	oni-miR-10877	85	21	22	38	5	21	0.00034	100
lro_3146291_x1	oni-miR-10717	151	22	117	132	5	20	0.002	100
lro_3146902_x1	gmo-miR-11211-3p	151	23	118	134	3	19	0.000656	100
lro_3149408_x1	oni-miR-10897	150	22	104	120	21	5	0.000651	100
lro_3150736_x1	tni-miR-216a	151	22	119	134	1	16	0.002	100
lro_3153294_x1	oni-miR-10949	147	22	99	114	17	2	0.002	100
lro_3154055_x1	ssa-miR-130d-1-5p	151	22	24	41	18	1	0.000182	100
lro_3155528_x1	ssa-miR-130d-1-5p	151	22	63	80	1	18	0.000182	100
lro_3155595_x1	ccr-miR-18b	103	23	31	47	23	7	0.000426	100
lro_3158272_x1	ssa-miR-130a-2-3p	138	23	37	59	1	23	2.74e-07	100
lro_3162058_x1	ipu-miR-3618	145	22	32	53	1	22	1.04e-06	100
lro_3163014_x1	oni-miR-10706	151	22	11	26	17	2	0.002	100
lro_3164286_x1	oni-miR-10765	131	22	24	39	1	16	0.002	100
lro_3165879_x1	dre-miR-734	137	23	110	128	22	4	4.55e-05	100
lro_3170064_x1	dre-miR-181d-5p	136	24	56	71	1	16	0.002	100
lro_3171237_x1	gmo-miR-11937-3p	119	22	35	50	17	2	0.002	100
lro_3171365_x1	gmo-miR-26a-3p	150	22	27	42	6	21	0.002	100
lro_3173292_x1	oni-miR-33b-3p	151	21	35	50	18	3	0.002	100
lro_3173710_x1	oni-miR-10892	150	22	134	149	22	7	0.002	100
lro_3175178_x1	ssa-miR-219b-3p	141	22	18	34	5	21	0.000608	100
lro_3176503_x1	tni-miR-23a	125	22	46	67	22	1	8.83e-07	100
lro_3176697_x1	ipu-miR-196d	69	23	19	34	20	5	0.001	100
lro_3178803_x1	gmo-miR-11932-3p	151	22	97	113	17	1	0.000656	100
lro_3179089_x1	oni-miR-10821	135	22	82	97	1	16	0.002	100
lro_3179693_x1	ssa-miR-128-3-5p	151	23	8	23	8	23	0.002	100
lro_3180947_x1	ssa-miR-153a-5p	151	22	111	126	7	22	0.002	100
lro_3181945_x1	oni-miR-204b	123	22	64	80	20	4	0.000522	100
lro_3182204_x1	oni-miR-10647	150	22	116	131	1	16	0.002	100
lro_3185649_x1	dre-miR-451	147	22	70	91	22	1	1.06e-06	100
lro_3185693_x1	oni-miR-10862	151	20	126	141	16	1	0.002	100
lro_3189064_x1	dre-miR-430b-3p	151	23	81	102	22	1	1.09e-06	100
lro_3190002_x1	ssa-miR-29b-1-5p	151	23	61	78	18	1	0.000182	100
lro_3191235_x1	oni-miR-10589	151	21	110	126	5	21	0.000656	100
lro_3191681_x1	ssa-miR-29b-1-5p	151	23	81	96	17	2	0.002	100
lro_3192383_x1	oni-miR-10977	150	22	100	115	4	19	0.002	100
lro_3195295_x1	ssa-miR-93a-5p	151	23	73	88	3	18	0.002	100
lro_3196353_x1	ssa-miR-130d-1-5p	150	22	26	43	18	1	0.000181	100
lro_3197941_x1	gmo-miR-11248-5p	135	22	58	73	16	1	0.002	100
lro_3199700_x1	dre-miR-181d-5p	150	24	19	34	16	1	0.002	100
lro_3200634_x1	oni-miR-10822	151	22	19	34	4	19	0.002	100
lro_3200931_x1	gmo-miR-11931-5p	150	24	77	92	1	16	0.002	100
lro_3201421_x1	oni-miR-10738	151	21	41	56	21	6	0.002	100
lro_3201477_x1	gmo-miR-458-5p	151	22	55	70	5	20	0.002	100
lro_3201557_x1	oni-miR-10771	134	22	21	41	1	21	0.00016	95.238
lro_3201869_x1	gmo-miR-11278-5p	151	21	102	117	3	18	0.002	100
lro_3202323_x1	oni-miR-10855	151	22	126	141	19	4	0.002	100
lro_3203155_x1	oni-miR-10897	124	22	19	34	3	18	0.002	100
lro_3203403_x1	ssa-miR-15b-5p	150	21	105	122	18	1	0.000181	100
lro_3203599_x1	tni-miR-20	150	23	57	72	18	3	0.002	100
lro_3205678_x1	ssa-miR-205b-4-3p	149	22	112	127	7	22	0.002	100
lro_3206581_x1	ssa-miR-130d-1-5p	150	22	9	26	18	1	0.000181	100
lro_3206794_x1	oni-miR-10734	150	20	69	85	4	20	0.000651	100
lro_3211276_x1	oni-miR-10895	148	21	81	100	20	1	1.38e-05	100
lro_3212020_x1	dre-miR-181b-3-3p	151	21	112	130	20	1	0.002	95
lro_3212608_x1	hhi-miR-7789	151	21	87	102	4	19	0.002	100
lro_3215796_x1	ssa-miR-130d-1-5p	148	22	108	125	1	18	0.000178	100
lro_3215819_x1	oni-miR-10722	150	22	79	95	19	3	0.000651	100
lro_3216470_x1	pny-miR-7132b	151	22	31	46	18	3	0.002	100
lro_3216743_x1	ssa-miR-153a-5p	141	22	51	66	7	22	0.002	100
lro_3216958_x1	oni-miR-10717	140	22	93	109	6	22	0.000603	100
lro_3219421_x1	tni-miR-132	151	22	71	92	22	1	1.09e-06	100
lro_3219447_x1	oni-miR-10948	151	23	54	69	8	23	0.002	100
lro_3219802_x1	oni-miR-10605	112	22	53	68	18	3	0.002	100
lro_3221400_x1	ccr-miR-2192	150	21	105	120	1	16	0.002	100
lro_3222418_x1	ssa-miR-462a-5p	151	23	35	57	1	23	3.03e-07	100
lro_3222614_x1	eel-miR-11054-5p	151	22	88	103	1	16	0.002	100
lro_3224857_x1	ola-miR-194-3p	151	22	98	113	2	17	0.002	100
lro_3226390_x1	ssa-miR-193-3p	151	22	75	91	17	1	0.000656	100
lro_3227066_x1	ccr-miR-2192	151	21	115	130	1	16	0.002	100
lro_3228329_x1	oni-miR-10948	150	23	82	97	23	8	0.002	100
lro_3231797_x1	gmo-miR-11220a-5p	150	21	54	69	2	17	0.002	100
lro_3232848_x1	eel-miR-11054-3p	151	23	125	140	5	20	0.002	100
lro_3233868_x1	oni-miR-10738	149	21	28	43	21	6	0.002	100
lro_3234052_x1	oni-miR-10927	148	21	52	67	16	1	0.002	100
lro_3235006_x1	oni-miR-10738	146	21	5	20	21	6	0.002	100
lro_3235347_x1	oni-miR-10654	150	22	29	44	20	5	0.002	100
lro_3235901_x1	oni-miR-10577	151	22	136	151	16	1	0.002	100
lro_3236204_x1	ssa-miR-190b-3p	122	23	16	31	4	19	0.002	100
lro_3237089_x1	ssa-miR-30c-5p	150	24	7	23	22	6	0.000651	100
lro_3238443_x1	dre-miR-29b3-5p	151	24	96	111	23	8	0.002	100
lro_3239019_x1	ipu-miR-7572	150	23	17	32	5	20	0.002	100
lro_3242097_x1	dre-miR-7146-5p	151	21	96	115	1	20	0.000656	95
lro_3244508_x1	eel-miR-11062-5p	151	22	82	97	19	4	0.002	100
lro_3245576_x1	ssa-miR-142b-3p	151	24	29	44	1	16	0.002	100
lro_3245951_x1	oni-miR-10738	101	21	46	61	6	21	0.001	100
lro_3245956_x1	oni-miR-10589	151	21	70	86	21	5	0.000656	100
lro_3248349_x1	gmo-miR-11220a-5p	150	21	107	122	17	2	0.002	100
lro_3250686_x1	eel-miR-11054-3p	148	23	121	139	1	20	0.002	95
lro_3250723_x1	ssa-miR-153a-5p	151	22	112	127	7	22	0.002	100
lro_3251125_x1	oni-miR-10736	99	22	31	48	5	22	0.000113	100
lro_3253040_x1	gmo-miR-187-5p	151	22	44	60	3	19	0.000656	100
lro_3253315_x1	oni-miR-10736	151	22	111	128	22	5	0.000182	100
lro_3253814_x1	oni-miR-10632	150	23	6	26	21	1	0.000181	95.238
lro_3255823_x1	ssa-miR-153a-5p	150	22	119	134	7	22	0.002	100
lro_3255855_x1	ssa-miR-15e-5p	150	21	46	61	4	19	0.002	100
lro_3256738_x1	oni-miR-10645	142	22	49	64	17	2	0.002	100
lro_3256816_x1	gmo-miR-11251-3p	147	22	60	75	20	5	0.002	100
lro_3257308_x1	oni-miR-10870	151	22	131	146	2	17	0.002	100
lro_3258751_x1	ccr-miR-2192	151	21	107	122	16	1	0.002	100
lro_3259264_x1	tni-miR-17	151	22	124	139	18	3	0.002	100
lro_3261497_x1	oni-miR-10968	151	22	87	103	19	3	0.000656	100
lro_3263496_x1	ssa-miR-301c-5p	106	22	43	58	16	1	0.002	100
lro_3263876_x1	tni-miR-19b	133	23	96	111	3	18	0.002	100
lro_3264026_x1	oni-miR-10949	147	22	34	49	2	17	0.002	100
lro_3264318_x1	oni-miR-10842	150	21	123	138	2	17	0.002	100
lro_3266094_x1	gmo-miR-11217-5p	151	21	100	115	1	16	0.002	100
lro_3266594_x1	oni-miR-10923	151	23	102	117	17	2	0.002	100
lro_3266662_x1	oni-miR-10717	150	22	69	84	20	5	0.002	100
lro_3266682_x1	ssa-miR-29b-4-5p	151	22	25	40	19	4	0.002	100
lro_3267943_x1	dre-miR-7133-5p	121	22	28	43	21	6	0.002	100
lro_3268323_x1	ssa-miR-15e-3p	151	24	79	94	24	9	0.002	100
lro_3268384_x1	oni-miR-10959	151	22	56	72	6	22	0.000656	100
lro_3269156_x1	gmo-miR-101a-5p	136	23	76	91	23	8	0.002	100
lro_3269200_x1	ssa-miR-29b-1-5p	151	23	113	128	2	17	0.002	100
lro_3269428_x1	gmo-miR-29c-3p	151	22	111	126	7	22	0.002	100
lro_3270134_x1	tni-miR-17	140	22	49	64	18	3	0.002	100
lro_3271697_x1	gmo-miR-11932-3p	151	22	59	75	1	17	0.000656	100
lro_3273628_x1	oni-miR-10765	151	22	75	92	20	3	0.000182	100
lro_3274251_x1	oni-miR-10967	130	21	8	23	20	5	0.002	100
lro_3276780_x1	dre-miR-181d-5p	144	24	56	71	1	16	0.002	100
lro_3276865_x1	ssa-miR-449b-5p	151	21	105	120	20	5	0.002	100
lro_3278630_x1	gmo-miR-11205-5p	149	21	47	62	16	1	0.002	100
lro_3278962_x1	oni-miR-219a-3p	151	22	100	116	6	22	0.000656	100
lro_3279207_x1	gmo-miR-11932-3p	134	22	118	134	17	1	0.000575	100
lro_3280821_x1	tni-miR-19b	133	23	23	38	18	3	0.002	100
lro_3285040_x1	gmo-miR-11251-3p	145	22	13	28	20	5	0.002	100
lro_3286288_x1	gmo-miR-11937-3p	149	22	120	135	2	17	0.002	100
lro_3286612_x1	ccr-miR-2192	150	21	10	25	16	1	0.002	100
lro_3286743_x1	ccr-miR-2192	151	21	35	50	1	16	0.002	100
lro_3288227_x1	gmo-miR-11273-5p	150	21	23	38	6	21	0.002	100
lro_3288626_x1	oni-miR-10897	149	22	109	130	22	2	0.00018	95.455
lro_3290333_x1	eel-miR-11054-3p	150	23	133	148	20	5	0.002	100
lro_3291687_x1	gmo-miR-11209-3p	105	22	56	72	20	4	0.000436	100
lro_3292094_x1	tni-miR-196a	151	22	85	100	22	7	0.002	100
lro_3292659_x1	oni-miR-10947	150	23	103	118	7	22	0.002	100
lro_3292803_x1	dre-miR-203b-3p	151	22	91	108	1	18	0.000182	100
lro_3293209_x1	dre-miR-7146-5p	150	21	107	123	5	21	0.000651	100
lro_3293253_x1	ccr-miR-2192	127	21	21	37	1	17	0.000541	100
lro_3295869_x1	oni-miR-10974	118	22	89	104	21	6	0.002	100
lro_3296059_x1	oni-miR-10738	151	21	12	27	21	6	0.002	100
lro_3297211_x1	ipu-miR-7558a	149	23	123	144	2	23	1.07e-06	100
lro_3298449_x1	oni-miR-6960	151	25	43	58	9	24	0.002	100
lro_3300354_x1	abu-miR-10550-5p	151	23	6	21	17	2	0.002	100
lro_3301230_x1	gmo-miR-101a-5p	120	23	73	88	23	8	0.002	100
lro_3303465_x1	oni-miR-10948	151	23	74	89	8	23	0.002	100
lro_3306142_x1	oni-miR-10904	151	22	70	87	1	18	0.000182	100
lro_3306274_x1	oni-miR-10917	132	24	72	90	22	3	0.002	95
lro_3312297_x1	oni-miR-10717	151	22	72	87	5	20	0.002	100
lro_3312344_x1	ssa-miR-142a-3p	137	22	94	109	18	3	0.002	100
lro_3314524_x1	ccr-miR-2192	120	21	60	79	3	21	0.002	95
lro_3314591_x1	ssa-miR-130d-1-5p	151	22	117	134	18	1	0.000182	100
lro_3314629_x1	tni-miR-210	150	22	50	71	22	1	1.08e-06	100
lro_3314693_x1	ssa-miR-133b-5p	119	22	104	119	19	4	0.002	100
lro_3315058_x1	oni-miR-10902	95	25	72	87	17	2	0.001	100
lro_3315866_x1	ssa-miR-130d-1-5p	90	22	27	44	18	1	0.000101	100
lro_3316369_x1	eel-miR-11052-3p	143	21	11	26	2	17	0.002	100
lro_3317331_x1	oni-miR-10894	134	23	24	40	4	20	0.000575	100
lro_3317384_x1	oni-miR-10734	131	20	48	63	20	5	0.002	100
lro_3317438_x1	ssa-miR-101a-5p	151	23	99	114	7	22	0.002	100
lro_3318373_x1	oni-miR-10748	150	23	37	52	3	18	0.002	100
lro_3319555_x1	abu-miR-10561	150	22	37	53	22	6	0.000651	100
lro_3320474_x1	ssa-miR-338a-4-5p	150	25	55	71	3	19	0.000651	100
lro_3320709_x1	gmo-miR-458-5p	151	22	16	31	5	20	0.002	100
lro_3321030_x1	oni-miR-10604	150	22	18	33	20	5	0.002	100
lro_3321599_x1	oni-miR-10840	150	22	14	29	7	22	0.002	100
lro_3324593_x1	oni-miR-10738	146	21	6	21	21	6	0.002	100
lro_3324997_x1	oni-miR-10948	151	23	131	146	23	8	0.002	100
lro_3327778_x1	gmo-miR-11217-5p	151	21	17	35	20	1	0.002	95
lro_3327976_x1	gmo-miR-11217-5p	151	21	118	136	20	1	0.002	95
lro_3331721_x1	dre-miR-2189	150	22	71	89	20	1	0.002	95
lro_3332500_x1	oni-miR-10917	151	24	94	112	3	22	0.002	95
lro_3334439_x1	oni-miR-10719	150	22	45	60	4	19	0.002	100
lro_3334475_x1	gmo-miR-458-5p	135	22	116	131	20	5	0.002	100
lro_3334981_x1	ssa-miR-153a-5p	151	22	51	66	7	22	0.002	100
lro_3337656_x1	dre-miR-153a-5p	117	23	93	108	2	17	0.002	100
lro_3338593_x1	oni-miR-10963	130	23	78	93	17	2	0.002	100
lro_3339164_x1	dre-miR-20b-3p	141	23	89	105	2	18	0.000608	100
lro_3339675_x1	oni-miR-10605	150	22	47	62	3	18	0.002	100
lro_3340377_x1	ssa-miR-106b-3p	150	24	58	74	3	19	0.000651	100
lro_3340495_x1	oni-miR-10709	150	24	83	98	5	20	0.002	100
lro_3341461_x1	hhi-miR-7789	150	21	78	93	4	19	0.002	100
lro_3343585_x1	oni-miR-10589	123	21	26	42	21	5	0.000522	100
lro_3343930_x1	dre-miR-451	147	22	57	78	1	22	1.06e-06	100
lro_3345778_x1	oni-miR-10719	140	22	58	73	19	4	0.002	100
lro_3347735_x1	tni-miR-365	94	22	23	38	6	21	0.001	100
lro_3348084_x1	oni-miR-10736	150	22	106	123	22	5	0.000181	100
lro_3350156_x1	oni-miR-10835	111	22	71	89	19	1	3.59e-05	100
lro_3352559_x1	ola-miR-194-3p	151	22	99	114	2	17	0.002	100
lro_3354727_x1	oni-miR-10734	131	20	69	84	5	20	0.002	100
lro_3354867_x1	eel-miR-11052-3p	143	21	118	133	17	2	0.002	100
lro_3356313_x1	gmo-miR-458-5p	108	22	17	32	20	5	0.002	100
lro_3356755_x1	ipu-miR-7554	151	19	54	69	16	1	0.002	100
lro_3357691_x1	gmo-miR-11932-3p	151	22	79	95	1	17	0.000656	100
lro_3358146_x1	ssa-miR-133b-5p	148	22	9	24	19	4	0.002	100
lro_3358460_x1	oni-miR-10948	131	23	77	92	8	23	0.002	100
lro_3358936_x1	dre-miR-7133-3p	151	22	12	27	6	21	0.002	100
lro_3359265_x1	dre-miR-107a-5p	148	23	124	143	23	5	0.002	95
lro_3359449_x1	oni-miR-10589	151	21	98	114	21	5	0.000656	100
lro_3361109_x1	ssa-miR-128-3-5p	151	23	8	23	8	23	0.002	100
lro_3362050_x1	ssa-miR-730a-5p	124	22	28	43	6	21	0.002	100
lro_3362170_x1	oni-miR-10804	151	23	16	31	23	8	0.002	100
lro_3364644_x1	gmo-miR-11217-5p	150	21	4	19	1	16	0.002	100
lro_3365698_x1	ssa-miR-93a-5p	151	23	47	62	21	6	0.002	100
lro_3366506_x1	oni-miR-10948	151	23	66	81	23	8	0.002	100
lro_3366854_x1	tni-miR-196a	149	22	18	33	22	7	0.002	100
lro_3366977_x1	tni-miR-144	142	20	84	99	5	20	0.002	100
lro_3369906_x1	ipu-miR-7b	126	23	43	58	22	7	0.002	100
lro_3371135_x1	oni-miR-10840	150	22	6	21	1	16	0.002	100
lro_3371397_x1	ipu-miR-205	150	23	53	75	23	1	3.01e-07	100
lro_3371911_x1	dre-miR-181d-5p	150	24	107	122	1	16	0.002	100
lro_3372002_x1	oni-miR-10959	126	22	88	103	1	16	0.002	100
lro_3372715_x1	ccr-miR-18b	103	23	57	73	7	23	0.000426	100
lro_3372917_x1	oni-miR-10948	151	23	128	143	23	8	0.002	100
lro_3373218_x1	gmo-miR-11272-5p	151	23	28	44	1	17	0.000656	100
lro_3376362_x1	eel-miR-11062-5p	151	22	99	114	4	19	0.002	100
lro_3377729_x1	oni-miR-10948	143	23	51	66	8	23	0.002	100
lro_3377823_x1	eel-miR-11063-5p	123	22	66	82	3	19	0.000522	100
lro_3379032_x1	gmo-miR-11932-3p	134	22	31	47	17	1	0.000575	100
lro_3380579_x1	ssa-miR-93a-5p	136	23	4	19	3	18	0.002	100
lro_3381800_x1	oni-miR-10938	151	22	111	126	18	3	0.002	100
lro_3383409_x1	gmo-miR-11217-5p	118	21	52	67	16	1	0.002	100
lro_3385042_x1	oni-miR-204b	123	22	44	60	4	20	0.000522	100
lro_3386204_x1	ssa-miR-146a-5p	149	23	39	58	1	20	0.000646	95
lro_3386945_x1	oni-miR-10855	151	22	1	16	4	19	0.002	100
lro_3390153_x1	abu-miR-10550-5p	112	23	38	53	2	17	0.002	100
lro_3394087_x1	oni-miR-10635	150	22	98	113	16	1	0.002	100
lro_3394219_x1	tni-miR-210	151	22	87	108	1	22	1.09e-06	100
lro_3398140_x1	ssa-miR-730a-5p	151	22	26	41	6	21	0.002	100
lro_3399223_x1	ssa-miR-130d-1-5p	151	22	49	66	18	1	0.000182	100
lro_3400700_x1	ipu-miR-737	150	22	104	119	18	3	0.002	100
lro_3401170_x1	gmo-miR-11274-5p	150	23	14	29	19	4	0.002	100
lro_3401708_x1	ccr-miR-2192	140	21	92	107	16	1	0.002	100
lro_3403447_x1	dre-miR-196c	150	22	70	85	7	22	0.002	100
lro_3407776_x1	ssa-miR-730a-5p	124	22	82	97	21	6	0.002	100
lro_3407868_x1	ssa-miR-153a-5p	148	22	89	104	22	7	0.002	100
lro_3408783_x1	ssa-miR-130d-1-5p	116	22	27	44	18	1	0.000136	100
lro_3408893_x1	gmo-miR-92-5p	150	23	117	133	21	5	0.000651	100
lro_3409099_x1	oni-miR-10736	151	22	119	136	22	5	0.000182	100
lro_3410399_x1	tni-miR-196a	149	22	4	19	7	22	0.002	100
lro_3410885_x1	gmo-miR-11192-5p	150	25	79	94	3	18	0.002	100
lro_3411352_x1	ssa-miR-92b-3p	144	22	16	32	19	3	0.000622	100
lro_3411700_x1	oni-miR-10967	130	21	108	123	5	20	0.002	100
lro_3412166_x1	ipu-miR-7b	115	23	24	46	1	23	2.23e-07	100
lro_3416918_x1	pol-let-7b-3p	151	21	4	24	1	21	3.92e-06	100
lro_3417729_x1	ssa-miR-93a-5p	141	23	114	129	18	3	0.002	100
lro_3420103_x1	oni-miR-10917	150	24	72	90	22	3	0.002	95
lro_3422160_x1	gmo-miR-11274-5p	110	23	83	98	4	19	0.002	100
lro_3422957_x1	oni-miR-10767	151	22	114	129	6	21	0.002	100
lro_3423904_x1	gmo-miR-7552-3p	150	22	82	98	20	4	0.000651	100
lro_3424017_x1	oni-miR-10907	148	23	42	57	4	19	0.002	100
lro_3424276_x1	oni-miR-10732	151	22	11	29	1	20	0.002	95
lro_3424517_x1	oni-miR-10585	149	24	112	127	2	17	0.002	100
lro_3433187_x1	tni-miR-27b	148	22	63	78	22	7	0.002	100
lro_3433918_x1	ssa-miR-130d-1-5p	151	22	96	113	1	18	0.000182	100
lro_3434903_x1	oni-miR-10822	151	22	29	44	19	4	0.002	100
lro_3435917_x1	oni-miR-10726	151	22	65	81	18	2	0.000656	100
lro_3435931_x1	pny-miR-30b	151	24	97	120	24	1	8.43e-08	100
lro_3440023_x1	abu-miR-10546	151	21	130	147	21	4	0.000182	100
lro_3441272_x1	ssa-miR-730a-5p	145	22	8	23	21	6	0.002	100
lro_3442839_x1	tni-miR-144	151	20	92	107	5	20	0.002	100
lro_3444042_x1	ccr-miR-2192	151	21	62	78	1	17	0.000656	100
lro_3446244_x1	ssa-miR-205b-4-3p	151	22	52	67	4	19	0.002	100
lro_3448388_x1	gmo-miR-11233-3p	151	23	11	29	19	1	5.07e-05	100
lro_3448402_x1	ssa-miR-29b-4-5p	151	22	117	132	4	19	0.002	100
lro_3451123_x1	oni-miR-10805	151	22	119	134	6	21	0.002	100
lro_3452834_x1	oni-miR-10796	151	22	97	112	7	22	0.002	100
lro_3455225_x1	oni-miR-10894	151	23	127	143	20	4	0.000656	100
lro_3458575_x1	ssa-miR-462a-5p	146	23	72	94	23	1	2.92e-07	100
lro_3458750_x1	oni-miR-10605	151	22	50	65	3	18	0.002	100
lro_3458770_x1	tni-miR-196a	131	22	112	127	22	7	0.002	100
lro_3458782_x1	ccr-miR-2192	150	21	74	89	1	16	0.002	100
lro_3461220_x1	eel-miR-11056-5p	151	22	2	17	21	6	0.002	100
lro_3461812_x1	dre-miR-457b-5p	150	22	96	115	22	2	0.000651	95.238
lro_3462357_x1	oni-miR-10622	151	22	118	133	7	22	0.002	100
lro_3463393_x1	oni-miR-10726	151	22	94	110	2	18	0.000656	100
lro_3463678_x1	ssa-miR-430b-5p	151	23	94	109	16	1	0.002	100
lro_3466882_x1	ssa-miR-730a-5p	151	22	123	138	6	21	0.002	100
lro_3469864_x1	ccr-miR-2192	151	21	112	131	3	21	0.002	95
lro_3471235_x1	dre-miR-7146-5p	150	21	10	30	21	1	0.000181	95.238
lro_3471487_x1	oni-miR-10589	151	21	83	99	5	21	0.000656	100
lro_3472711_x1	ssa-miR-153a-5p	137	22	111	126	7	22	0.002	100
lro_3474588_x1	ssa-miR-29b-1-5p	151	23	82	97	17	2	0.002	100
lro_3477192_x1	ssa-miR-19c-4-5p	148	22	117	132	18	3	0.002	100
lro_3477681_x1	ccr-miR-2192	151	21	109	125	17	1	0.000656	100
lro_3478748_x1	eel-miR-11063-5p	123	22	42	58	19	3	0.000522	100
lro_3479604_x1	eel-miR-11052-3p	112	21	3	18	1	16	0.002	100
lro_3481153_x1	oni-miR-10897	124	22	91	106	18	3	0.002	100
lro_3481596_x1	ssa-miR-29a-5p	118	23	35	51	5	21	0.000498	100
lro_3484520_x1	ssa-miR-190b-3p	115	23	17	33	19	3	0.000484	100
lro_3487046_x1	ssa-miR-30c-5p	151	24	101	117	22	6	0.000656	100
lro_3488505_x1	eel-miR-11057-3p	151	22	87	102	16	1	0.002	100
lro_3488780_x1	oni-miR-10840	151	22	102	117	18	3	0.002	100
lro_3491102_x1	oni-miR-10947	109	23	30	45	7	22	0.002	100
lro_3492157_x1	ipu-miR-7572	151	23	12	27	5	20	0.002	100
lro_3493676_x1	oni-miR-202	94	21	20	35	6	21	0.001	100
lro_3494096_x1	ccr-miR-2192	151	21	120	135	16	1	0.002	100
lro_3495859_x1	gmo-miR-11251-3p	149	22	36	51	20	5	0.002	100
lro_3496480_x1	ssa-miR-205b-4-3p	149	22	23	38	22	7	0.002	100
lro_3496760_x1	oni-miR-10862	150	20	55	70	1	16	0.002	100
lro_3498560_x1	gmo-miR-458-5p	122	22	10	25	5	20	0.002	100
lro_3499541_x1	oni-miR-10790	138	23	17	33	20	4	0.000594	100
lro_3501019_x1	oni-miR-10790	151	23	60	75	6	21	0.002	100
lro_3501320_x1	hhi-miR-7790	151	21	91	106	5	20	0.002	100
lro_3502052_x1	ssa-miR-17-3-3p	150	23	32	47	7	22	0.002	100
lro_3502440_x1	tni-miR-144	151	20	70	85	20	5	0.002	100
lro_3503475_x1	ccr-miR-2192	150	21	38	53	1	16	0.002	100
lro_3504109_x1	dre-miR-7146-5p	151	21	53	69	21	5	0.000656	100
lro_3504237_x1	oni-miR-10615a	151	21	1	16	21	6	0.002	100
lro_3507664_x1	gmo-miR-11274-5p	149	23	110	125	8	23	0.002	100
lro_3508435_x1	oni-miR-10948	150	23	80	95	8	23	0.002	100
lro_3508531_x1	oni-miR-10645	150	22	101	116	2	17	0.002	100
lro_3510162_x1	tni-miR-144	151	20	66	81	20	5	0.002	100
lro_3511466_x1	ssa-miR-30c-5p	148	24	68	84	6	22	0.000642	100
lro_3514021_x1	ccr-miR-2192	128	21	111	127	1	17	0.000546	100
lro_3516071_x1	tni-miR-144	151	20	63	78	20	5	0.002	100
lro_3518118_x1	gmo-miR-16a-3p	125	22	78	93	3	18	0.002	100
lro_3519447_x1	oni-miR-10585	150	24	29	44	17	2	0.002	100
lro_3520702_x1	ssa-miR-153a-5p	151	22	15	30	22	7	0.002	100
lro_3520803_x1	gmo-miR-11935-3p	151	21	115	130	17	2	0.002	100
lro_3521617_x1	ssa-miR-29b-3-5p	149	23	102	117	21	6	0.002	100
lro_3521942_x1	oni-miR-10948	103	23	43	58	22	7	0.002	100
lro_3523421_x1	oni-miR-10907	151	23	63	79	23	7	0.000656	100
lro_3525738_x1	oni-miR-10771	151	22	44	64	1	21	0.000182	95.238
lro_3528503_x1	gmo-miR-30a-3p	127	21	11	29	21	2	0.002	95
lro_3528556_x1	oni-miR-10839	151	22	15	30	7	22	0.002	100
lro_3529223_x1	gmo-miR-11935-3p	116	21	31	46	2	17	0.002	100
lro_3530196_x1	oni-miR-10821	151	22	63	78	16	1	0.002	100
lro_3530816_x1	ccr-miR-2192	140	21	34	49	1	16	0.002	100
lro_3533546_x1	dre-miR-723-5p	150	24	132	147	21	6	0.002	100
lro_3533584_x1	oni-miR-10821	151	22	100	115	1	16	0.002	100
lro_3533943_x1	gmo-miR-11214-5p	126	21	39	54	1	16	0.002	100
lro_3534802_x1	gmo-miR-11274-5p	133	23	68	83	8	23	0.002	100
lro_3535182_x1	gmo-miR-11217-5p	151	21	21	39	20	1	0.002	95
lro_3535524_x1	gmo-miR-1338-5p	141	22	124	139	7	22	0.002	100
lro_3536069_x1	ssa-miR-301c-5p	151	22	105	120	1	16	0.002	100
lro_3538681_x1	oni-miR-10589	149	21	11	27	5	21	0.000646	100
lro_3539314_x1	ssa-miR-205b-3-3p	149	22	48	63	7	22	0.002	100
lro_3539632_x1	tni-miR-196a	127	22	45	60	7	22	0.002	100
lro_3541969_x1	ssa-miR-29a-5p	150	23	91	107	5	21	0.000651	100
lro_3542445_x1	pny-miR-19d	132	22	29	44	19	4	0.002	100
lro_3542688_x1	tni-miR-214	117	21	62	77	3	18	0.002	100
lro_3542873_x1	oni-miR-10929	149	24	133	148	16	1	0.002	100
lro_3549385_x1	gmo-miR-458-5p	137	22	7	22	5	20	0.002	100
lro_3549909_x1	ssa-miR-27d-5p	151	23	33	48	21	6	0.002	100
lro_3551166_x1	ssa-miR-93a-5p	143	23	5	20	3	18	0.002	100
lro_3553637_x1	ccr-miR-2192	132	21	2	17	1	16	0.002	100
lro_3555853_x1	ipu-miR-7572	151	23	38	53	5	20	0.002	100
lro_3556402_x1	dre-miR-7146-5p	151	21	9	28	2	21	0.000656	95
lro_3558937_x1	ccr-miR-2192	151	21	68	83	1	16	0.002	100
lro_3559605_x1	ssa-miR-29b-4-5p	150	22	91	106	4	19	0.002	100
lro_3560464_x1	gmo-miR-11935-3p	151	21	79	94	17	2	0.002	100
lro_3560750_x1	dre-miR-181d-5p	150	24	34	49	16	1	0.002	100
lro_3560964_x1	ssa-miR-153a-5p	151	22	71	86	7	22	0.002	100
lro_3562397_x1	gmo-miR-206-5p	151	22	92	107	6	21	0.002	100
lro_3562478_x1	ipu-miR-205	151	23	70	92	23	1	3.03e-07	100
lro_3562847_x1	oni-miR-10653	150	21	50	65	20	5	0.002	100
lro_3562992_x1	oni-miR-10619	151	22	47	64	3	20	0.000182	100
lro_3565749_x1	oni-miR-10818	145	23	37	52	1	16	0.002	100
lro_3566119_x1	oni-miR-202	94	21	60	75	21	6	0.001	100
lro_3567646_x1	ssa-miR-153a-5p	151	22	111	126	7	22	0.002	100
lro_3569288_x1	ipu-miR-737	120	22	70	85	3	18	0.002	100
lro_3573802_x1	ssa-miR-2187-3p	124	23	78	93	23	8	0.002	100
lro_3574255_x1	oni-miR-10769	150	21	39	54	17	2	0.002	100
lro_3574699_x1	ssa-miR-8156-5p	107	21	62	77	19	4	0.002	100
lro_3576128_x1	ccr-miR-2192	98	21	11	26	16	1	0.001	100
lro_3581387_x1	ssa-miR-8156-5p	92	21	17	37	1	21	2.23e-06	100
lro_3582018_x1	dre-miR-19a-5p	117	22	15	36	22	1	8.19e-07	100
lro_3582286_x1	ssa-miR-730a-5p	151	22	36	51	21	6	0.002	100
lro_3584318_x1	ssa-miR-146d-2-3p	150	23	70	85	7	22	0.002	100
lro_3585461_x1	oni-miR-10726	150	22	82	98	18	2	0.000651	100
lro_3587495_x1	ssa-miR-190b-3p	126	23	12	27	19	4	0.002	100
lro_3587768_x1	ssa-miR-730a-5p	145	22	8	23	21	6	0.002	100
lro_3587880_x1	oni-miR-10622	151	22	102	117	19	4	0.002	100
lro_3589530_x1	dre-miR-7133-3p	151	22	6	21	21	6	0.002	100
lro_3592542_x1	ssa-miR-130d-1-5p	108	22	26	43	18	1	0.000125	100
lro_3595072_x1	ssa-miR-153a-5p	150	22	88	103	22	7	0.002	100
lro_3599231_x1	ssa-miR-29b-1-5p	150	23	104	121	1	18	0.000181	100
lro_3601291_x1	ccr-miR-2192	98	21	73	88	1	16	0.001	100
lro_3601889_x1	eel-miR-11062-5p	88	22	70	88	22	3	0.001	95
lro_3608138_x1	oni-miR-430b	151	22	90	105	20	5	0.002	100
lro_3609016_x1	dre-miR-181d-5p	150	24	34	49	16	1	0.002	100
lro_3610582_x1	oni-miR-10709	151	24	16	31	4	19	0.002	100
lro_3611361_x1	oni-miR-10910	151	22	63	78	1	16	0.002	100
lro_3614205_x1	oni-miR-10771	151	22	17	37	1	21	0.000182	95.238
lro_3615146_x1	gmo-miR-205-3p	151	21	133	148	3	18	0.002	100
lro_3615160_x1	gmo-miR-92-5p	141	23	19	35	21	5	0.000608	100
lro_3615912_x1	gmo-miR-30b-3p	151	22	59	74	20	5	0.002	100
lro_3616273_x1	ola-miR-301b-5p	131	21	79	94	2	17	0.002	100
lro_3617010_x1	oni-miR-10616b	151	22	67	82	17	2	0.002	100
lro_3621324_x1	oni-miR-10892	151	22	35	50	7	22	0.002	100
lro_3621528_x1	pny-miR-7132b	151	22	33	48	18	3	0.002	100
lro_3622338_x1	ipu-miR-7558a	151	23	95	114	20	1	0.000656	95
lro_3623180_x1	gmo-miR-11276-5p	148	21	45	61	19	3	0.000642	100
lro_3624434_x1	ssa-miR-205b-3-3p	151	22	19	35	6	22	0.000656	100
lro_3624662_x1	dre-miR-203b-3p	151	22	93	110	1	18	0.000182	100
lro_3625993_x1	ccr-miR-2192	150	21	117	132	16	1	0.002	100
lro_3626074_x1	ccr-miR-2192	151	21	14	29	1	16	0.002	100
lro_3627381_x1	ssa-miR-219b-3p	150	22	82	98	21	5	0.000651	100
lro_3629493_x1	oni-miR-10556a	145	22	86	103	22	5	0.000174	100
lro_3629695_x1	dre-miR-7146-5p	151	21	47	67	1	21	0.000182	95.238
lro_3630774_x1	ssa-miR-29a-5p	150	23	78	94	21	5	0.000651	100
lro_3632809_x1	oni-miR-10755	151	23	132	147	23	8	0.002	100
lro_3637928_x1	oni-miR-10851	102	22	16	32	2	18	0.000421	100
lro_3638087_x1	tni-miR-214	84	21	58	74	2	18	0.000335	100
lro_3639454_x1	oni-miR-10938	150	22	92	107	16	1	0.002	100
lro_3641146_x1	oni-miR-10920	115	22	43	61	20	1	0.002	95
lro_3642092_x1	oni-miR-10761	150	22	8	24	20	4	0.000651	100
lro_3642272_x1	oni-miR-10959	151	22	136	151	22	7	0.002	100
lro_3644729_x1	dre-miR-451	150	22	93	114	22	1	1.08e-06	100
lro_3645273_x1	tni-miR-144	151	20	78	93	20	5	0.002	100
lro_3646605_x1	ssa-miR-153a-5p	149	22	93	108	21	6	0.002	100
lro_3648673_x1	gmo-miR-11932-3p	150	22	119	135	1	17	0.000651	100
lro_3649117_x1	oni-miR-10871	150	23	1	16	8	23	0.002	100
lro_3650216_x1	oni-miR-10949	150	22	109	124	17	2	0.002	100
lro_3651794_x1	oni-miR-10717	147	22	39	55	22	6	0.000637	100
lro_3655041_x1	ccr-miR-2192	109	21	60	77	18	1	0.000126	100
lro_3660024_x1	oni-miR-10862	108	20	75	94	20	1	9.67e-06	100
lro_3660779_x1	oni-miR-10645	151	22	81	97	6	22	0.000656	100
lro_3662059_x1	tni-miR-144	124	20	59	74	20	5	0.002	100
lro_3662153_x1	oni-miR-10585	151	24	98	113	17	2	0.002	100
lro_3662178_x1	ssa-miR-153a-5p	151	22	55	70	22	7	0.002	100
lro_3663369_x1	oni-miR-10732	149	22	107	122	16	1	0.002	100
lro_3663545_x1	oni-miR-10897	151	22	71	92	2	22	0.000182	95.455
lro_3666235_x1	oni-miR-10719	151	22	72	87	19	4	0.002	100
lro_3667318_x1	gmo-miR-11249-3p	129	21	86	101	19	4	0.002	100
lro_3668143_x1	ssa-miR-146b-5p	151	23	83	98	19	4	0.002	100
lro_3668509_x1	eel-miR-11057-3p	150	22	58	73	5	20	0.002	100
lro_3670394_x1	oni-miR-10948	151	23	47	62	8	23	0.002	100
lro_3670933_x1	ssa-miR-29b-3-5p	151	23	10	26	1	17	0.000656	100
lro_3672629_x1	oni-miR-10736	148	22	86	103	22	5	0.000178	100
lro_3672765_x1	ssa-miR-153a-5p	137	22	12	27	22	7	0.002	100
lro_3674081_x1	dre-miR-451	146	22	58	79	1	22	1.05e-06	100
lro_3675339_x1	gmo-miR-458-5p	135	22	6	21	5	20	0.002	100
lro_3675630_x1	ssa-miR-106a-3p	151	22	90	105	17	2	0.002	100
lro_3678086_x1	gmo-miR-11217-5p	151	21	45	63	1	20	0.002	95
lro_3678219_x1	oni-miR-10948	151	23	24	39	8	23	0.002	100
lro_3678248_x1	ssa-miR-730a-5p	147	22	13	28	6	21	0.002	100
lro_3681704_x1	gmo-miR-11935-3p	142	21	95	110	17	2	0.002	100
lro_3683628_x1	oni-miR-10709	151	24	130	145	19	4	0.002	100
lro_3687908_x1	hhi-miR-7790	151	21	59	74	20	5	0.002	100
lro_3688268_x1	ssa-miR-130d-1-5p	138	22	24	41	18	1	0.000165	100
lro_3690494_x1	oni-miR-199c	151	22	134	150	6	22	0.000656	100
lro_3691028_x1	oni-miR-10885	151	22	26	41	22	7	0.002	100
lro_3692339_x1	oni-miR-10615a	110	21	93	108	6	21	0.002	100
lro_3693636_x1	ccr-miR-2192	151	21	85	105	1	21	0.000182	95.238
lro_3694217_x1	oni-miR-10736	151	22	63	80	22	5	0.000182	100
lro_3696073_x1	oni-miR-10874	149	22	61	77	18	2	0.000646	100
lro_3698988_x1	tni-miR-17	150	22	111	126	18	3	0.002	100
lro_3699129_x1	oni-miR-10581b	151	22	1	16	17	2	0.002	100
lro_3701835_x1	oni-miR-10790	138	23	106	122	4	20	0.000594	100
lro_3702512_x1	gmo-miR-11217-5p	151	21	50	68	20	1	0.002	95
lro_3702832_x1	ssa-miR-143-3p	110	21	15	30	18	3	0.002	100
lro_3705163_x1	oni-miR-10655	150	24	32	47	18	3	0.002	100
lro_3708118_x1	oni-miR-10548d	151	22	33	48	21	6	0.002	100
lro_3709574_x1	ssa-miR-148a-5p	151	23	16	31	19	4	0.002	100
lro_3709850_x1	ipu-miR-34c	142	22	34	49	17	2	0.002	100
lro_3710843_x1	oni-miR-10885	151	22	68	83	22	7	0.002	100
lro_3711142_x1	ipu-miR-7b	138	23	80	95	7	22	0.002	100
lro_3714482_x1	ssa-miR-219c-2-3p	151	22	125	140	5	20	0.002	100
lro_3717532_x1	gmo-miR-458-5p	137	22	116	131	20	5	0.002	100
lro_3721186_x1	oni-miR-727b	148	22	108	124	1	17	0.000642	100
lro_3721605_x1	pny-miR-7132b	151	22	46	61	19	4	0.002	100
lro_3723882_x1	oni-miR-10653	84	21	49	64	6	21	0.001	100
lro_3724598_x1	oni-miR-10917	120	24	31	49	3	22	0.002	95
lro_3725582_x1	hhi-miR-7789	151	21	69	84	19	4	0.002	100
lro_3725636_x1	oni-miR-10835	151	22	37	52	22	7	0.002	100
lro_3726837_x1	ssa-miR-130d-1-5p	151	22	39	56	18	1	0.000182	100
lro_3727022_x1	dre-miR-3906	151	23	12	27	5	20	0.002	100
lro_3728296_x1	oni-miR-10675	149	22	15	31	21	5	0.000646	100
lro_3728352_x1	gmo-miR-11931-5p	151	24	87	102	1	16	0.002	100
lro_3729432_x1	ssa-miR-301c-5p	106	22	49	64	1	16	0.002	100
lro_3729529_x1	ipu-miR-7577	151	21	25	40	6	21	0.002	100
lro_3731520_x1	abu-miR-10561	151	22	116	137	22	1	5.07e-05	95.455
lro_3731626_x1	oni-miR-10840	151	22	17	32	7	22	0.002	100
lro_3731680_x1	oni-miR-10835	149	22	116	132	19	3	0.000646	100
lro_3732060_x1	ssa-miR-130d-1-5p	134	22	26	43	18	1	0.00016	100
lro_3732264_x1	gmo-miR-11935-3p	100	21	53	68	17	2	0.001	100
lro_3732715_x1	oni-miR-10963	133	23	68	83	2	17	0.002	100
lro_3736567_x1	gmo-miR-451-5p	151	21	113	128	19	4	0.002	100
lro_3737660_x1	tni-miR-365	151	22	57	72	6	21	0.002	100
lro_3738054_x1	gmo-miR-11935-3p	120	21	73	88	17	2	0.002	100
lro_3738639_x1	oni-miR-10726	151	22	112	128	2	18	0.000656	100
lro_3741199_x1	oni-miR-727b	151	22	99	115	17	1	0.000656	100
lro_3741949_x1	oni-miR-10892	149	22	48	63	22	7	0.002	100
lro_3744293_x1	dre-miR-7145	149	22	28	44	1	17	0.000646	100
lro_3744873_x1	ssa-miR-30c-5p	146	24	47	63	6	22	0.000632	100
lro_3745698_x1	gmo-miR-11209-3p	151	22	29	45	4	20	0.000656	100
lro_3747554_x1	ssa-miR-130d-1-5p	134	22	92	109	1	18	0.00016	100
lro_3752567_x1	ipu-miR-737	151	22	131	146	3	18	0.002	100
lro_3754190_x1	oni-miR-10974	118	22	15	30	6	21	0.002	100
lro_3754480_x1	oni-miR-10732	151	22	111	126	18	3	0.002	100
lro_3756044_x1	oni-miR-10738	150	21	44	59	21	6	0.002	100
lro_3756146_x1	pol-miR-144-3p	150	22	29	50	1	22	1.08e-06	100
lro_3758724_x1	ccr-miR-2192	128	21	2	18	17	1	0.000546	100
lro_3759348_x1	oni-miR-10948	150	23	44	59	8	23	0.002	100
lro_3760343_x1	oni-miR-10924	151	23	44	59	7	22	0.002	100
lro_3760701_x1	oni-miR-727b	151	22	115	130	1	16	0.002	100
lro_3764098_x1	gmo-miR-11935-3p	116	21	71	86	17	2	0.002	100
lro_3768996_x1	gmo-miR-205-2-3p	142	22	49	64	22	7	0.002	100
lro_3769550_x1	oni-miR-10745	151	22	24	40	1	17	0.000656	100
lro_3769581_x1	oni-miR-10596-5p	151	22	8	23	20	5	0.002	100
lro_3772092_x1	tni-miR-144	149	20	42	57	5	20	0.002	100
lro_3772780_x1	ssa-miR-30c-5p	151	24	104	119	9	24	0.002	100
lro_3773630_x1	ssa-miR-153a-5p	151	22	97	112	22	7	0.002	100
lro_3775258_x1	tni-miR-214	84	21	11	27	18	2	0.000335	100
lro_3775921_x1	ssa-miR-101a-5p	132	23	82	97	22	7	0.002	100
lro_3776097_x1	ipu-miR-7572	145	23	122	137	5	20	0.002	100
lro_3777257_x1	ipu-miR-737	151	22	121	136	3	18	0.002	100
lro_3779272_x1	dre-miR-203b-3p	150	22	74	91	18	1	0.000181	100
lro_3781552_x1	tni-miR-365	149	22	65	81	2	18	0.000646	100
lro_3783710_x1	gmo-miR-30b-3p	149	22	10	25	20	5	0.002	100
lro_3787469_x1	gmo-miR-92-5p	141	23	19	35	21	5	0.000608	100
lro_3788029_x1	oni-miR-10842	150	21	71	86	17	2	0.002	100
lro_3788414_x1	oni-miR-10736	150	22	83	100	5	22	0.000181	100
lro_3789478_x1	oni-miR-10707	150	23	111	129	19	1	5.03e-05	100
lro_3792252_x1	ssa-miR-730a-5p	118	22	45	60	21	6	0.002	100
lro_3792388_x1	oni-miR-2187a	151	23	22	37	23	8	0.002	100
lro_3792882_x1	ssa-miR-17-3-3p	151	23	20	42	23	1	3.03e-07	100
lro_3793438_x1	hhi-miR-7789	150	21	109	124	19	4	0.002	100
lro_3795892_x1	oni-miR-10614	150	22	41	57	3	19	0.000651	100
lro_3796017_x1	ipu-miR-155	150	24	70	93	24	1	8.36e-08	100
lro_3796258_x1	gmo-miR-11274-5p	150	23	54	69	7	22	0.002	100
lro_3797197_x1	ccr-miR-2192	150	21	105	120	16	1	0.002	100
lro_3798402_x1	dre-miR-181b-3-3p	151	21	1	19	1	20	0.002	95
lro_3798583_x1	dre-miR-181d-5p	150	24	68	83	16	1	0.002	100
lro_3800780_x1	abu-miR-10558	150	22	48	63	7	22	0.002	100
lro_3801506_x1	ipu-miR-34c	142	22	94	109	2	17	0.002	100
lro_3802181_x1	oni-miR-727b	150	22	74	90	1	17	0.000651	100
lro_3802641_x1	ssa-miR-153a-5p	149	22	87	102	22	7	0.002	100
lro_3805430_x1	tni-miR-17	151	22	36	51	3	18	0.002	100
lro_3808330_x1	gmo-miR-11251-3p	150	22	97	112	20	5	0.002	100
lro_3810259_x1	ssa-miR-132-5p	151	22	125	146	1	22	1.09e-06	100
lro_3811173_x1	ccr-miR-2192	150	21	132	147	1	16	0.002	100
lro_3813960_x1	oni-miR-10738	151	21	127	142	6	21	0.002	100
lro_3817861_x1	oni-miR-10643	134	21	27	42	3	18	0.002	100
lro_3818104_x1	ssa-miR-133b-5p	145	22	123	138	4	19	0.002	100
lro_3820502_x1	ssa-miR-454-3p	151	25	72	90	20	2	5.07e-05	100
lro_3821308_x1	oni-miR-10925	112	22	29	44	7	22	0.002	100
lro_3823800_x1	ssa-miR-730a-5p	126	22	82	97	21	6	0.002	100
lro_3826792_x1	ssa-miR-130d-1-5p	99	22	59	76	1	18	0.000113	100
lro_3827048_x1	oni-miR-10582	151	22	89	104	17	2	0.002	100
lro_3829737_x1	ssa-miR-7a-1-3p	150	22	100	115	16	1	0.002	100
lro_3830835_x1	oni-miR-10877	111	21	17	33	5	21	0.000464	100
lro_3831023_x1	oni-miR-10842	151	21	113	128	17	2	0.002	100
lro_3831067_x1	ccr-miR-18b	127	23	86	102	7	23	0.000541	100
lro_3832050_x1	oni-miR-10589	151	21	24	40	5	21	0.000656	100
lro_3832465_x1	ipu-miR-19a	143	21	62	78	5	21	0.000618	100
lro_3832803_x1	tni-miR-184	151	21	64	83	20	1	0.000656	95
lro_3833582_x1	oni-miR-10770	145	22	8	24	18	2	0.000627	100
lro_3834071_x1	ssa-miR-130d-1-5p	151	22	19	36	18	1	0.000182	100
lro_3834198_x1	ssa-miR-730a-5p	137	22	12	27	21	6	0.002	100
lro_3834610_x1	oni-miR-10938	150	22	38	53	3	18	0.002	100
lro_3835061_x1	oni-miR-10605	112	22	45	60	3	18	0.002	100
lro_3836360_x1	gmo-miR-11935-3p	151	21	55	70	17	2	0.002	100
lro_3836527_x1	gmo-miR-11274-5p	151	23	25	40	4	19	0.002	100
lro_3836712_x1	ssa-miR-29b-1-5p	150	23	21	36	17	2	0.002	100
lro_3839452_x1	gmo-miR-489-5p	151	22	1	18	3	20	0.000182	100
lro_3840605_x1	ccr-miR-2192	151	21	76	96	21	1	0.000182	95.238
lro_3842492_x1	oni-miR-10732	151	22	37	52	21	6	0.002	100
lro_3843959_x1	oni-miR-10655	151	24	59	75	17	1	0.000656	100
lro_3844005_x1	ssa-miR-29b-3-5p	149	23	56	72	1	17	0.000646	100
lro_3845609_x1	ssa-miR-153a-5p	150	22	54	69	7	22	0.002	100
lro_3845935_x1	ssa-miR-430b-5p	151	23	84	99	18	3	0.002	100
lro_3849543_x1	oni-miR-10877	85	21	48	64	21	5	0.00034	100
lro_3850650_x1	oni-miR-10573d	151	23	124	143	21	2	0.000656	95
lro_3851500_x1	dre-miR-734	105	23	68	83	17	2	0.002	100
lro_3853905_x1	gmo-miR-33b-2-3p	151	21	23	38	16	1	0.002	100
lro_3854702_x1	oni-miR-10736	151	22	122	138	6	22	0.000656	100
lro_3856211_x1	oni-miR-10738	150	21	6	21	21	6	0.002	100
lro_3856659_x1	oni-miR-10680	119	23	3	20	6	23	0.00014	100
lro_3857051_x1	oni-miR-10851	151	22	102	118	18	2	0.000656	100
lro_3857562_x1	ipu-miR-19a	142	21	66	82	21	5	0.000613	100
lro_3857851_x1	oni-miR-10959	126	22	24	39	16	1	0.002	100
lro_3858312_x1	oni-miR-10626	151	22	39	55	4	20	0.000656	100
lro_3860402_x1	ssa-miR-301c-5p	151	22	93	108	16	1	0.002	100
lro_3862314_x1	oni-miR-10614	144	22	100	116	3	19	0.000622	100
lro_3863418_x1	oni-miR-10821	118	22	16	31	1	16	0.002	100
lro_3863612_x1	oni-miR-10647	150	22	28	43	1	16	0.002	100
lro_3864210_x1	dre-miR-7146-5p	149	21	63	79	21	5	0.000646	100
lro_3864333_x1	oni-miR-10585	150	24	29	44	17	2	0.002	100
lro_3864936_x1	tni-miR-17	150	22	44	59	3	18	0.002	100
lro_3865088_x1	dre-miR-107a-5p	148	23	6	25	5	23	0.002	95
lro_3865392_x1	oni-miR-10717	147	22	93	109	6	22	0.000637	100
lro_3866305_x1	gmo-miR-11932-3p	134	22	88	104	1	17	0.000575	100
lro_3866916_x1	oni-miR-10835	137	22	1	16	7	22	0.002	100
lro_3866928_x1	ssa-miR-8157-3p	151	22	29	44	1	16	0.002	100
lro_3867329_x1	gmo-miR-11274-5p	143	23	48	63	8	23	0.002	100
lro_3868812_x1	ssa-miR-153a-5p	129	22	110	125	7	22	0.002	100
lro_3871520_x1	oni-miR-10948	129	23	51	66	8	23	0.002	100
lro_3875183_x1	ssa-miR-449b-5p	126	21	95	110	5	20	0.002	100
lro_3875593_x1	oni-miR-10948	151	23	45	60	8	23	0.002	100
lro_3876674_x1	gmo-miR-11934-3p	146	23	50	65	5	20	0.002	100
lro_3877747_x1	oni-miR-10645	150	22	49	64	17	2	0.002	100
lro_3880338_x1	ssa-miR-146d-2-3p	150	23	114	129	22	7	0.002	100
lro_3880804_x1	gmo-miR-11274-5p	133	23	51	66	23	8	0.002	100
lro_3881140_x1	ipu-miR-7555	149	22	123	138	22	7	0.002	100
lro_3881957_x1	oni-miR-10738	150	21	16	31	21	6	0.002	100
lro_3882066_x1	gmo-miR-7552-3p	129	22	90	108	1	19	4.26e-05	100
lro_3882250_x1	oni-miR-10594a	130	22	47	62	21	6	0.002	100
lro_3883178_x1	ssa-miR-130d-1-5p	149	22	109	126	1	18	0.00018	100
lro_3883599_x1	ssa-miR-301c-5p	151	22	108	123	1	16	0.002	100
lro_3884806_x1	gmo-miR-11274-5p	110	23	13	28	19	4	0.002	100
lro_3887354_x1	gmo-miR-206-5p	150	22	75	90	6	21	0.002	100
lro_3888404_x1	gmo-miR-205-3p	150	21	68	83	18	3	0.002	100
lro_3889269_x1	oni-miR-10771	136	22	114	134	1	21	0.000162	95.238
lro_3889481_x1	oni-miR-10816	151	21	65	80	5	20	0.002	100
lro_3890540_x1	tni-miR-196a	127	22	68	83	22	7	0.002	100
lro_3892904_x1	oni-miR-10963	151	23	45	60	17	2	0.002	100
[truncated: 101 more rows]

## Sheet: G2T2
Supplementary table S4. List of potential miRNA hits of G2T2 sample against mature miRNA sequences of Teleostei species
Query id	miRNA id	Query length	miRNA length	Query start	Query end	miRNA start	miRNA end	e value	per cent identity
lro_385404_x8	ssa-miR-153a-5p	151	22	111	126	7	22	0.002	100
lro_454104_x5	ipu-miR-7572	150	23	53	68	5	20	0.002	100
lro_460314_x5	oni-miR-10741	150	21	20	36	21	5	0.000651	100
lro_478499_x5	dre-miR-181d-5p	150	24	55	70	1	16	0.002	100
lro_488714_x5	ipu-miR-7572	151	23	133	148	20	5	0.002	100
lro_493668_x4	ssa-miR-130d-1-5p	151	22	27	44	18	1	0.000182	100
lro_519144_x4	ssa-miR-153a-5p	151	22	112	127	7	22	0.002	100
lro_526560_x4	oni-miR-10805	151	22	55	70	6	21	0.002	100
lro_527972_x4	gmo-miR-11932-3p	151	22	13	29	1	17	0.000656	100
lro_529268_x4	oni-miR-10811	142	22	60	79	3	22	0.000613	95
lro_531696_x4	ipu-miR-7554	151	19	16	31	16	1	0.002	100
lro_544188_x4	oni-miR-10811	142	22	64	83	22	3	0.000613	95
lro_546916_x4	ssa-miR-130d-1-5p	151	22	108	125	1	18	0.000182	100
lro_550856_x4	gmo-miR-11935-3p	150	21	53	68	17	2	0.002	100
lro_554396_x4	ssa-miR-130d-1-5p	151	22	26	43	18	1	0.000182	100
lro_556040_x4	ssa-miR-730a-5p	150	22	24	39	3	18	0.002	100
lro_557856_x4	ssa-miR-153a-5p	151	22	42	57	22	7	0.002	100
lro_567392_x4	gmo-miR-11935-3p	151	21	52	67	2	17	0.002	100
lro_569628_x4	oni-miR-10805	149	22	94	109	21	6	0.002	100
lro_575196_x4	tni-miR-144	151	20	84	99	5	20	0.002	100
lro_575920_x4	eel-miR-11064-3p	151	23	99	114	1	16	0.002	100
lro_578533_x3	oni-miR-430b	151	22	90	105	20	5	0.002	100
lro_578863_x3	ssa-miR-29b-4-5p	120	22	25	40	19	4	0.002	100
lro_580438_x3	ssa-miR-15e-5p	151	21	121	136	1	16	0.002	100
lro_586048_x3	tni-miR-196a	151	22	58	73	7	22	0.002	100
lro_590587_x3	oni-miR-10938	113	22	64	79	7	22	0.002	100
lro_592642_x3	oni-miR-10632	151	23	136	151	21	6	0.002	100
lro_600862_x3	oni-miR-10654	151	22	31	46	20	5	0.002	100
lro_601483_x3	ssa-miR-8162-3p	151	22	1	16	16	1	0.002	100
lro_604996_x3	oni-miR-10771	150	22	122	142	21	1	0.000181	95.238
lro_607261_x3	oni-miR-10948	102	23	52	67	5	20	0.002	100
lro_609562_x3	oni-miR-10632	151	23	12	32	1	21	0.000182	95.238
lro_616267_x3	dre-miR-181d-5p	151	24	13	28	16	1	0.002	100
lro_618958_x3	pol-miR-21-3p	151	22	1	16	20	5	0.002	100
lro_624082_x3	dre-miR-20b-3p	141	23	14	30	18	2	0.000608	100
lro_627640_x3	oni-miR-10861	151	22	58	73	18	3	0.002	100
lro_635362_x3	gmo-miR-11932-3p	134	22	94	110	1	17	0.000575	100
lro_637576_x3	tni-miR-196a	151	22	83	98	22	7	0.002	100
lro_638332_x3	ssa-miR-29b-4-5p	120	22	81	96	4	19	0.002	100
lro_643456_x3	ssa-miR-730a-5p	144	22	126	141	6	21	0.002	100
lro_646141_x3	dre-miR-20b-3p	141	23	112	128	2	18	0.000608	100
lro_653707_x3	ssa-miR-200b-5p	150	22	6	21	21	6	0.002	100
lro_660094_x3	dre-miR-430a-5p	151	21	29	49	1	21	0.000182	95.238
lro_665491_x3	oni-miR-10938	113	22	35	50	22	7	0.002	100
lro_670288_x3	oni-miR-10948	130	23	77	92	8	23	0.002	100
lro_677296_x3	ssa-miR-153a-5p	151	22	110	125	7	22	0.002	100
lro_677998_x3	gmo-miR-11932-3p	151	22	122	138	17	1	0.000656	100
lro_686065_x3	dre-miR-181b-3-3p	151	21	117	135	1	20	0.002	95
lro_686629_x3	oni-miR-29d	151	23	33	48	8	23	0.002	100
lro_691069_x3	gmo-miR-11251-3p	151	22	8	23	20	5	0.002	100
lro_694204_x3	gmo-miR-11932-3p	151	22	98	114	1	17	0.000656	100
lro_695812_x3	oni-miR-10977	146	22	118	133	4	19	0.002	100
lro_696661_x3	oni-miR-10977	146	22	14	29	19	4	0.002	100
lro_698215_x3	ssa-miR-130d-1-5p	151	22	24	41	18	1	0.000182	100
lro_707614_x3	gmo-miR-29c-5p	150	23	11	26	5	20	0.002	100
lro_709978_x3	ssa-miR-730a-5p	144	22	4	19	21	6	0.002	100
lro_715258_x3	gmo-miR-11935-3p	151	21	122	137	2	17	0.002	100
lro_717526_x3	oni-miR-10771	151	22	99	119	21	1	0.000182	95.238
lro_725332_x3	gmo-miR-11932-3p	134	22	25	41	17	1	0.000575	100
lro_725425_x3	oni-miR-10948	151	23	52	67	8	23	0.002	100
lro_727240_x3	oni-miR-10948	102	23	36	51	20	5	0.002	100
lro_730645_x3	dre-miR-20b-3p	149	23	89	105	2	18	0.000646	100
lro_737971_x3	ssa-miR-730a-5p	151	22	16	31	6	21	0.002	100
lro_741253_x3	gmo-miR-458-5p	140	22	116	131	20	5	0.002	100
lro_773131_x3	gmo-miR-458-5p	151	22	116	131	20	5	0.002	100
lro_776707_x3	ipu-miR-7554	151	19	129	144	1	16	0.002	100
lro_786171_x2	oni-miR-10877	151	21	80	96	4	20	0.000656	100
lro_786675_x2	ssa-miR-153a-5p	150	22	119	134	7	22	0.002	100
lro_786979_x2	dre-miR-731	151	24	29	52	1	24	8.43e-08	100
lro_788215_x2	oni-miR-10726	144	22	19	35	18	2	0.000622	100
lro_792779_x2	ssa-miR-181c-3p	151	21	127	142	1	16	0.002	100
lro_801059_x2	oni-miR-10731	149	25	95	110	9	24	0.002	100
lro_802155_x2	oni-miR-10736	113	22	80	97	5	22	0.000132	100
lro_805183_x2	tni-miR-196a	101	22	83	98	22	7	0.001	100
lro_806725_x2	oni-miR-10615a	147	21	1	16	21	6	0.002	100
lro_807859_x2	gmo-miR-92-5p	151	23	127	143	21	5	0.000656	100
lro_812753_x2	oni-miR-10731	151	25	42	57	24	9	0.002	100
lro_813557_x2	ssa-miR-153a-5p	135	22	112	127	7	22	0.002	100
lro_814323_x2	ssa-miR-142b-3p	151	24	105	120	1	16	0.002	100
lro_814925_x2	dre-miR-181b-3-3p	113	21	62	80	20	1	0.002	95
lro_815117_x2	ccr-miR-2192	151	21	116	131	16	1	0.002	100
lro_815453_x2	ssa-miR-15a-3p	150	22	40	55	1	16	0.002	100
lro_819115_x2	gmo-miR-11274-5p	115	23	88	103	4	19	0.002	100
lro_819923_x2	ssa-miR-499b-5p	151	22	97	116	20	1	0.000656	95
lro_820797_x2	dre-miR-181d-5p	150	24	112	127	3	18	0.002	100
lro_826479_x2	ipu-miR-7554	145	19	5	20	16	1	0.002	100
lro_834299_x2	oni-miR-10771	150	22	84	104	1	21	0.000181	95.238
lro_837135_x2	ssa-miR-153a-5p	135	22	9	24	22	7	0.002	100
lro_837753_x2	oni-miR-10738	113	21	57	72	6	21	0.002	100
lro_839291_x2	ssa-miR-7552b-3p	150	22	24	40	19	3	0.000651	100
lro_840957_x2	oni-miR-10738	113	21	42	57	21	6	0.002	100
lro_841593_x2	oni-miR-10822	134	22	42	57	4	19	0.002	100
lro_846999_x2	gmo-miR-458-5p	151	22	30	45	5	20	0.002	100
lro_847011_x2	ccr-miR-2192	141	21	126	141	16	1	0.002	100
lro_847535_x2	pny-miR-153c	150	22	68	83	22	7	0.002	100
lro_850735_x2	ssa-miR-15e-5p	151	21	134	149	16	1	0.002	100
lro_850835_x2	oni-miR-199c	151	22	34	50	6	22	0.000656	100
lro_852261_x2	oni-miR-10771	150	22	83	103	1	21	0.000181	95.238
lro_852831_x2	ssa-miR-153a-5p	137	22	12	27	22	7	0.002	100
lro_852845_x2	dre-miR-138-2-3p	151	21	111	126	19	4	0.002	100
lro_856357_x2	ssa-miR-730a-5p	84	22	16	31	6	21	0.001	100
lro_858135_x2	ssa-miR-219b-3p	151	22	113	129	5	21	0.000656	100
lro_865079_x2	oni-miR-10741	151	21	16	32	5	21	0.000656	100
lro_866033_x2	oni-miR-10625	151	23	93	108	8	23	0.002	100
lro_868601_x2	oni-miR-10745	151	22	53	68	17	2	0.002	100
lro_871419_x2	gmo-miR-11205-5p	121	21	64	80	2	18	0.000512	100
lro_873815_x2	oni-miR-10790	151	23	107	123	4	20	0.000656	100
lro_874017_x2	ipu-miR-19a	126	21	49	65	21	5	0.000536	100
lro_875367_x2	ipu-miR-3618	151	22	91	112	22	1	1.09e-06	100
lro_875901_x2	dre-miR-20b-3p	149	23	82	98	2	18	0.000646	100
lro_876055_x2	oni-miR-10736	150	22	33	50	5	22	0.000181	100
lro_879907_x2	tni-miR-199	151	23	23	45	1	23	3.03e-07	100
lro_881085_x2	oni-miR-10738	149	21	28	43	21	6	0.002	100
lro_882745_x2	oni-miR-10737	98	23	39	54	22	7	0.001	100
lro_885717_x2	oni-miR-10949	135	22	29	44	2	17	0.002	100
lro_891553_x2	ccr-miR-2192	151	21	49	64	16	1	0.002	100
lro_892209_x2	ipu-miR-205	151	23	91	113	23	1	3.03e-07	100
lro_893357_x2	ola-miR-101a-5p	150	22	70	85	16	1	0.002	100
lro_897009_x2	ssa-miR-153a-5p	151	22	32	47	22	7	0.002	100
lro_897665_x2	pny-miR-7132b	149	22	10	25	3	18	0.002	100
lro_898185_x2	gmo-miR-11932-3p	150	22	31	47	1	17	0.000651	100
lro_905093_x2	gmo-miR-29c-3p	150	22	41	56	22	7	0.002	100
lro_906639_x2	oni-miR-10737	151	23	131	146	7	22	0.002	100
lro_913961_x2	gmo-miR-11932-3p	149	22	44	60	1	17	0.000646	100
lro_914005_x2	ssa-miR-153a-5p	151	22	51	66	7	22	0.002	100
lro_914089_x2	oni-miR-10821	151	22	76	91	16	1	0.002	100
lro_919479_x2	oni-miR-10894	151	23	22	38	4	20	0.000656	100
lro_920157_x2	oni-miR-10836	151	23	60	75	2	17	0.002	100
lro_921629_x2	ola-miR-101a-5p	150	22	68	83	1	16	0.002	100
lro_924577_x2	oni-miR-10835	151	22	7	25	1	19	5.07e-05	100
lro_924737_x2	ssa-miR-8157-5p	140	22	40	55	22	7	0.002	100
lro_925121_x2	gmo-miR-30b-3p	149	22	10	25	20	5	0.002	100
lro_925135_x2	oni-miR-10737	151	23	44	59	22	7	0.002	100
lro_926537_x2	oni-miR-33b-3p	150	21	89	104	16	1	0.002	100
lro_931491_x2	oni-miR-10771	120	22	95	115	21	1	0.000141	95.238
lro_932697_x2	oni-miR-10940	151	23	73	88	6	21	0.002	100
lro_932923_x2	ssa-miR-130b-3p	151	21	3	19	19	3	0.000656	100
lro_933627_x2	ipu-miR-19a	126	21	62	78	5	21	0.000536	100
lro_936339_x2	ssa-miR-129-3p	140	22	35	51	21	5	0.000603	100
lro_953373_x2	ssa-miR-129-3p	140	22	90	106	5	21	0.000603	100
lro_955633_x2	tni-miR-19b	139	23	104	119	3	18	0.002	100
lro_960315_x2	ssa-miR-205b-4-3p	148	22	21	36	22	7	0.002	100
lro_961405_x2	gmo-miR-11931-5p	151	24	135	151	4	20	0.000656	100
lro_963107_x2	oni-miR-10892	150	22	60	75	20	5	0.002	100
lro_965033_x2	gmo-miR-11932-3p	151	22	117	133	17	1	0.000656	100
lro_966987_x2	oni-miR-33b-3p	150	21	82	97	1	16	0.002	100
lro_968877_x2	oni-miR-10767	143	22	115	130	6	21	0.002	100
lro_970253_x2	ssa-miR-301c-5p	148	22	78	93	17	2	0.002	100
lro_971115_x2	ssa-miR-196a-4-3p	150	23	43	58	4	19	0.002	100
lro_972597_x2	ssa-miR-8157-5p	140	22	86	101	7	22	0.002	100
lro_973079_x2	oni-miR-10771	150	22	45	65	1	21	0.000181	95.238
lro_976571_x2	oni-miR-10972	150	22	50	65	17	2	0.002	100
lro_976593_x2	ccr-miR-2192	150	21	105	120	1	16	0.002	100
lro_984209_x2	gmo-miR-29c-3p	151	22	97	112	7	22	0.002	100
lro_984529_x2	tni-miR-17	146	22	48	63	3	18	0.002	100
lro_987173_x2	oni-miR-10820	151	22	27	42	7	22	0.002	100
lro_994919_x2	gmo-miR-458-5p	149	22	47	62	5	20	0.002	100
lro_998463_x2	dre-miR-181d-5p	151	24	113	128	1	16	0.002	100
lro_1000075_x2	oni-miR-10821	150	22	19	34	1	16	0.002	100
lro_1004033_x2	oni-miR-10738	150	21	39	54	21	6	0.002	100
lro_1004189_x2	gmo-miR-11935-3p	150	21	83	98	2	17	0.002	100
lro_1010313_x2	oni-miR-10626	151	22	116	132	4	20	0.000656	100
lro_1010431_x2	ipu-miR-7554	145	19	126	141	1	16	0.002	100
lro_1010473_x2	ccr-miR-2192	145	21	35	50	1	16	0.002	100
lro_1012985_x2	pny-miR-153c	149	22	8	24	1	17	0.000646	100
lro_1017161_x2	abu-miR-10556b	151	22	1	18	4	21	0.000182	100
lro_1019135_x2	oni-miR-10822	134	22	78	93	19	4	0.002	100
lro_1028915_x2	dre-miR-18c	151	22	92	107	20	5	0.002	100
lro_1033623_x2	tni-miR-153b	151	22	109	124	19	4	0.002	100
lro_1034917_x2	gmo-miR-11932-3p	112	22	30	46	17	1	0.000469	100
lro_1038691_x2	oni-miR-10615a	147	21	132	147	6	21	0.002	100
lro_1041949_x2	dre-miR-723-5p	150	24	82	98	8	24	0.000651	100
lro_1042379_x2	oni-miR-10734	132	20	50	65	20	5	0.002	100
lro_1042943_x2	oni-miR-10709	151	24	112	128	18	2	0.000656	100
lro_1044419_x2	oni-miR-10771	136	22	19	39	1	21	0.000162	95.238
lro_1045299_x2	oni-miR-10938	150	22	104	119	6	21	0.002	100
lro_1045621_x2	gmo-miR-458-5p	151	22	16	31	5	20	0.002	100
lro_1046981_x2	ssa-miR-153a-5p	151	22	93	108	22	7	0.002	100
lro_1048069_x2	oni-miR-10653	151	21	3	18	20	5	0.002	100
lro_1048595_x2	oni-miR-10771	124	22	86	106	21	1	0.000146	95.238
lro_1049027_x2	oni-miR-10585	148	24	94	109	17	2	0.002	100
lro_1050255_x2	pny-miR-153c	149	22	132	148	17	1	0.000646	100
lro_1052095_x2	gmo-miR-11251-3p	115	22	66	81	20	5	0.002	100
lro_1052229_x2	dre-miR-18c	151	22	45	60	5	20	0.002	100
lro_1056925_x2	oni-miR-10736	117	22	29	46	5	22	0.000137	100
lro_1058337_x2	gmo-miR-1338-5p	151	22	104	119	22	7	0.002	100
lro_1060217_x2	ssa-miR-153a-5p	150	22	41	56	22	7	0.002	100
lro_1063203_x2	ssa-miR-153a-5p	150	22	85	100	22	7	0.002	100
lro_1070055_x2	oni-miR-199c	151	22	102	118	22	6	0.000656	100
lro_1074467_x2	oni-miR-10820	149	22	134	149	22	7	0.002	100
lro_1083003_x2	ssa-miR-193-3p	151	22	72	88	1	17	0.000656	100
lro_1086229_x2	gmo-miR-11935-3p	151	21	88	103	17	2	0.002	100
lro_1088639_x2	gmo-miR-11932-3p	151	22	50	66	1	17	0.000656	100
lro_1091491_x2	ssa-miR-8162-3p	148	22	21	38	18	1	0.000178	100
lro_1093595_x2	oni-miR-10726	144	22	110	126	2	18	0.000622	100
lro_1097195_x2	abu-miR-10555	150	22	30	45	2	17	0.002	100
lro_1098997_x2	dre-miR-2196	149	24	126	141	9	24	0.002	100
lro_1099739_x2	oni-miR-10705	151	21	13	28	18	3	0.002	100
lro_1103951_x2	ssa-miR-130d-1-5p	149	22	1	18	18	1	0.00018	100
lro_1104323_x2	tni-miR-17	146	22	84	99	18	3	0.002	100
lro_1105003_x2	gmo-miR-458-5p	140	22	10	25	5	20	0.002	100
lro_1105703_x2	ssa-miR-93a-5p	151	23	118	133	18	3	0.002	100
lro_1106435_x2	ssa-miR-130d-1-5p	151	22	28	45	18	1	0.000182	100
lro_1109379_x2	oni-miR-10741	150	21	94	110	21	5	0.000651	100
lro_1111173_x2	oni-miR-10949	135	22	92	107	17	2	0.002	100
lro_1114213_x2	ipu-miR-7566	149	21	54	70	3	19	0.000646	100
lro_1117375_x2	dre-miR-20b-3p	111	23	93	109	2	18	0.000464	100
lro_1117749_x2	oni-miR-10877	149	21	9	24	19	4	0.002	100
lro_1118549_x2	ssa-miR-301c-5p	148	22	56	71	2	17	0.002	100
lro_1118847_x2	gmo-miR-11205-5p	121	21	42	58	18	2	0.000512	100
lro_1119103_x2	oni-miR-10948	151	23	53	68	8	23	0.002	100
lro_1120823_x2	ipu-miR-205	150	23	56	78	1	23	3.01e-07	100
lro_1126797_x2	gmo-miR-11935-3p	151	21	135	150	17	2	0.002	100
lro_1131327_x2	ipu-miR-150	122	22	1	22	22	1	8.59e-07	100
lro_1133501_x2	pny-miR-458	151	22	14	33	21	2	0.000656	95
lro_1136585_x2	oni-miR-10897	151	22	49	65	5	21	0.000656	100
lro_1137599_x2	ssa-miR-130d-1-5p	151	22	49	66	18	1	0.000182	100
lro_1143579_x2	oni-miR-10851	151	22	118	133	20	5	0.002	100
lro_1144599_x2	ssa-miR-730a-5p	151	22	14	29	6	21	0.002	100
lro_1145395_x2	dre-miR-430c-3p	150	22	126	146	2	22	3.89e-06	100
lro_1146009_x2	gmo-miR-11935-3p	151	21	5	20	17	2	0.002	100
lro_1146035_x2	tni-miR-196a	117	22	20	35	22	7	0.002	100
lro_1148211_x2	dre-miR-24b-5p	148	23	1	17	1	17	0.000642	100
lro_1151017_x2	dre-miR-20b-3p	111	23	3	19	18	2	0.000464	100
lro_1154621_x2	oni-miR-10645	151	22	70	85	2	17	0.002	100
lro_1155311_x2	ssa-miR-145-5p	151	23	15	30	17	2	0.002	100
lro_1158377_x2	oni-miR-10709	150	24	33	49	2	18	0.000651	100
lro_1159871_x2	ssa-miR-8156-5p	151	21	61	81	21	1	3.92e-06	100
lro_1159951_x2	ssa-miR-181c-3p	150	21	10	25	16	1	0.002	100
lro_1161401_x2	ssa-miR-145-5p	150	23	131	146	2	17	0.002	100
lro_1162733_x2	tni-miR-199	151	23	124	146	23	1	3.03e-07	100
lro_1163243_x2	oni-miR-10821	151	22	132	147	1	16	0.002	100
lro_1166787_x2	abu-miR-10558	150	22	22	37	7	22	0.002	100
lro_1168371_x2	oni-miR-10556a	150	22	75	90	7	22	0.002	100
lro_1171273_x2	tni-miR-92	129	22	68	89	22	1	9.15e-07	100
lro_1171879_x2	ssa-miR-730a-5p	84	22	54	69	21	6	0.001	100
lro_1172241_x2	oni-miR-10948	150	23	105	120	23	8	0.002	100
lro_1174719_x2	ssa-miR-219b-3p	148	22	28	44	21	5	0.000642	100
lro_1175345_x2	ssa-miR-29b-4-5p	150	22	63	80	20	3	0.000181	100
lro_1180345_x2	ssa-miR-196a-4-3p	151	23	100	115	19	4	0.002	100
lro_1180627_x2	ccr-miR-2192	145	21	96	111	16	1	0.002	100
lro_1180877_x2	ipu-miR-7556	150	22	129	144	16	1	0.002	100
lro_1181099_x2	gmo-miR-11274-5p	115	23	13	28	19	4	0.002	100
lro_1181545_x2	ssa-miR-736-5p	151	22	46	61	7	22	0.002	100
lro_1182311_x2	ccr-miR-2192	151	21	55	70	1	16	0.002	100
lro_1185877_x2	oni-miR-10948	151	23	50	65	8	23	0.002	100
lro_1192319_x2	ipu-miR-7554	151	19	126	141	1	16	0.002	100
lro_1193439_x2	ipu-miR-7b	102	23	49	64	7	22	0.002	100
lro_1193509_x2	ssa-miR-153a-5p	150	22	51	66	7	22	0.002	100
lro_1193651_x2	ssa-miR-462a-5p	151	23	14	30	6	22	0.000656	100
lro_1194233_x2	oni-miR-10614	149	22	119	135	3	19	0.000646	100
lro_1199827_x2	gmo-miR-11935-3p	151	21	17	32	17	2	0.002	100
lro_1200603_x2	dre-miR-27a-5p	151	24	26	49	1	24	8.43e-08	100
lro_1201017_x2	ssa-miR-15e-5p	151	21	24	39	16	1	0.002	100
lro_1203061_x2	gmo-miR-11932-3p	151	22	106	122	17	1	0.000656	100
lro_1204581_x2	ipu-miR-3618	151	22	41	62	1	22	1.09e-06	100
lro_1205645_x2	pny-miR-153c	151	22	87	102	7	22	0.002	100
lro_1207845_x2	ipu-miR-150	122	22	101	122	1	22	8.59e-07	100
lro_1212921_x2	oni-miR-10771	136	22	98	118	21	1	0.000162	95.238
lro_1220037_x2	ipu-miR-7b	102	23	39	54	22	7	0.002	100
lro_1225869_x2	gmo-miR-11251-3p	115	22	35	50	5	20	0.002	100
lro_1228589_x2	eel-miR-11054-3p	151	23	31	49	23	5	5.07e-05	100
lro_1228689_x2	oni-miR-10743	149	21	68	83	16	1	0.002	100
lro_1229797_x2	ssa-miR-130d-1-5p	151	22	121	138	1	18	0.000182	100
lro_1231233_x2	oni-miR-10968	151	22	1	16	18	3	0.002	100
lro_1231459_x2	dre-miR-181b-3-3p	113	21	34	52	1	20	0.002	95
lro_1231581_x2	oni-miR-10585	150	24	78	93	2	17	0.002	100
lro_1231683_x2	pny-miR-153c	150	22	75	90	7	22	0.002	100
lro_1231701_x2	oni-miR-10771	124	22	19	39	1	21	0.000146	95.238
lro_1232937_x2	oni-miR-10836	146	23	96	111	17	2	0.002	100
lro_1233381_x2	ssa-miR-153a-5p	149	22	39	54	22	7	0.002	100
lro_1233851_x2	oni-miR-10705	150	21	130	145	3	18	0.002	100
lro_1234663_x2	ssa-miR-153a-5p	137	22	111	126	7	22	0.002	100
lro_1235013_x2	tni-miR-196a	117	22	83	98	7	22	0.002	100
lro_1235609_x2	oni-miR-10917	150	24	10	25	16	1	0.002	100
lro_1235749_x2	ccr-miR-2192	151	21	9	24	16	1	0.002	100
lro_1236105_x2	oni-miR-10771	151	22	83	103	21	1	0.000182	95.238
lro_1241153_x2	oni-miR-10938	151	22	44	59	21	6	0.002	100
lro_1244071_x2	ccr-miR-2192	151	21	100	115	16	1	0.002	100
lro_1246891_x2	dre-miR-181d-5p	151	24	44	59	16	1	0.002	100
lro_1247819_x2	ssa-miR-130d-1-5p	151	22	107	124	1	18	0.000182	100
lro_1248723_x2	dre-miR-723-5p	150	24	84	100	24	8	0.000651	100
lro_1252509_x2	ssa-miR-93a-5p	150	23	67	82	3	18	0.002	100
lro_1255699_x2	abu-miR-10558	151	22	58	73	7	22	0.002	100
lro_1255919_x2	ccr-miR-2192	150	21	73	89	5	21	0.000651	100
lro_1259237_x2	ssa-miR-200b-5p	151	22	53	68	21	6	0.002	100
lro_1260319_x2	oni-miR-10835	151	22	95	113	1	19	5.07e-05	100
lro_1261369_x2	oni-miR-10767	143	22	14	29	21	6	0.002	100
lro_1264917_x2	oni-miR-10948	102	23	56	71	8	23	0.002	100
lro_1268193_x2	oni-miR-10771	120	22	6	26	1	21	0.000141	95.238
lro_1273775_x2	ssa-miR-130d-1-5p	149	22	132	149	1	18	0.00018	100
lro_1275817_x2	ssa-miR-499b-5p	151	22	37	56	1	20	0.000656	95
lro_1282107_x2	oni-miR-10614	149	22	15	31	19	3	0.000646	100
lro_1290901_x2	ssa-miR-27a-3p	151	22	117	138	22	1	1.09e-06	100
lro_1291221_x2	pny-miR-458	150	22	125	144	2	21	0.000651	95
lro_1294485_x2	oni-miR-10556a	148	22	132	147	22	7	0.002	100
lro_1295571_x2	ccr-miR-2192	141	21	1	16	1	16	0.002	100
lro_1297019_x2	oni-miR-10897	150	22	129	145	21	5	0.000651	100
lro_1301045_x2	dre-miR-7132-5p	150	22	58	73	5	20	0.002	100
lro_1304789_x2	oni-miR-10738	151	21	127	142	6	21	0.002	100
lro_1305133_x2	gmo-miR-24b-5p	151	22	131	146	7	22	0.002	100
lro_1305143_x2	ccr-miR-2192	151	21	107	122	16	1	0.002	100
lro_1310571_x2	dre-miR-181d-5p	151	24	133	148	1	16	0.002	100
lro_1320745_x2	gmo-miR-11931-5p	150	24	8	24	20	4	0.000651	100
lro_1322736_x1	ssa-miR-730a-5p	151	22	113	128	3	18	0.002	100
lro_1324085_x1	ssa-miR-15e-5p	150	21	84	99	16	1	0.002	100
lro_1324449_x1	ssa-miR-29b-4-5p	142	22	98	113	4	19	0.002	100
lro_1324757_x1	oni-miR-10948	151	23	123	138	23	8	0.002	100
lro_1327200_x1	oni-miR-10738	150	21	89	106	21	4	0.000181	100
lro_1327511_x1	tni-miR-92	129	22	41	62	1	22	9.15e-07	100
lro_1327618_x1	gmo-miR-449b-5p	151	21	12	27	4	19	0.002	100
lro_1329179_x1	oni-miR-10818	105	23	53	68	16	1	0.002	100
lro_1331491_x1	oni-miR-10651	150	23	57	73	4	20	0.000651	100
lro_1333343_x1	ssa-miR-144-5p	150	24	27	42	6	21	0.002	100
lro_1335974_x1	dre-miR-20b-3p	151	23	45	61	18	2	0.000656	100
lro_1339551_x1	dre-miR-20b-3p	149	23	129	145	18	2	0.000646	100
lro_1339973_x1	oni-miR-10615a	147	21	1	16	21	6	0.002	100
lro_1340185_x1	oni-miR-10556a	150	22	112	127	7	22	0.002	100
lro_1340968_x1	eel-miR-11052-3p	113	21	95	110	16	1	0.002	100
lro_1342852_x1	ssa-miR-205b-4-3p	151	22	125	140	7	22	0.002	100
lro_1344508_x1	gmo-miR-11937-3p	97	22	38	53	2	17	0.001	100
lro_1344983_x1	ccr-miR-2192	151	21	81	96	16	1	0.002	100
lro_1345471_x1	ssa-miR-129-3p	147	22	32	48	5	21	0.000637	100
lro_1345667_x1	ssa-miR-106b-3p	151	24	47	63	3	19	0.000656	100
lro_1346237_x1	oni-miR-10738	150	21	8	23	21	6	0.002	100
lro_1350064_x1	ssa-miR-15e-5p	150	21	109	124	16	1	0.002	100
lro_1350885_x1	oni-miR-10966	151	23	99	114	16	1	0.002	100
lro_1352380_x1	gmo-let-7i-5p	150	23	115	137	23	1	3.01e-07	100
lro_1355322_x1	gmo-miR-24b-5p	150	22	108	123	7	22	0.002	100
lro_1356178_x1	ssa-miR-8157-5p	150	22	9	26	2	19	0.000181	100
lro_1356471_x1	oni-miR-10732	151	22	87	102	18	3	0.002	100
lro_1357644_x1	abu-miR-10561	151	22	57	73	22	6	0.000656	100
lro_1358150_x1	ccr-miR-2192	151	21	35	50	1	16	0.002	100
lro_1360554_x1	ccr-miR-2192	148	21	34	49	1	16	0.002	100
lro_1360941_x1	dre-miR-153c-5p	135	22	63	78	1	16	0.002	100
lro_1362668_x1	pny-miR-15c-3p	151	22	128	145	4	21	0.000182	100
lro_1362981_x1	gmo-miR-458-5p	151	22	81	96	5	20	0.002	100
lro_1363427_x1	gmo-miR-458-5p	146	22	116	131	20	5	0.002	100
lro_1363794_x1	ssa-miR-1-4-5p	149	23	122	137	1	16	0.002	100
lro_1363848_x1	oni-miR-10790	124	23	3	19	20	4	0.000527	100
lro_1364215_x1	oni-miR-10846	150	21	97	112	19	4	0.002	100
lro_1364758_x1	dre-miR-181d-5p	151	24	20	35	18	3	0.002	100
lro_1366775_x1	ipu-miR-7573	151	23	119	141	23	1	1.41e-05	95.652
lro_1367659_x1	dre-miR-20b-3p	151	23	81	97	18	2	0.000656	100
lro_1368176_x1	ipu-miR-7572	151	23	59	74	20	5	0.002	100
lro_1368823_x1	oni-miR-204b	135	22	119	135	4	20	0.000579	100
lro_1369949_x1	oni-miR-10917	151	24	116	134	3	22	0.002	95
lro_1370592_x1	oni-miR-10738	100	21	57	72	6	21	0.001	100
lro_1376845_x1	gmo-miR-11249-3p	150	21	25	40	20	5	0.002	100
lro_1377849_x1	ssa-miR-205b-4-3p	150	22	20	35	22	7	0.002	100
lro_1381255_x1	gmo-miR-11934-3p	151	23	57	72	20	5	0.002	100
lro_1381548_x1	dre-miR-7132-5p	150	22	58	73	5	20	0.002	100
lro_1381992_x1	oni-miR-204b	151	22	32	48	4	20	0.000656	100
lro_1382543_x1	ipu-miR-7554	148	19	21	36	16	1	0.002	100
lro_1384787_x1	oni-miR-10892	151	22	54	69	20	5	0.002	100
lro_1387037_x1	gmo-miR-11219-5p	151	21	100	115	2	17	0.002	100
lro_1387040_x1	ccr-miR-2192	151	21	54	69	16	1	0.002	100
lro_1388074_x1	dre-miR-181b-3-3p	150	21	85	103	20	1	0.002	95
lro_1391137_x1	gmo-miR-29c-3p	150	22	56	71	6	21	0.002	100
lro_1391331_x1	dre-miR-181b-3-3p	151	21	47	65	20	1	0.002	95
lro_1391476_x1	oni-miR-10647	146	22	51	66	22	7	0.002	100
lro_1393698_x1	oni-miR-10892	140	22	40	55	7	22	0.002	100
lro_1395844_x1	tni-miR-19b	151	23	81	96	3	18	0.002	100
lro_1397197_x1	oni-miR-10577	148	22	71	87	2	18	0.000642	100
lro_1398815_x1	ssa-miR-730a-5p	151	22	57	72	6	21	0.002	100
lro_1399816_x1	ccr-miR-2192	151	21	83	98	16	1	0.002	100
lro_1400473_x1	eel-miR-11050-3p	150	22	42	63	1	22	5.03e-05	95.455
lro_1401561_x1	nbr-miR-10570	147	22	51	66	7	22	0.002	100
lro_1404265_x1	gmo-miR-11931-5p	81	24	50	65	6	21	0.001	100
lro_1406990_x1	dre-miR-1306	151	22	94	115	22	1	1.09e-06	100
lro_1408735_x1	gmo-miR-1338-5p	151	22	3	18	22	7	0.002	100
lro_1410020_x1	oni-miR-10925	150	22	68	83	22	7	0.002	100
lro_1413805_x1	pny-miR-15c-3p	151	22	99	116	21	4	0.000182	100
lro_1413945_x1	ipu-miR-737	151	22	108	124	3	19	0.000656	100
lro_1414580_x1	ssa-miR-19c-4-5p	134	22	70	85	3	18	0.002	100
lro_1414872_x1	tni-miR-19b	151	23	43	58	8	23	0.002	100
lro_1417819_x1	ssa-miR-153a-5p	150	22	71	88	2	19	0.000181	100
lro_1418809_x1	ssa-miR-19a-5p	149	20	114	129	4	19	0.002	100
lro_1419310_x1	oni-miR-10881	151	22	28	43	18	3	0.002	100
lro_1422031_x1	dre-miR-7132-5p	119	22	58	73	20	5	0.002	100
lro_1422358_x1	oni-miR-10917	135	24	46	64	3	22	0.002	95
lro_1423770_x1	oni-miR-10622	129	22	88	103	4	19	0.002	100
lro_1426823_x1	oni-miR-10855	148	22	42	57	2	17	0.002	100
lro_1426946_x1	ssa-miR-15e-5p	151	21	132	147	1	16	0.002	100
lro_1427257_x1	ipu-miR-737	150	22	58	73	18	3	0.002	100
lro_1427943_x1	oni-miR-204b	128	22	97	113	20	4	0.000546	100
lro_1428991_x1	oni-miR-10947	150	23	115	130	7	22	0.002	100
lro_1429534_x1	ssa-miR-145-5p	151	23	55	70	17	2	0.002	100
lro_1430609_x1	gmo-miR-11224b-5p	151	22	135	150	2	17	0.002	100
lro_1432745_x1	gmo-miR-11274-5p	113	23	38	53	23	8	0.002	100
lro_1442370_x1	oni-miR-10738	133	21	78	93	6	21	0.002	100
lro_1445400_x1	oni-miR-10877	147	21	55	71	5	21	0.000637	100
lro_1447607_x1	ssa-miR-153a-5p	130	22	111	126	7	22	0.002	100
lro_1451062_x1	gmo-miR-11936-3p	111	22	16	31	21	6	0.002	100
lro_1451615_x1	oni-miR-10662	125	23	31	46	18	3	0.002	100
lro_1452384_x1	oni-miR-10874	150	22	32	47	6	21	0.002	100
lro_1453752_x1	oni-miR-10821	151	22	73	88	1	16	0.002	100
lro_1454326_x1	gmo-miR-458-5p	151	22	126	141	20	5	0.002	100
lro_1454417_x1	ssa-miR-29b-4-5p	149	22	57	72	4	19	0.002	100
lro_1456766_x1	mze-miR-10567	151	23	113	128	4	19	0.002	100
lro_1457248_x1	dre-miR-451	149	22	58	79	22	1	1.07e-06	100
lro_1457442_x1	ipu-miR-737	150	22	3	18	18	3	0.002	100
lro_1458182_x1	oni-miR-10709	151	24	1	16	5	20	0.002	100
lro_1460119_x1	gmo-miR-11209-3p	149	22	20	36	20	4	0.000646	100
lro_1460780_x1	oni-miR-10721	119	22	104	119	5	20	0.002	100
lro_1460852_x1	gmo-miR-7550-5p	149	18	39	56	18	1	0.00018	100
lro_1464405_x1	tni-miR-17	124	22	30	45	18	3	0.002	100
lro_1465210_x1	gmo-miR-11274-5p	151	23	112	127	19	4	0.002	100
lro_1465804_x1	oni-miR-10738	112	21	57	72	6	21	0.002	100
lro_1467496_x1	tni-miR-144	124	20	51	66	5	20	0.002	100
lro_1467605_x1	gmo-miR-11274-5p	148	23	129	144	4	19	0.002	100
lro_1468710_x1	dre-miR-20b-3p	150	23	59	75	2	18	0.000651	100
lro_1468792_x1	oni-miR-10938	110	22	25	43	22	3	0.002	95
lro_1469633_x1	dre-miR-3906	123	23	67	82	16	1	0.002	100
lro_1470531_x1	oni-miR-10948	150	23	127	142	22	7	0.002	100
lro_1471424_x1	dre-miR-181d-5p	119	24	83	98	16	1	0.002	100
lro_1472115_x1	ccr-miR-2192	151	21	125	140	1	16	0.002	100
lro_1473165_x1	ssa-miR-449b-5p	138	21	94	109	5	20	0.002	100
lro_1473688_x1	ccr-miR-2192	151	21	62	77	16	1	0.002	100
lro_1473903_x1	tni-miR-210	151	22	92	113	22	1	1.09e-06	100
lro_1473910_x1	dre-miR-451	93	22	70	91	22	1	6.28e-07	100
lro_1474114_x1	pny-miR-153c	151	22	69	84	22	7	0.002	100
lro_1475375_x1	oni-miR-10626	150	22	84	100	20	4	0.000651	100
lro_1476133_x1	ssa-miR-130d-1-5p	115	22	73	90	1	18	0.000134	100
lro_1476550_x1	ssa-miR-130d-1-5p	142	22	108	125	1	18	0.00017	100
lro_1477558_x1	oni-miR-727b	150	22	74	90	1	17	0.000651	100
lro_1478176_x1	gmo-miR-11249-3p	143	21	94	109	19	4	0.002	100
lro_1478388_x1	gmo-miR-7550-5p	151	18	49	66	1	18	0.000182	100
lro_1478478_x1	gmo-miR-205-3p	151	21	82	97	3	18	0.002	100
lro_1479679_x1	ssa-miR-148a-5p	114	23	66	81	4	19	0.002	100
lro_1479982_x1	ccr-miR-2192	108	21	32	51	3	21	0.002	95
lro_1481502_x1	oni-miR-3120-5p	151	22	63	78	21	6	0.002	100
lro_1481739_x1	tni-miR-375	150	22	54	69	16	1	0.002	100
lro_1481961_x1	oni-miR-204b	128	22	16	32	4	20	0.000546	100
lro_1482518_x1	gmo-miR-11935-3p	137	21	75	90	2	17	0.002	100
lro_1485070_x1	gmo-let-7i-5p	151	23	75	97	1	23	3.03e-07	100
lro_1485608_x1	dre-miR-181b-3-3p	151	21	37	55	20	1	0.002	95
lro_1486021_x1	ssa-miR-219b-3p	151	22	134	150	5	21	0.000656	100
lro_1488348_x1	gmo-miR-7550-5p	149	18	22	39	18	1	0.00018	100
lro_1490736_x1	oni-miR-10790	151	23	106	122	4	20	0.000656	100
lro_1491685_x1	oni-miR-204b	135	22	1	17	20	4	0.000579	100
lro_1492781_x1	oni-miR-10604	150	22	88	103	2	17	0.002	100
lro_1493184_x1	ssa-miR-27a-5p	151	23	136	151	8	23	0.002	100
lro_1493921_x1	oni-miR-10738	146	21	128	143	6	21	0.002	100
lro_1494264_x1	tni-miR-17	124	22	80	95	3	18	0.002	100
lro_1494574_x1	ccr-miR-2192	150	21	67	82	16	1	0.002	100
lro_1494989_x1	dre-miR-451	103	22	73	91	22	4	3.29e-05	100
lro_1496023_x1	tni-miR-196a	151	22	103	118	7	22	0.002	100
lro_1500209_x1	dre-miR-194b	151	22	116	131	20	5	0.002	100
lro_1500940_x1	abu-miR-10558	148	22	25	40	7	22	0.002	100
lro_1502411_x1	gmo-miR-11209-3p	136	22	1	17	20	4	0.000584	100
lro_1503513_x1	pny-miR-19d	151	22	115	130	17	2	0.002	100
lro_1503870_x1	dre-miR-181d-5p	149	24	5	20	3	18	0.002	100
lro_1504138_x1	gmo-miR-11274-5p	151	23	105	120	23	8	0.002	100
lro_1504396_x1	eel-miR-11064-3p	148	23	103	118	16	1	0.002	100
lro_1504888_x1	tni-miR-196a	116	22	48	63	22	7	0.002	100
lro_1505370_x1	ssa-miR-181c-3p	151	21	3	18	1	16	0.002	100
lro_1506091_x1	ssa-miR-301b-5p	151	22	71	92	22	1	1.09e-06	100
lro_1508037_x1	ssa-miR-430a-3p	142	22	12	27	16	1	0.002	100
lro_1508154_x1	oni-miR-10907	151	23	63	79	23	7	0.000656	100
lro_1512696_x1	hhi-miR-7793	150	23	111	127	21	5	0.000651	100
lro_1514054_x1	ssa-miR-142b-3p	151	24	35	58	24	1	8.43e-08	100
lro_1514285_x1	ssa-miR-142b-3p	151	24	55	78	24	1	8.43e-08	100
lro_1514399_x1	dre-miR-15a-5p	142	22	43	64	1	22	1.02e-06	100
lro_1515597_x1	oni-miR-10948	151	23	70	85	8	23	0.002	100
lro_1515778_x1	ssa-miR-301c-5p	151	22	54	69	1	16	0.002	100
lro_1516225_x1	oni-miR-10877	151	21	121	136	5	20	0.002	100
lro_1517609_x1	eel-miR-11054-3p	150	23	56	74	5	23	5.03e-05	100
lro_1518878_x1	gmo-miR-11274-5p	151	23	31	47	20	4	0.000656	100
lro_1519230_x1	ssa-miR-730a-5p	150	22	105	120	18	3	0.002	100
lro_1519793_x1	dre-miR-7145	151	22	81	98	2	19	0.000182	100
lro_1520060_x1	oni-miR-10626	150	22	84	100	4	20	0.000651	100
lro_1520102_x1	oni-miR-10923	149	23	71	89	4	23	0.002	95
lro_1520533_x1	gmo-miR-7133-3p	150	22	77	93	4	20	0.000651	100
lro_1520657_x1	eel-miR-11063-5p	98	22	45	61	3	19	0.000402	100
lro_1523619_x1	tni-miR-17	149	22	30	45	3	18	0.002	100
lro_1524575_x1	ipu-miR-7564	107	22	3	18	7	22	0.002	100
lro_1525001_x1	dre-miR-451	150	22	93	114	22	1	1.08e-06	100
lro_1525443_x1	oni-miR-10771	111	22	5	25	21	1	0.000129	95.238
lro_1527133_x1	gmo-miR-1338-5p	151	22	130	145	7	22	0.002	100
lro_1528141_x1	oni-miR-10821	151	22	90	105	16	1	0.002	100
lro_1528371_x1	dre-miR-454a	150	22	29	44	19	4	0.002	100
lro_1528632_x1	oni-miR-10717	151	22	76	91	2	17	0.002	100
lro_1531915_x1	ssa-miR-30d-5p	115	24	7	23	21	5	0.000484	100
lro_1531941_x1	dre-miR-181d-5p	151	24	112	127	16	1	0.002	100
lro_1532187_x1	oni-miR-10594a	149	22	84	99	21	6	0.002	100
lro_1534416_x1	ipu-miR-19b	144	23	31	46	19	4	0.002	100
lro_1534765_x1	tni-miR-17	139	22	30	45	18	3	0.002	100
lro_1536651_x1	ssa-miR-183-2-3p	151	22	26	42	17	1	0.000656	100
lro_1537238_x1	ssa-miR-8162-3p	118	22	13	30	1	18	0.000138	100
lro_1537556_x1	ola-miR-194-3p	151	22	72	87	17	2	0.002	100
lro_1542128_x1	ccr-miR-2192	151	21	43	58	16	1	0.002	100
lro_1542401_x1	dre-miR-128-3-5p	125	23	61	76	23	8	0.002	100
lro_1544525_x1	ccr-miR-2192	150	21	26	41	1	16	0.002	100
lro_1545536_x1	oni-miR-10736	151	22	108	123	5	20	0.002	100
lro_1546845_x1	oni-miR-10771	151	22	97	117	1	21	0.000182	95.238
lro_1547108_x1	ccr-miR-2192	148	21	100	115	16	1	0.002	100
lro_1549862_x1	oni-miR-202	110	21	67	82	21	6	0.002	100
lro_1550274_x1	dre-miR-7146-5p	150	21	78	98	21	1	0.000181	95.238
lro_1551097_x1	tni-miR-17	139	22	95	110	3	18	0.002	100
lro_1552550_x1	tni-miR-20	140	23	80	95	3	18	0.002	100
lro_1555673_x1	oni-miR-10940	150	23	125	140	21	6	0.002	100
lro_1556158_x1	ccr-miR-2192	126	21	95	110	1	16	0.002	100
lro_1556165_x1	dre-miR-181b-3-3p	145	21	115	133	1	20	0.002	95
lro_1556476_x1	abu-miR-10558	150	22	124	139	22	7	0.002	100
lro_1556936_x1	ola-miR-101a-3p	151	21	101	116	16	1	0.002	100
lro_1557361_x1	ssa-miR-193-3p	105	22	41	57	1	17	0.000436	100
lro_1557458_x1	ccr-miR-2192	151	21	50	65	16	1	0.002	100
lro_1557573_x1	pny-miR-723b	151	22	59	75	21	5	0.000656	100
lro_1559875_x1	ccr-miR-2192	128	21	97	112	1	16	0.002	100
lro_1560951_x1	ipu-miR-737	142	22	108	123	18	3	0.002	100
lro_1565605_x1	tni-miR-144	151	20	99	114	5	20	0.002	100
lro_1566256_x1	oni-miR-7550	151	18	136	151	18	3	0.002	100
lro_1571703_x1	oni-miR-10578	150	22	32	47	4	19	0.002	100
lro_1572192_x1	tni-miR-19a	136	23	1	17	20	4	0.000584	100
lro_1573234_x1	oni-miR-10736	151	22	33	50	5	22	0.000182	100
lro_1573533_x1	oni-miR-10622	150	22	57	72	19	4	0.002	100
lro_1574475_x1	oni-miR-10949	150	22	29	44	2	17	0.002	100
lro_1575676_x1	oni-miR-10675	138	22	22	38	17	1	0.000594	100
lro_1575960_x1	ssa-miR-430b-5p	151	23	121	136	18	3	0.002	100
lro_1577032_x1	oni-miR-203b	151	22	20	35	6	21	0.002	100
lro_1578352_x1	oni-miR-10761	128	22	48	63	2	17	0.002	100
lro_1579442_x1	gmo-miR-30b-3p	150	22	41	56	5	20	0.002	100
lro_1579507_x1	ccr-miR-2192	150	21	67	82	16	1	0.002	100
lro_1580017_x1	dre-miR-723-5p	150	24	37	53	8	24	0.000651	100
lro_1582389_x1	ssa-miR-15b-5p	130	21	29	46	1	18	0.000154	100
lro_1584101_x1	ssa-miR-153a-5p	133	22	75	90	22	7	0.002	100
lro_1584252_x1	dre-miR-181d-5p	151	24	119	134	3	18	0.002	100
lro_1584423_x1	ssa-miR-130d-1-5p	129	22	24	41	18	1	0.000153	100
lro_1586242_x1	gmo-miR-11274-5p	151	23	74	89	8	23	0.002	100
lro_1586814_x1	ssa-miR-130d-1-5p	142	22	18	35	18	1	0.00017	100
lro_1588676_x1	oni-miR-10936	149	24	60	75	3	18	0.002	100
lro_1592879_x1	ssa-miR-133a-3-5p	151	23	27	43	5	21	0.000656	100
lro_1593869_x1	oni-miR-10616b	151	22	128	143	2	17	0.002	100
lro_1596936_x1	oni-miR-202	110	21	29	44	6	21	0.002	100
lro_1597098_x1	tni-miR-196a	101	22	4	19	7	22	0.001	100
lro_1600620_x1	ipu-miR-15b	151	22	114	135	22	1	1.09e-06	100
lro_1600801_x1	ssa-miR-128-3-5p	142	23	62	77	8	23	0.002	100
lro_1601049_x1	gmo-miR-736-5p	103	22	57	72	3	18	0.002	100
lro_1601102_x1	oni-miR-10835	150	22	29	47	19	1	5.03e-05	100
lro_1603638_x1	oni-miR-10699	151	21	102	118	1	17	0.000656	100
lro_1605916_x1	ssa-miR-128-3-5p	142	23	66	81	23	8	0.002	100
lro_1606061_x1	tni-miR-196a	110	22	5	20	7	22	0.002	100
lro_1609241_x1	tni-miR-144	124	20	59	74	20	5	0.002	100
lro_1609861_x1	abu-miR-10558	108	22	48	63	7	22	0.002	100
lro_1610686_x1	oni-miR-10709	150	24	44	63	1	20	0.000651	95
lro_1613733_x1	dre-miR-203b-3p	150	22	70	87	18	1	0.000181	100
lro_1613923_x1	tni-miR-196a	101	22	4	19	7	22	0.001	100
lro_1614243_x1	oni-miR-10837	112	22	91	107	1	17	0.000469	100
lro_1615235_x1	tni-miR-19a	123	23	108	123	23	8	0.002	100
lro_1615380_x1	ssa-miR-153a-5p	150	22	54	69	7	22	0.002	100
lro_1615862_x1	gmo-miR-210-5p	151	22	116	137	1	22	1.09e-06	100
lro_1617399_x1	ccr-miR-2192	150	21	107	122	1	16	0.002	100
lro_1618003_x1	dre-miR-722	151	24	90	105	2	17	0.002	100
lro_1618133_x1	oni-miR-10947	148	23	88	104	21	5	0.000642	100
lro_1619521_x1	oni-miR-10589	133	21	5	21	21	5	0.00057	100
lro_1620903_x1	oni-miR-10738	150	21	16	31	21	6	0.002	100
lro_1621617_x1	oni-miR-10790	150	23	39	55	20	4	0.000651	100
lro_1622487_x1	ssa-miR-30c-5p	151	24	15	31	6	22	0.000656	100
lro_1627526_x1	tni-miR-17	151	22	96	111	18	3	0.002	100
lro_1628409_x1	dre-miR-20b-3p	108	23	89	105	2	18	0.00045	100
lro_1628813_x1	gmo-miR-11209-3p	151	22	100	116	20	4	0.000656	100
lro_1628832_x1	oni-miR-10732	151	22	87	102	18	3	0.002	100
lro_1628952_x1	oni-miR-10717	151	22	45	60	2	17	0.002	100
lro_1632364_x1	oni-miR-10677	137	23	63	78	2	17	0.002	100
lro_1632623_x1	dre-miR-7146-5p	150	21	68	84	21	5	0.000651	100
lro_1633243_x1	ssa-miR-148a-5p	114	23	34	49	19	4	0.002	100
lro_1633907_x1	ssa-miR-205b-3-3p	132	22	79	94	7	22	0.002	100
lro_1633974_x1	oni-miR-10893	131	21	68	84	3	19	0.00056	100
lro_1637081_x1	ssa-miR-205b-4-3p	151	22	121	136	22	7	0.002	100
lro_1641425_x1	dre-miR-20b-3p	149	23	100	116	18	2	0.000646	100
lro_1643003_x1	ipu-miR-3618	151	22	3	24	1	22	1.09e-06	100
lro_1643037_x1	ssa-miR-7a-1-3p	150	22	116	131	16	1	0.002	100
lro_1644978_x1	oni-miR-10626	149	22	83	99	20	4	0.000646	100
lro_1645699_x1	ipu-miR-19b	148	23	124	139	17	2	0.002	100
lro_1646584_x1	ssa-miR-200b-5p	151	22	113	128	6	21	0.002	100
lro_1646828_x1	dre-miR-181b-3-3p	150	21	2	17	16	1	0.002	100
lro_1647155_x1	oni-miR-10835	121	22	7	25	1	19	3.96e-05	100
lro_1649229_x1	oni-miR-10721	119	22	1	16	20	5	0.002	100
lro_1649974_x1	ssa-miR-153a-5p	130	22	5	20	22	7	0.002	100
lro_1651128_x1	ssa-miR-142b-3p	151	24	103	126	1	24	8.43e-08	100
lro_1652262_x1	oni-miR-10771	149	22	8	28	1	21	0.00018	95.238
lro_1654019_x1	oni-miR-10877	102	21	57	73	5	21	0.000421	100
lro_1656344_x1	ccr-miR-2192	119	21	48	63	16	1	0.002	100
lro_1660840_x1	dre-miR-7132-5p	139	22	65	80	20	5	0.002	100
lro_1661238_x1	gmo-miR-7550-5p	148	18	25	42	1	18	0.000178	100
lro_1661319_x1	oni-miR-10738	151	21	86	103	4	21	0.000182	100
lro_1662979_x1	oni-miR-10947	120	23	64	79	7	22	0.002	100
lro_1664318_x1	ssa-miR-301c-5p	151	22	130	145	16	1	0.002	100
lro_1665032_x1	ssa-miR-205b-3-3p	151	22	25	40	5	20	0.002	100
lro_1665683_x1	ssa-miR-205b-2-3p	150	22	6	21	16	1	0.002	100
lro_1666555_x1	ssa-miR-15a-3p	148	22	66	81	3	18	0.002	100
lro_1667757_x1	ssa-miR-196a-4-3p	151	23	109	124	4	19	0.002	100
lro_1668449_x1	oni-miR-10767	150	22	44	59	21	6	0.002	100
lro_1669429_x1	oni-miR-10914	102	24	35	50	7	22	0.002	100
lro_1670625_x1	oni-miR-10840	150	22	14	29	7	22	0.002	100
lro_1670906_x1	oni-miR-10761	136	22	109	124	17	2	0.002	100
lro_1671833_x1	dre-miR-153c-5p	135	22	58	73	16	1	0.002	100
lro_1674651_x1	gmo-miR-11932-3p	149	22	98	114	17	1	0.000646	100
lro_1678138_x1	ssa-let-7f-5p	151	22	122	137	5	20	0.002	100
lro_1678240_x1	ssa-miR-338a-4-5p	151	25	73	89	3	19	0.000656	100
lro_1682272_x1	oni-miR-199c	128	22	106	122	22	6	0.000546	100
lro_1684677_x1	oni-miR-10719	138	22	31	46	19	4	0.002	100
lro_1685471_x1	oni-miR-10907	151	23	76	91	3	18	0.002	100
lro_1687116_x1	gmo-miR-11932-3p	125	22	67	83	17	1	0.000531	100
lro_1688540_x1	pny-miR-728	151	22	50	65	16	1	0.002	100
lro_1689032_x1	oni-miR-10818	122	23	69	84	16	1	0.002	100
lro_1690908_x1	abu-miR-10561	132	22	57	73	22	6	0.000565	100
lro_1692021_x1	oni-miR-10738	149	21	35	50	21	6	0.002	100
lro_1692761_x1	ssa-miR-193-3p	105	22	49	65	17	1	0.000436	100
lro_1694447_x1	oni-miR-10959	151	22	91	106	4	19	0.002	100
lro_1695137_x1	gmo-miR-11929-5p	151	22	83	100	5	22	0.000182	100
lro_1695203_x1	oni-miR-10563	151	22	126	143	20	3	0.000182	100
lro_1695946_x1	oni-miR-10626	151	22	30	46	20	4	0.000656	100
lro_1696726_x1	oni-miR-202	150	21	55	70	6	21	0.002	100
lro_1698663_x1	oni-miR-10811	151	22	95	114	22	3	0.000656	95
lro_1700366_x1	oni-miR-10722	147	22	115	131	3	19	0.000637	100
lro_1701073_x1	oni-miR-10840	151	22	1	16	7	22	0.002	100
lro_1701617_x1	tni-miR-144	146	20	68	83	5	20	0.002	100
lro_1703760_x1	oni-miR-10948	151	23	29	44	5	20	0.002	100
lro_1705003_x1	oni-miR-10771	151	22	44	64	1	21	0.000182	95.238
lro_1707280_x1	gmo-miR-7b-5p	123	24	10	25	7	22	0.002	100
lro_1709232_x1	oni-miR-10771	150	22	121	141	21	1	0.000181	95.238
lro_1711311_x1	oni-miR-10914	102	24	53	68	22	7	0.002	100
lro_1712169_x1	oni-miR-10948	150	23	120	135	21	6	0.002	100
lro_1712202_x1	ssa-miR-106a-3p	151	22	35	50	17	2	0.002	100
lro_1713394_x1	ipu-miR-3618	124	22	3	24	1	22	8.75e-07	100
lro_1713964_x1	oni-miR-430b	150	22	96	111	5	20	0.002	100
lro_1714240_x1	oni-miR-10655	151	24	58	73	5	20	0.002	100
lro_1715526_x1	gmo-miR-458-5p	151	22	31	46	5	20	0.002	100
lro_1718957_x1	oni-miR-10938	151	22	120	135	1	16	0.002	100
lro_1719863_x1	oni-miR-10738	115	21	44	59	21	6	0.002	100
lro_1720361_x1	dre-miR-451	151	22	84	105	22	1	1.09e-06	100
lro_1721160_x1	oni-miR-10842	151	21	132	147	2	17	0.002	100
lro_1723775_x1	oni-miR-10923	151	23	108	126	23	4	0.002	95
lro_1724590_x1	oni-miR-10693	149	22	6	21	4	19	0.002	100
lro_1726435_x1	oni-miR-10600	150	22	9	24	22	7	0.002	100
lro_1727067_x1	ipu-miR-7572	146	23	122	137	5	20	0.002	100
lro_1727148_x1	oni-miR-10745	101	22	32	47	19	4	0.001	100
lro_1727452_x1	oni-miR-10877	149	21	40	56	5	21	0.000646	100
lro_1728080_x1	tni-miR-19b	139	23	21	36	18	3	0.002	100
lro_1730390_x1	gmo-miR-11238-5p	151	22	43	58	6	21	0.002	100
lro_1730428_x1	tni-miR-153b	150	22	36	51	4	19	0.002	100
lro_1731017_x1	oni-miR-10948	112	23	42	57	5	20	0.002	100
lro_1731204_x1	oni-miR-10897	150	22	56	71	17	2	0.002	100
lro_1734207_x1	tni-miR-181b	148	22	14	29	16	1	0.002	100
lro_1736215_x1	dre-miR-138-2-3p	151	21	111	126	4	19	0.002	100
lro_1738740_x1	dre-miR-29b3-5p	149	24	10	25	8	23	0.002	100
lro_1739243_x1	tni-miR-196a	140	22	5	20	7	22	0.002	100
lro_1739405_x1	oni-miR-10662	150	23	5	20	19	4	0.002	100
lro_1740391_x1	ssa-miR-338a-4-5p	149	25	87	103	19	3	0.000646	100
lro_1740545_x1	oni-miR-10771	151	22	86	106	1	21	0.000182	95.238
lro_1745188_x1	oni-miR-430b	151	22	57	72	5	20	0.002	100
lro_1745259_x1	oni-miR-10835	134	22	91	109	19	1	4.44e-05	100
lro_1745666_x1	oni-miR-10881	148	22	80	95	3	18	0.002	100
lro_1746140_x1	oni-miR-10948	102	23	32	47	23	8	0.002	100
lro_1747229_x1	dre-miR-181d-5p	140	24	54	69	21	6	0.002	100
lro_1747300_x1	oni-miR-10709	114	24	16	31	4	19	0.002	100
lro_1748169_x1	oni-miR-10925	150	22	128	143	7	22	0.002	100
lro_1752759_x1	gmo-miR-11932-3p	151	22	97	113	17	1	0.000656	100
lro_1754033_x1	dre-miR-7133-5p	146	22	12	27	6	21	0.002	100
lro_1754643_x1	oni-miR-2187a	134	23	10	25	22	7	0.002	100
lro_1756554_x1	oni-miR-10904	151	22	4	21	1	18	0.000182	100
lro_1757104_x1	eel-miR-11054-3p	150	23	103	118	20	5	0.002	100
lro_1757751_x1	ccr-miR-2192	151	21	27	42	16	1	0.002	100
lro_1759187_x1	ssa-miR-106b-3p	151	24	97	113	3	19	0.000656	100
lro_1760042_x1	ssa-miR-106b-3p	115	24	88	104	3	19	0.000484	100
lro_1760091_x1	gmo-miR-210-5p	102	22	45	60	6	21	0.002	100
lro_1760435_x1	gmo-miR-11935-3p	143	21	32	47	2	17	0.002	100
lro_1761566_x1	gmo-miR-11935-3p	151	21	32	47	2	17	0.002	100
lro_1765369_x1	oni-miR-10897	147	22	109	124	18	3	0.002	100
lro_1765982_x1	oni-miR-10790	150	23	6	22	5	21	0.000651	100
lro_1767500_x1	gmo-miR-217-3p	151	21	36	51	1	16	0.002	100
lro_1768006_x1	ssa-miR-130d-1-5p	151	22	133	150	1	18	0.000182	100
lro_1768804_x1	tni-miR-23a	151	22	116	137	22	1	1.09e-06	100
lro_1769079_x1	oni-miR-10948	150	23	26	41	23	8	0.002	100
lro_1772106_x1	oni-miR-10835	131	22	115	131	19	3	0.00056	100
lro_1775331_x1	dre-miR-181d-5p	151	24	133	148	1	16	0.002	100
lro_1775942_x1	tni-miR-214	151	21	115	131	4	20	0.000656	100
lro_1780554_x1	ssa-let-7f-5p	151	22	48	63	20	5	0.002	100
lro_1780656_x1	oni-miR-10771	92	22	1	16	6	21	0.001	100
lro_1781739_x1	abu-miR-10555	150	22	30	45	2	17	0.002	100
lro_1785588_x1	oni-miR-10573b	150	22	120	135	18	3	0.002	100
lro_1785601_x1	eel-miR-11064-3p	150	23	6	21	16	1	0.002	100
lro_1787517_x1	dre-miR-7133-3p	141	22	27	42	21	6	0.002	100
lro_1789030_x1	mze-miR-10567	150	23	29	44	19	4	0.002	100
lro_1789945_x1	ssa-miR-15b-5p	151	21	56	73	1	18	0.000182	100
lro_1790606_x1	ssa-miR-193-3p	151	22	67	83	17	1	0.000656	100
lro_1790823_x1	ipu-miR-7577	151	21	26	41	21	6	0.002	100
lro_1791738_x1	oni-miR-10693	151	22	120	135	19	4	0.002	100
lro_1793338_x1	oni-miR-10842	150	21	120	135	2	17	0.002	100
[truncated: 914 more rows]

## Sheet: G1C4
Supplementary table S4. List of potential miRNA hits of G1C4 sample against mature miRNA sequences of Teleostei species
[truncated: 4,335 more rows]

[truncated: 11 more sheets: G2C4, G1T4, G2T4, G1C6, G2C6, G1T6, G2T6, G1C8, G2C8, G1T8, G2T8]
