# Supplementary material for: Interplay of gene expression and regulators under salinity stress in gill of Labeo rohita
Source: BMC Genomics. 2023 Jun 19;24:336. doi: 10.1186/s12864-023-09426-x (PMC10278310; doi:10.1186/s12864-023-09426-x)
Supplement: Supplementary file 6 — Supplementary Material 6 [file 12864_2023_9426_MOESM6_ESM.xlsx]

## Sheet: 2 ppt
Supplementary table S5. Complete list of miRNA targeted mRNAs along with their log2 fold change values in 2ppt treatment group
miRNA	ROHU_id	miRNA log2 fold change	mRNA log2 fold change
dre-miR-152	ROHU_011204	-5.94192	-10.4229
dre-miR-725-3p	ROHU_011204	-5.65251	-10.4229
hhi-miR-7793	ROHU_011204	-2.46956	-10.4229
oni-miR-10798	ROHU_011204	-6.3186	-10.4229
dre-miR-725-3p	ROHU_031355	-5.65251	-7.84925
oni-miR-10798	ROHU_031355	-6.3186	-7.84925
ssa-miR-142a-3p	ROHU_031355	-2.43864	-7.84925
ssa-miR-193-3p	ROHU_031355	3.37896	-7.84925
ipu-miR-7562	ROHU_025264	-5.62872	-7.68322
oni-miR-10798	ROHU_025264	-6.3186	-7.68322
oni-miR-10805	ROHU_025264	3.40177	-7.68322
ssa-miR-139-5p	ROHU_025264	-5.84386	-7.68322
ssa-miR-7132a-3p	ROHU_025264	-5.45297	-7.68322
dre-miR-725-3p	ROHU_014952	-5.65251	-6.82011
ipu-miR-7562	ROHU_014952	-5.62872	-6.82011
oni-miR-10798	ROHU_014952	-6.3186	-6.82011
oni-miR-10805	ROHU_014952	3.40177	-6.82011
pol-miR-203-5p	ROHU_014952	-5.43009	-6.82011
ssa-miR-142a-3p	ROHU_014952	-2.43864	-6.82011
tni-miR-17	ROHU_014952	1.65096	-6.82011
dre-miR-725-3p	ROHU_033484	-5.65251	-6.78843
ipu-miR-7562	ROHU_033484	-5.62872	-6.78843
dre-miR-152	ROHU_025550	-5.94192	-6.69357
oni-miR-10798	ROHU_025550	-6.3186	-6.69357
dre-miR-725-3p	ROHU_030397	-5.65251	-6.64117
tni-let-7i	ROHU_018073	-6.73632	-6.36603
ssa-miR-142a-3p	ROHU_001971	-2.43864	-6.32599
ssa-miR-142a-3p	ROHU_004424	-2.43864	-6.14627
ssa-miR-193-3p	ROHU_004424	3.37896	-6.14627
tni-miR-17	ROHU_004424	1.65096	-6.14627
dre-miR-152	ROHU_003576	-5.94192	-6.11474
oni-miR-10798	ROHU_003576	-6.3186	-6.11474
oni-miR-10805	ROHU_003576	3.40177	-6.11474
oni-miR-10805	ROHU_001359	3.40177	-6.09
ssa-miR-7132a-3p	ROHU_001359	-5.45297	-6.09
ipu-miR-7562	ROHU_032044	-5.62872	-6.05053
oni-miR-10805	ROHU_032044	3.40177	-6.05053
dre-miR-725-5p	ROHU_024306	-5.62872	-5.96885
oni-miR-10798	ROHU_024306	-6.3186	-5.96885
oni-miR-10805	ROHU_024306	3.40177	-5.96885
pol-miR-203-5p	ROHU_024306	-5.43009	-5.96885
ssa-miR-142a-3p	ROHU_024306	-2.43864	-5.96885
ssa-miR-193-3p	ROHU_024306	3.37896	-5.96885
tni-let-7i	ROHU_024306	-6.73632	-5.96885
tni-miR-17	ROHU_024306	1.65096	-5.96885
dre-miR-725-3p	ROHU_029326	-5.65251	-5.86499
ipu-miR-7562	ROHU_029326	-5.62872	-5.86499
oni-miR-10805	ROHU_029326	3.40177	-5.86499
pol-miR-203-5p	ROHU_029326	-5.43009	-5.86499
ssa-miR-7132a-3p	ROHU_029326	-5.45297	-5.86499
oni-miR-10805	ROHU_007803	3.40177	-5.85427
dre-miR-152	ROHU_014210	-5.94192	-5.84868
tni-miR-17	ROHU_014210	1.65096	-5.84868
dre-miR-152	ROHU_003021	-5.94192	-5.76697
pol-miR-203-5p	ROHU_003021	-5.43009	-5.76697
ssa-miR-7132a-3p	ROHU_003021	-5.45297	-5.76697
tni-miR-17	ROHU_003021	1.65096	-5.76697
oni-miR-10805	ROHU_033113	3.40177	-5.76329
dre-miR-725-5p	ROHU_030952	-5.62872	-5.76096
oni-miR-10805	ROHU_030952	3.40177	-5.76096
tni-let-7i	ROHU_030952	-6.73632	-5.76096
ipu-miR-7562	ROHU_018994	-5.62872	-5.75137
oni-miR-10798	ROHU_018994	-6.3186	-5.75137
ssa-miR-193-3p	ROHU_018994	3.37896	-5.75137
dre-miR-152	ROHU_022671	-5.94192	-5.73932
oni-miR-10805	ROHU_022671	3.40177	-5.73932
ssa-miR-139-5p	ROHU_022671	-5.84386	-5.73932
ssa-miR-7132a-3p	ROHU_022672	-5.45297	-5.68275
dre-miR-725-3p	ROHU_010958	-5.65251	-5.67414
oni-miR-10805	ROHU_013232	3.40177	-5.61135
dre-miR-725-3p	ROHU_026505	-5.65251	-5.57309
dre-miR-725-5p	ROHU_026505	-5.62872	-5.57309
oni-miR-10798	ROHU_026505	-6.3186	-5.57309
oni-miR-10805	ROHU_026505	3.40177	-5.57309
ssa-miR-142a-3p	ROHU_026505	-2.43864	-5.57309
ssa-miR-193-3p	ROHU_026505	3.37896	-5.57309
tni-let-7i	ROHU_026505	-6.73632	-5.57309
dre-miR-152	ROHU_016634	-5.94192	-5.47834
oni-miR-10798	ROHU_016634	-6.3186	-5.47834
tni-let-7i	ROHU_030176	-6.73632	-5.47834
dre-miR-725-3p	ROHU_023459	-5.65251	-5.45043
tni-miR-17	ROHU_008725	1.65096	-5.44888
hhi-miR-7793	ROHU_028476	-2.46956	-5.44537
oni-miR-10798	ROHU_001171	-6.3186	-5.42291
ssa-miR-142a-3p	ROHU_001171	-2.43864	-5.42291
ssa-miR-193-3p	ROHU_001171	3.37896	-5.42291
dre-miR-152	ROHU_036221	-5.94192	-5.40782
dre-miR-725-5p	ROHU_036221	-5.62872	-5.40782
hhi-miR-7793	ROHU_036221	-2.46956	-5.40782
ssa-miR-142a-3p	ROHU_036221	-2.43864	-5.40782
ssa-miR-193-3p	ROHU_036221	3.37896	-5.40782
ssa-miR-7132a-3p	ROHU_036221	-5.45297	-5.40782
oni-miR-10798	ROHU_029099	-6.3186	-5.36668
ssa-miR-142a-3p	ROHU_029099	-2.43864	-5.36668
ssa-miR-142a-3p	ROHU_027928	-2.43864	-5.35389
ipu-miR-7562	ROHU_013233	-5.62872	-5.3223
dre-miR-152	ROHU_019434	-5.94192	-5.28461
dre-miR-725-5p	ROHU_019434	-5.62872	-5.28461
ipu-miR-7562	ROHU_019434	-5.62872	-5.28461
pol-miR-203-5p	ROHU_019434	-5.43009	-5.28461
ssa-miR-139-5p	ROHU_019434	-5.84386	-5.28461
ipu-miR-7562	ROHU_004985	-5.62872	-5.26562
ssa-miR-193-3p	ROHU_004985	3.37896	-5.26562
tni-let-7i	ROHU_004985	-6.73632	-5.26562
dre-miR-152	ROHU_008270	-5.94192	-5.24207
dre-miR-725-3p	ROHU_008270	-5.65251	-5.24207
hhi-miR-7793	ROHU_010650	-2.46956	-5.23168
ipu-miR-7562	ROHU_010650	-5.62872	-5.23168
oni-miR-10798	ROHU_010650	-6.3186	-5.23168
oni-miR-10805	ROHU_010650	3.40177	-5.23168
oni-miR-10805	ROHU_025577	3.40177	-5.21183
oni-miR-10798	ROHU_008362	-6.3186	-5.18842
ssa-miR-142a-3p	ROHU_008362	-2.43864	-5.18842
dre-miR-152	ROHU_022856	-5.94192	-5.17746
hhi-miR-7793	ROHU_022856	-2.46956	-5.17746
oni-miR-10805	ROHU_022856	3.40177	-5.17746
oni-miR-10805	ROHU_034531	3.40177	-5.17746
ssa-miR-139-5p	ROHU_022856	-5.84386	-5.17746
ssa-miR-193-3p	ROHU_022856	3.37896	-5.17746
dre-miR-725-3p	ROHU_027157	-5.65251	-5.17403
ipu-miR-7562	ROHU_027157	-5.62872	-5.17403
oni-miR-10798	ROHU_027157	-6.3186	-5.17403
dre-miR-725-3p	ROHU_028442	-5.65251	-5.14569
oni-miR-10805	ROHU_028442	3.40177	-5.14569
oni-miR-10805	ROHU_007121	3.40177	-5.11412
ssa-miR-142a-3p	ROHU_007121	-2.43864	-5.11412
dre-miR-725-3p	ROHU_009156	-5.65251	-5.08275
pol-miR-203-5p	ROHU_009156	-5.43009	-5.08275
tni-miR-17	ROHU_009156	1.65096	-5.08275
dre-miR-152	ROHU_028925	-5.94192	-4.9808
dre-miR-725-3p	ROHU_028925	-5.65251	-4.9808
hhi-miR-7793	ROHU_028925	-2.46956	-4.9808
ssa-miR-193-3p	ROHU_028925	3.37896	-4.9808
ssa-miR-7132a-3p	ROHU_028925	-5.45297	-4.9808
dre-miR-152	ROHU_027358	-5.94192	-4.38003
oni-miR-10805	ROHU_027358	3.40177	-4.38003
ssa-miR-142a-3p	ROHU_027358	-2.43864	-4.38003
hhi-miR-7793	ROHU_000654	-2.46956	-4.08952
ssa-miR-142a-3p	ROHU_000654	-2.43864	-4.08952
ipu-miR-7562	ROHU_003588	-5.62872	-4.01646
oni-miR-10798	ROHU_003588	-6.3186	-4.01646
oni-miR-10805	ROHU_003588	3.40177	-4.01646
ssa-miR-142a-3p	ROHU_003588	-2.43864	-4.01646
hhi-miR-7793	ROHU_014669	-2.46956	-3.9289
ipu-miR-7562	ROHU_014669	-5.62872	-3.9289
oni-miR-10798	ROHU_014669	-6.3186	-3.9289
oni-miR-10805	ROHU_014669	3.40177	-3.9289
pol-miR-203-5p	ROHU_014669	-5.43009	-3.9289
ssa-miR-7132a-3p	ROHU_014669	-5.45297	-3.9289
tni-let-7i	ROHU_014669	-6.73632	-3.9289
dre-miR-725-3p	ROHU_036547	-5.65251	-3.92186
oni-miR-10805	ROHU_036547	3.40177	-3.92186
ssa-miR-142a-3p	ROHU_036547	-2.43864	-3.92186
oni-miR-10798	ROHU_015411	-6.3186	-3.78402
tni-let-7i	ROHU_015411	-6.73632	-3.78402
hhi-miR-7793	ROHU_022708	-2.46956	-3.67109
dre-miR-152	ROHU_036619	-5.94192	-3.57871
dre-miR-725-5p	ROHU_036619	-5.62872	-3.57871
ipu-miR-7562	ROHU_036619	-5.62872	-3.57871
oni-miR-10798	ROHU_036619	-6.3186	-3.57871
oni-miR-10805	ROHU_036619	3.40177	-3.57871
pol-miR-203-5p	ROHU_036619	-5.43009	-3.57871
ssa-miR-142a-3p	ROHU_036619	-2.43864	-3.57871
ssa-miR-7132a-3p	ROHU_036619	-5.45297	-3.57871
tni-miR-17	ROHU_036619	1.65096	-3.57871
oni-miR-10805	ROHU_021354	3.40177	-3.55773
tni-miR-17	ROHU_029299	1.65096	-3.46956
dre-miR-725-3p	ROHU_006785	-5.65251	-3.25359
oni-miR-10798	ROHU_021536	-6.3186	-3.15301
oni-miR-10805	ROHU_021536	3.40177	-3.15301
ssa-miR-7132a-3p	ROHU_021536	-5.45297	-3.15301
tni-miR-17	ROHU_021536	1.65096	-3.15301
ipu-miR-7562	ROHU_030294	-5.62872	-3.15226
ssa-miR-139-5p	ROHU_030294	-5.84386	-3.15226
tni-let-7i	ROHU_030294	-6.73632	-3.15226
ipu-miR-7562	ROHU_012786	-5.62872	-3.07144
dre-miR-725-3p	ROHU_030031	-5.65251	-3.05805
pol-miR-203-5p	ROHU_030031	-5.43009	-3.05805
tni-let-7i	ROHU_030031	-6.73632	-3.05805
dre-miR-725-3p	ROHU_009589	-5.65251	-3.03856
oni-miR-10805	ROHU_009589	3.40177	-3.03856
pol-miR-203-5p	ROHU_009589	-5.43009	-3.03856
ssa-miR-193-3p	ROHU_009589	3.37896	-3.03856
ssa-miR-7132a-3p	ROHU_009589	-5.45297	-3.03856
dre-miR-152	ROHU_037078	-5.94192	-3.02191
dre-miR-725-3p	ROHU_037078	-5.65251	-3.02191
oni-miR-10798	ROHU_037078	-6.3186	-3.02191
pol-miR-203-5p	ROHU_037078	-5.43009	-3.02191
tni-let-7i	ROHU_037078	-6.73632	-3.02191
dre-miR-152	ROHU_000035	-5.94192	-2.94679
ipu-miR-7562	ROHU_027801	-5.62872	-2.87129
oni-miR-10805	ROHU_027801	3.40177	-2.87129
ssa-miR-7132a-3p	ROHU_017415	-5.45297	-2.86545
ipu-miR-7562	ROHU_023401	-5.62872	-2.85251
oni-miR-10805	ROHU_035955	3.40177	-2.77556
ssa-miR-142a-3p	ROHU_035955	-2.43864	-2.77556
ssa-miR-193-3p	ROHU_035955	3.37896	-2.77556
tni-miR-17	ROHU_035955	1.65096	-2.77556
oni-miR-10805	ROHU_019154	3.40177	-2.5431
pol-miR-203-5p	ROHU_019154	-5.43009	-2.5431
ssa-miR-7132a-3p	ROHU_019154	-5.45297	-2.5431
tni-let-7i	ROHU_019154	-6.73632	-2.5431
dre-miR-152	ROHU_036339	-5.94192	-2.52324
oni-miR-10805	ROHU_036339	3.40177	-2.52324
ssa-miR-142a-3p	ROHU_036339	-2.43864	-2.52324
tni-let-7i	ROHU_036339	-6.73632	-2.52324
oni-miR-10798	ROHU_024076	-6.3186	-2.49527
ssa-miR-7132a-3p	ROHU_024076	-5.45297	-2.49527
dre-miR-152	ROHU_017388	-5.94192	-2.18758
oni-miR-10798	ROHU_017388	-6.3186	-2.18758
oni-miR-10805	ROHU_017388	3.40177	-2.18758
ssa-miR-142a-3p	ROHU_017388	-2.43864	-2.18758
ssa-miR-193-3p	ROHU_017388	3.37896	-2.18758
ipu-miR-7562	ROHU_030439	-5.62872	-2.13395
oni-miR-10798	ROHU_030439	-6.3186	-2.13395
oni-miR-10805	ROHU_030439	3.40177	-2.13395
pol-miR-203-5p	ROHU_030439	-5.43009	-2.13395
ssa-miR-139-5p	ROHU_030439	-5.84386	-2.13395
ssa-miR-142a-3p	ROHU_030439	-2.43864	-2.13395
ssa-miR-193-3p	ROHU_030439	3.37896	-2.13395
oni-miR-10805	ROHU_011191	3.40177	-2.1164
ssa-miR-139-5p	ROHU_011191	-5.84386	-2.1164
dre-miR-725-3p	ROHU_035762	-5.65251	-2.07492
oni-miR-10805	ROHU_035762	3.40177	-2.07492
tni-let-7i	ROHU_035762	-6.73632	-2.07492
oni-miR-10798	ROHU_008312	-6.3186	-2.0739
tni-let-7i	ROHU_008312	-6.73632	-2.0739
oni-miR-10798	ROHU_026758	-6.3186	-1.97879
dre-miR-152	ROHU_025735	-5.94192	-1.97266
oni-miR-10805	ROHU_025735	3.40177	-1.97266
dre-miR-725-3p	ROHU_030411	-5.65251	-1.95955
oni-miR-10798	ROHU_030411	-6.3186	-1.95955
ssa-miR-193-3p	ROHU_030411	3.37896	-1.95955
ssa-miR-7132a-3p	ROHU_030411	-5.45297	-1.95955
dre-miR-152	ROHU_019455	-5.94192	-1.85988
ssa-miR-193-3p	ROHU_019455	3.37896	-1.85988
ssa-miR-142a-3p	ROHU_035995	-2.43864	-1.65889
dre-miR-725-3p	ROHU_011206	-5.65251	-1.64584
dre-miR-152	ROHU_030841	-5.94192	-1.62018
dre-miR-725-3p	ROHU_030841	-5.65251	-1.62018
oni-miR-10798	ROHU_030841	-6.3186	-1.62018
oni-miR-10805	ROHU_030841	3.40177	-1.62018
pol-miR-203-5p	ROHU_030841	-5.43009	-1.62018
ssa-miR-139-5p	ROHU_030841	-5.84386	-1.62018
ssa-miR-7132a-3p	ROHU_030841	-5.45297	-1.62018
dre-miR-725-3p	ROHU_030975	-5.65251	-1.55302
ssa-miR-7132a-3p	ROHU_030975	-5.45297	-1.55302
oni-miR-10798	ROHU_025330	-6.3186	-1.54208
oni-miR-10805	ROHU_025330	3.40177	-1.54208
ssa-miR-139-5p	ROHU_013536	-5.84386	-1.53396
ssa-miR-7132a-3p	ROHU_013536	-5.45297	-1.53396
dre-miR-152	ROHU_006440	-5.94192	-1.51845
ipu-miR-7562	ROHU_006440	-5.62872	-1.51845
oni-miR-10798	ROHU_006440	-6.3186	-1.51845
ssa-miR-193-3p	ROHU_006440	3.37896	-1.51845
dre-miR-725-5p	ROHU_005388	-5.62872	-1.51444
pol-miR-203-5p	ROHU_005388	-5.43009	-1.51444
ssa-miR-7132a-3p	ROHU_005388	-5.45297	-1.51444
oni-miR-10805	ROHU_025955	3.40177	-1.4643
dre-miR-152	ROHU_007715	-5.94192	-1.45352
ssa-miR-142a-3p	ROHU_007715	-2.43864	-1.45352
ssa-miR-7132a-3p	ROHU_007715	-5.45297	-1.45352
tni-miR-17	ROHU_024357	1.65096	-1.44838
dre-miR-725-3p	ROHU_012533	-5.65251	-1.43539
ipu-miR-7562	ROHU_012533	-5.62872	-1.43539
oni-miR-10798	ROHU_024254	-6.3186	-1.43503
oni-miR-10805	ROHU_024254	3.40177	-1.43503
ipu-miR-7562	ROHU_020752	-5.62872	-1.40978
oni-miR-10798	ROHU_020752	-6.3186	-1.40978
pol-miR-203-5p	ROHU_020752	-5.43009	-1.40978
ssa-miR-7132a-3p	ROHU_020752	-5.45297	-1.40978
dre-miR-725-3p	ROHU_013094	-5.65251	-1.39733
oni-miR-10798	ROHU_013094	-6.3186	-1.39733
hhi-miR-7793	ROHU_029625	-2.46956	-1.36116
ipu-miR-7562	ROHU_029625	-5.62872	-1.36116
oni-miR-10798	ROHU_029625	-6.3186	-1.36116
pol-miR-203-5p	ROHU_026737	-5.43009	-1.35033
ssa-miR-139-5p	ROHU_026737	-5.84386	-1.35033
oni-miR-10805	ROHU_020847	3.40177	-1.34817
ipu-miR-7562	ROHU_021985	-5.62872	-1.3279
hhi-miR-7793	ROHU_024297	-2.46956	-1.30554
dre-miR-152	ROHU_003973	-5.94192	-1.30229
dre-miR-725-3p	ROHU_003973	-5.65251	-1.30229
dre-miR-725-5p	ROHU_003973	-5.62872	-1.30229
oni-miR-10798	ROHU_003973	-6.3186	-1.30229
oni-miR-10805	ROHU_003973	3.40177	-1.30229
pol-miR-203-5p	ROHU_003973	-5.43009	-1.30229
ssa-miR-142a-3p	ROHU_003973	-2.43864	-1.30229
ssa-miR-7132a-3p	ROHU_003973	-5.45297	-1.30229
tni-let-7i	ROHU_003973	-6.73632	-1.30229
ipu-miR-7562	ROHU_022924	-5.62872	-1.29454
ssa-miR-7132a-3p	ROHU_022924	-5.45297	-1.29454
hhi-miR-7793	ROHU_030329	-2.46956	-1.28461
oni-miR-10798	ROHU_011071	-6.3186	-1.26705
oni-miR-10805	ROHU_035315	3.40177	-1.2649
ssa-miR-142a-3p	ROHU_035315	-2.43864	-1.2649
dre-miR-152	ROHU_018648	-5.94192	-1.24675
ssa-miR-139-5p	ROHU_018648	-5.84386	-1.24675
ssa-miR-193-3p	ROHU_018648	3.37896	-1.24675
tni-let-7i	ROHU_018648	-6.73632	-1.24675
tni-miR-17	ROHU_018648	1.65096	-1.24675
oni-miR-10805	ROHU_028469	3.40177	-1.24591
ipu-miR-7562	ROHU_033374	-5.62872	-1.19999
tni-miR-17	ROHU_033374	1.65096	-1.19999
ssa-miR-193-3p	ROHU_036093	3.37896	-1.19782
dre-miR-725-3p	ROHU_023824	-5.65251	-1.17406
oni-miR-10805	ROHU_004355	3.40177	-1.16372
pol-miR-203-5p	ROHU_004355	-5.43009	-1.16372
ssa-miR-142a-3p	ROHU_004355	-2.43864	-1.16372
tni-let-7i	ROHU_004355	-6.73632	-1.16372
dre-miR-152	ROHU_021390	-5.94192	-1.16157
oni-miR-10805	ROHU_021390	3.40177	-1.16157
ssa-miR-7132a-3p	ROHU_021390	-5.45297	-1.16157
tni-miR-17	ROHU_021390	1.65096	-1.16157
dre-miR-725-3p	ROHU_024897	-5.65251	-1.15728
oni-miR-10798	ROHU_024897	-6.3186	-1.15728
dre-miR-725-3p	ROHU_019555	-5.65251	-1.15425
ipu-miR-7562	ROHU_019555	-5.62872	-1.15425
oni-miR-10805	ROHU_019555	3.40177	-1.15425
ssa-miR-142a-3p	ROHU_019555	-2.43864	-1.15425
ssa-miR-193-3p	ROHU_019555	3.37896	-1.15425
tni-let-7i	ROHU_019555	-6.73632	-1.15425
dre-miR-725-3p	ROHU_027707	-5.65251	-1.14478
oni-miR-10798	ROHU_027707	-6.3186	-1.14478
oni-miR-10805	ROHU_027707	3.40177	-1.14478
ssa-miR-139-5p	ROHU_027707	-5.84386	-1.14478
ssa-miR-142a-3p	ROHU_027707	-2.43864	-1.14478
ssa-miR-193-3p	ROHU_027707	3.37896	-1.14478
tni-let-7i	ROHU_027707	-6.73632	-1.14478
oni-miR-10805	ROHU_025690	3.40177	-1.11444
ssa-miR-142a-3p	ROHU_025690	-2.43864	-1.11444
oni-miR-10798	ROHU_019469	-6.3186	-1.11425
pol-miR-203-5p	ROHU_019469	-5.43009	-1.11425
dre-miR-152	ROHU_030023	-5.94192	-1.09033
hhi-miR-7793	ROHU_030023	-2.46956	-1.09033
ipu-miR-7562	ROHU_030023	-5.62872	-1.09033
oni-miR-10805	ROHU_030023	3.40177	-1.09033
dre-miR-725-3p	ROHU_005015	-5.65251	-1.08596
tni-miR-17	ROHU_005015	1.65096	-1.08596
dre-miR-152	ROHU_000980	-5.94192	-1.06253
ipu-miR-7562	ROHU_000980	-5.62872	-1.06253
ssa-miR-139-5p	ROHU_000980	-5.84386	-1.06253
ssa-miR-142a-3p	ROHU_000980	-2.43864	-1.06253
ssa-miR-139-5p	ROHU_035268	-5.84386	-1.0536
ssa-miR-193-3p	ROHU_035268	3.37896	-1.0536
dre-miR-725-3p	ROHU_012655	-5.65251	-1.03029
dre-miR-725-3p	ROHU_013100	-5.65251	-1.02592
dre-miR-725-5p	ROHU_013100	-5.62872	-1.02592
ipu-miR-7562	ROHU_013100	-5.62872	-1.02592
ssa-miR-142a-3p	ROHU_013100	-2.43864	-1.02592
ssa-miR-193-3p	ROHU_013100	3.37896	-1.02592
oni-miR-10798	ROHU_027521	-6.3186	-1.02078
oni-miR-10805	ROHU_036835	3.40177	-1.00358
pol-miR-203-5p	ROHU_036835	-5.43009	-1.00358
ssa-miR-142a-3p	ROHU_036835	-2.43864	-1.00358
tni-let-7i	ROHU_036835	-6.73632	-1.00358
oni-miR-10798	ROHU_032981	-6.3186	-0.998075
ipu-miR-7562	ROHU_030335	-5.62872	-0.997516
tni-miR-17	ROHU_030335	1.65096	-0.997516
dre-miR-152	ROHU_018828	-5.94192	-0.993472
dre-miR-725-3p	ROHU_018828	-5.65251	-0.993472
hhi-miR-7793	ROHU_018828	-2.46956	-0.993472
oni-miR-10798	ROHU_018828	-6.3186	-0.993472
oni-miR-10805	ROHU_018828	3.40177	-0.993472
ssa-miR-142a-3p	ROHU_018828	-2.43864	-0.993472
ssa-miR-193-3p	ROHU_018828	3.37896	-0.993472
tni-let-7i	ROHU_018828	-6.73632	-0.993472
tni-miR-17	ROHU_018828	1.65096	-0.993472
oni-miR-10798	ROHU_030831	-6.3186	-0.984047
ssa-miR-193-3p	ROHU_030831	3.37896	-0.984047
dre-miR-152	ROHU_004945	-5.94192	-0.971974
dre-miR-725-5p	ROHU_004945	-5.62872	-0.971974
oni-miR-10805	ROHU_004945	3.40177	-0.971974
dre-miR-152	ROHU_026473	-5.94192	-0.971714
dre-miR-725-3p	ROHU_026473	-5.65251	-0.971714
oni-miR-10805	ROHU_026473	3.40177	-0.971714
tni-miR-17	ROHU_026473	1.65096	-0.971714
dre-miR-725-3p	ROHU_008766	-5.65251	-0.970003
pol-miR-203-5p	ROHU_008766	-5.43009	-0.970003
oni-miR-10798	ROHU_014406	-6.3186	-0.967617
oni-miR-10805	ROHU_014406	3.40177	-0.967617
tni-let-7i	ROHU_014406	-6.73632	-0.967617
dre-miR-152	ROHU_015629	-5.94192	-0.961939
ssa-miR-193-3p	ROHU_015629	3.37896	-0.961939
dre-miR-725-5p	ROHU_006478	-5.62872	-0.943464
tni-let-7i	ROHU_006478	-6.73632	-0.943464
dre-miR-725-5p	ROHU_036734	-5.62872	-0.925508
oni-miR-10798	ROHU_036734	-6.3186	-0.925508
ssa-miR-7132a-3p	ROHU_036734	-5.45297	-0.925508
dre-miR-725-3p	ROHU_013711	-5.65251	-0.904324
ipu-miR-7562	ROHU_013711	-5.62872	-0.904324
pol-miR-203-5p	ROHU_013711	-5.43009	-0.904324
ssa-miR-142a-3p	ROHU_014836	-2.43864	-0.85317
oni-miR-10805	ROHU_021534	3.40177	-0.811129
ssa-miR-193-3p	ROHU_021534	3.37896	-0.811129
dre-miR-152	ROHU_011198	-5.94192	-0.803364
pol-miR-203-5p	ROHU_011198	-5.43009	-0.803364
ssa-miR-142a-3p	ROHU_011198	-2.43864	-0.803364
ssa-miR-7132a-3p	ROHU_015074	-5.45297	-0.799151
dre-miR-152	ROHU_029578	-5.94192	-0.794522
dre-miR-725-3p	ROHU_029578	-5.65251	-0.794522
ssa-miR-139-5p	ROHU_029578	-5.84386	-0.794522
ssa-miR-7132a-3p	ROHU_029578	-5.45297	-0.794522
tni-let-7i	ROHU_029578	-6.73632	-0.794522
ssa-miR-193-3p	ROHU_033116	3.37896	-0.78158
oni-miR-10805	ROHU_036845	3.40177	-0.736702
ssa-miR-7132a-3p	ROHU_036845	-5.45297	-0.736702
dre-miR-152	ROHU_005510	-5.94192	-0.729152
oni-miR-10798	ROHU_037038	-6.3186	-0.715644
ssa-miR-142a-3p	ROHU_011109	-2.43864	-0.710578
tni-let-7i	ROHU_011109	-6.73632	-0.710578
dre-miR-152	ROHU_021916	-5.94192	-0.708349
tni-let-7i	ROHU_035980	-6.73632	-0.693753
dre-miR-152	ROHU_035398	-5.94192	-0.686513
dre-miR-725-3p	ROHU_035398	-5.65251	-0.686513
ipu-miR-7562	ROHU_035398	-5.62872	-0.686513
oni-miR-10798	ROHU_035398	-6.3186	-0.686513
oni-miR-10805	ROHU_035398	3.40177	-0.686513
pol-miR-203-5p	ROHU_035398	-5.43009	-0.686513
ssa-miR-139-5p	ROHU_035398	-5.84386	-0.686513
ssa-miR-142a-3p	ROHU_035398	-2.43864	-0.686513
ssa-miR-193-3p	ROHU_035398	3.37896	-0.686513
tni-let-7i	ROHU_035398	-6.73632	-0.686513
tni-miR-17	ROHU_035398	1.65096	-0.686513
dre-miR-152	ROHU_029703	-5.94192	-0.652146
dre-miR-725-3p	ROHU_029703	-5.65251	-0.652146
ssa-miR-193-3p	ROHU_036310	3.37896	0.598807
dre-miR-152	ROHU_021825	-5.94192	0.63043
hhi-miR-7793	ROHU_021825	-2.46956	0.63043
oni-miR-10805	ROHU_021825	3.40177	0.63043
tni-let-7i	ROHU_021825	-6.73632	0.63043
dre-miR-152	ROHU_020553	-5.94192	0.638726
dre-miR-725-3p	ROHU_020553	-5.65251	0.638726
dre-miR-152	ROHU_026552	-5.94192	0.651709
pol-miR-203-5p	ROHU_026552	-5.43009	0.651709
ssa-miR-193-3p	ROHU_026552	3.37896	0.651709
ssa-miR-139-5p	ROHU_036314	-5.84386	0.659155
tni-let-7i	ROHU_036314	-6.73632	0.659155
dre-miR-725-3p	ROHU_004160	-5.65251	0.668563
hhi-miR-7793	ROHU_004160	-2.46956	0.668563
oni-miR-10798	ROHU_004160	-6.3186	0.668563
dre-miR-152	ROHU_024174	-5.94192	0.682839
dre-miR-725-3p	ROHU_024174	-5.65251	0.682839
oni-miR-10805	ROHU_024174	3.40177	0.682839
ssa-miR-7132a-3p	ROHU_024174	-5.45297	0.682839
dre-miR-152	ROHU_026404	-5.94192	0.714195
ipu-miR-7562	ROHU_026404	-5.62872	0.714195
oni-miR-10805	ROHU_026404	3.40177	0.714195
ssa-miR-142a-3p	ROHU_026404	-2.43864	0.714195
ssa-miR-193-3p	ROHU_026404	3.37896	0.714195
hhi-miR-7793	ROHU_006361	-2.46956	0.797494
ssa-miR-193-3p	ROHU_027124	3.37896	0.811498
tni-let-7i	ROHU_027124	-6.73632	0.811498
ssa-miR-193-3p	ROHU_026281	3.37896	0.835285
tni-let-7i	ROHU_026281	-6.73632	0.835285
ssa-miR-142a-3p	ROHU_018406	-2.43864	0.896399
ssa-miR-193-3p	ROHU_011422	3.37896	0.903926
ipu-miR-7562	ROHU_028798	-5.62872	0.908005
oni-miR-10805	ROHU_028798	3.40177	0.908005
ssa-miR-142a-3p	ROHU_028798	-2.43864	0.908005
ssa-miR-7132a-3p	ROHU_028798	-5.45297	0.908005
tni-miR-17	ROHU_028798	1.65096	0.908005
dre-miR-725-3p	ROHU_017154	-5.65251	0.910645
oni-miR-10805	ROHU_017154	3.40177	0.910645
dre-miR-725-3p	ROHU_031133	-5.65251	0.926416
ssa-miR-193-3p	ROHU_014330	3.37896	0.952324
ipu-miR-7562	ROHU_027199	-5.62872	0.956147
oni-miR-10798	ROHU_027199	-6.3186	0.956147
dre-miR-725-3p	ROHU_004937	-5.65251	0.962634
ipu-miR-7562	ROHU_004937	-5.62872	0.962634
oni-miR-10805	ROHU_004937	3.40177	0.962634
pol-miR-203-5p	ROHU_004937	-5.43009	0.962634
ipu-miR-7562	ROHU_023951	-5.62872	0.96478
oni-miR-10798	ROHU_020435	-6.3186	0.995203
ssa-miR-142a-3p	ROHU_020435	-2.43864	0.995203
oni-miR-10805	ROHU_025328	3.40177	1.01575
ssa-miR-139-5p	ROHU_006187	-5.84386	1.03139
tni-miR-17	ROHU_027035	1.65096	1.03636
dre-miR-152	ROHU_028212	-5.94192	1.04424
ipu-miR-7562	ROHU_028212	-5.62872	1.04424
oni-miR-10805	ROHU_028212	3.40177	1.04424
dre-miR-152	ROHU_015969	-5.94192	1.07415
hhi-miR-7793	ROHU_015969	-2.46956	1.07415
oni-miR-10805	ROHU_035288	3.40177	1.10069
oni-miR-10805	ROHU_010961	3.40177	1.12884
dre-miR-152	ROHU_014388	-5.94192	1.16951
tni-miR-17	ROHU_014388	1.65096	1.16951
oni-miR-10805	ROHU_020770	3.40177	1.19881
ssa-miR-142a-3p	ROHU_020770	-2.43864	1.19881
ssa-miR-7132a-3p	ROHU_020770	-5.45297	1.19881
oni-miR-10798	ROHU_018381	-6.3186	1.26047
oni-miR-10805	ROHU_018381	3.40177	1.26047
ssa-miR-142a-3p	ROHU_018381	-2.43864	1.26047
tni-let-7i	ROHU_018381	-6.73632	1.26047
oni-miR-10805	ROHU_018897	3.40177	1.26722
ipu-miR-7562	ROHU_011530	-5.62872	1.30008
oni-miR-10798	ROHU_011530	-6.3186	1.30008
ssa-miR-142a-3p	ROHU_011530	-2.43864	1.30008
ssa-miR-193-3p	ROHU_011530	3.37896	1.30008
dre-miR-152	ROHU_035831	-5.94192	1.30545
ipu-miR-7562	ROHU_035831	-5.62872	1.30545
oni-miR-10805	ROHU_035831	3.40177	1.30545
ssa-miR-139-5p	ROHU_035831	-5.84386	1.30545
ssa-miR-193-3p	ROHU_035831	3.37896	1.30545
tni-miR-17	ROHU_035831	1.65096	1.30545
dre-miR-152	ROHU_006025	-5.94192	1.33684
hhi-miR-7793	ROHU_036275	-2.46956	1.35221
ssa-miR-7132a-3p	ROHU_036275	-5.45297	1.35221
ipu-miR-7562	ROHU_021151	-5.62872	1.3549
ssa-miR-7132a-3p	ROHU_021151	-5.45297	1.3549
oni-miR-10805	ROHU_004083	3.40177	1.35737
dre-miR-725-3p	ROHU_014947	-5.65251	1.35829
pol-miR-203-5p	ROHU_014947	-5.43009	1.35829
oni-miR-10805	ROHU_020634	3.40177	1.36779
pol-miR-203-5p	ROHU_020634	-5.43009	1.36779
oni-miR-10805	ROHU_007523	3.40177	1.38712
dre-miR-152	ROHU_021466	-5.94192	1.38769
oni-miR-10805	ROHU_024850	3.40177	1.41106
ipu-miR-7562	ROHU_020739	-5.62872	1.41567
oni-miR-10805	ROHU_024640	3.40177	1.42751
dre-miR-725-3p	ROHU_015609	-5.65251	1.48592
oni-miR-10805	ROHU_015609	3.40177	1.48592
tni-let-7i	ROHU_015609	-6.73632	1.48592
ipu-miR-7562	ROHU_018977	-5.62872	1.49571
ssa-miR-142a-3p	ROHU_018977	-2.43864	1.49571
ssa-miR-193-3p	ROHU_018977	3.37896	1.49571
oni-miR-10798	ROHU_011270	-6.3186	1.5362
oni-miR-10805	ROHU_011270	3.40177	1.5362
ssa-miR-193-3p	ROHU_011270	3.37896	1.5362
dre-miR-725-3p	ROHU_024263	-5.65251	1.53736
ssa-miR-193-3p	ROHU_024263	3.37896	1.53736
dre-miR-152	ROHU_006024	-5.94192	1.54251
hhi-miR-7793	ROHU_006024	-2.46956	1.54251
pol-miR-203-5p	ROHU_006024	-5.43009	1.54251
tni-miR-17	ROHU_006024	1.65096	1.54251
oni-miR-10798	ROHU_027528	-6.3186	1.54369
oni-miR-10798	ROHU_003781	-6.3186	1.59479
ssa-miR-7132a-3p	ROHU_003781	-5.45297	1.59479
oni-miR-10805	ROHU_012266	3.40177	1.60902
dre-miR-152	ROHU_034057	-5.94192	1.65405
ipu-miR-7562	ROHU_034057	-5.62872	1.65405
oni-miR-10798	ROHU_034057	-6.3186	1.65405
oni-miR-10805	ROHU_034057	3.40177	1.65405
ssa-miR-142a-3p	ROHU_034057	-2.43864	1.65405
pol-miR-203-5p	ROHU_015044	-5.43009	1.65968
dre-miR-152	ROHU_023268	-5.94192	1.69812
tni-let-7i	ROHU_023268	-6.73632	1.69812
dre-miR-725-3p	ROHU_005544	-5.65251	1.74665
dre-miR-725-3p	ROHU_006450	-5.65251	1.81635
ipu-miR-7562	ROHU_006450	-5.62872	1.81635
oni-miR-10805	ROHU_006450	3.40177	1.81635
dre-miR-152	ROHU_004862	-5.94192	1.96213
hhi-miR-7793	ROHU_004410	-2.46956	1.97145
ipu-miR-7562	ROHU_004410	-5.62872	1.97145
oni-miR-10805	ROHU_004410	3.40177	1.97145
ssa-miR-139-5p	ROHU_004410	-5.84386	1.97145
ssa-miR-193-3p	ROHU_004410	3.37896	1.97145
oni-miR-10805	ROHU_022887	3.40177	2.00148
dre-miR-152	ROHU_005490	-5.94192	2.07445
dre-miR-725-3p	ROHU_005490	-5.65251	2.07445
oni-miR-10798	ROHU_005490	-6.3186	2.07445
oni-miR-10805	ROHU_005490	3.40177	2.07445
ssa-miR-139-5p	ROHU_005490	-5.84386	2.07445
ssa-miR-142a-3p	ROHU_005490	-2.43864	2.07445
tni-miR-17	ROHU_005490	1.65096	2.07445
ipu-miR-7562	ROHU_013266	-5.62872	2.08057
ssa-miR-193-3p	ROHU_013266	3.37896	2.08057
ssa-miR-193-3p	ROHU_020742	3.37896	2.12026
ssa-miR-7132a-3p	ROHU_020742	-5.45297	2.12026
ssa-miR-193-3p	ROHU_011892	3.37896	2.28195
dre-miR-725-3p	ROHU_004727	-5.65251	2.29792
oni-miR-10798	ROHU_004727	-6.3186	2.29792
tni-miR-17	ROHU_004727	1.65096	2.29792
ipu-miR-7562	ROHU_020046	-5.62872	2.31556
oni-miR-10798	ROHU_020046	-6.3186	2.31556
oni-miR-10805	ROHU_020046	3.40177	2.31556
tni-miR-17	ROHU_020046	1.65096	2.31556
dre-miR-152	ROHU_024455	-5.94192	2.39255
oni-miR-10798	ROHU_024455	-6.3186	2.39255
oni-miR-10805	ROHU_024455	3.40177	2.39255
ssa-miR-142a-3p	ROHU_024455	-2.43864	2.39255
ssa-miR-193-3p	ROHU_024455	3.37896	2.39255
ssa-miR-7132a-3p	ROHU_024455	-5.45297	2.39255
ssa-miR-142a-3p	ROHU_004070	-2.43864	2.39611
tni-miR-17	ROHU_004070	1.65096	2.39611
dre-miR-725-3p	ROHU_017149	-5.65251	2.41899
oni-miR-10798	ROHU_017149	-6.3186	2.41899
oni-miR-10805	ROHU_017149	3.40177	2.41899
tni-let-7i	ROHU_020476	-6.73632	2.43884
ipu-miR-7562	ROHU_029005	-5.62872	2.77669
dre-miR-152	ROHU_010113	-5.94192	2.82125
tni-let-7i	ROHU_009628	-6.73632	2.84688
ssa-miR-139-5p	ROHU_022162	-5.84386	2.95063
dre-miR-725-3p	ROHU_032379	-5.65251	2.97991
ipu-miR-7562	ROHU_032379	-5.62872	2.97991
oni-miR-10798	ROHU_032379	-6.3186	2.97991
oni-miR-10805	ROHU_032379	3.40177	2.97991
ssa-miR-193-3p	ROHU_032379	3.37896	2.97991
ssa-miR-7132a-3p	ROHU_032379	-5.45297	2.97991
tni-miR-17	ROHU_032379	1.65096	2.97991
pol-miR-203-5p	ROHU_028070	-5.43009	3.2451
dre-miR-725-3p	ROHU_025658	-5.65251	3.35001
ipu-miR-7562	ROHU_025658	-5.62872	3.35001
oni-miR-10805	ROHU_025658	3.40177	3.35001
ssa-miR-142a-3p	ROHU_025658	-2.43864	3.35001
ipu-miR-7562	ROHU_008991	-5.62872	3.35504
oni-miR-10798	ROHU_008991	-6.3186	3.35504
oni-miR-10805	ROHU_008991	3.40177	3.35504
pol-miR-203-5p	ROHU_008991	-5.43009	3.35504
ipu-miR-7562	ROHU_007636	-5.62872	3.59705
oni-miR-10798	ROHU_007636	-6.3186	3.59705
oni-miR-10805	ROHU_007636	3.40177	3.59705
dre-miR-725-3p	ROHU_024077	-5.65251	3.60466
oni-miR-10798	ROHU_024077	-6.3186	3.60466
oni-miR-10805	ROHU_024077	3.40177	3.60466
ipu-miR-7562	ROHU_021293	-5.62872	3.68866
oni-miR-10798	ROHU_021293	-6.3186	3.68866
ssa-miR-193-3p	ROHU_021293	3.37896	3.68866
ssa-miR-7132a-3p	ROHU_021293	-5.45297	3.68866
oni-miR-10798	ROHU_027742	-6.3186	3.82467
dre-miR-725-3p	ROHU_006039	-5.65251	3.97571
ipu-miR-7562	ROHU_006039	-5.62872	3.97571
oni-miR-10805	ROHU_006039	3.40177	3.97571
ssa-miR-142a-3p	ROHU_006039	-2.43864	3.97571
ssa-miR-193-3p	ROHU_006039	3.37896	3.97571
ssa-miR-7132a-3p	ROHU_006039	-5.45297	3.97571
ssa-miR-142a-3p	ROHU_021599	-2.43864	3.97671
ssa-miR-142a-3p	ROHU_004071	-2.43864	4.07201
ipu-miR-7562	ROHU_006822	-5.62872	4.07628
dre-miR-152	ROHU_032481	-5.94192	4.11558
dre-miR-725-3p	ROHU_032481	-5.65251	4.11558
ipu-miR-7562	ROHU_032481	-5.62872	4.11558
oni-miR-10798	ROHU_032481	-6.3186	4.11558
oni-miR-10805	ROHU_032481	3.40177	4.11558
pol-miR-203-5p	ROHU_032481	-5.43009	4.11558
ssa-miR-142a-3p	ROHU_032481	-2.43864	4.11558
ssa-miR-193-3p	ROHU_032481	3.37896	4.11558
tni-let-7i	ROHU_032481	-6.73632	4.11558
tni-miR-17	ROHU_032481	1.65096	4.11558
pol-miR-203-5p	ROHU_019379	-5.43009	4.32509
ssa-miR-7132a-3p	ROHU_019379	-5.45297	4.32509
dre-miR-725-3p	ROHU_028111	-5.65251	4.47026
ssa-miR-193-3p	ROHU_028111	3.37896	4.47026
ipu-miR-7562	ROHU_005382	-5.62872	4.62406
oni-miR-10798	ROHU_005382	-6.3186	4.62406
ssa-miR-142a-3p	ROHU_005382	-2.43864	4.62406
ssa-miR-193-3p	ROHU_005382	3.37896	4.62406
tni-miR-17	ROHU_011472	1.65096	4.68882
hhi-miR-7793	ROHU_033696	-2.46956	4.90668
ssa-miR-142a-3p	ROHU_009294	-2.43864	4.9703
ssa-miR-193-3p	ROHU_009294	3.37896	4.9703
dre-miR-725-3p	ROHU_027395	-5.65251	5.43402
ssa-miR-7132a-3p	ROHU_027395	-5.45297	5.43402
ipu-miR-7562	ROHU_027368	-5.62872	5.64879
dre-miR-725-5p	ROHU_034807	-5.62872	5.68175
oni-miR-10805	ROHU_034807	3.40177	5.68175
ssa-miR-142a-3p	ROHU_034807	-2.43864	5.68175
dre-miR-725-3p	ROHU_022879	-5.65251	5.74941
ipu-miR-7562	ROHU_004011	-5.62872	5.74941
pol-miR-203-5p	ROHU_022879	-5.43009	5.74941
ssa-miR-139-5p	ROHU_027110	-5.84386	5.74941
ssa-miR-139-5p	ROHU_004011	-5.84386	5.74941
ssa-miR-142a-3p	ROHU_022879	-2.43864	5.74941
ssa-miR-142a-3p	ROHU_004011	-2.43864	5.74941
ssa-miR-7132a-3p	ROHU_004011	-5.45297	5.74941
tni-miR-17	ROHU_004011	1.65096	5.74941
dre-miR-152	ROHU_017528	-5.94192	5.77549
ssa-miR-142a-3p	ROHU_017528	-2.43864	5.77549
dre-miR-152	ROHU_012710	-5.94192	5.81442
dre-miR-152	ROHU_016491	-5.94192	5.93716
dre-miR-725-3p	ROHU_034833	-5.65251	5.93716
ipu-miR-7562	ROHU_034833	-5.62872	5.93716
oni-miR-10805	ROHU_006661	3.40177	5.93716
ssa-miR-142a-3p	ROHU_006661	-2.43864	5.93716
ssa-miR-193-3p	ROHU_034833	3.37896	5.93716
dre-miR-725-3p	ROHU_008534	-5.65251	5.963
oni-miR-10798	ROHU_008534	-6.3186	5.963
ssa-miR-142a-3p	ROHU_000528	-2.43864	5.963
ssa-miR-142a-3p	ROHU_008534	-2.43864	5.963
dre-miR-725-3p	ROHU_013739	-5.65251	6.01927
oni-miR-10798	ROHU_013739	-6.3186	6.01927
oni-miR-10805	ROHU_013739	3.40177	6.01927
ssa-miR-142a-3p	ROHU_013739	-2.43864	6.01927
ssa-miR-193-3p	ROHU_021304	3.37896	6.09635
oni-miR-10798	ROHU_004741	-6.3186	6.14903
oni-miR-10798	ROHU_008156	-6.3186	6.14903
oni-miR-10805	ROHU_008156	3.40177	6.14903
ssa-miR-139-5p	ROHU_034223	-5.84386	6.14903
ssa-miR-142a-3p	ROHU_008156	-2.43864	6.14903
ssa-miR-193-3p	ROHU_008156	3.37896	6.14903
tni-miR-17	ROHU_008156	1.65096	6.14903
ipu-miR-7562	ROHU_008286	-5.62872	6.1751
oni-miR-10805	ROHU_008286	3.40177	6.1751
tni-let-7i	ROHU_008286	-6.73632	6.1751
dre-miR-725-5p	ROHU_036169	-5.62872	6.19859
ipu-miR-7562	ROHU_036169	-5.62872	6.19859
oni-miR-10798	ROHU_036169	-6.3186	6.19859
oni-miR-10805	ROHU_036169	3.40177	6.19859
ssa-miR-142a-3p	ROHU_036169	-2.43864	6.19859
ssa-miR-193-3p	ROHU_036169	3.37896	6.19859
ssa-miR-7132a-3p	ROHU_036169	-5.45297	6.19859
dre-miR-725-3p	ROHU_000799	-5.65251	6.20069
ipu-miR-7562	ROHU_003659	-5.62872	6.20069
oni-miR-10805	ROHU_000799	3.40177	6.20069
pol-miR-203-5p	ROHU_003659	-5.43009	6.20069
dre-miR-152	ROHU_021305	-5.94192	6.22254
ipu-miR-7562	ROHU_021305	-5.62872	6.22254
ipu-miR-7562	ROHU_032948	-5.62872	6.26599
oni-miR-10805	ROHU_032948	3.40177	6.26599
tni-let-7i	ROHU_032948	-6.73632	6.26599
dre-miR-152	ROHU_011633	-5.94192	6.28978
dre-miR-725-3p	ROHU_011633	-5.65251	6.28978
oni-miR-10798	ROHU_011633	-6.3186	6.28978
ssa-miR-142a-3p	ROHU_011633	-2.43864	6.28978
ssa-miR-193-3p	ROHU_011633	3.37896	6.28978
ssa-miR-193-3p	ROHU_019626	3.37896	6.28978
dre-miR-725-3p	ROHU_003817	-5.65251	6.34385
oni-miR-10805	ROHU_003817	3.40177	6.34385
oni-miR-10805	ROHU_010800	3.40177	6.42354
pol-miR-203-5p	ROHU_010800	-5.43009	6.42354
ssa-miR-142a-3p	ROHU_010800	-2.43864	6.42354
dre-miR-725-3p	ROHU_003877	-5.65251	6.55744
oni-miR-10798	ROHU_003877	-6.3186	6.55744
pol-miR-203-5p	ROHU_003877	-5.43009	6.55744
ipu-miR-7562	ROHU_020044	-5.62872	6.58405
oni-miR-10798	ROHU_020044	-6.3186	6.58405
dre-miR-152	ROHU_013527	-5.94192	7.17284
oni-miR-10805	ROHU_013527	3.40177	7.17284
ssa-miR-7132a-3p	ROHU_013527	-5.45297	7.17284
dre-miR-725-3p	ROHU_025765	-5.65251	7.93519
oni-miR-10805	ROHU_025765	3.40177	7.93519
pol-miR-203-5p	ROHU_025765	-5.43009	7.93519
ssa-miR-142a-3p	ROHU_025765	-2.43864	7.93519
hhi-miR-7793	ROHU_035624	-2.46956	8.0127
ipu-miR-7562	ROHU_035624	-5.62872	8.0127
oni-miR-10798	ROHU_035624	-6.3186	8.0127
ssa-miR-142a-3p	ROHU_035624	-2.43864	8.0127
ssa-miR-7132a-3p	ROHU_035624	-5.45297	8.0127
ipu-miR-7562	ROHU_006959	-5.62872	8.57006
tni-miR-17	ROHU_006959	1.65096	8.57006
dre-miR-725-3p	ROHU_003603	-5.65251	8.61493
oni-miR-10805	ROHU_003603	3.40177	8.61493
ssa-miR-142a-3p	ROHU_003603	-2.43864	8.61493
ssa-miR-193-3p	ROHU_003603	3.37896	8.61493
tni-miR-17	ROHU_028589	1.65096	9.76188

## Sheet: 4 ppt
Supplementary table S5. Complete list of miRNA targeted mRNAs along with their log2 fold change values in 4ppt treatment group
miRNA	ROHU_id	miRNA log2 fold change	mRNA log2 fold change
oni-miR-10966	ROHU_025814	-1.14091	-23.9331
oni-miR-10547c	ROHU_030432	-5.759	-10.9558
oni-miR-10690	ROHU_030432	-7.66848	-10.9558
oni-miR-10902	ROHU_030432	-2.25275	-10.9558
oni-miR-10926	ROHU_030432	-4.70827	-10.9558
oni-miR-449b-5p	ROHU_030432	5.28386	-10.9558
ssa-miR-142a-3p	ROHU_030432	2.89821	-10.9558
ssa-miR-27a-5p	ROHU_030432	4.09961	-10.9558
oni-miR-10582	ROHU_008996	-2.74164	-9.40763
oni-miR-10690	ROHU_008996	-7.66848	-9.40763
dre-miR-181b-3-3p	ROHU_025264	0.999408	-9.31733
oni-miR-10547c	ROHU_025264	-5.759	-9.31733
oni-miR-10926	ROHU_025264	-4.70827	-9.31733
oni-miR-10966	ROHU_025264	-1.14091	-9.31733
oni-miR-449b-5p	ROHU_025264	5.28386	-9.31733
dre-miR-181b-3-3p	ROHU_002092	0.999408	-9.11646
dre-miR-732	ROHU_002092	-24.0789	-9.11646
oni-miR-10547c	ROHU_002092	-5.759	-9.11646
oni-miR-10815	ROHU_002092	-4.0835	-9.11646
oni-miR-10926	ROHU_002092	-4.70827	-9.11646
oni-miR-10926	ROHU_021330	-4.70827	-8.39659
dre-miR-181b-3-3p	ROHU_030030	0.999408	-8.32308
oni-miR-10902	ROHU_030030	-2.25275	-8.32308
dre-miR-7132-5p	ROHU_027665	-2.14075	-8.02546
ssa-miR-142a-3p	ROHU_027665	2.89821	-8.02546
ssa-miR-20b-3p	ROHU_027665	3.35378	-8.02546
dre-miR-732	ROHU_002391	-24.0789	-7.97712
dre-miR-181b-3-3p	ROHU_012373	0.999408	-7.74142
oni-miR-10547c	ROHU_024672	-5.759	-7.50725
oni-miR-10582	ROHU_024672	-2.74164	-7.50725
ssa-miR-142a-3p	ROHU_024672	2.89821	-7.50725
ssa-miR-20b-3p	ROHU_024672	3.35378	-7.50725
ssa-miR-27a-5p	ROHU_024672	4.09961	-7.50725
dre-miR-152	ROHU_013817	-3.93683	-7.41024
oni-miR-10902	ROHU_013817	-2.25275	-7.41024
oni-miR-449b-5p	ROHU_013817	5.28386	-7.41024
dre-miR-732	ROHU_008636	-24.0789	-7.26608
ssa-miR-20b-3p	ROHU_008636	3.35378	-7.26608
oni-miR-10582	ROHU_009328	-2.74164	-7.19017
ssa-miR-20b-3p	ROHU_002045	3.35378	-7.03646
oni-miR-10547c	ROHU_025544	-5.759	-7.01394
oni-miR-10926	ROHU_025544	-4.70827	-7.01394
ssa-miR-20b-3p	ROHU_025544	3.35378	-7.01394
dre-miR-152	ROHU_025997	-3.93683	-6.93587
oni-miR-449b-5p	ROHU_025997	5.28386	-6.93587
dre-miR-152	ROHU_003919	-3.93683	-6.90783
ssa-miR-27a-5p	ROHU_003919	4.09961	-6.90783
oni-miR-10902	ROHU_019943	-2.25275	-6.84323
oni-miR-10926	ROHU_019943	-4.70827	-6.84323
oni-miR-449b-5p	ROHU_019943	5.28386	-6.84323
ssa-miR-27a-5p	ROHU_019943	4.09961	-6.84323
oni-miR-10547c	ROHU_030952	-5.759	-6.83011
ssa-miR-20b-3p	ROHU_030952	3.35378	-6.83011
dre-miR-152	ROHU_020944	-3.93683	-6.74446
dre-miR-181b-3-3p	ROHU_020944	0.999408	-6.74446
oni-miR-10966	ROHU_020944	-1.14091	-6.74446
oni-miR-10926	ROHU_034676	-4.70827	-6.66851
oni-miR-10966	ROHU_034676	-1.14091	-6.66851
oni-miR-449b-5p	ROHU_034676	5.28386	-6.66851
oni-miR-10582	ROHU_000566	-2.74164	-6.64419
oni-miR-10815	ROHU_000566	-4.0835	-6.64419
oni-miR-449b-5p	ROHU_000566	5.28386	-6.64419
oni-miR-449b-5p	ROHU_007143	5.28386	-6.5659
dre-miR-732	ROHU_003916	-24.0789	-6.54654
oni-miR-10926	ROHU_003916	-4.70827	-6.54654
oni-miR-10966	ROHU_003916	-1.14091	-6.54654
ssa-miR-142a-3p	ROHU_003916	2.89821	-6.54654
ssa-miR-20b-3p	ROHU_008732	3.35378	-6.53064
dre-miR-732	ROHU_010954	-24.0789	-6.38171
oni-miR-10966	ROHU_024870	-1.14091	-6.37759
dre-miR-152	ROHU_008885	-3.93683	-6.29495
dre-miR-181b-3-3p	ROHU_024527	0.999408	-6.28668
oni-miR-10547c	ROHU_024527	-5.759	-6.28668
oni-miR-10582	ROHU_024527	-2.74164	-6.28668
dre-miR-152	ROHU_023857	-3.93683	-6.28238
dre-miR-181b-3-3p	ROHU_023857	0.999408	-6.28238
dre-miR-451	ROHU_023857	-2.51309	-6.28238
dre-miR-7132-5p	ROHU_023857	-2.14075	-6.28238
dre-miR-732	ROHU_031355	-24.0789	-6.28238
oni-miR-10690	ROHU_031355	-7.66848	-6.28238
ssa-miR-142a-3p	ROHU_031355	2.89821	-6.28238
oni-miR-10690	ROHU_035774	-7.66848	-6.24437
oni-miR-10966	ROHU_035774	-1.14091	-6.24437
ssa-miR-142a-3p	ROHU_035774	2.89821	-6.24437
oni-miR-449b-5p	ROHU_006252	5.28386	-6.18915
ssa-miR-20b-3p	ROHU_006252	3.35378	-6.18915
oni-miR-10902	ROHU_000501	-2.25275	-6.18209
dre-miR-152	ROHU_020010	-3.93683	-6.15618
dre-miR-451	ROHU_020010	-2.51309	-6.15618
oni-miR-10547c	ROHU_020010	-5.759	-6.15618
oni-miR-10582	ROHU_020010	-2.74164	-6.15618
ssa-miR-142a-3p	ROHU_020010	2.89821	-6.15618
ssa-miR-20b-3p	ROHU_020010	3.35378	-6.15618
dre-miR-732	ROHU_009846	-24.0789	-6.14386
oni-miR-10547c	ROHU_009846	-5.759	-6.14386
oni-miR-10582	ROHU_009846	-2.74164	-6.14386
ssa-miR-20b-3p	ROHU_009846	3.35378	-6.14386
dre-miR-152	ROHU_032696	-3.93683	-6.11301
oni-miR-10966	ROHU_019346	-1.14091	-6.11301
dre-miR-181b-3-3p	ROHU_009670	0.999408	-6.09254
dre-miR-732	ROHU_009670	-24.0789	-6.09254
oni-miR-10690	ROHU_009670	-7.66848	-6.09254
oni-miR-10902	ROHU_009670	-2.25275	-6.09254
ssa-miR-142a-3p	ROHU_009670	2.89821	-6.09254
ssa-miR-20b-3p	ROHU_009670	3.35378	-6.09254
oni-miR-10547c	ROHU_033641	-5.759	-6.08949
oni-miR-10926	ROHU_033641	-4.70827	-6.08949
ssa-miR-20b-3p	ROHU_033641	3.35378	-6.08949
oni-miR-449b-5p	ROHU_020477	5.28386	-6.08626
dre-miR-181b-3-3p	ROHU_006317	0.999408	-5.98245
dre-miR-152	ROHU_025265	-3.93683	-5.94516
dre-miR-7132-5p	ROHU_033613	-2.14075	-5.9228
dre-miR-732	ROHU_033613	-24.0789	-5.9228
oni-miR-10547c	ROHU_022678	-5.759	-5.9228
oni-miR-10582	ROHU_033613	-2.74164	-5.9228
oni-miR-449b-5p	ROHU_010718	5.28386	-5.8533
ssa-miR-142a-3p	ROHU_010718	2.89821	-5.8533
dre-miR-732	ROHU_021448	-24.0789	-5.82684
dre-miR-181b-3-3p	ROHU_001886	0.999408	-5.63843
oni-miR-10902	ROHU_012713	-2.25275	-5.63843
oni-miR-449b-5p	ROHU_001886	5.28386	-5.63843
dre-miR-181b-3-3p	ROHU_021719	0.999408	-5.58824
oni-miR-10582	ROHU_020364	-2.74164	-5.58824
oni-miR-10926	ROHU_021719	-4.70827	-5.58824
oni-miR-449b-5p	ROHU_021719	5.28386	-5.58824
ssa-miR-20b-3p	ROHU_021719	3.35378	-5.58824
dre-miR-181b-3-3p	ROHU_004071	0.999408	-5.51636
oni-miR-10926	ROHU_004071	-4.70827	-5.51636
oni-miR-10966	ROHU_004071	-1.14091	-5.51636
ssa-miR-142a-3p	ROHU_004071	2.89821	-5.51636
dre-miR-732	ROHU_023401	-24.0789	-5.08433
oni-miR-10902	ROHU_023401	-2.25275	-5.08433
dre-miR-181b-3-3p	ROHU_030031	0.999408	-5.02833
dre-miR-732	ROHU_030031	-24.0789	-5.02833
dre-miR-181b-3-3p	ROHU_013067	0.999408	-4.88615
oni-miR-10902	ROHU_013067	-2.25275	-4.88615
ssa-miR-142a-3p	ROHU_013067	2.89821	-4.88615
ssa-miR-20b-3p	ROHU_013067	3.35378	-4.88615
oni-miR-10690	ROHU_004789	-7.66848	-4.86128
ssa-miR-142a-3p	ROHU_004789	2.89821	-4.86128
dre-miR-181b-3-3p	ROHU_019154	0.999408	-4.8346
oni-miR-10547c	ROHU_019154	-5.759	-4.8346
oni-miR-10902	ROHU_019154	-2.25275	-4.8346
dre-miR-152	ROHU_023349	-3.93683	-4.81319
ssa-miR-20b-3p	ROHU_023349	3.35378	-4.81319
dre-miR-181b-3-3p	ROHU_006407	0.999408	-4.68496
oni-miR-10547c	ROHU_006407	-5.759	-4.68496
oni-miR-10926	ROHU_006407	-4.70827	-4.68496
ssa-miR-20b-3p	ROHU_006407	3.35378	-4.68496
dre-miR-152	ROHU_033368	-3.93683	-4.61126
dre-miR-181b-3-3p	ROHU_033368	0.999408	-4.61126
oni-miR-10902	ROHU_033368	-2.25275	-4.61126
ssa-miR-20b-3p	ROHU_033368	3.35378	-4.61126
ssa-miR-142a-3p	ROHU_026935	2.89821	-4.53765
dre-miR-181b-3-3p	ROHU_005893	0.999408	-4.47579
dre-miR-7132-5p	ROHU_005893	-2.14075	-4.47579
ssa-miR-142a-3p	ROHU_029675	2.89821	-4.46551
oni-miR-10815	ROHU_036102	-4.0835	-4.46475
oni-miR-10926	ROHU_036102	-4.70827	-4.46475
oni-miR-449b-5p	ROHU_036102	5.28386	-4.46475
dre-miR-152	ROHU_027358	-3.93683	-4.28843
dre-miR-451	ROHU_027358	-2.51309	-4.28843
dre-miR-732	ROHU_027358	-24.0789	-4.28843
oni-miR-10582	ROHU_027358	-2.74164	-4.28843
oni-miR-10902	ROHU_027358	-2.25275	-4.28843
oni-miR-10966	ROHU_027358	-1.14091	-4.28843
oni-miR-449b-5p	ROHU_027358	5.28386	-4.28843
ssa-miR-142a-3p	ROHU_027358	2.89821	-4.28843
ssa-miR-20b-3p	ROHU_027358	3.35378	-4.28843
ssa-miR-27a-5p	ROHU_027358	4.09961	-4.28843
oni-miR-10926	ROHU_022363	-4.70827	-4.26894
dre-miR-152	ROHU_004595	-3.93683	-4.19598
ssa-miR-142a-3p	ROHU_004595	2.89821	-4.19598
dre-miR-181b-3-3p	ROHU_029480	0.999408	-4.07289
oni-miR-10966	ROHU_029480	-1.14091	-4.07289
dre-miR-152	ROHU_021555	-3.93683	-3.93499
oni-miR-10926	ROHU_021555	-4.70827	-3.93499
oni-miR-449b-5p	ROHU_021555	5.28386	-3.93499
ssa-miR-20b-3p	ROHU_021555	3.35378	-3.93499
dre-miR-152	ROHU_031223	-3.93683	-3.93192
oni-miR-10547c	ROHU_031223	-5.759	-3.93192
oni-miR-10902	ROHU_031223	-2.25275	-3.93192
oni-miR-10966	ROHU_031223	-1.14091	-3.93192
ssa-miR-20b-3p	ROHU_031223	3.35378	-3.93192
dre-miR-181b-3-3p	ROHU_030294	0.999408	-3.85894
dre-miR-732	ROHU_030294	-24.0789	-3.85894
oni-miR-10902	ROHU_030294	-2.25275	-3.85894
oni-miR-10926	ROHU_030294	-4.70827	-3.85894
oni-miR-10902	ROHU_006300	-2.25275	-3.76778
oni-miR-449b-5p	ROHU_006300	5.28386	-3.76778
dre-miR-732	ROHU_007065	-24.0789	-3.70681
oni-miR-10547c	ROHU_007065	-5.759	-3.70681
oni-miR-10902	ROHU_007065	-2.25275	-3.70681
oni-miR-10966	ROHU_007065	-1.14091	-3.70681
ssa-miR-142a-3p	ROHU_007065	2.89821	-3.70681
ssa-miR-20b-3p	ROHU_007065	3.35378	-3.70681
dre-miR-732	ROHU_004267	-24.0789	-3.63543
oni-miR-449b-5p	ROHU_004267	5.28386	-3.63543
dre-miR-152	ROHU_019455	-3.93683	-3.60203
dre-miR-7132-5p	ROHU_019455	-2.14075	-3.60203
oni-miR-10902	ROHU_019455	-2.25275	-3.60203
oni-miR-449b-5p	ROHU_019455	5.28386	-3.60203
dre-miR-181b-3-3p	ROHU_034683	0.999408	-3.56321
dre-miR-7132-5p	ROHU_034683	-2.14075	-3.56321
dre-miR-181b-3-3p	ROHU_035447	0.999408	-3.54735
oni-miR-10547c	ROHU_035447	-5.759	-3.54735
oni-miR-10926	ROHU_035447	-4.70827	-3.54735
oni-miR-10966	ROHU_035447	-1.14091	-3.54735
oni-miR-449b-5p	ROHU_035447	5.28386	-3.54735
ssa-miR-142a-3p	ROHU_035447	2.89821	-3.54735
oni-miR-10902	ROHU_014397	-2.25275	-3.49891
oni-miR-10966	ROHU_014397	-1.14091	-3.49891
ssa-miR-142a-3p	ROHU_014397	2.89821	-3.49891
ssa-miR-20b-3p	ROHU_014397	3.35378	-3.49891
oni-miR-449b-5p	ROHU_014289	5.28386	-3.47645
dre-miR-7132-5p	ROHU_016923	-2.14075	-3.36137
oni-miR-10582	ROHU_016923	-2.74164	-3.36137
oni-miR-10926	ROHU_028071	-4.70827	-3.34506
oni-miR-10966	ROHU_028071	-1.14091	-3.34506
dre-miR-152	ROHU_000035	-3.93683	-3.33331
dre-miR-7132-5p	ROHU_000035	-2.14075	-3.33331
oni-miR-449b-5p	ROHU_000035	5.28386	-3.33331
oni-miR-10547c	ROHU_030054	-5.759	-3.26638
dre-miR-181b-3-3p	ROHU_025336	0.999408	-3.24707
dre-miR-732	ROHU_025336	-24.0789	-3.24707
dre-miR-181b-3-3p	ROHU_015037	0.999408	-3.24236
dre-miR-7132-5p	ROHU_015037	-2.14075	-3.24236
dre-miR-732	ROHU_015037	-24.0789	-3.24236
oni-miR-10547c	ROHU_015037	-5.759	-3.24236
oni-miR-10582	ROHU_015037	-2.74164	-3.24236
oni-miR-10815	ROHU_015037	-4.0835	-3.24236
oni-miR-10902	ROHU_015037	-2.25275	-3.24236
oni-miR-10926	ROHU_015037	-4.70827	-3.24236
oni-miR-10966	ROHU_015037	-1.14091	-3.24236
ssa-miR-142a-3p	ROHU_015037	2.89821	-3.24236
ssa-miR-20b-3p	ROHU_015037	3.35378	-3.24236
ssa-miR-20b-3p	ROHU_017926	3.35378	-3.17213
dre-miR-7132-5p	ROHU_008122	-2.14075	-3.15276
oni-miR-10690	ROHU_008122	-7.66848	-3.15276
oni-miR-10966	ROHU_008122	-1.14091	-3.15276
ssa-miR-20b-3p	ROHU_008122	3.35378	-3.15276
ssa-miR-142a-3p	ROHU_029848	2.89821	-3.14557
ssa-miR-20b-3p	ROHU_029848	3.35378	-3.14557
oni-miR-10926	ROHU_020476	-4.70827	-3.1263
ssa-miR-20b-3p	ROHU_020476	3.35378	-3.1263
dre-miR-152	ROHU_028925	-3.93683	-3.04568
dre-miR-7132-5p	ROHU_028925	-2.14075	-3.04568
dre-miR-732	ROHU_028925	-24.0789	-3.04568
oni-miR-10547c	ROHU_028925	-5.759	-3.04568
oni-miR-10582	ROHU_028925	-2.74164	-3.04568
oni-miR-10902	ROHU_028925	-2.25275	-3.04568
oni-miR-10966	ROHU_028925	-1.14091	-3.04568
ssa-miR-20b-3p	ROHU_028925	3.35378	-3.04568
dre-miR-181b-3-3p	ROHU_011064	0.999408	-2.97858
dre-miR-152	ROHU_005492	-3.93683	-2.92561
dre-miR-181b-3-3p	ROHU_005492	0.999408	-2.92561
oni-miR-10582	ROHU_005492	-2.74164	-2.92561
oni-miR-10690	ROHU_005492	-7.66848	-2.92561
oni-miR-10902	ROHU_005492	-2.25275	-2.92561
oni-miR-10966	ROHU_005492	-1.14091	-2.92561
ssa-miR-142a-3p	ROHU_005492	2.89821	-2.92561
dre-miR-152	ROHU_036747	-3.93683	-2.8856
dre-miR-181b-3-3p	ROHU_036747	0.999408	-2.8856
oni-miR-10547c	ROHU_036747	-5.759	-2.8856
oni-miR-10690	ROHU_036747	-7.66848	-2.8856
oni-miR-10902	ROHU_036747	-2.25275	-2.8856
oni-miR-10926	ROHU_036747	-4.70827	-2.8856
ssa-miR-142a-3p	ROHU_036747	2.89821	-2.8856
ssa-miR-20b-3p	ROHU_036747	3.35378	-2.8856
dre-miR-152	ROHU_001704	-3.93683	-2.75274
dre-miR-181b-3-3p	ROHU_001704	0.999408	-2.75274
oni-miR-10690	ROHU_001704	-7.66848	-2.75274
oni-miR-10966	ROHU_001704	-1.14091	-2.75274
ssa-miR-20b-3p	ROHU_001704	3.35378	-2.75274
dre-miR-181b-3-3p	ROHU_004961	0.999408	-2.4935
dre-miR-181b-3-3p	ROHU_027161	0.999408	-2.48616
oni-miR-10902	ROHU_027161	-2.25275	-2.48616
oni-miR-10926	ROHU_027161	-4.70827	-2.48616
oni-miR-10582	ROHU_005417	-2.74164	-2.48169
ssa-miR-20b-3p	ROHU_005417	3.35378	-2.48169
dre-miR-152	ROHU_006351	-3.93683	-2.43645
dre-miR-181b-3-3p	ROHU_006351	0.999408	-2.43645
oni-miR-10547c	ROHU_006351	-5.759	-2.43645
oni-miR-10902	ROHU_006351	-2.25275	-2.43645
oni-miR-10966	ROHU_006351	-1.14091	-2.43645
oni-miR-449b-5p	ROHU_006351	5.28386	-2.43645
ssa-miR-20b-3p	ROHU_006351	3.35378	-2.43645
dre-miR-181b-3-3p	ROHU_004072	0.999408	-2.42273
oni-miR-10547c	ROHU_004072	-5.759	-2.42273
oni-miR-10966	ROHU_004072	-1.14091	-2.42273
dre-miR-181b-3-3p	ROHU_016110	0.999408	-2.32781
dre-miR-7132-5p	ROHU_016110	-2.14075	-2.32781
ssa-miR-142a-3p	ROHU_016110	2.89821	-2.32781
dre-miR-181b-3-3p	ROHU_010834	0.999408	-2.29156
dre-miR-732	ROHU_014952	-24.0789	-2.29002
oni-miR-10547c	ROHU_014952	-5.759	-2.29002
oni-miR-10690	ROHU_014952	-7.66848	-2.29002
oni-miR-10902	ROHU_014952	-2.25275	-2.29002
oni-miR-449b-5p	ROHU_014952	5.28386	-2.29002
ssa-miR-142a-3p	ROHU_014952	2.89821	-2.29002
ssa-miR-20b-3p	ROHU_014952	3.35378	-2.29002
dre-miR-181b-3-3p	ROHU_015728	0.999408	-2.28902
dre-miR-7132-5p	ROHU_015728	-2.14075	-2.28902
oni-miR-10815	ROHU_015728	-4.0835	-2.28902
dre-miR-732	ROHU_024076	-24.0789	-2.23603
dre-miR-152	ROHU_016858	-3.93683	-2.21458
oni-miR-10926	ROHU_016858	-4.70827	-2.21458
dre-miR-732	ROHU_015522	-24.0789	-2.17859
oni-miR-10815	ROHU_015522	-4.0835	-2.17859
oni-miR-10926	ROHU_015522	-4.70827	-2.17859
ssa-miR-142a-3p	ROHU_015522	2.89821	-2.17859
ssa-miR-20b-3p	ROHU_015522	3.35378	-2.17859
dre-miR-7132-5p	ROHU_024449	-2.14075	-2.17479
oni-miR-10902	ROHU_024449	-2.25275	-2.17479
ssa-miR-20b-3p	ROHU_024449	3.35378	-2.17479
dre-miR-181b-3-3p	ROHU_003969	0.999408	-2.04555
ssa-miR-142a-3p	ROHU_003969	2.89821	-2.04555
ssa-miR-20b-3p	ROHU_003969	3.35378	-2.04555
oni-miR-10582	ROHU_026862	-2.74164	-2.02277
oni-miR-449b-5p	ROHU_026862	5.28386	-2.02277
ssa-miR-27a-5p	ROHU_025164	4.09961	-2.01924
dre-miR-732	ROHU_017009	-24.0789	-2.01369
oni-miR-10926	ROHU_017009	-4.70827	-2.01369
ssa-miR-20b-3p	ROHU_017009	3.35378	-2.01369
ssa-miR-20b-3p	ROHU_035737	3.35378	-1.97544
oni-miR-10547c	ROHU_003788	-5.759	-1.95911
oni-miR-10690	ROHU_003788	-7.66848	-1.95911
oni-miR-449b-5p	ROHU_003788	5.28386	-1.95911
ssa-miR-20b-3p	ROHU_018884	3.35378	-1.91618
oni-miR-10582	ROHU_030692	-2.74164	-1.84457
ssa-miR-142a-3p	ROHU_030692	2.89821	-1.84457
ssa-miR-27a-5p	ROHU_030692	4.09961	-1.84457
oni-miR-10926	ROHU_004769	-4.70827	-1.83383
ssa-miR-142a-3p	ROHU_004769	2.89821	-1.83383
dre-miR-7132-5p	ROHU_008312	-2.14075	-1.80863
ssa-miR-20b-3p	ROHU_014815	3.35378	-1.80692
dre-miR-152	ROHU_016619	-3.93683	-1.783
oni-miR-10582	ROHU_013106	-2.74164	-1.75583
dre-miR-732	ROHU_030893	-24.0789	-1.75468
dre-miR-732	ROHU_005808	-24.0789	-1.74183
oni-miR-10547c	ROHU_005808	-5.759	-1.74183
dre-miR-152	ROHU_016803	-3.93683	-1.73958
oni-miR-10815	ROHU_011053	-4.0835	-1.7374
oni-miR-10582	ROHU_012599	-2.74164	-1.72971
ssa-miR-20b-3p	ROHU_012599	3.35378	-1.72971
dre-miR-152	ROHU_027664	-3.93683	-1.71628
oni-miR-10547c	ROHU_027664	-5.759	-1.71628
ssa-miR-20b-3p	ROHU_027664	3.35378	-1.71628
oni-miR-10902	ROHU_021413	-2.25275	-1.70722
ssa-miR-20b-3p	ROHU_025217	3.35378	-1.6664
oni-miR-10902	ROHU_027456	-2.25275	-1.64009
oni-miR-10926	ROHU_027456	-4.70827	-1.64009
dre-miR-7132-5p	ROHU_023199	-2.14075	-1.61791
oni-miR-10582	ROHU_023199	-2.74164	-1.61791
oni-miR-10902	ROHU_023199	-2.25275	-1.61791
oni-miR-10926	ROHU_023199	-4.70827	-1.61791
oni-miR-10966	ROHU_023199	-1.14091	-1.61791
oni-miR-10547c	ROHU_023963	-5.759	-1.60899
oni-miR-10815	ROHU_023963	-4.0835	-1.60899
ssa-miR-142a-3p	ROHU_030647	2.89821	-1.60834
oni-miR-10926	ROHU_015086	-4.70827	-1.58508
ssa-miR-142a-3p	ROHU_015086	2.89821	-1.58508
ssa-miR-20b-3p	ROHU_015086	3.35378	-1.58508
dre-miR-152	ROHU_000031	-3.93683	-1.56161
dre-miR-152	ROHU_003323	-3.93683	-1.55601
oni-miR-10582	ROHU_003323	-2.74164	-1.55601
ssa-miR-142a-3p	ROHU_003323	2.89821	-1.55601
ssa-miR-20b-3p	ROHU_003323	3.35378	-1.55601
dre-miR-152	ROHU_017682	-3.93683	-1.55031
dre-miR-181b-3-3p	ROHU_017682	0.999408	-1.55031
oni-miR-10547c	ROHU_017682	-5.759	-1.55031
oni-miR-10690	ROHU_017682	-7.66848	-1.55031
oni-miR-449b-5p	ROHU_017682	5.28386	-1.55031
ssa-miR-20b-3p	ROHU_017682	3.35378	-1.55031
oni-miR-10815	ROHU_030894	-4.0835	-1.54969
oni-miR-10966	ROHU_030894	-1.14091	-1.54969
dre-miR-732	ROHU_036093	-24.0789	-1.5079
oni-miR-10902	ROHU_023383	-2.25275	-1.50093
ssa-miR-20b-3p	ROHU_023383	3.35378	-1.50093
dre-miR-152	ROHU_014388	-3.93683	-1.46557
oni-miR-449b-5p	ROHU_014388	5.28386	-1.46557
oni-miR-10815	ROHU_000632	-4.0835	-1.44674
oni-miR-10926	ROHU_000632	-4.70827	-1.44674
oni-miR-10966	ROHU_000632	-1.14091	-1.44674
dre-miR-181b-3-3p	ROHU_023010	0.999408	-1.44572
oni-miR-10926	ROHU_016143	-4.70827	-1.4106
dre-miR-181b-3-3p	ROHU_035175	0.999408	-1.39921
dre-miR-732	ROHU_035175	-24.0789	-1.39921
ssa-miR-20b-3p	ROHU_035175	3.35378	-1.39921
oni-miR-10547c	ROHU_014357	-5.759	-1.39905
oni-miR-10690	ROHU_014357	-7.66848	-1.39905
oni-miR-10966	ROHU_014357	-1.14091	-1.39905
ssa-miR-20b-3p	ROHU_014357	3.35378	-1.39905
oni-miR-10815	ROHU_001002	-4.0835	-1.39266
oni-miR-10926	ROHU_027168	-4.70827	-1.38679
oni-miR-10547c	ROHU_025569	-5.759	-1.37363
oni-miR-10966	ROHU_025569	-1.14091	-1.37363
oni-miR-449b-5p	ROHU_025569	5.28386	-1.37363
ssa-miR-20b-3p	ROHU_025569	3.35378	-1.37363
dre-miR-7132-5p	ROHU_028064	-2.14075	-1.34484
oni-miR-10902	ROHU_028064	-2.25275	-1.34484
oni-miR-10547c	ROHU_035412	-5.759	-1.331
ssa-miR-142a-3p	ROHU_008367	2.89821	-1.32898
dre-miR-152	ROHU_032326	-3.93683	-1.32825
dre-miR-732	ROHU_032326	-24.0789	-1.32825
oni-miR-10582	ROHU_032326	-2.74164	-1.32825
oni-miR-10926	ROHU_032326	-4.70827	-1.32825
dre-miR-152	ROHU_023375	-3.93683	-1.32644
dre-miR-181b-3-3p	ROHU_023375	0.999408	-1.32644
oni-miR-10902	ROHU_023375	-2.25275	-1.32644
oni-miR-10926	ROHU_023375	-4.70827	-1.32644
ssa-miR-20b-3p	ROHU_023375	3.35378	-1.32644
ssa-miR-142a-3p	ROHU_021334	2.89821	-1.31136
oni-miR-10966	ROHU_014883	-1.14091	-1.29827
ssa-miR-20b-3p	ROHU_025622	3.35378	-1.29352
dre-miR-152	ROHU_007758	-3.93683	-1.29324
dre-miR-451	ROHU_007758	-2.51309	-1.29324
oni-miR-10582	ROHU_007758	-2.74164	-1.29324
oni-miR-10926	ROHU_007758	-4.70827	-1.29324
dre-miR-181b-3-3p	ROHU_030371	0.999408	-1.28818
dre-miR-732	ROHU_030371	-24.0789	-1.28818
oni-miR-10926	ROHU_030371	-4.70827	-1.28818
oni-miR-449b-5p	ROHU_030371	5.28386	-1.28818
dre-miR-181b-3-3p	ROHU_019227	0.999408	-1.28129
ssa-miR-20b-3p	ROHU_019227	3.35378	-1.28129
dre-miR-181b-3-3p	ROHU_018139	0.999408	-1.27937
oni-miR-10547c	ROHU_005843	-5.759	-1.27895
oni-miR-10926	ROHU_005843	-4.70827	-1.27895
ssa-miR-142a-3p	ROHU_005843	2.89821	-1.27895
ssa-miR-20b-3p	ROHU_024122	3.35378	-1.26603
dre-miR-7132-5p	ROHU_023188	-2.14075	-1.25927
oni-miR-10547c	ROHU_023188	-5.759	-1.25927
ssa-miR-20b-3p	ROHU_016318	3.35378	-1.25004
oni-miR-10902	ROHU_020910	-2.25275	-1.24245
oni-miR-449b-5p	ROHU_020910	5.28386	-1.24245
dre-miR-181b-3-3p	ROHU_010386	0.999408	-1.22291
dre-miR-7132-5p	ROHU_010386	-2.14075	-1.22291
dre-miR-732	ROHU_010386	-24.0789	-1.22291
oni-miR-10582	ROHU_010386	-2.74164	-1.22291
oni-miR-10690	ROHU_010386	-7.66848	-1.22291
oni-miR-10902	ROHU_010386	-2.25275	-1.22291
ssa-miR-142a-3p	ROHU_010386	2.89821	-1.22291
ssa-miR-20b-3p	ROHU_010386	3.35378	-1.22291
oni-miR-10966	ROHU_024297	-1.14091	-1.20885
ssa-miR-20b-3p	ROHU_024297	3.35378	-1.20885
oni-miR-10902	ROHU_020634	-2.25275	-1.1997
oni-miR-10547c	ROHU_030729	-5.759	-1.17996
oni-miR-10902	ROHU_030729	-2.25275	-1.17996
oni-miR-10926	ROHU_030729	-4.70827	-1.17996
oni-miR-449b-5p	ROHU_030729	5.28386	-1.17996
ssa-miR-142a-3p	ROHU_030729	2.89821	-1.17996
oni-miR-10547c	ROHU_037050	-5.759	-1.17905
oni-miR-10926	ROHU_037050	-4.70827	-1.17905
dre-miR-152	ROHU_028175	-3.93683	-1.17705
ssa-miR-20b-3p	ROHU_028175	3.35378	-1.17705
dre-miR-152	ROHU_023848	-3.93683	-1.16935
oni-miR-10966	ROHU_023848	-1.14091	-1.16935
oni-miR-449b-5p	ROHU_023848	5.28386	-1.16935
ssa-miR-20b-3p	ROHU_026308	3.35378	-1.16522
dre-miR-181b-3-3p	ROHU_029275	0.999408	-1.13494
oni-miR-10815	ROHU_007574	-4.0835	-1.11898
oni-miR-10926	ROHU_019685	-4.70827	-1.07753
dre-miR-732	ROHU_026668	-24.0789	-1.07622
oni-miR-10582	ROHU_017670	-2.74164	-1.06896
ssa-miR-20b-3p	ROHU_017670	3.35378	-1.06896
oni-miR-10815	ROHU_003705	-4.0835	-1.05843
dre-miR-181b-3-3p	ROHU_008072	0.999408	-1.04752
dre-miR-732	ROHU_008072	-24.0789	-1.04752
oni-miR-10815	ROHU_008072	-4.0835	-1.04752
oni-miR-10926	ROHU_008072	-4.70827	-1.04752
oni-miR-10815	ROHU_004900	-4.0835	-1.03319
dre-miR-7132-5p	ROHU_010854	-2.14075	-1.00426
oni-miR-10547c	ROHU_010854	-5.759	-1.00426
dre-miR-152	ROHU_023659	-3.93683	-1.00046
oni-miR-10926	ROHU_023659	-4.70827	-1.00046
dre-miR-732	ROHU_014584	-24.0789	-0.99958
dre-miR-152	ROHU_022932	-3.93683	-0.998068
oni-miR-10902	ROHU_022932	-2.25275	-0.998068
oni-miR-10547c	ROHU_029827	-5.759	-0.98696
ssa-miR-27a-5p	ROHU_029827	4.09961	-0.98696
ssa-miR-142a-3p	ROHU_025690	2.89821	-0.981273
ssa-miR-20b-3p	ROHU_025690	3.35378	-0.981273
ssa-miR-20b-3p	ROHU_023359	3.35378	-0.980815
oni-miR-10547c	ROHU_014720	-5.759	-0.974612
oni-miR-10926	ROHU_014720	-4.70827	-0.974612
oni-miR-10966	ROHU_014720	-1.14091	-0.974612
dre-miR-451	ROHU_019990	-2.51309	-0.972022
dre-miR-732	ROHU_019990	-24.0789	-0.972022
oni-miR-10547c	ROHU_019990	-5.759	-0.972022
oni-miR-10690	ROHU_019990	-7.66848	-0.972022
oni-miR-10966	ROHU_019990	-1.14091	-0.972022
ssa-miR-142a-3p	ROHU_019990	2.89821	-0.972022
ssa-miR-20b-3p	ROHU_019990	3.35378	-0.972022
ssa-miR-142a-3p	ROHU_026847	2.89821	-0.968573
oni-miR-10902	ROHU_010961	-2.25275	-0.960668
dre-miR-152	ROHU_022933	-3.93683	-0.955684
oni-miR-10547c	ROHU_022933	-5.759	-0.955684
oni-miR-449b-5p	ROHU_022933	5.28386	-0.955684
oni-miR-10926	ROHU_015581	-4.70827	-0.953863
oni-miR-449b-5p	ROHU_023300	5.28386	-0.947701
dre-miR-181b-3-3p	ROHU_014381	0.999408	-0.946905
dre-miR-181b-3-3p	ROHU_008749	0.999408	-0.940474
dre-miR-152	ROHU_011152	-3.93683	-0.920361
oni-miR-10547c	ROHU_011152	-5.759	-0.920361
oni-miR-449b-5p	ROHU_011152	5.28386	-0.920361
oni-miR-10926	ROHU_035588	-4.70827	-0.917641
ssa-miR-142a-3p	ROHU_035588	2.89821	-0.917641
dre-miR-181b-3-3p	ROHU_024311	0.999408	-0.911734
oni-miR-10926	ROHU_024311	-4.70827	-0.911734
dre-miR-152	ROHU_036251	-3.93683	-0.910751
dre-miR-181b-3-3p	ROHU_036251	0.999408	-0.910751
dre-miR-732	ROHU_036251	-24.0789	-0.910751
oni-miR-10547c	ROHU_036251	-5.759	-0.910751
oni-miR-10926	ROHU_036251	-4.70827	-0.910751
oni-miR-449b-5p	ROHU_036251	5.28386	-0.910751
ssa-miR-142a-3p	ROHU_036251	2.89821	-0.910751
dre-miR-152	ROHU_029703	-3.93683	-0.903767
oni-miR-10547c	ROHU_029703	-5.759	-0.903767
oni-miR-10926	ROHU_029703	-4.70827	-0.903767
ssa-miR-20b-3p	ROHU_029703	3.35378	-0.903767
dre-miR-181b-3-3p	ROHU_020741	0.999408	-0.894746
oni-miR-449b-5p	ROHU_020741	5.28386	-0.894746
ssa-miR-142a-3p	ROHU_020741	2.89821	-0.894746
ssa-miR-20b-3p	ROHU_020741	3.35378	-0.894746
dre-miR-152	ROHU_016839	-3.93683	-0.889481
dre-miR-181b-3-3p	ROHU_016839	0.999408	-0.889481
dre-miR-181b-3-3p	ROHU_006141	0.999408	-0.888375
dre-miR-7132-5p	ROHU_006141	-2.14075	-0.888375
dre-miR-732	ROHU_006141	-24.0789	-0.888375
oni-miR-10547c	ROHU_006141	-5.759	-0.888375
oni-miR-10582	ROHU_006141	-2.74164	-0.888375
oni-miR-10966	ROHU_006141	-1.14091	-0.888375
oni-miR-449b-5p	ROHU_006141	5.28386	-0.888375
ssa-miR-20b-3p	ROHU_006141	3.35378	-0.888375
ssa-miR-27a-5p	ROHU_006141	4.09961	-0.888375
dre-miR-7132-5p	ROHU_006361	-2.14075	-0.884275
oni-miR-10966	ROHU_006361	-1.14091	-0.884275
dre-miR-181b-3-3p	ROHU_013475	0.999408	-0.86704
dre-miR-451	ROHU_013475	-2.51309	-0.86704
oni-miR-10582	ROHU_013475	-2.74164	-0.86704
oni-miR-10902	ROHU_013475	-2.25275	-0.86704
ssa-miR-20b-3p	ROHU_013475	3.35378	-0.86704
oni-miR-10547c	ROHU_037365	-5.759	-0.852211
oni-miR-10690	ROHU_037365	-7.66848	-0.852211
ssa-miR-20b-3p	ROHU_037365	3.35378	-0.852211
ssa-miR-27a-5p	ROHU_037365	4.09961	-0.852211
dre-miR-732	ROHU_020435	-24.0789	-0.819512
ssa-miR-142a-3p	ROHU_020435	2.89821	-0.819512
dre-miR-152	ROHU_006161	-3.93683	-0.811523
oni-miR-10926	ROHU_006161	-4.70827	-0.811523
oni-miR-10966	ROHU_006161	-1.14091	-0.811523
oni-miR-449b-5p	ROHU_006161	5.28386	-0.811523
oni-miR-10547c	ROHU_005237	-5.759	-0.809526
ssa-miR-20b-3p	ROHU_005237	3.35378	-0.809526
dre-miR-732	ROHU_018122	-24.0789	-0.808807
ssa-miR-20b-3p	ROHU_018122	3.35378	-0.808807
dre-miR-181b-3-3p	ROHU_035255	0.999408	-0.791206
dre-miR-732	ROHU_035255	-24.0789	-0.791206
oni-miR-10582	ROHU_035255	-2.74164	-0.791206
oni-miR-10902	ROHU_035255	-2.25275	-0.791206
oni-miR-10966	ROHU_035255	-1.14091	-0.791206
ssa-miR-142a-3p	ROHU_035255	2.89821	-0.791206
ssa-miR-20b-3p	ROHU_035255	3.35378	-0.791206
dre-miR-7132-5p	ROHU_019468	-2.14075	-0.789722
oni-miR-10966	ROHU_015032	-1.14091	-0.787901
dre-miR-152	ROHU_010421	-3.93683	-0.778047
dre-miR-732	ROHU_010421	-24.0789	-0.778047
ssa-miR-20b-3p	ROHU_010421	3.35378	-0.778047
oni-miR-10547c	ROHU_015767	-5.759	-0.773309
oni-miR-10926	ROHU_015767	-4.70827	-0.773309
oni-miR-449b-5p	ROHU_015767	5.28386	-0.773309
dre-miR-7132-5p	ROHU_023344	-2.14075	-0.761083
oni-miR-10966	ROHU_023344	-1.14091	-0.761083
oni-miR-10547c	ROHU_016607	-5.759	-0.754491
dre-miR-7132-5p	ROHU_014578	-2.14075	-0.751172
oni-miR-10926	ROHU_014578	-4.70827	-0.751172
ssa-miR-20b-3p	ROHU_014578	3.35378	-0.751172
dre-miR-732	ROHU_024124	-24.0789	-0.74472
oni-miR-10926	ROHU_024124	-4.70827	-0.74472
oni-miR-449b-5p	ROHU_024124	5.28386	-0.74472
ssa-miR-142a-3p	ROHU_024124	2.89821	-0.74472
dre-miR-152	ROHU_013653	-3.93683	-0.743524
ssa-miR-20b-3p	ROHU_013653	3.35378	-0.743524
ssa-miR-142a-3p	ROHU_027519	2.89821	-0.710731
oni-miR-10926	ROHU_020526	-4.70827	-0.696508
oni-miR-449b-5p	ROHU_020526	5.28386	-0.696508
dre-miR-181b-3-3p	ROHU_005564	0.999408	-0.693512
oni-miR-10690	ROHU_007918	-7.66848	-0.692602
oni-miR-10902	ROHU_007918	-2.25275	-0.692602
oni-miR-10926	ROHU_007918	-4.70827	-0.692602
oni-miR-10966	ROHU_007918	-1.14091	-0.692602
oni-miR-10926	ROHU_032310	-4.70827	-0.669461
dre-miR-152	ROHU_025632	-3.93683	-0.623821
dre-miR-181b-3-3p	ROHU_025632	0.999408	-0.623821
dre-miR-732	ROHU_025632	-24.0789	-0.623821
oni-miR-10547c	ROHU_025632	-5.759	-0.623821
oni-miR-10902	ROHU_025632	-2.25275	-0.623821
oni-miR-10926	ROHU_025632	-4.70827	-0.623821
ssa-miR-20b-3p	ROHU_025632	3.35378	-0.623821
ssa-miR-27a-5p	ROHU_025632	4.09961	-0.623821
dre-miR-7132-5p	ROHU_016959	-2.14075	-0.605386
oni-miR-10902	ROHU_016959	-2.25275	-0.605386
ssa-miR-20b-3p	ROHU_016959	3.35378	-0.605386
dre-miR-181b-3-3p	ROHU_017054	0.999408	0.62075
dre-miR-7132-5p	ROHU_017054	-2.14075	0.62075
dre-miR-732	ROHU_017054	-24.0789	0.62075
oni-miR-10547c	ROHU_017054	-5.759	0.62075
oni-miR-10582	ROHU_017054	-2.74164	0.62075
oni-miR-10690	ROHU_017054	-7.66848	0.62075
oni-miR-10815	ROHU_017054	-4.0835	0.62075
oni-miR-10902	ROHU_017054	-2.25275	0.62075
oni-miR-10926	ROHU_017054	-4.70827	0.62075
oni-miR-10966	ROHU_017054	-1.14091	0.62075
oni-miR-449b-5p	ROHU_017054	5.28386	0.62075
ssa-miR-142a-3p	ROHU_017054	2.89821	0.62075
ssa-miR-20b-3p	ROHU_017054	3.35378	0.62075
dre-miR-181b-3-3p	ROHU_003980	0.999408	0.65139
dre-miR-732	ROHU_003980	-24.0789	0.65139
oni-miR-449b-5p	ROHU_003980	5.28386	0.65139
ssa-miR-142a-3p	ROHU_023394	2.89821	0.66865
dre-miR-181b-3-3p	ROHU_029913	0.999408	0.679403
dre-miR-732	ROHU_029913	-24.0789	0.679403
oni-miR-10547c	ROHU_029913	-5.759	0.679403
oni-miR-10926	ROHU_029913	-4.70827	0.679403
ssa-miR-142a-3p	ROHU_029913	2.89821	0.679403
dre-miR-7132-5p	ROHU_035275	-2.14075	0.698749
dre-miR-732	ROHU_035275	-24.0789	0.698749
oni-miR-10815	ROHU_035275	-4.0835	0.698749
oni-miR-449b-5p	ROHU_035275	5.28386	0.698749
ssa-miR-20b-3p	ROHU_035275	3.35378	0.698749
ssa-miR-20b-3p	ROHU_011157	3.35378	0.727355
oni-miR-10815	ROHU_025574	-4.0835	0.78167
oni-miR-449b-5p	ROHU_025574	5.28386	0.78167
ssa-miR-20b-3p	ROHU_025574	3.35378	0.78167
dre-miR-181b-3-3p	ROHU_018251	0.999408	0.783098
oni-miR-10966	ROHU_018251	-1.14091	0.783098
ssa-miR-20b-3p	ROHU_018251	3.35378	0.783098
oni-miR-10815	ROHU_004517	-4.0835	0.783461
ssa-miR-20b-3p	ROHU_004517	3.35378	0.783461
oni-miR-10547c	ROHU_017200	-5.759	0.784166
oni-miR-10690	ROHU_017200	-7.66848	0.784166
oni-miR-10902	ROHU_017200	-2.25275	0.784166
ssa-miR-142a-3p	ROHU_017200	2.89821	0.784166
ssa-miR-20b-3p	ROHU_017200	3.35378	0.784166
dre-miR-732	ROHU_008413	-24.0789	0.786404
dre-miR-152	ROHU_020639	-3.93683	0.796318
dre-miR-181b-3-3p	ROHU_020639	0.999408	0.796318
dre-miR-732	ROHU_020639	-24.0789	0.796318
oni-miR-10582	ROHU_020639	-2.74164	0.796318
oni-miR-10815	ROHU_020639	-4.0835	0.796318
oni-miR-10902	ROHU_020639	-2.25275	0.796318
oni-miR-10926	ROHU_020639	-4.70827	0.796318
oni-miR-10966	ROHU_020639	-1.14091	0.796318
oni-miR-449b-5p	ROHU_020639	5.28386	0.796318
ssa-miR-142a-3p	ROHU_020639	2.89821	0.796318
ssa-miR-20b-3p	ROHU_020639	3.35378	0.796318
ssa-miR-27a-5p	ROHU_020639	4.09961	0.796318
ssa-miR-142a-3p	ROHU_023393	2.89821	0.796384
dre-miR-732	ROHU_007575	-24.0789	0.803055
oni-miR-10815	ROHU_007575	-4.0835	0.803055
oni-miR-10902	ROHU_007575	-2.25275	0.803055
oni-miR-10926	ROHU_007575	-4.70827	0.803055
ssa-miR-20b-3p	ROHU_007575	3.35378	0.803055
oni-miR-10902	ROHU_023324	-2.25275	0.833425
ssa-miR-20b-3p	ROHU_023324	3.35378	0.833425
dre-miR-152	ROHU_020555	-3.93683	0.83746
oni-miR-10815	ROHU_020555	-4.0835	0.83746
oni-miR-449b-5p	ROHU_020555	5.28386	0.83746
ssa-miR-20b-3p	ROHU_020555	3.35378	0.83746
dre-miR-152	ROHU_011198	-3.93683	0.840581
dre-miR-732	ROHU_011198	-24.0789	0.840581
oni-miR-10966	ROHU_011198	-1.14091	0.840581
ssa-miR-142a-3p	ROHU_011198	2.89821	0.840581
ssa-miR-20b-3p	ROHU_011198	3.35378	0.840581
oni-miR-10926	ROHU_035365	-4.70827	0.85088
oni-miR-10966	ROHU_023839	-1.14091	0.858681
dre-miR-181b-3-3p	ROHU_013100	0.999408	0.866179
dre-miR-732	ROHU_013100	-24.0789	0.866179
oni-miR-10547c	ROHU_013100	-5.759	0.866179
oni-miR-10902	ROHU_013100	-2.25275	0.866179
oni-miR-10966	ROHU_013100	-1.14091	0.866179
oni-miR-449b-5p	ROHU_013100	5.28386	0.866179
ssa-miR-142a-3p	ROHU_013100	2.89821	0.866179
ssa-miR-20b-3p	ROHU_013100	3.35378	0.866179
ssa-miR-27a-5p	ROHU_013100	4.09961	0.866179
dre-miR-7132-5p	ROHU_029625	-2.14075	0.881331
oni-miR-10547c	ROHU_029625	-5.759	0.881331
dre-miR-181b-3-3p	ROHU_032140	0.999408	0.894473
oni-miR-10926	ROHU_032140	-4.70827	0.894473
dre-miR-152	ROHU_004945	-3.93683	0.898269
dre-miR-732	ROHU_004945	-24.0789	0.898269
oni-miR-10926	ROHU_027969	-4.70827	0.928597
dre-miR-732	ROHU_012006	-24.0789	0.953247
oni-miR-10815	ROHU_012006	-4.0835	0.953247
oni-miR-10926	ROHU_029263	-4.70827	0.963062
oni-miR-10966	ROHU_029263	-1.14091	0.963062
dre-miR-152	ROHU_022119	-3.93683	0.978876
dre-miR-181b-3-3p	ROHU_024581	0.999408	0.996586
oni-miR-10815	ROHU_024581	-4.0835	0.996586
oni-miR-10966	ROHU_024581	-1.14091	0.996586
oni-miR-449b-5p	ROHU_024581	5.28386	0.996586
ssa-miR-20b-3p	ROHU_024581	3.35378	0.996586
dre-miR-152	ROHU_011155	-3.93683	0.996914
oni-miR-10547c	ROHU_011155	-5.759	0.996914
oni-miR-449b-5p	ROHU_011155	5.28386	0.996914
dre-miR-181b-3-3p	ROHU_005479	0.999408	0.997329
oni-miR-10902	ROHU_005479	-2.25275	0.997329
oni-miR-10926	ROHU_005479	-4.70827	0.997329
ssa-miR-142a-3p	ROHU_005479	2.89821	0.997329
ssa-miR-20b-3p	ROHU_005479	3.35378	0.997329
dre-miR-152	ROHU_007039	-3.93683	0.998085
oni-miR-10902	ROHU_007039	-2.25275	0.998085
oni-miR-10926	ROHU_007039	-4.70827	0.998085
oni-miR-10966	ROHU_007039	-1.14091	0.998085
ssa-miR-142a-3p	ROHU_007039	2.89821	0.998085
ssa-miR-20b-3p	ROHU_007039	3.35378	0.998085
oni-miR-10926	ROHU_017114	-4.70827	0.998922
ssa-miR-20b-3p	ROHU_017114	3.35378	0.998922
dre-miR-7132-5p	ROHU_022618	-2.14075	1.00557
dre-miR-732	ROHU_022618	-24.0789	1.00557
ssa-miR-20b-3p	ROHU_022618	3.35378	1.00557
dre-miR-152	ROHU_013753	-3.93683	1.0186
oni-miR-10582	ROHU_013753	-2.74164	1.0186
oni-miR-10902	ROHU_013753	-2.25275	1.0186
oni-miR-449b-5p	ROHU_013753	5.28386	1.0186
ssa-miR-142a-3p	ROHU_013753	2.89821	1.0186
ssa-miR-20b-3p	ROHU_013753	3.35378	1.0186
dre-miR-152	ROHU_013101	-3.93683	1.02026
oni-miR-10582	ROHU_013101	-2.74164	1.02026
oni-miR-10966	ROHU_013101	-1.14091	1.02026
ssa-miR-142a-3p	ROHU_013101	2.89821	1.02026
dre-miR-152	ROHU_037380	-3.93683	1.04276
dre-miR-181b-3-3p	ROHU_037380	0.999408	1.04276
dre-miR-7132-5p	ROHU_037380	-2.14075	1.04276
dre-miR-732	ROHU_037380	-24.0789	1.04276
oni-miR-10547c	ROHU_037380	-5.759	1.04276
oni-miR-10902	ROHU_037380	-2.25275	1.04276
oni-miR-10926	ROHU_037380	-4.70827	1.04276
oni-miR-10966	ROHU_037380	-1.14091	1.04276
oni-miR-449b-5p	ROHU_037380	5.28386	1.04276
ssa-miR-20b-3p	ROHU_037380	3.35378	1.04276
oni-miR-10547c	ROHU_022513	-5.759	1.05364
oni-miR-10926	ROHU_022513	-4.70827	1.05364
dre-miR-152	ROHU_022898	-3.93683	1.07052
dre-miR-181b-3-3p	ROHU_022898	0.999408	1.07052
dre-miR-7132-5p	ROHU_022898	-2.14075	1.07052
dre-miR-732	ROHU_022898	-24.0789	1.07052
oni-miR-10902	ROHU_022898	-2.25275	1.07052
oni-miR-10926	ROHU_022898	-4.70827	1.07052
oni-miR-10966	ROHU_022898	-1.14091	1.07052
oni-miR-449b-5p	ROHU_022898	5.28386	1.07052
ssa-miR-20b-3p	ROHU_022898	3.35378	1.07052
dre-miR-152	ROHU_022560	-3.93683	1.07427
dre-miR-181b-3-3p	ROHU_022560	0.999408	1.07427
dre-miR-732	ROHU_022560	-24.0789	1.07427
oni-miR-10547c	ROHU_022560	-5.759	1.07427
oni-miR-449b-5p	ROHU_022560	5.28386	1.07427
ssa-miR-20b-3p	ROHU_022560	3.35378	1.07427
dre-miR-152	ROHU_029490	-3.93683	1.07778
dre-miR-7132-5p	ROHU_029490	-2.14075	1.07778
dre-miR-152	ROHU_009217	-3.93683	1.07847
dre-miR-181b-3-3p	ROHU_009217	0.999408	1.07847
dre-miR-732	ROHU_009217	-24.0789	1.07847
oni-miR-10547c	ROHU_009217	-5.759	1.07847
dre-miR-152	ROHU_036619	-3.93683	1.08617
dre-miR-181b-3-3p	ROHU_036619	0.999408	1.08617
dre-miR-7132-5p	ROHU_036619	-2.14075	1.08617
dre-miR-732	ROHU_036619	-24.0789	1.08617
oni-miR-10582	ROHU_036619	-2.74164	1.08617
oni-miR-10690	ROHU_036619	-7.66848	1.08617
oni-miR-10926	ROHU_036619	-4.70827	1.08617
oni-miR-10966	ROHU_036619	-1.14091	1.08617
oni-miR-449b-5p	ROHU_036619	5.28386	1.08617
ssa-miR-142a-3p	ROHU_036619	2.89821	1.08617
ssa-miR-20b-3p	ROHU_036619	3.35378	1.08617
ssa-miR-27a-5p	ROHU_036619	4.09961	1.08617
oni-miR-10926	ROHU_020626	-4.70827	1.08939
oni-miR-10966	ROHU_020626	-1.14091	1.08939
ssa-miR-20b-3p	ROHU_020626	3.35378	1.08939
dre-miR-181b-3-3p	ROHU_030043	0.999408	1.09369
dre-miR-7132-5p	ROHU_030043	-2.14075	1.09369
oni-miR-10902	ROHU_030043	-2.25275	1.09369
oni-miR-10926	ROHU_030043	-4.70827	1.09369
dre-miR-7132-5p	ROHU_006463	-2.14075	1.12418
oni-miR-10966	ROHU_006463	-1.14091	1.12418
ssa-miR-20b-3p	ROHU_006463	3.35378	1.12418
dre-miR-181b-3-3p	ROHU_021861	0.999408	1.13051
oni-miR-10902	ROHU_021861	-2.25275	1.13051
oni-miR-10966	ROHU_021861	-1.14091	1.13051
dre-miR-7132-5p	ROHU_037260	-2.14075	1.14233
oni-miR-10926	ROHU_037260	-4.70827	1.14233
dre-miR-7132-5p	ROHU_035581	-2.14075	1.14314
dre-miR-732	ROHU_035581	-24.0789	1.14314
oni-miR-10547c	ROHU_035581	-5.759	1.14314
ssa-miR-142a-3p	ROHU_035581	2.89821	1.14314
oni-miR-10966	ROHU_020788	-1.14091	1.14668
oni-miR-449b-5p	ROHU_020788	5.28386	1.14668
dre-miR-152	ROHU_000980	-3.93683	1.15094
oni-miR-10902	ROHU_000980	-2.25275	1.15094
oni-miR-10926	ROHU_000980	-4.70827	1.15094
oni-miR-449b-5p	ROHU_000980	5.28386	1.15094
ssa-miR-142a-3p	ROHU_000980	2.89821	1.15094
oni-miR-10547c	ROHU_035955	-5.759	1.15788
ssa-miR-142a-3p	ROHU_035955	2.89821	1.15788
oni-miR-10926	ROHU_025120	-4.70827	1.16068
dre-miR-732	ROHU_016210	-24.0789	1.17413
oni-miR-10547c	ROHU_016210	-5.759	1.17413
oni-miR-10582	ROHU_016210	-2.74164	1.17413
oni-miR-10815	ROHU_016210	-4.0835	1.17413
oni-miR-10926	ROHU_016210	-4.70827	1.17413
dre-miR-152	ROHU_018383	-3.93683	1.17622
oni-miR-10582	ROHU_018383	-2.74164	1.17622
oni-miR-10926	ROHU_018383	-4.70827	1.17622
oni-miR-449b-5p	ROHU_018383	5.28386	1.17622
ssa-miR-20b-3p	ROHU_018383	3.35378	1.17622
dre-miR-7132-5p	ROHU_033238	-2.14075	1.19094
dre-miR-732	ROHU_017805	-24.0789	1.19884
oni-miR-10547c	ROHU_017805	-5.759	1.19884
dre-miR-732	ROHU_000768	-24.0789	1.21024
oni-miR-10902	ROHU_000768	-2.25275	1.21024
ssa-miR-142a-3p	ROHU_000768	2.89821	1.21024
dre-miR-181b-3-3p	ROHU_035579	0.999408	1.23898
oni-miR-449b-5p	ROHU_035579	5.28386	1.23898
oni-miR-10547c	ROHU_015808	-5.759	1.24032
oni-miR-10815	ROHU_015808	-4.0835	1.24032
oni-miR-10902	ROHU_015808	-2.25275	1.24032
oni-miR-449b-5p	ROHU_015808	5.28386	1.24032
dre-miR-181b-3-3p	ROHU_028566	0.999408	1.24515
dre-miR-732	ROHU_028566	-24.0789	1.24515
oni-miR-10926	ROHU_028566	-4.70827	1.24515
ssa-miR-142a-3p	ROHU_028566	2.89821	1.24515
ssa-miR-20b-3p	ROHU_028566	3.35378	1.24515
oni-miR-10547c	ROHU_027027	-5.759	1.25208
oni-miR-10582	ROHU_027027	-2.74164	1.25208
oni-miR-10690	ROHU_027027	-7.66848	1.25208
oni-miR-449b-5p	ROHU_027027	5.28386	1.25208
ssa-miR-20b-3p	ROHU_027027	3.35378	1.25208
oni-miR-10815	ROHU_017068	-4.0835	1.25581
ssa-miR-20b-3p	ROHU_017068	3.35378	1.25581
oni-miR-10547c	ROHU_004100	-5.759	1.2651
dre-miR-181b-3-3p	ROHU_025340	0.999408	1.2668
dre-miR-732	ROHU_025340	-24.0789	1.2668
oni-miR-10547c	ROHU_025340	-5.759	1.2668
oni-miR-10690	ROHU_025340	-7.66848	1.2668
ssa-miR-20b-3p	ROHU_025340	3.35378	1.2668
dre-miR-7132-5p	ROHU_026687	-2.14075	1.27399
oni-miR-449b-5p	ROHU_011103	5.28386	1.2886
ssa-miR-20b-3p	ROHU_011103	3.35378	1.2886
dre-miR-181b-3-3p	ROHU_024170	0.999408	1.30399
dre-miR-7132-5p	ROHU_024170	-2.14075	1.30399
oni-miR-10926	ROHU_024170	-4.70827	1.30399
oni-miR-10966	ROHU_024170	-1.14091	1.30399
dre-miR-7132-5p	ROHU_021875	-2.14075	1.3183
oni-miR-10582	ROHU_021875	-2.74164	1.3183
oni-miR-10926	ROHU_021875	-4.70827	1.3183
oni-miR-449b-5p	ROHU_021875	5.28386	1.3183
ssa-miR-142a-3p	ROHU_021875	2.89821	1.3183
ssa-miR-20b-3p	ROHU_021875	3.35378	1.3183
oni-miR-10902	ROHU_026273	-2.25275	1.32676
oni-miR-10966	ROHU_026273	-1.14091	1.32676
oni-miR-449b-5p	ROHU_026273	5.28386	1.32676
ssa-miR-20b-3p	ROHU_026273	3.35378	1.32676
oni-miR-10547c	ROHU_036336	-5.759	1.34586
oni-miR-10690	ROHU_036336	-7.66848	1.34586
ssa-miR-142a-3p	ROHU_036336	2.89821	1.34586
dre-miR-732	ROHU_007921	-24.0789	1.36655
oni-miR-10547c	ROHU_007921	-5.759	1.36655
oni-miR-449b-5p	ROHU_007921	5.28386	1.36655
dre-miR-181b-3-3p	ROHU_030979	0.999408	1.36946
oni-miR-10902	ROHU_030979	-2.25275	1.36946
oni-miR-10926	ROHU_030979	-4.70827	1.36946
oni-miR-10966	ROHU_030979	-1.14091	1.36946
ssa-miR-20b-3p	ROHU_030978	3.35378	1.3798
dre-miR-152	ROHU_011601	-3.93683	1.40071
dre-miR-181b-3-3p	ROHU_011601	0.999408	1.40071
oni-miR-10582	ROHU_011601	-2.74164	1.40071
oni-miR-10902	ROHU_011601	-2.25275	1.40071
oni-miR-10966	ROHU_011601	-1.14091	1.40071
oni-miR-449b-5p	ROHU_011601	5.28386	1.40071
ssa-miR-20b-3p	ROHU_011601	3.35378	1.40071
oni-miR-10926	ROHU_005536	-4.70827	1.40688
oni-miR-10966	ROHU_005536	-1.14091	1.40688
oni-miR-10926	ROHU_021151	-4.70827	1.41704
dre-miR-152	ROHU_007643	-3.93683	1.44309
dre-miR-181b-3-3p	ROHU_007643	0.999408	1.44309
dre-miR-7132-5p	ROHU_007643	-2.14075	1.44309
oni-miR-449b-5p	ROHU_007643	5.28386	1.44309
ssa-miR-142a-3p	ROHU_007643	2.89821	1.44309
ssa-miR-20b-3p	ROHU_007643	3.35378	1.44309
dre-miR-152	ROHU_006022	-3.93683	1.48893
dre-miR-7132-5p	ROHU_006022	-2.14075	1.48893
oni-miR-10902	ROHU_006022	-2.25275	1.48893
dre-miR-181b-3-3p	ROHU_036438	0.999408	1.49871
dre-miR-732	ROHU_036438	-24.0789	1.49871
dre-miR-181b-3-3p	ROHU_030073	0.999408	1.5045
oni-miR-10547c	ROHU_030073	-5.759	1.5045
dre-miR-732	ROHU_036363	-24.0789	1.51348
oni-miR-10547c	ROHU_036363	-5.759	1.51348
oni-miR-10902	ROHU_036363	-2.25275	1.51348
oni-miR-10966	ROHU_036363	-1.14091	1.51348
ssa-miR-142a-3p	ROHU_036363	2.89821	1.51348
ssa-miR-20b-3p	ROHU_036363	3.35378	1.51348
oni-miR-10926	ROHU_011071	-4.70827	1.55219
dre-miR-152	ROHU_025396	-3.93683	1.57177
oni-miR-10926	ROHU_025396	-4.70827	1.57177
oni-miR-10966	ROHU_025396	-1.14091	1.57177
dre-miR-152	ROHU_003944	-3.93683	1.58804
dre-miR-181b-3-3p	ROHU_003944	0.999408	1.58804
dre-miR-732	ROHU_003944	-24.0789	1.58804
oni-miR-10690	ROHU_003944	-7.66848	1.58804
oni-miR-10902	ROHU_003944	-2.25275	1.58804
oni-miR-449b-5p	ROHU_003944	5.28386	1.58804
ssa-miR-142a-3p	ROHU_003944	2.89821	1.58804
ssa-miR-20b-3p	ROHU_003944	3.35378	1.58804
dre-miR-181b-3-3p	ROHU_023154	0.999408	1.59064
oni-miR-10926	ROHU_023154	-4.70827	1.59064
oni-miR-10966	ROHU_023154	-1.14091	1.59064
oni-miR-449b-5p	ROHU_023154	5.28386	1.59064
ssa-miR-142a-3p	ROHU_023154	2.89821	1.59064
ssa-miR-20b-3p	ROHU_023154	3.35378	1.59064
dre-miR-152	ROHU_037083	-3.93683	1.607
dre-miR-7132-5p	ROHU_037083	-2.14075	1.607
dre-miR-732	ROHU_037083	-24.0789	1.607
oni-miR-10926	ROHU_037083	-4.70827	1.607
oni-miR-449b-5p	ROHU_037083	5.28386	1.607
ssa-miR-20b-3p	ROHU_037083	3.35378	1.607
oni-miR-10582	ROHU_018943	-2.74164	1.60972
oni-miR-10902	ROHU_018943	-2.25275	1.60972
oni-miR-449b-5p	ROHU_018943	5.28386	1.60972
oni-miR-10582	ROHU_031380	-2.74164	1.61035
oni-miR-10902	ROHU_031380	-2.25275	1.61035
dre-miR-152	ROHU_019770	-3.93683	1.62981
oni-miR-10926	ROHU_019770	-4.70827	1.62981
ssa-miR-20b-3p	ROHU_019770	3.35378	1.62981
ssa-miR-27a-5p	ROHU_017026	4.09961	1.63369
dre-miR-732	ROHU_006149	-24.0789	1.65206
oni-miR-10547c	ROHU_006149	-5.759	1.65206
oni-miR-10815	ROHU_006149	-4.0835	1.65206
oni-miR-10902	ROHU_006149	-2.25275	1.65206
ssa-miR-20b-3p	ROHU_025461	3.35378	1.6764
ssa-miR-20b-3p	ROHU_006380	3.35378	1.68306
oni-miR-10547c	ROHU_021563	-5.759	1.71643
oni-miR-10926	ROHU_021563	-4.70827	1.71643
oni-miR-449b-5p	ROHU_021563	5.28386	1.71643
ssa-miR-142a-3p	ROHU_021563	2.89821	1.71643
dre-miR-181b-3-3p	ROHU_000446	0.999408	1.71796
dre-miR-181b-3-3p	ROHU_022912	0.999408	1.75327
dre-miR-7132-5p	ROHU_022912	-2.14075	1.75327
oni-miR-10547c	ROHU_022912	-5.759	1.75327
ssa-miR-20b-3p	ROHU_022912	3.35378	1.75327
dre-miR-732	ROHU_014346	-24.0789	1.76619
oni-miR-10926	ROHU_014346	-4.70827	1.76619
ssa-miR-20b-3p	ROHU_031297	3.35378	1.76706
dre-miR-181b-3-3p	ROHU_021469	0.999408	1.7837
dre-miR-7132-5p	ROHU_021469	-2.14075	1.7837
oni-miR-10547c	ROHU_021469	-5.759	1.7837
oni-miR-10966	ROHU_021469	-1.14091	1.7837
dre-miR-181b-3-3p	ROHU_013716	0.999408	1.82065
dre-miR-152	ROHU_007243	-3.93683	1.89384
dre-miR-732	ROHU_007243	-24.0789	1.89384
oni-miR-10926	ROHU_007243	-4.70827	1.89384
ssa-miR-142a-3p	ROHU_007243	2.89821	1.89384
oni-miR-10547c	ROHU_024357	-5.759	1.89465
oni-miR-10690	ROHU_024357	-7.66848	1.89465
dre-miR-181b-3-3p	ROHU_022305	0.999408	1.90845
dre-miR-451	ROHU_022305	-2.51309	1.90845
dre-miR-732	ROHU_022305	-24.0789	1.90845
oni-miR-10966	ROHU_022305	-1.14091	1.90845
ssa-miR-20b-3p	ROHU_022305	3.35378	1.90845
dre-miR-181b-3-3p	ROHU_013321	0.999408	2.13456
dre-miR-7132-5p	ROHU_013321	-2.14075	2.13456
oni-miR-10902	ROHU_013321	-2.25275	2.13456
ssa-miR-142a-3p	ROHU_013321	2.89821	2.13456
ssa-miR-20b-3p	ROHU_013321	3.35378	2.13456
dre-miR-152	ROHU_030721	-3.93683	2.14426
dre-miR-181b-3-3p	ROHU_030721	0.999408	2.14426
dre-miR-7132-5p	ROHU_030721	-2.14075	2.14426
dre-miR-732	ROHU_030721	-24.0789	2.14426
oni-miR-10815	ROHU_030721	-4.0835	2.14426
oni-miR-10902	ROHU_030721	-2.25275	2.14426
oni-miR-10926	ROHU_030721	-4.70827	2.14426
oni-miR-10547c	ROHU_004004	-5.759	2.1669
oni-miR-10966	ROHU_004004	-1.14091	2.1669
ssa-miR-142a-3p	ROHU_004004	2.89821	2.1669
ssa-miR-20b-3p	ROHU_004004	3.35378	2.1669
dre-miR-152	ROHU_024379	-3.93683	2.17805
dre-miR-732	ROHU_024379	-24.0789	2.17805
oni-miR-10547c	ROHU_024379	-5.759	2.17805
dre-miR-152	ROHU_010538	-3.93683	2.1844
oni-miR-10547c	ROHU_010538	-5.759	2.1844
oni-miR-10690	ROHU_010538	-7.66848	2.1844
oni-miR-10815	ROHU_010538	-4.0835	2.1844
ssa-miR-142a-3p	ROHU_010538	2.89821	2.1844
ssa-miR-20b-3p	ROHU_036164	3.35378	2.2167
dre-miR-732	ROHU_035388	-24.0789	2.36171
oni-miR-10547c	ROHU_035388	-5.759	2.36171
dre-miR-152	ROHU_025266	-3.93683	2.42968
dre-miR-181b-3-3p	ROHU_025266	0.999408	2.42968
oni-miR-10902	ROHU_025266	-2.25275	2.42968
oni-miR-10966	ROHU_025266	-1.14091	2.42968
ssa-miR-142a-3p	ROHU_025266	2.89821	2.42968
ssa-miR-20b-3p	ROHU_033691	3.35378	2.44358
oni-miR-449b-5p	ROHU_026320	5.28386	2.44359
ssa-miR-142a-3p	ROHU_011787	2.89821	2.44761
dre-miR-181b-3-3p	ROHU_027855	0.999408	2.54254
ssa-miR-142a-3p	ROHU_027855	2.89821	2.54254
ssa-miR-20b-3p	ROHU_027855	3.35378	2.54254
ssa-miR-20b-3p	ROHU_003795	3.35378	2.59663
dre-miR-181b-3-3p	ROHU_004199	0.999408	2.60233
dre-miR-732	ROHU_004199	-24.0789	2.60233
oni-miR-10966	ROHU_004199	-1.14091	2.60233
ssa-miR-20b-3p	ROHU_004199	3.35378	2.60233
dre-miR-181b-3-3p	ROHU_030735	0.999408	2.65907
oni-miR-10815	ROHU_030735	-4.0835	2.65907
dre-miR-7132-5p	ROHU_006185	-2.14075	2.6788
oni-miR-10815	ROHU_006185	-4.0835	2.6788
oni-miR-449b-5p	ROHU_006185	5.28386	2.6788
ssa-miR-20b-3p	ROHU_006185	3.35378	2.6788
dre-miR-152	ROHU_032154	-3.93683	2.7022
oni-miR-10582	ROHU_032154	-2.74164	2.7022
dre-miR-152	ROHU_006025	-3.93683	2.7113
oni-miR-10690	ROHU_006025	-7.66848	2.7113
oni-miR-449b-5p	ROHU_006025	5.28386	2.7113
ssa-miR-20b-3p	ROHU_006025	3.35378	2.7113
dre-miR-152	ROHU_035665	-3.93683	2.77448
dre-miR-181b-3-3p	ROHU_035665	0.999408	2.77448
oni-miR-10582	ROHU_035665	-2.74164	2.77448
oni-miR-10815	ROHU_035665	-4.0835	2.77448
oni-miR-10966	ROHU_035665	-1.14091	2.77448
dre-miR-152	ROHU_003956	-3.93683	2.80958
dre-miR-181b-3-3p	ROHU_003956	0.999408	2.80958
dre-miR-7132-5p	ROHU_003956	-2.14075	2.80958
dre-miR-732	ROHU_003956	-24.0789	2.80958
ssa-miR-142a-3p	ROHU_003956	2.89821	2.80958
ssa-miR-20b-3p	ROHU_003956	3.35378	2.80958
dre-miR-152	ROHU_001786	-3.93683	2.82151
dre-miR-181b-3-3p	ROHU_001786	0.999408	2.82151
dre-miR-7132-5p	ROHU_001786	-2.14075	2.82151
dre-miR-732	ROHU_001786	-24.0789	2.82151
oni-miR-10547c	ROHU_001786	-5.759	2.82151
oni-miR-10815	ROHU_001786	-4.0835	2.82151
oni-miR-10902	ROHU_001786	-2.25275	2.82151
oni-miR-10966	ROHU_001786	-1.14091	2.82151
oni-miR-449b-5p	ROHU_001786	5.28386	2.82151
ssa-miR-142a-3p	ROHU_001786	2.89821	2.82151
ssa-miR-20b-3p	ROHU_001786	3.35378	2.82151
ssa-miR-20b-3p	ROHU_014168	3.35378	2.82732
dre-miR-152	ROHU_006024	-3.93683	2.86358
dre-miR-7132-5p	ROHU_006024	-2.14075	2.86358
oni-miR-10582	ROHU_006024	-2.74164	2.86358
oni-miR-10966	ROHU_006024	-1.14091	2.86358
dre-miR-152	ROHU_024455	-3.93683	2.93828
oni-miR-10902	ROHU_024455	-2.25275	2.93828
oni-miR-10926	ROHU_024455	-4.70827	2.93828
ssa-miR-142a-3p	ROHU_024455	2.89821	2.93828
ssa-miR-20b-3p	ROHU_024455	3.35378	2.93828
oni-miR-10815	ROHU_015896	-4.0835	2.97558
oni-miR-10926	ROHU_015896	-4.70827	2.97558
dre-miR-7132-5p	ROHU_025408	-2.14075	3.01787
oni-miR-10547c	ROHU_025408	-5.759	3.01787
oni-miR-10902	ROHU_025408	-2.25275	3.01787
ssa-miR-20b-3p	ROHU_025408	3.35378	3.01787
oni-miR-449b-5p	ROHU_036959	5.28386	3.15167
oni-miR-10902	ROHU_011994	-2.25275	3.2101
dre-miR-152	ROHU_022175	-3.93683	3.29942
oni-miR-10926	ROHU_022175	-4.70827	3.29942
oni-miR-10966	ROHU_022175	-1.14091	3.29942
oni-miR-10547c	ROHU_007589	-5.759	3.3014
dre-miR-152	ROHU_024600	-3.93683	3.39998
dre-miR-7132-5p	ROHU_024600	-2.14075	3.39998
oni-miR-10547c	ROHU_024600	-5.759	3.39998
oni-miR-10690	ROHU_024600	-7.66848	3.39998
oni-miR-10926	ROHU_024600	-4.70827	3.39998
oni-miR-449b-5p	ROHU_024600	5.28386	3.39998
ssa-miR-142a-3p	ROHU_024600	2.89821	3.39998
ssa-miR-20b-3p	ROHU_024600	3.35378	3.39998
dre-miR-152	ROHU_025090	-3.93683	3.48369
dre-miR-732	ROHU_031736	-24.0789	3.68505
oni-miR-10815	ROHU_031736	-4.0835	3.68505
oni-miR-10926	ROHU_031736	-4.70827	3.68505
ssa-miR-20b-3p	ROHU_029649	3.35378	3.7136
oni-miR-10902	ROHU_003616	-2.25275	3.72339
dre-miR-181b-3-3p	ROHU_036405	0.999408	3.8108
oni-miR-10547c	ROHU_036405	-5.759	3.8108
oni-miR-10926	ROHU_036405	-4.70827	3.8108
oni-miR-10966	ROHU_036405	-1.14091	3.8108
oni-miR-449b-5p	ROHU_036405	5.28386	3.8108
ssa-miR-142a-3p	ROHU_036405	2.89821	3.8108
ssa-miR-27a-5p	ROHU_031846	4.09961	3.88841
dre-miR-152	ROHU_009080	-3.93683	3.9072
dre-miR-181b-3-3p	ROHU_009080	0.999408	3.9072
dre-miR-732	ROHU_027293	-24.0789	3.91338
oni-miR-10926	ROHU_027293	-4.70827	3.91338
oni-miR-10902	ROHU_027470	-2.25275	3.92108
dre-miR-152	ROHU_009844	-3.93683	3.97586
oni-miR-10902	ROHU_009844	-2.25275	3.97586
ssa-miR-20b-3p	ROHU_009844	3.35378	3.97586
dre-miR-152	ROHU_019392	-3.93683	4.00083
oni-miR-10582	ROHU_019392	-2.74164	4.00083
dre-miR-152	ROHU_027401	-3.93683	4.04827
dre-miR-181b-3-3p	ROHU_027401	0.999408	4.04827
oni-miR-10902	ROHU_027401	-2.25275	4.04827
ssa-miR-20b-3p	ROHU_027401	3.35378	4.04827
dre-miR-181b-3-3p	ROHU_030675	0.999408	4.05364
dre-miR-451	ROHU_030675	-2.51309	4.05364
oni-miR-10690	ROHU_030675	-7.66848	4.05364
oni-miR-10926	ROHU_030675	-4.70827	4.05364
oni-miR-10902	ROHU_026758	-2.25275	4.07035
dre-miR-181b-3-3p	ROHU_006957	0.999408	4.07441
ssa-miR-20b-3p	ROHU_006957	3.35378	4.07441
dre-miR-181b-3-3p	ROHU_024005	0.999408	4.09992
dre-miR-7132-5p	ROHU_024005	-2.14075	4.09992
dre-miR-732	ROHU_024005	-24.0789	4.09992
oni-miR-10547c	ROHU_024005	-5.759	4.09992
oni-miR-10582	ROHU_024005	-2.74164	4.09992
oni-miR-10902	ROHU_024005	-2.25275	4.09992
ssa-miR-142a-3p	ROHU_024005	2.89821	4.09992
ssa-miR-20b-3p	ROHU_024005	3.35378	4.09992
oni-miR-10926	ROHU_031697	-4.70827	4.17091
dre-miR-152	ROHU_012710	-3.93683	4.22292
dre-miR-181b-3-3p	ROHU_027777	0.999408	4.32122
dre-miR-732	ROHU_027777	-24.0789	4.32122
dre-miR-152	ROHU_020047	-3.93683	4.35545
oni-miR-10815	ROHU_020047	-4.0835	4.35545
oni-miR-10966	ROHU_020047	-1.14091	4.35545
ssa-miR-142a-3p	ROHU_020047	2.89821	4.35545
ssa-miR-20b-3p	ROHU_020047	3.35378	4.35545
oni-miR-10926	ROHU_023073	-4.70827	4.87606
oni-miR-449b-5p	ROHU_023073	5.28386	4.87606
ssa-miR-142a-3p	ROHU_023073	2.89821	4.87606
ssa-miR-142a-3p	ROHU_024754	2.89821	4.94981
ssa-miR-20b-3p	ROHU_024754	3.35378	4.94981
dre-miR-181b-3-3p	ROHU_035954	0.999408	4.97495
oni-miR-10547c	ROHU_035954	-5.759	4.97495
oni-miR-10690	ROHU_035954	-7.66848	4.97495
ssa-miR-142a-3p	ROHU_035954	2.89821	4.97495
dre-miR-7132-5p	ROHU_035476	-2.14075	5.22041
dre-miR-732	ROHU_035476	-24.0789	5.22041
oni-miR-10547c	ROHU_035476	-5.759	5.22041
oni-miR-10815	ROHU_029924	-4.0835	5.22041
oni-miR-10926	ROHU_035476	-4.70827	5.22041
oni-miR-10966	ROHU_035476	-1.14091	5.22041
ssa-miR-142a-3p	ROHU_029924	2.89821	5.22041
dre-miR-181b-3-3p	ROHU_013190	0.999408	5.27692
dre-miR-7132-5p	ROHU_013190	-2.14075	5.27692
oni-miR-10547c	ROHU_013190	-5.759	5.27692
oni-miR-10582	ROHU_013190	-2.74164	5.27692
oni-miR-10690	ROHU_004136	-7.66848	5.27692
oni-miR-10815	ROHU_013190	-4.0835	5.27692
oni-miR-10902	ROHU_004136	-2.25275	5.27692
ssa-miR-142a-3p	ROHU_013190	2.89821	5.27692
ssa-miR-20b-3p	ROHU_004136	3.35378	5.27692
dre-miR-732	ROHU_015843	-24.0789	5.3322
ssa-miR-20b-3p	ROHU_015843	3.35378	5.3322
dre-miR-181b-3-3p	ROHU_015210	0.999408	5.35258
dre-miR-732	ROHU_015210	-24.0789	5.35258
oni-miR-10966	ROHU_015210	-1.14091	5.35258
dre-miR-152	ROHU_029671	-3.93683	5.40968
dre-miR-7132-5p	ROHU_029671	-2.14075	5.40968
oni-miR-10966	ROHU_015170	-1.14091	5.44155
ssa-miR-20b-3p	ROHU_015170	3.35378	5.44155
dre-miR-181b-3-3p	ROHU_019240	0.999408	5.44937
dre-miR-732	ROHU_020807	-24.0789	5.47894
ssa-miR-20b-3p	ROHU_029220	3.35378	5.48997
oni-miR-10582	ROHU_036524	-2.74164	5.51237
ssa-miR-142a-3p	ROHU_036524	2.89821	5.51237
ssa-miR-20b-3p	ROHU_019076	3.35378	5.51528
oni-miR-10902	ROHU_013226	-2.25275	5.56357
dre-miR-732	ROHU_033670	-24.0789	5.57622
oni-miR-10902	ROHU_033670	-2.25275	5.57622
ssa-miR-142a-3p	ROHU_033670	2.89821	5.57622
ssa-miR-142a-3p	ROHU_033135	2.89821	5.57622
ssa-miR-20b-3p	ROHU_033135	3.35378	5.57622
dre-miR-7132-5p	ROHU_020021	-2.14075	5.59507
oni-miR-10547c	ROHU_020021	-5.759	5.59507
oni-miR-10690	ROHU_020021	-7.66848	5.59507
oni-miR-10547c	ROHU_014143	-5.759	5.60375
oni-miR-449b-5p	ROHU_014143	5.28386	5.60375
oni-miR-10902	ROHU_023399	-2.25275	5.6388
oni-miR-10926	ROHU_023399	-4.70827	5.6388
oni-miR-10966	ROHU_023399	-1.14091	5.6388
oni-miR-449b-5p	ROHU_023399	5.28386	5.6388
oni-miR-10690	ROHU_021358	-7.66848	5.69126
oni-miR-10926	ROHU_021358	-4.70827	5.69126
oni-miR-10547c	ROHU_007867	-5.759	5.69613
oni-miR-10966	ROHU_007867	-1.14091	5.69613
ssa-miR-20b-3p	ROHU_033132	3.35378	5.75253
dre-miR-152	ROHU_001674	-3.93683	5.76265
dre-miR-181b-3-3p	ROHU_001674	0.999408	5.76265
ssa-miR-142a-3p	ROHU_001674	2.89821	5.76265
ssa-miR-20b-3p	ROHU_001674	3.35378	5.76265
dre-miR-732	ROHU_024988	-24.0789	5.7941
oni-miR-10966	ROHU_024988	-1.14091	5.7941
dre-miR-7132-5p	ROHU_009845	-2.14075	5.83711
oni-miR-10926	ROHU_009845	-4.70827	5.83711
oni-miR-10966	ROHU_009845	-1.14091	5.83711
dre-miR-152	ROHU_015590	-3.93683	5.92007
dre-miR-732	ROHU_015590	-24.0789	5.92007
dre-miR-732	ROHU_003808	-24.0789	5.97296
oni-miR-10547c	ROHU_003808	-5.759	5.97296
oni-miR-10815	ROHU_003808	-4.0835	5.97296
oni-miR-449b-5p	ROHU_003808	5.28386	5.97296
oni-miR-10966	ROHU_002237	-1.14091	5.99755
ssa-miR-142a-3p	ROHU_002237	2.89821	5.99755
dre-miR-7132-5p	ROHU_037179	-2.14075	6.1041
ssa-miR-20b-3p	ROHU_037179	3.35378	6.1041
dre-miR-152	ROHU_013225	-3.93683	6.1314
dre-miR-152	ROHU_025550	-3.93683	6.18483
dre-miR-152	ROHU_010226	-3.93683	6.44998
dre-miR-181b-3-3p	ROHU_010226	0.999408	6.44998
oni-miR-10690	ROHU_010226	-7.66848	6.44998
dre-miR-152	ROHU_000536	-3.93683	6.48641
dre-miR-181b-3-3p	ROHU_000536	0.999408	6.48641
oni-miR-10902	ROHU_000536	-2.25275	6.48641
oni-miR-449b-5p	ROHU_000536	5.28386	6.48641
ssa-miR-142a-3p	ROHU_000536	2.89821	6.48641
ssa-miR-20b-3p	ROHU_017156	3.35378	6.63563
dre-miR-181b-3-3p	ROHU_032997	0.999408	6.95434
oni-miR-10547c	ROHU_032997	-5.759	6.95434
oni-miR-10582	ROHU_032997	-2.74164	6.95434
oni-miR-10690	ROHU_032997	-7.66848	6.95434
ssa-miR-142a-3p	ROHU_032997	2.89821	6.95434
ssa-miR-20b-3p	ROHU_032997	3.35378	6.95434
oni-miR-449b-5p	ROHU_002380	5.28386	6.9742
ssa-miR-20b-3p	ROHU_002380	3.35378	6.9742
dre-miR-181b-3-3p	ROHU_006997	0.999408	7.19489
oni-miR-10926	ROHU_006997	-4.70827	7.19489
ssa-miR-142a-3p	ROHU_006997	2.89821	7.19489
ssa-miR-142a-3p	ROHU_004424	2.89821	7.35383
dre-miR-181b-3-3p	ROHU_027955	0.999408	8.38025
dre-miR-7132-5p	ROHU_027955	-2.14075	8.38025
oni-miR-10582	ROHU_027955	-2.74164	8.38025
oni-miR-10926	ROHU_029217	-4.70827	8.38829
oni-miR-10966	ROHU_029217	-1.14091	8.38829
ssa-miR-20b-3p	ROHU_029217	3.35378	8.38829
oni-miR-10815	ROHU_036900	-4.0835	8.92323
ssa-miR-142a-3p	ROHU_036900	2.89821	8.92323
dre-miR-152	ROHU_025536	-3.93683	8.9379
ssa-miR-20b-3p	ROHU_030169	3.35378	9.6185

## Sheet: 6 ppt
Supplementary table S5. Complete list of miRNA targeted mRNAs along with their log2 fold change values in 6ppt treatment group
miRNA	ROHU_id	miRNA log2 fold change	mRNA log2 fold change
dre-miR-732	ROHU_027863	-23.8787	-8.86661
gmo-miR-11251-3p	ROHU_027863	2.63523	-8.86661
oni-miR-10698	ROHU_027863	-5.71274	-8.86661
oni-miR-728b	ROHU_027863	-5.70033	-8.86661
tni-miR-128	ROHU_027863	6.89597	-8.86661
tni-miR-216b	ROHU_027863	7.84879	-8.86661
gmo-miR-11251-3p	ROHU_016112	2.63523	-7.67434
ipu-miR-19a	ROHU_016112	-5.8288	-7.67434
gmo-miR-11251-3p	ROHU_006751	2.63523	-7.57573
gmo-miR-187-5p	ROHU_006751	3.72093	-7.57573
oni-miR-10826	ROHU_006751	3.43938	-7.57573
ssa-miR-200a-1-5p	ROHU_006751	-5.76364	-7.57573
ssa-miR-301b-5p	ROHU_006751	-5.7266	-7.57573
ssa-miR-462a-5p	ROHU_006751	-6.29434	-7.57573
ssa-miR-7a-2-3p	ROHU_006751	-3.81588	-7.57573
ssa-miR-93a-3p	ROHU_006751	-6.21453	-7.57573
tni-miR-128	ROHU_006751	6.89597	-7.57573
tni-miR-216b	ROHU_006751	7.84879	-7.57573
abu-miR-10556b	ROHU_030953	-5.66992	-7.50507
dre-miR-152	ROHU_030953	-5.82701	-7.50507
dre-miR-732	ROHU_030953	-23.8787	-7.50507
gmo-miR-11251-3p	ROHU_030953	2.63523	-7.50507
ipu-miR-19a	ROHU_030953	-5.8288	-7.50507
ipu-miR-205	ROHU_030953	-6.86282	-7.50507
nbr-miR-7133-3p	ROHU_030953	-6.35972	-7.50507
oni-miR-10632	ROHU_030953	-5.59648	-7.50507
oni-miR-10698	ROHU_030953	-5.71274	-7.50507
oni-miR-10744	ROHU_030953	6.44829	-7.50507
ssa-miR-301b-5p	ROHU_030953	-5.7266	-7.50507
ssa-miR-7a-2-3p	ROHU_030953	-3.81588	-7.50507
ssa-miR-93a-3p	ROHU_030953	-6.21453	-7.50507
tni-miR-128	ROHU_030953	6.89597	-7.50507
tni-miR-216b	ROHU_030953	7.84879	-7.50507
tni-miR-22a	ROHU_030953	-6.09589	-7.50507
oni-miR-10580	ROHU_009603	-5.56594	-7.48711
oni-miR-10698	ROHU_009603	-5.71274	-7.48711
abu-miR-10556b	ROHU_004336	-5.66992	-7.16286
dre-miR-152	ROHU_004336	-5.82701	-7.16286
dre-miR-732	ROHU_004336	-23.8787	-7.16286
gmo-miR-187-5p	ROHU_004336	3.72093	-7.16286
ipu-miR-205	ROHU_004336	-6.86282	-7.16286
oni-miR-10632	ROHU_004336	-5.59648	-7.16286
oni-miR-10698	ROHU_004336	-5.71274	-7.16286
ssa-miR-301b-5p	ROHU_004336	-5.7266	-7.16286
ssa-miR-93a-3p	ROHU_004336	-6.21453	-7.16286
abu-miR-10556b	ROHU_004449	-5.66992	-7.15365
ipu-miR-205	ROHU_004449	-6.86282	-7.15365
ssa-miR-7a-2-3p	ROHU_004449	-3.81588	-7.15365
dre-miR-152	ROHU_008314	-5.82701	-7.13544
gmo-miR-11251-3p	ROHU_008314	2.63523	-7.13544
gmo-miR-187-5p	ROHU_008314	3.72093	-7.13544
oni-miR-10826	ROHU_008314	3.43938	-7.13544
ssa-miR-146a-3p	ROHU_008314	-5.95278	-7.13544
ssa-miR-93a-3p	ROHU_008314	-6.21453	-7.13544
tni-miR-216b	ROHU_008314	7.84879	-7.13544
abu-miR-10556b	ROHU_031355	-5.66992	-6.93183
dre-miR-732	ROHU_031355	-23.8787	-6.93183
ssa-miR-93a-3p	ROHU_031355	-6.21453	-6.93183
ipu-miR-19a	ROHU_006937	-5.8288	-6.89645
oni-miR-10632	ROHU_006937	-5.59648	-6.89645
abu-miR-10556b	ROHU_002051	-5.66992	-6.79184
abu-miR-10556b	ROHU_015386	-5.66992	-6.76735
oni-miR-10796	ROHU_015386	6.27695	-6.76735
abu-miR-10556b	ROHU_025454	-5.66992	-6.74161
oni-miR-10826	ROHU_025454	3.43938	-6.74161
ipu-miR-19a	ROHU_026312	-5.8288	-6.69886
nbr-miR-7133-3p	ROHU_026312	-6.35972	-6.69886
oni-miR-10796	ROHU_026312	6.27695	-6.69886
oni-miR-728b	ROHU_026312	-5.70033	-6.69886
ssa-miR-200a-1-5p	ROHU_026312	-5.76364	-6.69886
ssa-miR-301b-5p	ROHU_026312	-5.7266	-6.69886
tni-miR-216b	ROHU_026312	7.84879	-6.69886
tni-miR-22a	ROHU_026312	-6.09589	-6.69886
tni-miR-216b	ROHU_004737	7.84879	-6.63356
dre-miR-732	ROHU_033382	-23.8787	-6.59617
gmo-miR-187-5p	ROHU_033382	3.72093	-6.59617
oni-miR-10671	ROHU_033382	-5.64269	-6.59617
tni-miR-128	ROHU_033382	6.89597	-6.59617
tni-miR-22a	ROHU_033382	-6.09589	-6.59617
ipu-miR-19a	ROHU_021293	-5.8288	-6.59093
ipu-miR-205	ROHU_021293	-6.86282	-6.59093
oni-miR-10632	ROHU_021293	-5.59648	-6.59093
oni-miR-10698	ROHU_021293	-5.71274	-6.59093
abu-miR-10556b	ROHU_005976	-5.66992	-6.43451
oni-miR-10796	ROHU_005976	6.27695	-6.43451
dre-miR-152	ROHU_009080	-5.82701	-6.42137
ssa-miR-146a-3p	ROHU_009080	-5.95278	-6.42137
tni-miR-128	ROHU_009080	6.89597	-6.42137
tni-miR-22a	ROHU_009080	-6.09589	-6.42137
gmo-miR-11251-3p	ROHU_022866	2.63523	-6.35213
ipu-miR-19a	ROHU_022866	-5.8288	-6.35213
ipu-miR-205	ROHU_022866	-6.86282	-6.35213
oni-miR-10671	ROHU_022866	-5.64269	-6.35213
ssa-miR-301b-5p	ROHU_022866	-5.7266	-6.35213
ssa-miR-93a-3p	ROHU_022866	-6.21453	-6.35213
tni-miR-128	ROHU_022866	6.89597	-6.35213
tni-miR-216b	ROHU_022866	7.84879	-6.35213
abu-miR-10556b	ROHU_001384	-5.66992	-6.22796
dre-miR-732	ROHU_001384	-23.8787	-6.22796
gmo-miR-187-5p	ROHU_001384	3.72093	-6.22796
ipu-miR-205	ROHU_001384	-6.86282	-6.22796
nbr-miR-7133-3p	ROHU_001384	-6.35972	-6.22796
oni-miR-10632	ROHU_001384	-5.59648	-6.22796
oni-miR-10698	ROHU_001384	-5.71274	-6.22796
oni-miR-10744	ROHU_001384	6.44829	-6.22796
oni-miR-728b	ROHU_001384	-5.70033	-6.22796
ssa-miR-301b-5p	ROHU_001384	-5.7266	-6.22796
ssa-miR-93a-3p	ROHU_001384	-6.21453	-6.22796
tni-miR-216b	ROHU_001384	7.84879	-6.22796
oni-miR-10632	ROHU_010071	-5.59648	-6.22358
tni-miR-216b	ROHU_010071	7.84879	-6.22358
ssa-miR-200a-1-5p	ROHU_001971	-5.76364	-6.2098
abu-miR-10556b	ROHU_007533	-5.66992	-6.11813
ipu-miR-205	ROHU_035242	-6.86282	-6.1094
nbr-miR-7133-3p	ROHU_035242	-6.35972	-6.1094
oni-miR-10671	ROHU_025476	-5.64269	-6.06136
oni-miR-10744	ROHU_025476	6.44829	-6.06136
ipu-miR-205	ROHU_004206	-6.86282	-6.0026
oni-miR-10580	ROHU_004206	-5.56594	-6.0026
oni-miR-10632	ROHU_004206	-5.59648	-6.0026
oni-miR-10744	ROHU_004206	6.44829	-6.0026
oni-miR-728b	ROHU_004206	-5.70033	-6.0026
ipu-miR-19a	ROHU_001442	-5.8288	-5.89758
abu-miR-10556b	ROHU_009616	-5.66992	-5.87505
eel-miR-7132-3p	ROHU_009616	-6.13381	-5.87505
gmo-miR-187-5p	ROHU_009616	3.72093	-5.87505
ipu-miR-19a	ROHU_009616	-5.8288	-5.87505
ipu-miR-205	ROHU_009616	-6.86282	-5.87505
tni-miR-216b	ROHU_009616	7.84879	-5.87505
dre-miR-732	ROHU_024558	-23.8787	-5.82225
tni-miR-128	ROHU_024558	6.89597	-5.82225
tni-miR-216b	ROHU_024558	7.84879	-5.82225
oni-miR-10632	ROHU_016648	-5.59648	-5.80644
oni-miR-10671	ROHU_016648	-5.64269	-5.80644
oni-miR-10744	ROHU_016648	6.44829	-5.80644
tni-miR-128	ROHU_016648	6.89597	-5.80644
tni-miR-22a	ROHU_016648	-6.09589	-5.80644
ssa-miR-93a-3p	ROHU_008993	-6.21453	-5.76031
gmo-miR-11251-3p	ROHU_036418	2.63523	-5.75116
nbr-miR-7133-3p	ROHU_036418	-6.35972	-5.75116
oni-miR-10632	ROHU_036418	-5.59648	-5.75116
oni-miR-10826	ROHU_036418	3.43938	-5.75116
ssa-miR-146a-3p	ROHU_036418	-5.95278	-5.75116
tni-miR-22a	ROHU_036418	-6.09589	-5.75116
dre-miR-732	ROHU_012499	-23.8787	-5.64768
oni-miR-10632	ROHU_012499	-5.59648	-5.64768
oni-miR-10826	ROHU_012499	3.43938	-5.64768
ssa-miR-93a-3p	ROHU_012499	-6.21453	-5.64768
gmo-miR-11251-3p	ROHU_001925	2.63523	-5.61893
ipu-miR-205	ROHU_001925	-6.86282	-5.61893
oni-miR-10744	ROHU_001925	6.44829	-5.61893
abu-miR-10556b	ROHU_024055	-5.66992	-5.61607
ipu-miR-205	ROHU_024055	-6.86282	-5.61607
oni-miR-10632	ROHU_024055	-5.59648	-5.61607
gmo-miR-187-5p	ROHU_007652	3.72093	-5.60608
oni-miR-10826	ROHU_007652	3.43938	-5.60608
ssa-miR-146a-3p	ROHU_007652	-5.95278	-5.60608
oni-miR-10632	ROHU_012713	-5.59648	-5.60523
tni-miR-216b	ROHU_012713	7.84879	-5.60523
ssa-miR-200a-1-5p	ROHU_009790	-5.76364	-5.57804
dre-miR-732	ROHU_008078	-23.8787	-5.5726
ssa-miR-93a-3p	ROHU_008078	-6.21453	-5.5726
eel-miR-7132-3p	ROHU_019154	-6.13381	-5.5078
gmo-miR-11251-3p	ROHU_019154	2.63523	-5.5078
ipu-miR-205	ROHU_019154	-6.86282	-5.5078
nbr-miR-7133-3p	ROHU_019154	-6.35972	-5.5078
oni-miR-10632	ROHU_019154	-5.59648	-5.5078
oni-miR-10744	ROHU_019154	6.44829	-5.5078
oni-miR-728b	ROHU_019154	-5.70033	-5.5078
ssa-miR-7a-2-3p	ROHU_019154	-3.81588	-5.5078
tni-miR-216b	ROHU_019154	7.84879	-5.5078
ssa-miR-301b-5p	ROHU_017667	-5.7266	-5.48021
dre-miR-732	ROHU_027090	-23.8787	-5.45
oni-miR-10826	ROHU_027090	3.43938	-5.45
ssa-miR-7a-2-3p	ROHU_027090	-3.81588	-5.45
ipu-miR-19a	ROHU_001196	-5.8288	-5.41615
oni-miR-10632	ROHU_001196	-5.59648	-5.41615
oni-miR-728b	ROHU_001196	-5.70033	-5.41615
ssa-miR-93a-3p	ROHU_001196	-6.21453	-5.41615
dre-miR-152	ROHU_026129	-5.82701	-5.40104
gmo-miR-11251-3p	ROHU_026129	2.63523	-5.40104
oni-miR-10632	ROHU_026129	-5.59648	-5.40104
abu-miR-10556b	ROHU_014565	-5.66992	-5.39837
oni-miR-10815	ROHU_014565	-6.43138	-5.39837
eel-miR-7132-3p	ROHU_006097	-6.13381	-5.39581
gmo-miR-11251-3p	ROHU_006097	2.63523	-5.39581
tni-miR-22a	ROHU_006097	-6.09589	-5.39581
dre-miR-732	ROHU_027402	-23.8787	-5.37204
oni-miR-10744	ROHU_027402	6.44829	-5.37204
ipu-miR-205	ROHU_000156	-6.86282	-5.36145
abu-miR-10556b	ROHU_016636	-5.66992	-5.34604
dre-miR-128-3-5p	ROHU_016636	-6.12885	-5.34604
eel-miR-7132-3p	ROHU_016636	-6.13381	-5.34604
gmo-miR-11251-3p	ROHU_016636	2.63523	-5.34604
ipu-miR-19a	ROHU_016636	-5.8288	-5.34604
ssa-miR-128-3-5p	ROHU_016636	-7.20556	-5.34604
abu-miR-10556b	ROHU_008270	-5.66992	-5.32318
dre-miR-152	ROHU_008270	-5.82701	-5.32318
gmo-miR-11251-3p	ROHU_008270	2.63523	-5.32318
oni-miR-10632	ROHU_008270	-5.59648	-5.32318
oni-miR-10698	ROHU_008270	-5.71274	-5.32318
oni-miR-10815	ROHU_008270	-6.43138	-5.32318
tni-miR-22a	ROHU_008270	-6.09589	-5.32318
ipu-miR-205	ROHU_034879	-6.86282	-5.31069
oni-miR-10580	ROHU_034879	-5.56594	-5.31069
oni-miR-10632	ROHU_034879	-5.59648	-5.31069
ssa-miR-462a-5p	ROHU_034879	-6.29434	-5.31069
tni-miR-216b	ROHU_034879	7.84879	-5.31069
dre-miR-152	ROHU_009538	-5.82701	-5.30711
ssa-miR-301b-5p	ROHU_009538	-5.7266	-5.30711
tni-miR-128	ROHU_009538	6.89597	-5.30711
gmo-miR-11251-3p	ROHU_005887	2.63523	-5.30081
oni-miR-10744	ROHU_005887	6.44829	-5.30081
ssa-miR-301b-5p	ROHU_005887	-5.7266	-5.30081
tni-miR-22a	ROHU_005887	-6.09589	-5.30081
abu-miR-10556b	ROHU_008068	-5.66992	-5.29901
dre-miR-152	ROHU_008068	-5.82701	-5.29901
ipu-miR-19a	ROHU_008068	-5.8288	-5.29901
ipu-miR-205	ROHU_008068	-6.86282	-5.29901
nbr-miR-7133-3p	ROHU_008068	-6.35972	-5.29901
oni-miR-10580	ROHU_008068	-5.56594	-5.29901
oni-miR-728b	ROHU_008068	-5.70033	-5.29901
tni-miR-128	ROHU_008068	6.89597	-5.29901
tni-miR-216b	ROHU_008068	7.84879	-5.29901
abu-miR-10556b	ROHU_012412	-5.66992	-5.26501
dre-miR-152	ROHU_012412	-5.82701	-5.26501
dre-miR-732	ROHU_012412	-23.8787	-5.26501
eel-miR-7132-3p	ROHU_012412	-6.13381	-5.26501
gmo-miR-11251-3p	ROHU_012412	2.63523	-5.26501
gmo-miR-187-5p	ROHU_012412	3.72093	-5.26501
ipu-miR-205	ROHU_012412	-6.86282	-5.26501
nbr-miR-7133-3p	ROHU_012412	-6.35972	-5.26501
oni-miR-10580	ROHU_012412	-5.56594	-5.26501
oni-miR-10632	ROHU_012412	-5.59648	-5.26501
oni-miR-10815	ROHU_012412	-6.43138	-5.26501
oni-miR-10826	ROHU_012412	3.43938	-5.26501
ssa-miR-301b-5p	ROHU_012412	-5.7266	-5.26501
ssa-miR-93a-3p	ROHU_012412	-6.21453	-5.26501
tni-miR-128	ROHU_012412	6.89597	-5.26501
tni-miR-216b	ROHU_012412	7.84879	-5.26501
tni-miR-22a	ROHU_012412	-6.09589	-5.26501
tni-miR-22a	ROHU_014933	-6.09589	-5.2447
oni-miR-10796	ROHU_029312	6.27695	-5.2202
tni-miR-128	ROHU_029312	6.89597	-5.2202
tni-miR-216b	ROHU_029312	7.84879	-5.2202
ipu-miR-19a	ROHU_023405	-5.8288	-5.20487
oni-miR-10632	ROHU_023405	-5.59648	-5.20487
oni-miR-10744	ROHU_023405	6.44829	-5.20487
tni-miR-128	ROHU_023405	6.89597	-5.20487
gmo-miR-11251-3p	ROHU_011012	2.63523	-5.18157
ssa-miR-7a-2-3p	ROHU_011012	-3.81588	-5.18157
tni-miR-216b	ROHU_011012	7.84879	-5.18157
tni-miR-22a	ROHU_011012	-6.09589	-5.18157
ipu-miR-205	ROHU_016243	-6.86282	-5.17771
nbr-miR-7133-3p	ROHU_016243	-6.35972	-5.17771
oni-miR-10632	ROHU_016243	-5.59648	-5.17771
tni-miR-216b	ROHU_016243	7.84879	-5.17771
ssa-miR-93a-3p	ROHU_022580	-6.21453	-5.14389
dre-miR-732	ROHU_028866	-23.8787	-5.12773
tni-miR-128	ROHU_028866	6.89597	-5.12773
ipu-miR-205	ROHU_010562	-6.86282	-5.1257
oni-miR-10826	ROHU_010562	3.43938	-5.1257
oni-miR-728b	ROHU_010562	-5.70033	-5.1257
tni-miR-216b	ROHU_010562	7.84879	-5.1257
abu-miR-10556b	ROHU_034258	-5.66992	-4.8887
dre-miR-152	ROHU_034258	-5.82701	-4.8887
oni-miR-10632	ROHU_034258	-5.59648	-4.8887
ssa-miR-301b-5p	ROHU_034258	-5.7266	-4.8887
dre-miR-152	ROHU_004960	-5.82701	-4.82817
oni-miR-10744	ROHU_004960	6.44829	-4.82817
ipu-miR-205	ROHU_009547	-6.86282	-4.69523
nbr-miR-7133-3p	ROHU_009547	-6.35972	-4.69523
oni-miR-10632	ROHU_009547	-5.59648	-4.69523
abu-miR-10556b	ROHU_011061	-5.66992	-4.61731
dre-miR-732	ROHU_011061	-23.8787	-4.61731
gmo-miR-11251-3p	ROHU_011061	2.63523	-4.61731
gmo-miR-187-5p	ROHU_011061	3.72093	-4.61731
ipu-miR-205	ROHU_011061	-6.86282	-4.61731
oni-miR-10671	ROHU_011061	-5.64269	-4.61731
oni-miR-10698	ROHU_011061	-5.71274	-4.61731
oni-miR-10796	ROHU_011061	6.27695	-4.61731
oni-miR-10815	ROHU_011061	-6.43138	-4.61731
oni-miR-10826	ROHU_011061	3.43938	-4.61731
oni-miR-728b	ROHU_011061	-5.70033	-4.61731
ssa-miR-301b-5p	ROHU_011061	-5.7266	-4.61731
ssa-miR-93a-3p	ROHU_011061	-6.21453	-4.61731
tni-miR-216b	ROHU_011061	7.84879	-4.61731
oni-miR-10671	ROHU_023573	-5.64269	-4.46994
oni-miR-728b	ROHU_023573	-5.70033	-4.46994
ssa-miR-7a-2-3p	ROHU_023573	-3.81588	-4.46994
tni-miR-216b	ROHU_023573	7.84879	-4.46994
tni-miR-22a	ROHU_023573	-6.09589	-4.46994
ipu-miR-19a	ROHU_015993	-5.8288	-4.43602
oni-miR-10698	ROHU_015993	-5.71274	-4.43602
abu-miR-10556b	ROHU_008894	-5.66992	-4.39348
nbr-miR-7133-3p	ROHU_014314	-6.35972	-4.36352
oni-miR-10632	ROHU_014314	-5.59648	-4.36352
oni-miR-10698	ROHU_014314	-5.71274	-4.36352
oni-miR-10826	ROHU_014314	3.43938	-4.36352
ssa-miR-301b-5p	ROHU_014314	-5.7266	-4.36352
ssa-miR-93a-3p	ROHU_014314	-6.21453	-4.36352
tni-miR-128	ROHU_014314	6.89597	-4.36352
tni-miR-22a	ROHU_014314	-6.09589	-4.36352
dre-miR-732	ROHU_013171	-23.8787	-4.36175
gmo-miR-11251-3p	ROHU_013171	2.63523	-4.36175
ipu-miR-205	ROHU_013171	-6.86282	-4.36175
nbr-miR-7133-3p	ROHU_013171	-6.35972	-4.36175
ssa-miR-301b-5p	ROHU_013171	-5.7266	-4.36175
abu-miR-10556b	ROHU_024672	-5.66992	-4.15084
gmo-miR-187-5p	ROHU_037157	3.72093	-4.13061
ipu-miR-205	ROHU_037157	-6.86282	-4.13061
nbr-miR-7133-3p	ROHU_037157	-6.35972	-4.13061
oni-miR-10632	ROHU_037157	-5.59648	-4.13061
oni-miR-10698	ROHU_037157	-5.71274	-4.13061
ssa-miR-200a-1-5p	ROHU_037157	-5.76364	-4.13061
ssa-miR-301b-5p	ROHU_037157	-5.7266	-4.13061
ssa-miR-93a-3p	ROHU_037157	-6.21453	-4.13061
tni-miR-22a	ROHU_037157	-6.09589	-4.13061
tni-miR-128	ROHU_027940	6.89597	-4.09924
gmo-miR-187-5p	ROHU_009791	3.72093	-4.07577
oni-miR-10632	ROHU_009791	-5.59648	-4.07577
tni-miR-216b	ROHU_009791	7.84879	-4.07577
abu-miR-10556b	ROHU_005492	-5.66992	-4.05365
dre-miR-152	ROHU_005492	-5.82701	-4.05365
gmo-miR-11251-3p	ROHU_005492	2.63523	-4.05365
gmo-miR-187-5p	ROHU_005492	3.72093	-4.05365
ipu-miR-19a	ROHU_005492	-5.8288	-4.05365
oni-miR-10796	ROHU_005492	6.27695	-4.05365
oni-miR-10826	ROHU_005492	3.43938	-4.05365
oni-miR-728b	ROHU_005492	-5.70033	-4.05365
ssa-miR-146a-3p	ROHU_005492	-5.95278	-4.05365
ssa-miR-7a-2-3p	ROHU_005492	-3.81588	-4.05365
tni-miR-128	ROHU_005492	6.89597	-4.05365
tni-miR-216b	ROHU_005492	7.84879	-4.05365
abu-miR-10556b	ROHU_027358	-5.66992	-4.0403
dre-miR-152	ROHU_027358	-5.82701	-4.0403
dre-miR-732	ROHU_027358	-23.8787	-4.0403
gmo-miR-11251-3p	ROHU_027358	2.63523	-4.0403
gmo-miR-187-5p	ROHU_027358	3.72093	-4.0403
ipu-miR-19a	ROHU_027358	-5.8288	-4.0403
oni-miR-10826	ROHU_027358	3.43938	-4.0403
oni-miR-728b	ROHU_027358	-5.70033	-4.0403
ssa-miR-93a-3p	ROHU_027358	-6.21453	-4.0403
tni-miR-216b	ROHU_027358	7.84879	-4.0403
tni-miR-22a	ROHU_027358	-6.09589	-4.0403
abu-miR-10556b	ROHU_023401	-5.66992	-4.02802
dre-miR-732	ROHU_023401	-23.8787	-4.02802
ipu-miR-19a	ROHU_023401	-5.8288	-4.02802
oni-miR-10632	ROHU_023401	-5.59648	-4.02802
oni-miR-728b	ROHU_023401	-5.70033	-4.02802
tni-miR-22a	ROHU_023401	-6.09589	-4.02802
dre-miR-152	ROHU_031425	-5.82701	-3.9813
nbr-miR-7133-3p	ROHU_031425	-6.35972	-3.9813
ipu-miR-19a	ROHU_010877	-5.8288	-3.93614
ipu-miR-205	ROHU_010877	-6.86282	-3.93614
oni-miR-10632	ROHU_010877	-5.59648	-3.93614
oni-miR-10698	ROHU_010877	-5.71274	-3.93614
ssa-miR-146a-3p	ROHU_010877	-5.95278	-3.93614
tni-miR-128	ROHU_010877	6.89597	-3.93614
tni-miR-216b	ROHU_010877	7.84879	-3.93614
dre-miR-152	ROHU_012393	-5.82701	-3.86617
oni-miR-10671	ROHU_012393	-5.64269	-3.86617
oni-miR-10796	ROHU_012393	6.27695	-3.86617
ipu-miR-19a	ROHU_033678	-5.8288	-3.79737
gmo-miR-11251-3p	ROHU_004932	2.63523	-3.76546
dre-miR-732	ROHU_009674	-23.8787	-3.75674
ipu-miR-19a	ROHU_009674	-5.8288	-3.75674
oni-miR-10632	ROHU_009674	-5.59648	-3.75674
oni-miR-10826	ROHU_009674	3.43938	-3.75674
dre-miR-152	ROHU_019455	-5.82701	-3.65746
gmo-miR-11251-3p	ROHU_019455	2.63523	-3.65746
oni-miR-10632	ROHU_019455	-5.59648	-3.65746
oni-miR-10698	ROHU_019455	-5.71274	-3.65746
oni-miR-10744	ROHU_019455	6.44829	-3.65746
ssa-miR-93a-3p	ROHU_019455	-6.21453	-3.65746
tni-miR-128	ROHU_019455	6.89597	-3.65746
tni-miR-22a	ROHU_019455	-6.09589	-3.65746
dre-miR-152	ROHU_031714	-5.82701	-3.64838
nbr-miR-7133-3p	ROHU_031714	-6.35972	-3.64838
ipu-miR-205	ROHU_031004	-6.86282	-3.61436
nbr-miR-7133-3p	ROHU_031004	-6.35972	-3.61436
oni-miR-10826	ROHU_031004	3.43938	-3.61436
dre-miR-152	ROHU_002288	-5.82701	-3.49192
dre-miR-732	ROHU_002288	-23.8787	-3.49192
gmo-miR-11251-3p	ROHU_002288	2.63523	-3.49192
ipu-miR-19a	ROHU_002288	-5.8288	-3.49192
ipu-miR-205	ROHU_002288	-6.86282	-3.49192
oni-miR-10632	ROHU_002288	-5.59648	-3.49192
oni-miR-10826	ROHU_002288	3.43938	-3.49192
oni-miR-728b	ROHU_002288	-5.70033	-3.49192
ssa-miR-301b-5p	ROHU_002288	-5.7266	-3.49192
tni-miR-216b	ROHU_002288	7.84879	-3.49192
tni-miR-22a	ROHU_002288	-6.09589	-3.49192
dre-miR-732	ROHU_025913	-23.8787	-3.45893
gmo-miR-187-5p	ROHU_025913	3.72093	-3.45893
ipu-miR-205	ROHU_025913	-6.86282	-3.45893
nbr-miR-7133-3p	ROHU_025913	-6.35972	-3.45893
oni-miR-10744	ROHU_025913	6.44829	-3.45893
oni-miR-10826	ROHU_025913	3.43938	-3.45893
ssa-miR-93a-3p	ROHU_025913	-6.21453	-3.45893
tni-miR-216b	ROHU_025913	7.84879	-3.45893
dre-miR-732	ROHU_017009	-23.8787	-3.44989
ipu-miR-205	ROHU_017009	-6.86282	-3.44989
oni-miR-10826	ROHU_017009	3.43938	-3.44989
dre-miR-732	ROHU_025899	-23.8787	-3.44582
ipu-miR-19a	ROHU_025899	-5.8288	-3.44582
oni-miR-10698	ROHU_025899	-5.71274	-3.44582
oni-miR-10744	ROHU_025899	6.44829	-3.44582
oni-miR-728b	ROHU_025899	-5.70033	-3.44582
ssa-miR-301b-5p	ROHU_025899	-5.7266	-3.44582
ssa-miR-93a-3p	ROHU_025899	-6.21453	-3.44582
tni-miR-216b	ROHU_025899	7.84879	-3.44582
oni-miR-10796	ROHU_018616	6.27695	-3.42078
oni-miR-10815	ROHU_018616	-6.43138	-3.42078
oni-miR-728b	ROHU_018616	-5.70033	-3.42078
dre-miR-128-3-5p	ROHU_015123	-6.12885	-3.38612
ipu-miR-205	ROHU_015123	-6.86282	-3.38612
ssa-miR-128-3-5p	ROHU_015123	-7.20556	-3.38612
ssa-miR-93a-3p	ROHU_015123	-6.21453	-3.38612
tni-miR-128	ROHU_015123	6.89597	-3.38612
tni-miR-216b	ROHU_006936	7.84879	-3.37867
eel-miR-7132-3p	ROHU_035615	-6.13381	-3.35645
ipu-miR-205	ROHU_035615	-6.86282	-3.35645
nbr-miR-7133-3p	ROHU_035615	-6.35972	-3.35645
oni-miR-10698	ROHU_035615	-5.71274	-3.35645
oni-miR-728b	ROHU_035615	-5.70033	-3.35645
ssa-miR-200a-1-5p	ROHU_035615	-5.76364	-3.35645
ssa-miR-93a-3p	ROHU_035615	-6.21453	-3.35645
tni-miR-22a	ROHU_035615	-6.09589	-3.35645
oni-miR-10671	ROHU_035286	-5.64269	-3.33134
tni-miR-216b	ROHU_025922	7.84879	-3.31687
dre-miR-152	ROHU_008607	-5.82701	-3.30878
dre-miR-732	ROHU_008607	-23.8787	-3.30878
oni-miR-10815	ROHU_008607	-6.43138	-3.30878
ssa-miR-301b-5p	ROHU_008607	-5.7266	-3.30878
ssa-miR-93a-3p	ROHU_008607	-6.21453	-3.30878
dre-miR-152	ROHU_035063	-5.82701	-3.2767
nbr-miR-7133-3p	ROHU_035063	-6.35972	-3.2767
oni-miR-10744	ROHU_035063	6.44829	-3.2767
abu-miR-10556b	ROHU_004078	-5.66992	-3.15353
dre-miR-152	ROHU_004078	-5.82701	-3.15353
dre-miR-732	ROHU_004078	-23.8787	-3.15353
gmo-miR-11251-3p	ROHU_004078	2.63523	-3.15353
oni-miR-10632	ROHU_004078	-5.59648	-3.15353
ssa-miR-301b-5p	ROHU_004078	-5.7266	-3.15353
tni-miR-128	ROHU_004078	6.89597	-3.15353
abu-miR-10556b	ROHU_004438	-5.66992	-3.13592
oni-miR-10632	ROHU_004438	-5.59648	-3.13592
oni-miR-10744	ROHU_004438	6.44829	-3.13592
oni-miR-10826	ROHU_004438	3.43938	-3.13592
oni-miR-10632	ROHU_024357	-5.59648	-3.13471
oni-miR-10796	ROHU_024357	6.27695	-3.13471
ssa-miR-93a-3p	ROHU_024357	-6.21453	-3.13471
ipu-miR-205	ROHU_036925	-6.86282	-3.11656
nbr-miR-7133-3p	ROHU_036925	-6.35972	-3.11656
oni-miR-10826	ROHU_036925	3.43938	-3.11656
ssa-miR-200a-1-5p	ROHU_036925	-5.76364	-3.11656
tni-miR-128	ROHU_036925	6.89597	-3.11656
tni-miR-216b	ROHU_036925	7.84879	-3.11656
dre-miR-152	ROHU_004109	-5.82701	-3.09443
dre-miR-732	ROHU_004109	-23.8787	-3.09443
gmo-miR-11251-3p	ROHU_004109	2.63523	-3.09443
gmo-miR-187-5p	ROHU_004109	3.72093	-3.09443
ipu-miR-205	ROHU_004109	-6.86282	-3.09443
nbr-miR-7133-3p	ROHU_004109	-6.35972	-3.09443
oni-miR-10744	ROHU_004109	6.44829	-3.09443
oni-miR-728b	ROHU_004109	-5.70033	-3.09443
tni-miR-128	ROHU_004109	6.89597	-3.09443
tni-miR-22a	ROHU_004109	-6.09589	-3.09443
oni-miR-10826	ROHU_022709	3.43938	-3.05656
abu-miR-10556b	ROHU_018361	-5.66992	-3.04913
ipu-miR-19a	ROHU_018361	-5.8288	-3.04913
ipu-miR-205	ROHU_018361	-6.86282	-3.04913
oni-miR-10671	ROHU_018361	-5.64269	-3.04913
oni-miR-728b	ROHU_018361	-5.70033	-3.04913
dre-miR-152	ROHU_002424	-5.82701	-2.99565
gmo-miR-187-5p	ROHU_002424	3.72093	-2.99565
oni-miR-10632	ROHU_002424	-5.59648	-2.99565
oni-miR-10671	ROHU_002424	-5.64269	-2.99565
ssa-miR-301b-5p	ROHU_002424	-5.7266	-2.99565
ssa-miR-462a-5p	ROHU_002424	-6.29434	-2.99565
ssa-miR-93a-3p	ROHU_002424	-6.21453	-2.99565
tni-miR-128	ROHU_002424	6.89597	-2.99565
oni-miR-10632	ROHU_004316	-5.59648	-2.98553
oni-miR-10826	ROHU_004316	3.43938	-2.98553
ssa-miR-301b-5p	ROHU_004316	-5.7266	-2.98553
ipu-miR-205	ROHU_022720	-6.86282	-2.96894
oni-miR-10632	ROHU_022720	-5.59648	-2.96894
oni-miR-10698	ROHU_022720	-5.71274	-2.96894
tni-miR-22a	ROHU_024578	-6.09589	-2.95916
dre-miR-152	ROHU_005670	-5.82701	-2.94794
gmo-miR-11251-3p	ROHU_005670	2.63523	-2.94794
ssa-miR-146a-3p	ROHU_005670	-5.95278	-2.94794
tni-miR-128	ROHU_005670	6.89597	-2.94794
tni-miR-216b	ROHU_005670	7.84879	-2.94794
ipu-miR-19a	ROHU_033700	-5.8288	-2.9409
gmo-miR-11251-3p	ROHU_008407	2.63523	-2.89937
gmo-miR-187-5p	ROHU_008407	3.72093	-2.89937
oni-miR-10632	ROHU_008407	-5.59648	-2.89937
ssa-miR-462a-5p	ROHU_008407	-6.29434	-2.89937
ipu-miR-19a	ROHU_007849	-5.8288	-2.85676
oni-miR-728b	ROHU_007849	-5.70033	-2.85676
tni-miR-216b	ROHU_007849	7.84879	-2.85676
ipu-miR-19a	ROHU_017949	-5.8288	-2.84973
ipu-miR-19a	ROHU_033957	-5.8288	-2.84668
ipu-miR-19a	ROHU_033691	-5.8288	-2.81347
dre-miR-152	ROHU_024895	-5.82701	-2.77027
gmo-miR-11251-3p	ROHU_024895	2.63523	-2.77027
ipu-miR-19a	ROHU_024895	-5.8288	-2.77027
ipu-miR-205	ROHU_024895	-6.86282	-2.77027
oni-miR-10744	ROHU_024895	6.44829	-2.77027
oni-miR-10796	ROHU_024895	6.27695	-2.77027
tni-miR-128	ROHU_024895	6.89597	-2.77027
abu-miR-10556b	ROHU_016751	-5.66992	-2.71491
gmo-miR-11251-3p	ROHU_016751	2.63523	-2.71491
oni-miR-10632	ROHU_016751	-5.59648	-2.71491
tni-miR-128	ROHU_016751	6.89597	-2.71491
gmo-miR-11251-3p	ROHU_026750	2.63523	-2.70663
ipu-miR-205	ROHU_026750	-6.86282	-2.70663
abu-miR-10556b	ROHU_030544	-5.66992	-2.70598
nbr-miR-7133-3p	ROHU_030544	-6.35972	-2.70598
oni-miR-10632	ROHU_030544	-5.59648	-2.70598
oni-miR-10671	ROHU_030544	-5.64269	-2.70598
oni-miR-10815	ROHU_030544	-6.43138	-2.70598
oni-miR-10826	ROHU_030544	3.43938	-2.70598
oni-miR-10744	ROHU_014620	6.44829	-2.68687
oni-miR-10671	ROHU_017932	-5.64269	-2.68032
tni-miR-216b	ROHU_030202	7.84879	-2.65489
ipu-miR-19a	ROHU_017268	-5.8288	-2.63939
ipu-miR-205	ROHU_019200	-6.86282	-2.59888
ssa-miR-301b-5p	ROHU_019200	-5.7266	-2.59888
tni-miR-128	ROHU_019200	6.89597	-2.59888
abu-miR-10556b	ROHU_015602	-5.66992	-2.59235
dre-miR-732	ROHU_015602	-23.8787	-2.59235
ipu-miR-205	ROHU_015602	-6.86282	-2.59235
oni-miR-10796	ROHU_015602	6.27695	-2.59235
ssa-miR-146a-3p	ROHU_015602	-5.95278	-2.59235
dre-miR-152	ROHU_021310	-5.82701	-2.59227
gmo-miR-11251-3p	ROHU_021310	2.63523	-2.59227
ipu-miR-205	ROHU_021310	-6.86282	-2.59227
oni-miR-10698	ROHU_021310	-5.71274	-2.59227
ssa-miR-146a-3p	ROHU_021310	-5.95278	-2.59227
abu-miR-10556b	ROHU_008066	-5.66992	-2.59175
dre-miR-152	ROHU_008066	-5.82701	-2.59175
ipu-miR-19a	ROHU_008066	-5.8288	-2.59175
nbr-miR-7133-3p	ROHU_008066	-6.35972	-2.59175
oni-miR-10580	ROHU_008066	-5.56594	-2.59175
oni-miR-10796	ROHU_008066	6.27695	-2.59175
oni-miR-728b	ROHU_008066	-5.70033	-2.59175
ssa-miR-200a-1-5p	ROHU_008066	-5.76364	-2.59175
tni-miR-128	ROHU_008066	6.89597	-2.59175
tni-miR-216b	ROHU_008066	7.84879	-2.59175
dre-miR-732	ROHU_015569	-23.8787	-2.58854
gmo-miR-187-5p	ROHU_015569	3.72093	-2.58854
nbr-miR-7133-3p	ROHU_015569	-6.35972	-2.58854
oni-miR-10632	ROHU_015569	-5.59648	-2.58854
oni-miR-10815	ROHU_015569	-6.43138	-2.58854
oni-miR-728b	ROHU_015569	-5.70033	-2.58854
ssa-miR-146a-3p	ROHU_015569	-5.95278	-2.58854
abu-miR-10556b	ROHU_012680	-5.66992	-2.58664
abu-miR-10556b	ROHU_012823	-5.66992	-2.56445
dre-miR-152	ROHU_012823	-5.82701	-2.56445
dre-miR-732	ROHU_012823	-23.8787	-2.56445
gmo-miR-11251-3p	ROHU_012823	2.63523	-2.56445
gmo-miR-187-5p	ROHU_012823	3.72093	-2.56445
ipu-miR-19a	ROHU_012823	-5.8288	-2.56445
nbr-miR-7133-3p	ROHU_012823	-6.35972	-2.56445
oni-miR-10826	ROHU_012823	3.43938	-2.56445
ssa-miR-301b-5p	ROHU_012823	-5.7266	-2.56445
ssa-miR-7a-2-3p	ROHU_012823	-3.81588	-2.56445
ssa-miR-93a-3p	ROHU_012823	-6.21453	-2.56445
tni-miR-128	ROHU_012823	6.89597	-2.56445
tni-miR-216b	ROHU_012823	7.84879	-2.56445
tni-miR-22a	ROHU_012823	-6.09589	-2.56445
dre-miR-732	ROHU_035101	-23.8787	-2.54202
ipu-miR-205	ROHU_035101	-6.86282	-2.54202
oni-miR-10632	ROHU_035101	-5.59648	-2.54202
oni-miR-728b	ROHU_035101	-5.70033	-2.54202
tni-miR-128	ROHU_035101	6.89597	-2.54202
abu-miR-10556b	ROHU_021469	-5.66992	-2.52209
gmo-miR-11251-3p	ROHU_021469	2.63523	-2.52209
ipu-miR-19a	ROHU_021469	-5.8288	-2.52209
ssa-miR-301b-5p	ROHU_021469	-5.7266	-2.52209
tni-miR-216b	ROHU_021469	7.84879	-2.52209
tni-miR-128	ROHU_021210	6.89597	-2.5172
dre-miR-152	ROHU_020708	-5.82701	-2.50105
gmo-miR-187-5p	ROHU_020708	3.72093	-2.50105
nbr-miR-7133-3p	ROHU_020708	-6.35972	-2.50105
oni-miR-10580	ROHU_020708	-5.56594	-2.50105
oni-miR-10826	ROHU_020708	3.43938	-2.50105
ssa-miR-200a-1-5p	ROHU_020708	-5.76364	-2.50105
ssa-miR-93a-3p	ROHU_020708	-6.21453	-2.50105
tni-miR-128	ROHU_020708	6.89597	-2.50105
abu-miR-10556b	ROHU_023391	-5.66992	-2.47937
dre-miR-732	ROHU_023391	-23.8787	-2.47937
gmo-miR-187-5p	ROHU_023391	3.72093	-2.47937
ipu-miR-19a	ROHU_023391	-5.8288	-2.47937
oni-miR-10671	ROHU_023391	-5.64269	-2.47937
oni-miR-10698	ROHU_023391	-5.71274	-2.47937
ssa-miR-7a-2-3p	ROHU_023391	-3.81588	-2.47937
tni-miR-128	ROHU_023391	6.89597	-2.47937
tni-miR-216b	ROHU_023391	7.84879	-2.47937
gmo-miR-11251-3p	ROHU_001813	2.63523	-2.42378
oni-miR-10826	ROHU_001813	3.43938	-2.42378
tni-miR-128	ROHU_001813	6.89597	-2.42378
gmo-miR-187-5p	ROHU_028547	3.72093	-2.41077
ipu-miR-205	ROHU_028547	-6.86282	-2.41077
oni-miR-10632	ROHU_028547	-5.59648	-2.41077
oni-miR-10671	ROHU_028547	-5.64269	-2.41077
oni-miR-10698	ROHU_028547	-5.71274	-2.41077
tni-miR-128	ROHU_028547	6.89597	-2.41077
gmo-miR-187-5p	ROHU_028522	3.72093	-2.40299
ipu-miR-205	ROHU_028522	-6.86282	-2.40299
ssa-miR-93a-3p	ROHU_028522	-6.21453	-2.40299
eel-miR-7132-3p	ROHU_017064	-6.13381	-2.39035
gmo-miR-11251-3p	ROHU_017064	2.63523	-2.39035
oni-miR-728b	ROHU_017064	-5.70033	-2.39035
ssa-miR-7a-2-3p	ROHU_017064	-3.81588	-2.39035
tni-miR-216b	ROHU_017064	7.84879	-2.39035
abu-miR-10556b	ROHU_026978	-5.66992	-2.38673
oni-miR-10698	ROHU_026978	-5.71274	-2.38673
ssa-miR-146a-3p	ROHU_026978	-5.95278	-2.38673
dre-miR-152	ROHU_005850	-5.82701	-2.3571
dre-miR-732	ROHU_005850	-23.8787	-2.3571
oni-miR-10580	ROHU_005850	-5.56594	-2.3571
tni-miR-128	ROHU_005850	6.89597	-2.3571
ipu-miR-19a	ROHU_032318	-5.8288	-2.344
oni-miR-10744	ROHU_032318	6.44829	-2.344
oni-miR-10815	ROHU_032318	-6.43138	-2.344
ssa-miR-301b-5p	ROHU_032318	-5.7266	-2.344
gmo-miR-11251-3p	ROHU_034670	2.63523	-2.30568
oni-miR-10826	ROHU_034670	3.43938	-2.30568
gmo-miR-11251-3p	ROHU_032226	2.63523	-2.30333
gmo-miR-11251-3p	ROHU_023325	2.63523	-2.29344
ssa-miR-301b-5p	ROHU_023325	-5.7266	-2.29344
tni-miR-22a	ROHU_023325	-6.09589	-2.29344
abu-miR-10556b	ROHU_014917	-5.66992	-2.29336
dre-miR-732	ROHU_014917	-23.8787	-2.29336
gmo-miR-187-5p	ROHU_014917	3.72093	-2.29336
nbr-miR-7133-3p	ROHU_014917	-6.35972	-2.29336
oni-miR-10744	ROHU_014917	6.44829	-2.29336
oni-miR-10826	ROHU_014917	3.43938	-2.29336
ssa-miR-7a-2-3p	ROHU_014917	-3.81588	-2.29336
ssa-miR-93a-3p	ROHU_014917	-6.21453	-2.29336
dre-miR-732	ROHU_021247	-23.8787	-2.26589
gmo-miR-11251-3p	ROHU_021247	2.63523	-2.26589
ipu-miR-19a	ROHU_021247	-5.8288	-2.26589
oni-miR-10632	ROHU_021247	-5.59648	-2.26589
ssa-miR-301b-5p	ROHU_021247	-5.7266	-2.26589
oni-miR-10796	ROHU_026734	6.27695	-2.23457
ipu-miR-205	ROHU_009209	-6.86282	-2.23428
nbr-miR-7133-3p	ROHU_009209	-6.35972	-2.23428
oni-miR-10815	ROHU_009209	-6.43138	-2.23428
ssa-miR-7a-2-3p	ROHU_009209	-3.81588	-2.23428
ipu-miR-19a	ROHU_012335	-5.8288	-2.23179
ssa-miR-93a-3p	ROHU_012335	-6.21453	-2.23179
abu-miR-10556b	ROHU_008067	-5.66992	-2.21751
dre-miR-152	ROHU_008067	-5.82701	-2.21751
ipu-miR-19a	ROHU_008067	-5.8288	-2.21751
ipu-miR-205	ROHU_008067	-6.86282	-2.21751
oni-miR-10580	ROHU_008067	-5.56594	-2.21751
oni-miR-728b	ROHU_008067	-5.70033	-2.21751
ssa-miR-200a-1-5p	ROHU_008067	-5.76364	-2.21751
tni-miR-128	ROHU_008067	6.89597	-2.21751
tni-miR-216b	ROHU_008067	7.84879	-2.21751
ssa-miR-301b-5p	ROHU_028641	-5.7266	-2.21573
dre-miR-732	ROHU_030961	-23.8787	-2.20487
gmo-miR-11251-3p	ROHU_030961	2.63523	-2.20487
oni-miR-10632	ROHU_030961	-5.59648	-2.20487
oni-miR-10815	ROHU_030961	-6.43138	-2.20487
oni-miR-10826	ROHU_030961	3.43938	-2.20487
oni-miR-728b	ROHU_030961	-5.70033	-2.20487
tni-miR-22a	ROHU_030961	-6.09589	-2.20487
dre-miR-152	ROHU_022969	-5.82701	-2.18039
gmo-miR-11251-3p	ROHU_022969	2.63523	-2.18039
ipu-miR-205	ROHU_022969	-6.86282	-2.18039
oni-miR-10671	ROHU_022969	-5.64269	-2.18039
oni-miR-10815	ROHU_022969	-6.43138	-2.18039
oni-miR-728b	ROHU_022969	-5.70033	-2.18039
ssa-miR-301b-5p	ROHU_022969	-5.7266	-2.18039
ssa-miR-93a-3p	ROHU_022969	-6.21453	-2.18039
tni-miR-128	ROHU_022969	6.89597	-2.18039
tni-miR-216b	ROHU_022969	7.84879	-2.18039
tni-miR-22a	ROHU_022969	-6.09589	-2.18039
gmo-miR-11251-3p	ROHU_033702	2.63523	-2.16375
ssa-miR-301b-5p	ROHU_033702	-5.7266	-2.16375
dre-miR-732	ROHU_017654	-23.8787	-2.16181
gmo-miR-187-5p	ROHU_017654	3.72093	-2.16181
oni-miR-10698	ROHU_017654	-5.71274	-2.16181
tni-miR-216b	ROHU_017654	7.84879	-2.16181
abu-miR-10556b	ROHU_021248	-5.66992	-2.13702
dre-miR-152	ROHU_021248	-5.82701	-2.13702
dre-miR-732	ROHU_021248	-23.8787	-2.13702
gmo-miR-11251-3p	ROHU_021248	2.63523	-2.13702
gmo-miR-187-5p	ROHU_021248	3.72093	-2.13702
ipu-miR-19a	ROHU_021248	-5.8288	-2.13702
ipu-miR-205	ROHU_021248	-6.86282	-2.13702
nbr-miR-7133-3p	ROHU_021248	-6.35972	-2.13702
oni-miR-10671	ROHU_021248	-5.64269	-2.13702
oni-miR-10698	ROHU_021248	-5.71274	-2.13702
oni-miR-10744	ROHU_021248	6.44829	-2.13702
oni-miR-10826	ROHU_021248	3.43938	-2.13702
oni-miR-728b	ROHU_021248	-5.70033	-2.13702
ssa-miR-146a-3p	ROHU_021248	-5.95278	-2.13702
ssa-miR-301b-5p	ROHU_021248	-5.7266	-2.13702
ssa-miR-93a-3p	ROHU_021248	-6.21453	-2.13702
tni-miR-216b	ROHU_021248	7.84879	-2.13702
dre-miR-152	ROHU_019733	-5.82701	-2.13217
gmo-miR-11251-3p	ROHU_019733	2.63523	-2.13217
ssa-miR-301b-5p	ROHU_019733	-5.7266	-2.13217
ssa-miR-462a-5p	ROHU_019733	-6.29434	-2.13217
ssa-miR-93a-3p	ROHU_019733	-6.21453	-2.13217
abu-miR-10556b	ROHU_003899	-5.66992	-2.12489
dre-miR-152	ROHU_003899	-5.82701	-2.12489
ipu-miR-205	ROHU_003899	-6.86282	-2.12489
dre-miR-152	ROHU_009192	-5.82701	-2.11992
dre-miR-732	ROHU_009192	-23.8787	-2.11992
gmo-miR-11251-3p	ROHU_009192	2.63523	-2.11992
tni-miR-128	ROHU_009192	6.89597	-2.11992
tni-miR-216b	ROHU_009192	7.84879	-2.11992
dre-miR-732	ROHU_029049	-23.8787	-2.10885
gmo-miR-11251-3p	ROHU_029049	2.63523	-2.10885
gmo-miR-187-5p	ROHU_029049	3.72093	-2.10885
oni-miR-10796	ROHU_029049	6.27695	-2.10885
ssa-miR-301b-5p	ROHU_029049	-5.7266	-2.10885
ssa-miR-462a-5p	ROHU_029049	-6.29434	-2.10885
tni-miR-216b	ROHU_029049	7.84879	-2.10885
ipu-miR-205	ROHU_014474	-6.86282	-2.06935
abu-miR-10556b	ROHU_007748	-5.66992	-2.0649
gmo-miR-11251-3p	ROHU_007748	2.63523	-2.0649
oni-miR-10632	ROHU_007748	-5.59648	-2.0649
ssa-miR-146a-3p	ROHU_007748	-5.95278	-2.0649
ssa-miR-200a-1-5p	ROHU_007748	-5.76364	-2.0649
abu-miR-10556b	ROHU_026492	-5.66992	-2.05085
oni-miR-10632	ROHU_026492	-5.59648	-2.05085
oni-miR-728b	ROHU_026492	-5.70033	-2.05085
abu-miR-10556b	ROHU_017278	-5.66992	-2.03543
abu-miR-10556b	ROHU_021875	-5.66992	-2.01916
dre-miR-732	ROHU_021875	-23.8787	-2.01916
gmo-miR-11251-3p	ROHU_021875	2.63523	-2.01916
ipu-miR-205	ROHU_021875	-6.86282	-2.01916
nbr-miR-7133-3p	ROHU_021875	-6.35972	-2.01916
tni-miR-128	ROHU_021875	6.89597	-2.01916
tni-miR-216b	ROHU_021875	7.84879	-2.01916
abu-miR-10556b	ROHU_025345	-5.66992	-1.9963
ipu-miR-19a	ROHU_025345	-5.8288	-1.9963
oni-miR-10744	ROHU_025345	6.44829	-1.9963
tni-miR-128	ROHU_025345	6.89597	-1.9963
dre-miR-732	ROHU_018807	-23.8787	-1.97906
gmo-miR-11251-3p	ROHU_018807	2.63523	-1.97906
oni-miR-10744	ROHU_018807	6.44829	-1.97906
ssa-miR-7a-2-3p	ROHU_018807	-3.81588	-1.97906
gmo-miR-11251-3p	ROHU_003723	2.63523	-1.97428
ssa-miR-301b-5p	ROHU_003723	-5.7266	-1.97428
tni-miR-22a	ROHU_003723	-6.09589	-1.97428
nbr-miR-7133-3p	ROHU_004429	-6.35972	-1.95022
oni-miR-10671	ROHU_004429	-5.64269	-1.95022
ssa-miR-301b-5p	ROHU_004429	-5.7266	-1.95022
ssa-miR-7a-2-3p	ROHU_004429	-3.81588	-1.95022
eel-miR-7132-3p	ROHU_013097	-6.13381	-1.93548
gmo-miR-11251-3p	ROHU_013097	2.63523	-1.93548
gmo-miR-187-5p	ROHU_013097	3.72093	-1.93548
ipu-miR-19a	ROHU_013097	-5.8288	-1.93548
nbr-miR-7133-3p	ROHU_013097	-6.35972	-1.93548
tni-miR-128	ROHU_013097	6.89597	-1.93548
tni-miR-22a	ROHU_013097	-6.09589	-1.93548
dre-miR-152	ROHU_020845	-5.82701	-1.9191
ssa-miR-146a-3p	ROHU_020845	-5.95278	-1.9191
tni-miR-22a	ROHU_020845	-6.09589	-1.9191
dre-miR-152	ROHU_017519	-5.82701	-1.91363
dre-miR-732	ROHU_017519	-23.8787	-1.91363
gmo-miR-11251-3p	ROHU_017519	2.63523	-1.91363
oni-miR-10632	ROHU_017519	-5.59648	-1.91363
ssa-miR-462a-5p	ROHU_017519	-6.29434	-1.91363
gmo-miR-11251-3p	ROHU_016008	2.63523	-1.90049
ipu-miR-205	ROHU_016008	-6.86282	-1.90049
dre-miR-732	ROHU_021036	-23.8787	-1.89792
eel-miR-7132-3p	ROHU_021036	-6.13381	-1.89792
oni-miR-10632	ROHU_021036	-5.59648	-1.89792
oni-miR-10698	ROHU_021036	-5.71274	-1.89792
oni-miR-10744	ROHU_021036	6.44829	-1.89792
ssa-miR-462a-5p	ROHU_021036	-6.29434	-1.89792
tni-miR-128	ROHU_021036	6.89597	-1.89792
dre-miR-152	ROHU_036033	-5.82701	-1.89724
tni-miR-22a	ROHU_036033	-6.09589	-1.89724
ipu-miR-205	ROHU_025630	-6.86282	-1.89454
ssa-miR-146a-3p	ROHU_025630	-5.95278	-1.89454
oni-miR-10632	ROHU_021563	-5.59648	-1.86803
ssa-miR-462a-5p	ROHU_021563	-6.29434	-1.86803
dre-miR-732	ROHU_013266	-23.8787	-1.85095
nbr-miR-7133-3p	ROHU_013266	-6.35972	-1.85095
oni-miR-10796	ROHU_013266	6.27695	-1.85095
ssa-miR-301b-5p	ROHU_013266	-5.7266	-1.85095
gmo-miR-11251-3p	ROHU_018165	2.63523	-1.84829
ipu-miR-205	ROHU_018165	-6.86282	-1.84829
oni-miR-10744	ROHU_018165	6.44829	-1.84829
ssa-miR-200a-1-5p	ROHU_018165	-5.76364	-1.84829
dre-miR-152	ROHU_018668	-5.82701	-1.83659
gmo-miR-187-5p	ROHU_018668	3.72093	-1.83659
ipu-miR-205	ROHU_018668	-6.86282	-1.83659
tni-miR-128	ROHU_018668	6.89597	-1.83659
tni-miR-216b	ROHU_018668	7.84879	-1.83659
tni-miR-22a	ROHU_018668	-6.09589	-1.83659
dre-miR-152	ROHU_022933	-5.82701	-1.82909
gmo-miR-187-5p	ROHU_022933	3.72093	-1.82909
oni-miR-10671	ROHU_022933	-5.64269	-1.82909
oni-miR-10796	ROHU_022933	6.27695	-1.82909
tni-miR-128	ROHU_022933	6.89597	-1.82909
tni-miR-216b	ROHU_022933	7.84879	-1.82909
gmo-miR-11251-3p	ROHU_025120	2.63523	-1.78289
oni-miR-728b	ROHU_025120	-5.70033	-1.78289
ssa-miR-200a-1-5p	ROHU_025120	-5.76364	-1.78289
tni-miR-128	ROHU_025120	6.89597	-1.78289
abu-miR-10556b	ROHU_005228	-5.66992	-1.78045
dre-miR-128-3-5p	ROHU_005228	-6.12885	-1.78045
ssa-miR-128-3-5p	ROHU_005228	-7.20556	-1.78045
gmo-miR-11251-3p	ROHU_005737	2.63523	-1.76499
ipu-miR-205	ROHU_005737	-6.86282	-1.76499
ssa-miR-93a-3p	ROHU_005737	-6.21453	-1.76499
dre-miR-152	ROHU_025403	-5.82701	-1.75984
eel-miR-7132-3p	ROHU_025403	-6.13381	-1.75984
ipu-miR-205	ROHU_025403	-6.86282	-1.75984
oni-miR-10580	ROHU_025403	-5.56594	-1.75984
oni-miR-10632	ROHU_025403	-5.59648	-1.75984
oni-miR-10671	ROHU_025403	-5.64269	-1.75984
oni-miR-10744	ROHU_025403	6.44829	-1.75984
ssa-miR-301b-5p	ROHU_025403	-5.7266	-1.75984
ssa-miR-462a-5p	ROHU_025403	-6.29434	-1.75984
gmo-miR-11251-3p	ROHU_026329	2.63523	-1.73837
oni-miR-10580	ROHU_026329	-5.56594	-1.73837
oni-miR-10632	ROHU_026329	-5.59648	-1.73837
oni-miR-10671	ROHU_026329	-5.64269	-1.73837
oni-miR-10796	ROHU_026329	6.27695	-1.73837
oni-miR-728b	ROHU_026329	-5.70033	-1.73837
abu-miR-10556b	ROHU_022921	-5.66992	-1.73509
ipu-miR-205	ROHU_022921	-6.86282	-1.73509
oni-miR-10826	ROHU_022921	3.43938	-1.73509
tni-miR-22a	ROHU_022921	-6.09589	-1.73509
gmo-miR-11251-3p	ROHU_014765	2.63523	-1.73203
ipu-miR-205	ROHU_014765	-6.86282	-1.73203
oni-miR-10671	ROHU_014765	-5.64269	-1.73203
oni-miR-10698	ROHU_014765	-5.71274	-1.73203
gmo-miR-11251-3p	ROHU_012457	2.63523	-1.73192
oni-miR-10796	ROHU_012457	6.27695	-1.73192
ssa-miR-146a-3p	ROHU_012457	-5.95278	-1.73192
ssa-miR-301b-5p	ROHU_012457	-5.7266	-1.73192
ssa-miR-462a-5p	ROHU_012457	-6.29434	-1.73192
tni-miR-22a	ROHU_012457	-6.09589	-1.73192
nbr-miR-7133-3p	ROHU_011400	-6.35972	-1.73177
oni-miR-10632	ROHU_011400	-5.59648	-1.73177
oni-miR-10698	ROHU_011400	-5.71274	-1.73177
oni-miR-10826	ROHU_011400	3.43938	-1.73177
ssa-miR-93a-3p	ROHU_011400	-6.21453	-1.73177
ipu-miR-205	ROHU_015808	-6.86282	-1.72883
oni-miR-10671	ROHU_015808	-5.64269	-1.72883
oni-miR-10815	ROHU_015808	-6.43138	-1.72883
oni-miR-10826	ROHU_015808	3.43938	-1.72883
ssa-miR-301b-5p	ROHU_015808	-5.7266	-1.72883
tni-miR-128	ROHU_015808	6.89597	-1.72883
dre-miR-152	ROHU_015643	-5.82701	-1.71339
nbr-miR-7133-3p	ROHU_015643	-6.35972	-1.71339
ssa-miR-146a-3p	ROHU_015643	-5.95278	-1.71339
dre-miR-128-3-5p	ROHU_032324	-6.12885	-1.70594
dre-miR-152	ROHU_032324	-5.82701	-1.70594
dre-miR-732	ROHU_032324	-23.8787	-1.70594
ipu-miR-205	ROHU_032324	-6.86282	-1.70594
oni-miR-10671	ROHU_032324	-5.64269	-1.70594
ssa-miR-128-3-5p	ROHU_032324	-7.20556	-1.70594
ssa-miR-301b-5p	ROHU_032324	-5.7266	-1.70594
gmo-miR-187-5p	ROHU_030770	3.72093	-1.66484
oni-miR-10698	ROHU_030770	-5.71274	-1.66484
oni-miR-10815	ROHU_030770	-6.43138	-1.66484
ssa-miR-146a-3p	ROHU_030770	-5.95278	-1.66484
ssa-miR-93a-3p	ROHU_030770	-6.21453	-1.66484
tni-miR-22a	ROHU_030770	-6.09589	-1.66484
ipu-miR-205	ROHU_023477	-6.86282	-1.66075
tni-miR-128	ROHU_023477	6.89597	-1.66075
dre-miR-152	ROHU_011124	-5.82701	-1.65896
eel-miR-7132-3p	ROHU_011124	-6.13381	-1.65896
oni-miR-10826	ROHU_011124	3.43938	-1.65896
ssa-miR-146a-3p	ROHU_011124	-5.95278	-1.65896
ssa-miR-301b-5p	ROHU_011124	-5.7266	-1.65896
gmo-miR-11251-3p	ROHU_029625	2.63523	-1.63658
ipu-miR-205	ROHU_029625	-6.86282	-1.63658
abu-miR-10556b	ROHU_000343	-5.66992	-1.62902
dre-miR-152	ROHU_000343	-5.82701	-1.62902
dre-miR-732	ROHU_000343	-23.8787	-1.62902
nbr-miR-7133-3p	ROHU_000343	-6.35972	-1.62902
oni-miR-10632	ROHU_000343	-5.59648	-1.62902
oni-miR-10671	ROHU_000343	-5.64269	-1.62902
oni-miR-10744	ROHU_000343	6.44829	-1.62902
ssa-miR-200a-1-5p	ROHU_000343	-5.76364	-1.62902
dre-miR-732	ROHU_007475	-23.8787	-1.60792
gmo-miR-11251-3p	ROHU_007475	2.63523	-1.60792
ipu-miR-205	ROHU_007475	-6.86282	-1.60792
nbr-miR-7133-3p	ROHU_007475	-6.35972	-1.60792
oni-miR-728b	ROHU_007475	-5.70033	-1.60792
ssa-miR-301b-5p	ROHU_007475	-5.7266	-1.60792
tni-miR-216b	ROHU_007475	7.84879	-1.60792
tni-miR-22a	ROHU_007475	-6.09589	-1.60792
abu-miR-10556b	ROHU_007039	-5.66992	-1.59941
dre-miR-128-3-5p	ROHU_007039	-6.12885	-1.59941
dre-miR-152	ROHU_007039	-5.82701	-1.59941
gmo-miR-11251-3p	ROHU_007039	2.63523	-1.59941
ipu-miR-205	ROHU_007039	-6.86282	-1.59941
oni-miR-10826	ROHU_007039	3.43938	-1.59941
ssa-miR-128-3-5p	ROHU_007039	-7.20556	-1.59941
ssa-miR-301b-5p	ROHU_007039	-5.7266	-1.59941
ssa-miR-93a-3p	ROHU_007039	-6.21453	-1.59941
tni-miR-22a	ROHU_007039	-6.09589	-1.59941
dre-miR-732	ROHU_010827	-23.8787	-1.58745
eel-miR-7132-3p	ROHU_010827	-6.13381	-1.58745
gmo-miR-11251-3p	ROHU_010827	2.63523	-1.58745
ipu-miR-19a	ROHU_010827	-5.8288	-1.58745
oni-miR-10632	ROHU_010827	-5.59648	-1.58745
oni-miR-10744	ROHU_010827	6.44829	-1.58745
ssa-miR-146a-3p	ROHU_010827	-5.95278	-1.58745
ssa-miR-93a-3p	ROHU_010827	-6.21453	-1.58745
tni-miR-128	ROHU_010827	6.89597	-1.58745
tni-miR-22a	ROHU_010827	-6.09589	-1.58745
abu-miR-10556b	ROHU_007758	-5.66992	-1.58004
dre-miR-152	ROHU_007758	-5.82701	-1.58004
gmo-miR-11251-3p	ROHU_007758	2.63523	-1.58004
gmo-miR-187-5p	ROHU_007758	3.72093	-1.58004
oni-miR-10671	ROHU_007758	-5.64269	-1.58004
ssa-miR-93a-3p	ROHU_007758	-6.21453	-1.58004
tni-miR-216b	ROHU_007758	7.84879	-1.58004
tni-miR-22a	ROHU_007758	-6.09589	-1.58004
abu-miR-10556b	ROHU_031408	-5.66992	-1.56452
dre-miR-152	ROHU_031408	-5.82701	-1.56452
gmo-miR-11251-3p	ROHU_031408	2.63523	-1.56452
oni-miR-10580	ROHU_031408	-5.56594	-1.56452
oni-miR-10698	ROHU_031408	-5.71274	-1.56452
oni-miR-728b	ROHU_031408	-5.70033	-1.56452
dre-miR-732	ROHU_032071	-23.8787	-1.56102
oni-miR-10671	ROHU_032071	-5.64269	-1.56102
oni-miR-10826	ROHU_032071	3.43938	-1.56102
ssa-miR-128-3-5p	ROHU_032071	-7.20556	-1.56102
ssa-miR-301b-5p	ROHU_032071	-5.7266	-1.56102
tni-miR-128	ROHU_032071	6.89597	-1.56102
tni-miR-22a	ROHU_032071	-6.09589	-1.56102
dre-miR-152	ROHU_021896	-5.82701	-1.55409
gmo-miR-11251-3p	ROHU_021896	2.63523	-1.55409
ipu-miR-19a	ROHU_021896	-5.8288	-1.55409
nbr-miR-7133-3p	ROHU_021896	-6.35972	-1.55409
oni-miR-10698	ROHU_021896	-5.71274	-1.55409
oni-miR-10826	ROHU_021896	3.43938	-1.55409
oni-miR-728b	ROHU_021896	-5.70033	-1.55409
ssa-miR-301b-5p	ROHU_021896	-5.7266	-1.55409
tni-miR-22a	ROHU_021896	-6.09589	-1.55409
dre-miR-732	ROHU_024123	-23.8787	-1.55334
gmo-miR-11251-3p	ROHU_024123	2.63523	-1.55334
ipu-miR-19a	ROHU_024123	-5.8288	-1.55334
ipu-miR-205	ROHU_024123	-6.86282	-1.55334
nbr-miR-7133-3p	ROHU_024123	-6.35972	-1.55334
oni-miR-10632	ROHU_024123	-5.59648	-1.55334
oni-miR-10698	ROHU_024123	-5.71274	-1.55334
oni-miR-10744	ROHU_024123	6.44829	-1.55334
oni-miR-10796	ROHU_024123	6.27695	-1.55334
ssa-miR-200a-1-5p	ROHU_024123	-5.76364	-1.55334
ssa-miR-301b-5p	ROHU_024123	-5.7266	-1.55334
ssa-miR-7a-2-3p	ROHU_024123	-3.81588	-1.55334
ssa-miR-93a-3p	ROHU_024123	-6.21453	-1.55334
tni-miR-128	ROHU_024123	6.89597	-1.55334
tni-miR-22a	ROHU_024123	-6.09589	-1.55334
gmo-miR-11251-3p	ROHU_030022	2.63523	-1.54368
oni-miR-10580	ROHU_030022	-5.56594	-1.54368
oni-miR-10632	ROHU_030022	-5.59648	-1.54368
ssa-miR-93a-3p	ROHU_030022	-6.21453	-1.54368
dre-miR-732	ROHU_014837	-23.8787	-1.48533
gmo-miR-11251-3p	ROHU_014837	2.63523	-1.48533
gmo-miR-187-5p	ROHU_014837	3.72093	-1.48533
ipu-miR-205	ROHU_014837	-6.86282	-1.48533
nbr-miR-7133-3p	ROHU_014837	-6.35972	-1.48533
ssa-miR-146a-3p	ROHU_014837	-5.95278	-1.48533
ssa-miR-301b-5p	ROHU_014837	-5.7266	-1.48533
tni-miR-216b	ROHU_014837	7.84879	-1.48533
abu-miR-10556b	ROHU_026817	-5.66992	-1.44708
dre-miR-732	ROHU_026817	-23.8787	-1.44708
gmo-miR-11251-3p	ROHU_026817	2.63523	-1.44708
oni-miR-10671	ROHU_026817	-5.64269	-1.44708
ssa-miR-146a-3p	ROHU_026817	-5.95278	-1.44708
ssa-miR-301b-5p	ROHU_026817	-5.7266	-1.44708
tni-miR-22a	ROHU_026817	-6.09589	-1.44708
dre-miR-732	ROHU_003704	-23.8787	-1.43605
gmo-miR-11251-3p	ROHU_003704	2.63523	-1.43605
oni-miR-10744	ROHU_003704	6.44829	-1.43605
oni-miR-10815	ROHU_003704	-6.43138	-1.43605
tni-miR-216b	ROHU_003704	7.84879	-1.43605
gmo-miR-11251-3p	ROHU_028038	2.63523	-1.42614
ipu-miR-19a	ROHU_028038	-5.8288	-1.42614
nbr-miR-7133-3p	ROHU_028038	-6.35972	-1.42614
ssa-miR-93a-3p	ROHU_028038	-6.21453	-1.42614
tni-miR-216b	ROHU_028038	7.84879	-1.42614
abu-miR-10556b	ROHU_014718	-5.66992	-1.4245
dre-miR-732	ROHU_014718	-23.8787	-1.4245
gmo-miR-11251-3p	ROHU_014718	2.63523	-1.4245
ipu-miR-205	ROHU_014718	-6.86282	-1.4245
nbr-miR-7133-3p	ROHU_014718	-6.35972	-1.4245
oni-miR-10632	ROHU_014718	-5.59648	-1.4245
oni-miR-10671	ROHU_014718	-5.64269	-1.4245
oni-miR-10698	ROHU_014718	-5.71274	-1.4245
oni-miR-10744	ROHU_014718	6.44829	-1.4245
oni-miR-728b	ROHU_014718	-5.70033	-1.4245
ssa-miR-301b-5p	ROHU_014718	-5.7266	-1.4245
ssa-miR-7a-2-3p	ROHU_014718	-3.81588	-1.4245
tni-miR-128	ROHU_014718	6.89597	-1.4245
tni-miR-216b	ROHU_014718	7.84879	-1.4245
dre-miR-152	ROHU_030736	-5.82701	-1.42181
dre-miR-732	ROHU_030736	-23.8787	-1.42181
gmo-miR-11251-3p	ROHU_030736	2.63523	-1.42181
gmo-miR-187-5p	ROHU_030736	3.72093	-1.42181
ipu-miR-19a	ROHU_030736	-5.8288	-1.42181
ipu-miR-205	ROHU_030736	-6.86282	-1.42181
nbr-miR-7133-3p	ROHU_030736	-6.35972	-1.42181
ssa-miR-93a-3p	ROHU_030736	-6.21453	-1.42181
tni-miR-128	ROHU_030736	6.89597	-1.42181
abu-miR-10556b	ROHU_036849	-5.66992	1.24448
ssa-miR-93a-3p	ROHU_036849	-6.21453	1.24448
gmo-miR-187-5p	ROHU_003740	3.72093	1.25498
oni-miR-10580	ROHU_003740	-5.56594	1.25498
ssa-miR-301b-5p	ROHU_003740	-5.7266	1.25498
ssa-miR-93a-3p	ROHU_003740	-6.21453	1.25498
gmo-miR-11251-3p	ROHU_036908	2.63523	1.28515
oni-miR-10632	ROHU_036908	-5.59648	1.28515
ssa-miR-301b-5p	ROHU_036908	-5.7266	1.28515
tni-miR-128	ROHU_036908	6.89597	1.28515
dre-miR-152	ROHU_026026	-5.82701	1.29796
gmo-miR-11251-3p	ROHU_026026	2.63523	1.29796
ipu-miR-205	ROHU_026026	-6.86282	1.29796
oni-miR-10632	ROHU_026026	-5.59648	1.29796
oni-miR-10671	ROHU_026026	-5.64269	1.29796
oni-miR-10744	ROHU_026026	6.44829	1.29796
oni-miR-10826	ROHU_026026	3.43938	1.29796
tni-miR-128	ROHU_026026	6.89597	1.29796
tni-miR-216b	ROHU_026026	7.84879	1.29796
tni-miR-22a	ROHU_026026	-6.09589	1.29796
dre-miR-128-3-5p	ROHU_027099	-6.12885	1.30756
dre-miR-152	ROHU_027099	-5.82701	1.30756
dre-miR-732	ROHU_027099	-23.8787	1.30756
gmo-miR-11251-3p	ROHU_027099	2.63523	1.30756
gmo-miR-187-5p	ROHU_027099	3.72093	1.30756
oni-miR-10671	ROHU_027099	-5.64269	1.30756
oni-miR-728b	ROHU_027099	-5.70033	1.30756
ssa-miR-128-3-5p	ROHU_027099	-7.20556	1.30756
ssa-miR-301b-5p	ROHU_027099	-5.7266	1.30756
ssa-miR-93a-3p	ROHU_027099	-6.21453	1.30756
tni-miR-128	ROHU_027099	6.89597	1.30756
tni-miR-216b	ROHU_027099	7.84879	1.30756
gmo-miR-11251-3p	ROHU_036031	2.63523	1.33315
ipu-miR-19a	ROHU_036031	-5.8288	1.33315
ipu-miR-205	ROHU_036031	-6.86282	1.33315
oni-miR-10744	ROHU_005630	6.44829	1.3422
abu-miR-10556b	ROHU_013244	-5.66992	1.35202
oni-miR-728b	ROHU_013244	-5.70033	1.35202
ssa-miR-93a-3p	ROHU_013244	-6.21453	1.35202
ipu-miR-19a	ROHU_025718	-5.8288	1.35217
oni-miR-10580	ROHU_026389	-5.56594	1.3643
dre-miR-732	ROHU_003693	-23.8787	1.38896
oni-miR-10671	ROHU_003693	-5.64269	1.38896
oni-miR-10815	ROHU_003693	-6.43138	1.38896
ssa-miR-301b-5p	ROHU_003693	-5.7266	1.38896
oni-miR-10632	ROHU_018839	-5.59648	1.39634
oni-miR-10698	ROHU_018839	-5.71274	1.39634
oni-miR-10796	ROHU_018839	6.27695	1.39634
gmo-miR-11251-3p	ROHU_035357	2.63523	1.39957
oni-miR-10580	ROHU_035357	-5.56594	1.39957
gmo-miR-11251-3p	ROHU_033511	2.63523	1.39985
gmo-miR-11251-3p	ROHU_014330	2.63523	1.40206
ipu-miR-19a	ROHU_014330	-5.8288	1.40206
nbr-miR-7133-3p	ROHU_014330	-6.35972	1.40206
oni-miR-10826	ROHU_014330	3.43938	1.40206
ssa-miR-301b-5p	ROHU_014330	-5.7266	1.40206
nbr-miR-7133-3p	ROHU_022592	-6.35972	1.4197
oni-miR-10632	ROHU_022592	-5.59648	1.4197
oni-miR-10826	ROHU_022592	3.43938	1.4197
ipu-miR-205	ROHU_035955	-6.86282	1.42309
nbr-miR-7133-3p	ROHU_035955	-6.35972	1.42309
oni-miR-10580	ROHU_035955	-5.56594	1.42309
dre-miR-128-3-5p	ROHU_012637	-6.12885	1.43581
ipu-miR-205	ROHU_012637	-6.86282	1.43581
ssa-miR-128-3-5p	ROHU_012637	-7.20556	1.43581
tni-miR-22a	ROHU_012637	-6.09589	1.43581
dre-miR-732	ROHU_005511	-23.8787	1.43918
gmo-miR-187-5p	ROHU_005511	3.72093	1.43918
ipu-miR-19a	ROHU_005511	-5.8288	1.43918
nbr-miR-7133-3p	ROHU_005511	-6.35972	1.43918
oni-miR-10826	ROHU_005511	3.43938	1.43918
tni-miR-22a	ROHU_005511	-6.09589	1.43918
oni-miR-10826	ROHU_028099	3.43938	1.44861
tni-miR-128	ROHU_004156	6.89597	1.44884
dre-miR-732	ROHU_037114	-23.8787	1.45441
ipu-miR-205	ROHU_037114	-6.86282	1.45441
oni-miR-10671	ROHU_037114	-5.64269	1.45441
oni-miR-10796	ROHU_037114	6.27695	1.45441
ssa-miR-93a-3p	ROHU_027147	-6.21453	1.45602
nbr-miR-7133-3p	ROHU_028610	-6.35972	1.45743
ssa-miR-146a-3p	ROHU_016532	-5.95278	1.45874
abu-miR-10556b	ROHU_024939	-5.66992	1.47278
oni-miR-10796	ROHU_024939	6.27695	1.47278
ssa-miR-301b-5p	ROHU_024939	-5.7266	1.47278
gmo-miR-11251-3p	ROHU_026831	2.63523	1.48332
gmo-miR-11251-3p	ROHU_033085	2.63523	1.4847
ipu-miR-205	ROHU_033085	-6.86282	1.4847
ssa-miR-301b-5p	ROHU_033085	-5.7266	1.4847
tni-miR-128	ROHU_033085	6.89597	1.4847
gmo-miR-11251-3p	ROHU_014480	2.63523	1.48691
ssa-miR-146a-3p	ROHU_015032	-5.95278	1.49565
oni-miR-10826	ROHU_029808	3.43938	1.49715
oni-miR-10632	ROHU_016348	-5.59648	1.49789
dre-miR-128-3-5p	ROHU_036457	-6.12885	1.49812
ssa-miR-128-3-5p	ROHU_036457	-7.20556	1.49812
ssa-miR-146a-3p	ROHU_036457	-5.95278	1.49812
ssa-miR-301b-5p	ROHU_036457	-5.7266	1.49812
ssa-miR-93a-3p	ROHU_036457	-6.21453	1.49812
eel-miR-7132-3p	ROHU_018999	-6.13381	1.49973
eel-miR-7132-3p	ROHU_035639	-6.13381	1.5056
gmo-miR-11251-3p	ROHU_035639	2.63523	1.5056
oni-miR-10580	ROHU_035639	-5.56594	1.5056
tni-miR-22a	ROHU_035639	-6.09589	1.5056
gmo-miR-11251-3p	ROHU_036693	2.63523	1.51526
nbr-miR-7133-3p	ROHU_036693	-6.35972	1.51526
gmo-miR-187-5p	ROHU_013474	3.72093	1.52202
ssa-miR-93a-3p	ROHU_013474	-6.21453	1.52202
oni-miR-10744	ROHU_016947	6.44829	1.52365
nbr-miR-7133-3p	ROHU_020788	-6.35972	1.53105
dre-miR-732	ROHU_007575	-23.8787	1.53124
ipu-miR-205	ROHU_007575	-6.86282	1.53124
nbr-miR-7133-3p	ROHU_007575	-6.35972	1.53124
oni-miR-10815	ROHU_007575	-6.43138	1.53124
oni-miR-10826	ROHU_007575	3.43938	1.53124
dre-miR-732	ROHU_030666	-23.8787	1.53482
eel-miR-7132-3p	ROHU_030666	-6.13381	1.53482
oni-miR-10580	ROHU_030666	-5.56594	1.53482
oni-miR-728b	ROHU_030666	-5.70033	1.53482
ssa-miR-146a-3p	ROHU_030666	-5.95278	1.53482
ipu-miR-205	ROHU_012772	-6.86282	1.54042
oni-miR-10744	ROHU_012772	6.44829	1.54042
gmo-miR-11251-3p	ROHU_035974	2.63523	1.54224
ipu-miR-205	ROHU_035974	-6.86282	1.54224
oni-miR-10580	ROHU_035974	-5.56594	1.54224
oni-miR-10632	ROHU_035974	-5.59648	1.54224
ssa-miR-146a-3p	ROHU_035974	-5.95278	1.54224
tni-miR-216b	ROHU_015517	7.84879	1.55389
dre-miR-152	ROHU_035703	-5.82701	1.55587
oni-miR-10744	ROHU_035703	6.44829	1.55587
ssa-miR-462a-5p	ROHU_035703	-6.29434	1.55587
tni-miR-128	ROHU_035703	6.89597	1.55587
oni-miR-728b	ROHU_026355	-5.70033	1.55714
gmo-miR-187-5p	ROHU_011157	3.72093	1.56033
oni-miR-10632	ROHU_011157	-5.59648	1.56033
ssa-miR-93a-3p	ROHU_011157	-6.21453	1.56033
abu-miR-10556b	ROHU_015629	-5.66992	1.56062
dre-miR-128-3-5p	ROHU_015629	-6.12885	1.56062
dre-miR-152	ROHU_015629	-5.82701	1.56062
oni-miR-10632	ROHU_015629	-5.59648	1.56062
oni-miR-728b	ROHU_015629	-5.70033	1.56062
ssa-miR-128-3-5p	ROHU_015629	-7.20556	1.56062
gmo-miR-11251-3p	ROHU_025317	2.63523	1.56264
ipu-miR-19a	ROHU_025317	-5.8288	1.56264
oni-miR-728b	ROHU_025317	-5.70033	1.56264
tni-miR-128	ROHU_025317	6.89597	1.56264
tni-miR-22a	ROHU_025317	-6.09589	1.56264
gmo-miR-187-5p	ROHU_008367	3.72093	1.56493
ipu-miR-205	ROHU_008367	-6.86282	1.56493
nbr-miR-7133-3p	ROHU_008367	-6.35972	1.56493
eel-miR-7132-3p	ROHU_036889	-6.13381	1.57149
gmo-miR-11251-3p	ROHU_036889	2.63523	1.57149
ssa-miR-301b-5p	ROHU_036889	-5.7266	1.57149
ipu-miR-205	ROHU_007326	-6.86282	1.57227
dre-miR-732	ROHU_029942	-23.8787	1.58365
oni-miR-10796	ROHU_029942	6.27695	1.58365
tni-miR-22a	ROHU_029942	-6.09589	1.58365
ipu-miR-205	ROHU_019056	-6.86282	1.58367
abu-miR-10556b	ROHU_007010	-5.66992	1.58391
ipu-miR-19a	ROHU_007010	-5.8288	1.58391
ipu-miR-205	ROHU_007010	-6.86282	1.58391
oni-miR-10632	ROHU_007010	-5.59648	1.58391
oni-miR-10815	ROHU_007010	-6.43138	1.58391
ssa-miR-93a-3p	ROHU_007010	-6.21453	1.58391
tni-miR-216b	ROHU_007010	7.84879	1.58391
abu-miR-10556b	ROHU_023973	-5.66992	1.5873
ipu-miR-19a	ROHU_023973	-5.8288	1.5873
ipu-miR-205	ROHU_023973	-6.86282	1.5873
nbr-miR-7133-3p	ROHU_023973	-6.35972	1.5873
oni-miR-10796	ROHU_023973	6.27695	1.5873
oni-miR-10815	ROHU_023973	-6.43138	1.5873
abu-miR-10556b	ROHU_013711	-5.66992	1.58943
eel-miR-7132-3p	ROHU_013711	-6.13381	1.58943
oni-miR-728b	ROHU_013711	-5.70033	1.58943
gmo-miR-11251-3p	ROHU_009367	2.63523	1.59266
ssa-miR-200a-1-5p	ROHU_009367	-5.76364	1.59266
ssa-miR-301b-5p	ROHU_009367	-5.7266	1.59266
dre-miR-152	ROHU_019089	-5.82701	1.59267
ipu-miR-205	ROHU_019089	-6.86282	1.59267
oni-miR-10580	ROHU_019089	-5.56594	1.59267
oni-miR-10815	ROHU_019089	-6.43138	1.59267
tni-miR-128	ROHU_019089	6.89597	1.59267
tni-miR-216b	ROHU_019089	7.84879	1.59267
tni-miR-22a	ROHU_019089	-6.09589	1.59267
gmo-miR-11251-3p	ROHU_015428	2.63523	1.59793
gmo-miR-187-5p	ROHU_015428	3.72093	1.59793
ssa-miR-93a-3p	ROHU_015428	-6.21453	1.59793
dre-miR-732	ROHU_024086	-23.8787	1.60571
oni-miR-10826	ROHU_006693	3.43938	1.61031
ssa-miR-301b-5p	ROHU_006693	-5.7266	1.61031
dre-miR-732	ROHU_023297	-23.8787	1.61191
gmo-miR-187-5p	ROHU_023297	3.72093	1.61191
oni-miR-10632	ROHU_023297	-5.59648	1.61191
oni-miR-10796	ROHU_023297	6.27695	1.61191
ssa-miR-301b-5p	ROHU_023297	-5.7266	1.61191
ssa-miR-93a-3p	ROHU_023297	-6.21453	1.61191
gmo-miR-11251-3p	ROHU_036835	2.63523	1.61348
ipu-miR-19a	ROHU_036835	-5.8288	1.61348
ipu-miR-205	ROHU_036835	-6.86282	1.61348
nbr-miR-7133-3p	ROHU_036835	-6.35972	1.61348
oni-miR-10632	ROHU_036835	-5.59648	1.61348
ssa-miR-301b-5p	ROHU_036835	-5.7266	1.61348
tni-miR-216b	ROHU_036835	7.84879	1.61348
dre-miR-128-3-5p	ROHU_037223	-6.12885	1.61351
gmo-miR-187-5p	ROHU_037223	3.72093	1.61351
nbr-miR-7133-3p	ROHU_037223	-6.35972	1.61351
ssa-miR-128-3-5p	ROHU_037223	-7.20556	1.61351
ipu-miR-205	ROHU_006207	-6.86282	1.61386
nbr-miR-7133-3p	ROHU_006207	-6.35972	1.61386
dre-miR-128-3-5p	ROHU_014388	-6.12885	1.61628
dre-miR-152	ROHU_014388	-5.82701	1.61628
gmo-miR-11251-3p	ROHU_014388	2.63523	1.61628
gmo-miR-187-5p	ROHU_014388	3.72093	1.61628
oni-miR-10580	ROHU_014388	-5.56594	1.61628
ssa-miR-128-3-5p	ROHU_014388	-7.20556	1.61628
ssa-miR-93a-3p	ROHU_014388	-6.21453	1.61628
tni-miR-216b	ROHU_014388	7.84879	1.61628
gmo-miR-11251-3p	ROHU_024737	2.63523	1.61773
oni-miR-10671	ROHU_024737	-5.64269	1.61773
ssa-miR-301b-5p	ROHU_024737	-5.7266	1.61773
dre-miR-152	ROHU_024161	-5.82701	1.61825
ipu-miR-19a	ROHU_024161	-5.8288	1.61825
oni-miR-10632	ROHU_024161	-5.59648	1.61825
oni-miR-10826	ROHU_024161	3.43938	1.61825
abu-miR-10556b	ROHU_003729	-5.66992	1.62186
dre-miR-128-3-5p	ROHU_003729	-6.12885	1.62186
dre-miR-732	ROHU_003729	-23.8787	1.62186
eel-miR-7132-3p	ROHU_003729	-6.13381	1.62186
gmo-miR-11251-3p	ROHU_003729	2.63523	1.62186
ipu-miR-205	ROHU_003729	-6.86282	1.62186
oni-miR-10698	ROHU_003729	-5.71274	1.62186
ssa-miR-128-3-5p	ROHU_003729	-7.20556	1.62186
abu-miR-10556b	ROHU_020483	-5.66992	1.62478
dre-miR-732	ROHU_020483	-23.8787	1.62478
gmo-miR-11251-3p	ROHU_020483	2.63523	1.62478
ipu-miR-205	ROHU_020483	-6.86282	1.62478
oni-miR-10632	ROHU_020483	-5.59648	1.62478
oni-miR-10815	ROHU_020483	-6.43138	1.62478
oni-miR-728b	ROHU_020483	-5.70033	1.62478
ssa-miR-146a-3p	ROHU_020483	-5.95278	1.62478
abu-miR-10556b	ROHU_019102	-5.66992	1.62632
dre-miR-128-3-5p	ROHU_019102	-6.12885	1.62632
dre-miR-152	ROHU_019102	-5.82701	1.62632
dre-miR-732	ROHU_019102	-23.8787	1.62632
eel-miR-7132-3p	ROHU_019102	-6.13381	1.62632
gmo-miR-11251-3p	ROHU_019102	2.63523	1.62632
gmo-miR-187-5p	ROHU_019102	3.72093	1.62632
ipu-miR-205	ROHU_019102	-6.86282	1.62632
nbr-miR-7133-3p	ROHU_019102	-6.35972	1.62632
oni-miR-10815	ROHU_019102	-6.43138	1.62632
ssa-miR-128-3-5p	ROHU_019102	-7.20556	1.62632
ssa-miR-301b-5p	ROHU_019102	-5.7266	1.62632
tni-miR-128	ROHU_019102	6.89597	1.62632
tni-miR-216b	ROHU_019102	7.84879	1.62632
nbr-miR-7133-3p	ROHU_036926	-6.35972	1.63232
oni-miR-10632	ROHU_036926	-5.59648	1.63232
oni-miR-10796	ROHU_036926	6.27695	1.63232
oni-miR-10815	ROHU_036926	-6.43138	1.63232
oni-miR-10826	ROHU_036926	3.43938	1.63232
gmo-miR-187-5p	ROHU_035995	3.72093	1.63495
nbr-miR-7133-3p	ROHU_035995	-6.35972	1.63495
dre-miR-128-3-5p	ROHU_028176	-6.12885	1.64039
dre-miR-732	ROHU_028176	-23.8787	1.64039
gmo-miR-11251-3p	ROHU_028176	2.63523	1.64039
ipu-miR-205	ROHU_028176	-6.86282	1.64039
oni-miR-10632	ROHU_028176	-5.59648	1.64039
oni-miR-10826	ROHU_028176	3.43938	1.64039
ssa-miR-128-3-5p	ROHU_028176	-7.20556	1.64039
tni-miR-128	ROHU_028176	6.89597	1.64039
dre-miR-152	ROHU_016561	-5.82701	1.64135
gmo-miR-11251-3p	ROHU_016561	2.63523	1.64135
ipu-miR-205	ROHU_016561	-6.86282	1.64135
oni-miR-10580	ROHU_016561	-5.56594	1.64135
oni-miR-10632	ROHU_016561	-5.59648	1.64135
tni-miR-216b	ROHU_016561	7.84879	1.64135
dre-miR-732	ROHU_008598	-23.8787	1.6425
ipu-miR-19a	ROHU_008598	-5.8288	1.6425
oni-miR-728b	ROHU_008598	-5.70033	1.6425
ssa-miR-301b-5p	ROHU_011109	-5.7266	1.64328
abu-miR-10556b	ROHU_021390	-5.66992	1.64389
dre-miR-128-3-5p	ROHU_021390	-6.12885	1.64389
dre-miR-152	ROHU_021390	-5.82701	1.64389
gmo-miR-11251-3p	ROHU_021390	2.63523	1.64389
ipu-miR-205	ROHU_021390	-6.86282	1.64389
nbr-miR-7133-3p	ROHU_021390	-6.35972	1.64389
ssa-miR-128-3-5p	ROHU_021390	-7.20556	1.64389
ssa-miR-146a-3p	ROHU_021390	-5.95278	1.64389
ssa-miR-301b-5p	ROHU_021390	-5.7266	1.64389
gmo-miR-11251-3p	ROHU_036302	2.63523	1.64769
ipu-miR-205	ROHU_036302	-6.86282	1.64769
tni-miR-128	ROHU_036302	6.89597	1.64769
ipu-miR-19a	ROHU_015137	-5.8288	1.64773
abu-miR-10556b	ROHU_026561	-5.66992	1.65228
ssa-miR-301b-5p	ROHU_010854	-5.7266	1.65295
ipu-miR-19a	ROHU_005292	-5.8288	1.65524
ipu-miR-205	ROHU_005292	-6.86282	1.65524
oni-miR-10671	ROHU_005292	-5.64269	1.65524
tni-miR-216b	ROHU_005292	7.84879	1.65524
ipu-miR-19a	ROHU_009744	-5.8288	1.66261
oni-miR-10796	ROHU_009744	6.27695	1.66261
oni-miR-10826	ROHU_009744	3.43938	1.66261
ssa-miR-146a-3p	ROHU_009744	-5.95278	1.66261
ssa-miR-301b-5p	ROHU_009744	-5.7266	1.66261
ssa-miR-7a-2-3p	ROHU_009744	-3.81588	1.66261
oni-miR-10632	ROHU_015364	-5.59648	1.66498
ssa-miR-93a-3p	ROHU_015364	-6.21453	1.66498
dre-miR-732	ROHU_020491	-23.8787	1.66721
oni-miR-10632	ROHU_020491	-5.59648	1.66721
abu-miR-10556b	ROHU_024072	-5.66992	1.67036
gmo-miR-187-5p	ROHU_024072	3.72093	1.67036
abu-miR-10556b	ROHU_028798	-5.66992	1.68157
dre-miR-732	ROHU_028798	-23.8787	1.68157
gmo-miR-187-5p	ROHU_028798	3.72093	1.68157
ipu-miR-205	ROHU_028798	-6.86282	1.68157
oni-miR-10744	ROHU_028798	6.44829	1.68157
ssa-miR-301b-5p	ROHU_028798	-5.7266	1.68157
dre-miR-152	ROHU_011497	-5.82701	1.68282
gmo-miR-11251-3p	ROHU_011497	2.63523	1.68282
oni-miR-10671	ROHU_011497	-5.64269	1.68282
abu-miR-10556b	ROHU_016377	-5.66992	1.68944
oni-miR-10671	ROHU_016377	-5.64269	1.68944
oni-miR-10796	ROHU_016377	6.27695	1.68944
dre-miR-732	ROHU_025367	-23.8787	1.69522
gmo-miR-11251-3p	ROHU_025367	2.63523	1.69522
ipu-miR-19a	ROHU_025367	-5.8288	1.69522
nbr-miR-7133-3p	ROHU_025367	-6.35972	1.69522
oni-miR-10698	ROHU_025367	-5.71274	1.69522
ssa-miR-301b-5p	ROHU_025367	-5.7266	1.69522
tni-miR-216b	ROHU_025367	7.84879	1.69522
abu-miR-10556b	ROHU_016747	-5.66992	1.6972
dre-miR-152	ROHU_016747	-5.82701	1.6972
gmo-miR-11251-3p	ROHU_016747	2.63523	1.6972
nbr-miR-7133-3p	ROHU_016747	-6.35972	1.6972
oni-miR-10632	ROHU_016747	-5.59648	1.6972
oni-miR-10826	ROHU_016747	3.43938	1.6972
ssa-miR-200a-1-5p	ROHU_016747	-5.76364	1.6972
tni-miR-216b	ROHU_016747	7.84879	1.6972
oni-miR-10580	ROHU_024444	-5.56594	1.70928
tni-miR-216b	ROHU_024444	7.84879	1.70928
dre-miR-732	ROHU_024124	-23.8787	1.7094
ssa-miR-200a-1-5p	ROHU_024124	-5.76364	1.7094
dre-miR-732	ROHU_008413	-23.8787	1.70957
gmo-miR-11251-3p	ROHU_022308	2.63523	1.71382
oni-miR-10632	ROHU_022308	-5.59648	1.71382
dre-miR-732	ROHU_011217	-23.8787	1.72182
dre-miR-732	ROHU_034354	-23.8787	1.7381
ipu-miR-205	ROHU_034354	-6.86282	1.7381
oni-miR-10632	ROHU_034354	-5.59648	1.7381
oni-miR-10815	ROHU_034354	-6.43138	1.7381
tni-miR-216b	ROHU_034354	7.84879	1.7381
tni-miR-22a	ROHU_034354	-6.09589	1.7381
dre-miR-732	ROHU_005514	-23.8787	1.73885
gmo-miR-11251-3p	ROHU_005514	2.63523	1.73885
tni-miR-22a	ROHU_031909	-6.09589	1.74356
abu-miR-10556b	ROHU_029299	-5.66992	1.7493
dre-miR-732	ROHU_029299	-23.8787	1.7493
gmo-miR-11251-3p	ROHU_029299	2.63523	1.7493
ipu-miR-205	ROHU_029299	-6.86282	1.7493
tni-miR-216b	ROHU_029299	7.84879	1.7493
dre-miR-152	ROHU_029884	-5.82701	1.75289
gmo-miR-187-5p	ROHU_029884	3.72093	1.75289
ipu-miR-19a	ROHU_029884	-5.8288	1.75289
oni-miR-10632	ROHU_029884	-5.59648	1.75289
oni-miR-10826	ROHU_029884	3.43938	1.75289
gmo-miR-11251-3p	ROHU_004860	2.63523	1.7557
dre-miR-128-3-5p	ROHU_035293	-6.12885	1.75612
gmo-miR-11251-3p	ROHU_035293	2.63523	1.75612
gmo-miR-187-5p	ROHU_035293	3.72093	1.75612
nbr-miR-7133-3p	ROHU_035293	-6.35972	1.75612
oni-miR-10632	ROHU_035293	-5.59648	1.75612
oni-miR-10744	ROHU_035293	6.44829	1.75612
ssa-miR-128-3-5p	ROHU_035293	-7.20556	1.75612
ssa-miR-301b-5p	ROHU_035293	-5.7266	1.75612
ssa-miR-93a-3p	ROHU_035293	-6.21453	1.75612
tni-miR-128	ROHU_035293	6.89597	1.75612
gmo-miR-11251-3p	ROHU_007728	2.63523	1.76249
ipu-miR-205	ROHU_007728	-6.86282	1.76249
oni-miR-10632	ROHU_007728	-5.59648	1.76249
oni-miR-10671	ROHU_007728	-5.64269	1.76249
oni-miR-10796	ROHU_007728	6.27695	1.76249
oni-miR-10826	ROHU_007728	3.43938	1.76249
ssa-miR-93a-3p	ROHU_007728	-6.21453	1.76249
tni-miR-22a	ROHU_007728	-6.09589	1.76249
dre-miR-152	ROHU_020127	-5.82701	1.7643
abu-miR-10556b	ROHU_035232	-5.66992	1.7647
gmo-miR-187-5p	ROHU_035232	3.72093	1.7647
ipu-miR-19a	ROHU_035232	-5.8288	1.7647
oni-miR-10632	ROHU_035232	-5.59648	1.7647
oni-miR-10796	ROHU_035232	6.27695	1.7647
oni-miR-10826	ROHU_035232	3.43938	1.7647
oni-miR-728b	ROHU_035232	-5.70033	1.7647
ssa-miR-146a-3p	ROHU_035232	-5.95278	1.7647
dre-miR-152	ROHU_011152	-5.82701	1.77166
eel-miR-7132-3p	ROHU_011152	-6.13381	1.77166
ipu-miR-205	ROHU_011152	-6.86282	1.77166
ssa-miR-200a-1-5p	ROHU_011152	-5.76364	1.77166
ssa-miR-301b-5p	ROHU_011152	-5.7266	1.77166
tni-miR-128	ROHU_011152	6.89597	1.77166
abu-miR-10556b	ROHU_018720	-5.66992	1.77262
gmo-miR-11251-3p	ROHU_018720	2.63523	1.77262
oni-miR-10580	ROHU_018720	-5.56594	1.77262
gmo-miR-11251-3p	ROHU_026560	2.63523	1.78103
oni-miR-10632	ROHU_026560	-5.59648	1.78103
oni-miR-10815	ROHU_026560	-6.43138	1.78103
ssa-miR-93a-3p	ROHU_026560	-6.21453	1.78103
dre-miR-128-3-5p	ROHU_007228	-6.12885	1.78181
oni-miR-10580	ROHU_007228	-5.56594	1.78181
oni-miR-10632	ROHU_007228	-5.59648	1.78181
ssa-miR-128-3-5p	ROHU_007228	-7.20556	1.78181
dre-miR-732	ROHU_036816	-23.8787	1.78331
oni-miR-10796	ROHU_036816	6.27695	1.78331
ssa-miR-301b-5p	ROHU_036816	-5.7266	1.78331
ssa-miR-7a-2-3p	ROHU_036816	-3.81588	1.78331
ssa-miR-93a-3p	ROHU_036816	-6.21453	1.78331
gmo-miR-11251-3p	ROHU_004355	2.63523	1.78801
ipu-miR-19a	ROHU_004355	-5.8288	1.78801
ipu-miR-205	ROHU_004355	-6.86282	1.78801
nbr-miR-7133-3p	ROHU_004355	-6.35972	1.78801
oni-miR-10632	ROHU_004355	-5.59648	1.78801
ssa-miR-301b-5p	ROHU_004355	-5.7266	1.78801
tni-miR-216b	ROHU_004355	7.84879	1.78801
dre-miR-128-3-5p	ROHU_007548	-6.12885	1.80103
nbr-miR-7133-3p	ROHU_007548	-6.35972	1.80103
oni-miR-10580	ROHU_007548	-5.56594	1.80103
ssa-miR-128-3-5p	ROHU_007548	-7.20556	1.80103
oni-miR-10580	ROHU_016461	-5.56594	1.80619
oni-miR-10796	ROHU_016461	6.27695	1.80619
ssa-miR-93a-3p	ROHU_016461	-6.21453	1.80619
tni-miR-216b	ROHU_016461	7.84879	1.80619
gmo-miR-187-5p	ROHU_016362	3.72093	1.80842
nbr-miR-7133-3p	ROHU_016362	-6.35972	1.80842
gmo-miR-11251-3p	ROHU_005236	2.63523	1.81139
oni-miR-10671	ROHU_005236	-5.64269	1.81139
ssa-miR-7a-2-3p	ROHU_005236	-3.81588	1.81139
ssa-miR-93a-3p	ROHU_005236	-6.21453	1.81139
eel-miR-7132-3p	ROHU_019696	-6.13381	1.81571
gmo-miR-187-5p	ROHU_019696	3.72093	1.81571
oni-miR-10580	ROHU_019696	-5.56594	1.81571
oni-miR-10632	ROHU_019696	-5.59648	1.81571
ssa-miR-93a-3p	ROHU_019696	-6.21453	1.81571
tni-miR-128	ROHU_019696	6.89597	1.81571
tni-miR-216b	ROHU_019696	7.84879	1.81571
ipu-miR-205	ROHU_021938	-6.86282	1.8224
nbr-miR-7133-3p	ROHU_021938	-6.35972	1.8224
oni-miR-10744	ROHU_021938	6.44829	1.8224
ssa-miR-146a-3p	ROHU_021938	-5.95278	1.8224
tni-miR-216b	ROHU_015620	7.84879	1.82746
gmo-miR-11251-3p	ROHU_017200	2.63523	1.82866
ipu-miR-205	ROHU_017200	-6.86282	1.82866
tni-miR-216b	ROHU_007846	7.84879	1.83636
dre-miR-128-3-5p	ROHU_023898	-6.12885	1.83854
oni-miR-10826	ROHU_023898	3.43938	1.83854
ssa-miR-128-3-5p	ROHU_023898	-7.20556	1.83854
dre-miR-128-3-5p	ROHU_011182	-6.12885	1.84115
gmo-miR-11251-3p	ROHU_011182	2.63523	1.84115
ssa-miR-128-3-5p	ROHU_011182	-7.20556	1.84115
dre-miR-732	ROHU_027101	-23.8787	1.86595
gmo-miR-11251-3p	ROHU_027101	2.63523	1.86595
ipu-miR-19a	ROHU_027101	-5.8288	1.86595
nbr-miR-7133-3p	ROHU_027101	-6.35972	1.86595
oni-miR-10698	ROHU_027101	-5.71274	1.86595
dre-miR-152	ROHU_012050	-5.82701	1.86945
oni-miR-10580	ROHU_012050	-5.56594	1.86945
oni-miR-10632	ROHU_012050	-5.59648	1.86945
oni-miR-10671	ROHU_012050	-5.64269	1.86945
oni-miR-10796	ROHU_012050	6.27695	1.86945
oni-miR-10815	ROHU_012050	-6.43138	1.86945
oni-miR-728b	ROHU_012050	-5.70033	1.86945
ssa-miR-146a-3p	ROHU_012050	-5.95278	1.86945
tni-miR-22a	ROHU_012050	-6.09589	1.86945
oni-miR-10826	ROHU_006398	3.43938	1.87538
tni-miR-22a	ROHU_006398	-6.09589	1.87538
gmo-miR-11251-3p	ROHU_016517	2.63523	1.89364
nbr-miR-7133-3p	ROHU_016517	-6.35972	1.89364
oni-miR-10580	ROHU_016517	-5.56594	1.89364
gmo-miR-187-5p	ROHU_019989	3.72093	1.90097
ipu-miR-205	ROHU_019989	-6.86282	1.90097
ssa-miR-7a-2-3p	ROHU_019989	-3.81588	1.90097
ssa-miR-93a-3p	ROHU_019989	-6.21453	1.90097
nbr-miR-7133-3p	ROHU_015294	-6.35972	1.90167
gmo-miR-11251-3p	ROHU_036337	2.63523	1.90668
gmo-miR-11251-3p	ROHU_023235	2.63523	1.91191
oni-miR-10580	ROHU_023235	-5.56594	1.91191
ssa-miR-146a-3p	ROHU_023235	-5.95278	1.91191
dre-miR-152	ROHU_012490	-5.82701	1.91681
ipu-miR-205	ROHU_012490	-6.86282	1.91681
dre-miR-128-3-5p	ROHU_007237	-6.12885	1.91772
gmo-miR-187-5p	ROHU_007237	3.72093	1.91772
ssa-miR-128-3-5p	ROHU_007237	-7.20556	1.91772
ssa-miR-93a-3p	ROHU_007237	-6.21453	1.91772
tni-miR-216b	ROHU_007237	7.84879	1.91772
dre-miR-732	ROHU_029788	-23.8787	1.91986
gmo-miR-11251-3p	ROHU_029788	2.63523	1.91986
oni-miR-10671	ROHU_029788	-5.64269	1.91986
tni-miR-22a	ROHU_029788	-6.09589	1.91986
dre-miR-128-3-5p	ROHU_027461	-6.12885	1.92308
dre-miR-152	ROHU_027461	-5.82701	1.92308
gmo-miR-11251-3p	ROHU_027461	2.63523	1.92308
ssa-miR-128-3-5p	ROHU_027461	-7.20556	1.92308
gmo-miR-11251-3p	ROHU_031486	2.63523	1.92428
gmo-miR-187-5p	ROHU_031486	3.72093	1.92428
ipu-miR-19a	ROHU_031486	-5.8288	1.92428
ipu-miR-205	ROHU_031486	-6.86282	1.92428
oni-miR-10632	ROHU_031486	-5.59648	1.92428
ssa-miR-200a-1-5p	ROHU_031486	-5.76364	1.92428
ssa-miR-301b-5p	ROHU_031486	-5.7266	1.92428
tni-miR-128	ROHU_031486	6.89597	1.92428
tni-miR-22a	ROHU_031486	-6.09589	1.92428
gmo-miR-187-5p	ROHU_014873	3.72093	1.92722
ipu-miR-19a	ROHU_014873	-5.8288	1.92722
nbr-miR-7133-3p	ROHU_014873	-6.35972	1.92722
oni-miR-10796	ROHU_014873	6.27695	1.92722
oni-miR-10796	ROHU_020707	6.27695	1.92904
ssa-miR-462a-5p	ROHU_018250	-6.29434	1.94609
oni-miR-10698	ROHU_029275	-5.71274	1.96295
oni-miR-10826	ROHU_029275	3.43938	1.96295
ssa-miR-462a-5p	ROHU_029275	-6.29434	1.96295
tni-miR-22a	ROHU_029275	-6.09589	1.96295
dre-miR-732	ROHU_030719	-23.8787	1.9675
ssa-miR-200a-1-5p	ROHU_024959	-5.76364	1.96761
abu-miR-10556b	ROHU_008120	-5.66992	1.98773
dre-miR-128-3-5p	ROHU_008120	-6.12885	1.98773
oni-miR-10632	ROHU_008120	-5.59648	1.98773
ssa-miR-128-3-5p	ROHU_008120	-7.20556	1.98773
tni-miR-216b	ROHU_030039	7.84879	1.9999
tni-miR-22a	ROHU_030039	-6.09589	1.9999
gmo-miR-11251-3p	ROHU_030733	2.63523	2.00192
ipu-miR-205	ROHU_030733	-6.86282	2.00192
oni-miR-10580	ROHU_030733	-5.56594	2.00192
oni-miR-728b	ROHU_030733	-5.70033	2.00192
tni-miR-128	ROHU_030733	6.89597	2.00192
tni-miR-216b	ROHU_030733	7.84879	2.00192
dre-miR-128-3-5p	ROHU_015113	-6.12885	2.00655
ssa-miR-128-3-5p	ROHU_015113	-7.20556	2.00655
dre-miR-152	ROHU_006476	-5.82701	2.03246
gmo-miR-11251-3p	ROHU_006476	2.63523	2.03246
ipu-miR-19a	ROHU_006476	-5.8288	2.03246
ipu-miR-205	ROHU_006476	-6.86282	2.03246
gmo-miR-11251-3p	ROHU_027168	2.63523	2.03646
nbr-miR-7133-3p	ROHU_027168	-6.35972	2.03646
ssa-miR-93a-3p	ROHU_027168	-6.21453	2.03646
oni-miR-10632	ROHU_004959	-5.59648	2.05049
dre-miR-152	ROHU_024447	-5.82701	2.05469
ipu-miR-205	ROHU_024447	-6.86282	2.05469
gmo-miR-11251-3p	ROHU_031573	2.63523	2.05547
oni-miR-10796	ROHU_031573	6.27695	2.05547
gmo-miR-11251-3p	ROHU_037038	2.63523	2.05594
oni-miR-10632	ROHU_037038	-5.59648	2.05594
dre-miR-732	ROHU_006679	-23.8787	2.0772
gmo-miR-187-5p	ROHU_006679	3.72093	2.0772
oni-miR-10580	ROHU_036070	-5.56594	2.08171
oni-miR-10632	ROHU_036070	-5.59648	2.08171
dre-miR-152	ROHU_025592	-5.82701	2.085
ipu-miR-19a	ROHU_025592	-5.8288	2.085
ssa-miR-301b-5p	ROHU_025592	-5.7266	2.085
tni-miR-128	ROHU_025592	6.89597	2.085
tni-miR-22a	ROHU_025592	-6.09589	2.085
ssa-miR-7a-2-3p	ROHU_011233	-3.81588	2.08552
gmo-miR-11251-3p	ROHU_021586	2.63523	2.0992
oni-miR-10632	ROHU_012533	-5.59648	2.10517
oni-miR-10744	ROHU_012533	6.44829	2.10517
tni-miR-216b	ROHU_012533	7.84879	2.10517
tni-miR-22a	ROHU_012533	-6.09589	2.10517
dre-miR-128-3-5p	ROHU_012351	-6.12885	2.10536
nbr-miR-7133-3p	ROHU_012351	-6.35972	2.10536
ssa-miR-128-3-5p	ROHU_012351	-7.20556	2.10536
oni-miR-10632	ROHU_027540	-5.59648	2.10545
oni-miR-10826	ROHU_027540	3.43938	2.10545
dre-miR-152	ROHU_015887	-5.82701	2.11133
tni-miR-216b	ROHU_015887	7.84879	2.11133
ipu-miR-205	ROHU_019531	-6.86282	2.12417
dre-miR-128-3-5p	ROHU_018399	-6.12885	2.1277
oni-miR-10796	ROHU_018399	6.27695	2.1277
ssa-miR-128-3-5p	ROHU_018399	-7.20556	2.1277
tni-miR-216b	ROHU_018399	7.84879	2.1277
dre-miR-128-3-5p	ROHU_013530	-6.12885	2.1327
dre-miR-732	ROHU_013530	-23.8787	2.1327
gmo-miR-11251-3p	ROHU_013530	2.63523	2.1327
ipu-miR-205	ROHU_013530	-6.86282	2.1327
nbr-miR-7133-3p	ROHU_013530	-6.35972	2.1327
oni-miR-10632	ROHU_013530	-5.59648	2.1327
oni-miR-10744	ROHU_013530	6.44829	2.1327
ssa-miR-128-3-5p	ROHU_013530	-7.20556	2.1327
ssa-miR-462a-5p	ROHU_013530	-6.29434	2.1327
tni-miR-22a	ROHU_013530	-6.09589	2.1327
dre-miR-732	ROHU_028752	-23.8787	2.135
gmo-miR-11251-3p	ROHU_028752	2.63523	2.135
ipu-miR-205	ROHU_028752	-6.86282	2.135
oni-miR-10815	ROHU_028752	-6.43138	2.135
ssa-miR-301b-5p	ROHU_028752	-5.7266	2.135
tni-miR-22a	ROHU_028752	-6.09589	2.135
dre-miR-152	ROHU_003323	-5.82701	2.14063
oni-miR-10698	ROHU_003323	-5.71274	2.14063
oni-miR-728b	ROHU_003323	-5.70033	2.14063
dre-miR-152	ROHU_014851	-5.82701	2.14207
gmo-miR-11251-3p	ROHU_014851	2.63523	2.14207
oni-miR-10580	ROHU_014851	-5.56594	2.14207
tni-miR-22a	ROHU_014851	-6.09589	2.14207
gmo-miR-11251-3p	ROHU_037043	2.63523	2.15628
oni-miR-10580	ROHU_037043	-5.56594	2.15628
ssa-miR-301b-5p	ROHU_037043	-5.7266	2.15628
tni-miR-216b	ROHU_037043	7.84879	2.15628
nbr-miR-7133-3p	ROHU_013533	-6.35972	2.16043
dre-miR-732	ROHU_019472	-23.8787	2.16154
ipu-miR-205	ROHU_019472	-6.86282	2.16154
tni-miR-128	ROHU_026027	6.89597	2.16976
nbr-miR-7133-3p	ROHU_000185	-6.35972	2.18179
ssa-miR-7a-2-3p	ROHU_005220	-3.81588	2.18189
dre-miR-152	ROHU_006256	-5.82701	2.18842
gmo-miR-11251-3p	ROHU_006256	2.63523	2.18842
ipu-miR-19a	ROHU_006256	-5.8288	2.18842
oni-miR-10744	ROHU_006256	6.44829	2.18842
ssa-miR-93a-3p	ROHU_006256	-6.21453	2.18842
gmo-miR-11251-3p	ROHU_035363	2.63523	2.18891
ssa-miR-301b-5p	ROHU_035363	-5.7266	2.18891
tni-miR-216b	ROHU_035363	7.84879	2.18891
tni-miR-22a	ROHU_035363	-6.09589	2.18891
dre-miR-152	ROHU_021466	-5.82701	2.22131
nbr-miR-7133-3p	ROHU_023131	-6.35972	2.22328
oni-miR-10671	ROHU_023131	-5.64269	2.22328
ssa-miR-301b-5p	ROHU_023131	-5.7266	2.22328
gmo-miR-11251-3p	ROHU_031592	2.63523	2.22403
oni-miR-10580	ROHU_031592	-5.56594	2.22403
oni-miR-10671	ROHU_031592	-5.64269	2.22403
dre-miR-128-3-5p	ROHU_037250	-6.12885	2.22582
ipu-miR-19a	ROHU_037250	-5.8288	2.22582
ssa-miR-128-3-5p	ROHU_037250	-7.20556	2.22582
gmo-miR-187-5p	ROHU_014578	3.72093	2.22903
ipu-miR-19a	ROHU_014578	-5.8288	2.22903
ipu-miR-205	ROHU_014578	-6.86282	2.22903
nbr-miR-7133-3p	ROHU_014578	-6.35972	2.22903
oni-miR-10796	ROHU_014578	6.27695	2.22903
ssa-miR-200a-1-5p	ROHU_014578	-5.76364	2.22903
oni-miR-10632	ROHU_002256	-5.59648	2.23632
oni-miR-10671	ROHU_002256	-5.64269	2.23632
ipu-miR-205	ROHU_023140	-6.86282	2.23687
oni-miR-10632	ROHU_023140	-5.59648	2.23687
tni-miR-22a	ROHU_023140	-6.09589	2.23687
dre-miR-152	ROHU_016839	-5.82701	2.25981
oni-miR-10796	ROHU_016839	6.27695	2.25981
tni-miR-216b	ROHU_016839	7.84879	2.25981
abu-miR-10556b	ROHU_026358	-5.66992	2.2754
gmo-miR-11251-3p	ROHU_026358	2.63523	2.2754
nbr-miR-7133-3p	ROHU_026358	-6.35972	2.2754
oni-miR-10826	ROHU_012174	3.43938	2.28049
tni-miR-22a	ROHU_012174	-6.09589	2.28049
eel-miR-7132-3p	ROHU_012599	-6.13381	2.31121
oni-miR-10632	ROHU_012599	-5.59648	2.31121
oni-miR-728b	ROHU_012599	-5.70033	2.31121
ssa-miR-301b-5p	ROHU_012599	-5.7266	2.31121
gmo-miR-11251-3p	ROHU_027457	2.63523	2.31851
ipu-miR-205	ROHU_036335	-6.86282	2.31873
ssa-miR-93a-3p	ROHU_036335	-6.21453	2.31873
tni-miR-22a	ROHU_036335	-6.09589	2.31873
oni-miR-10580	ROHU_019242	-5.56594	2.32943
ipu-miR-205	ROHU_012636	-6.86282	2.32992
oni-miR-10796	ROHU_012636	6.27695	2.32992
abu-miR-10556b	ROHU_020910	-5.66992	2.3315
gmo-miR-187-5p	ROHU_020910	3.72093	2.3315
oni-miR-10671	ROHU_020910	-5.64269	2.3315
oni-miR-10698	ROHU_020910	-5.71274	2.3315
oni-miR-728b	ROHU_020910	-5.70033	2.3315
oni-miR-10580	ROHU_034231	-5.56594	2.33855
oni-miR-10698	ROHU_034231	-5.71274	2.33855
dre-miR-152	ROHU_015018	-5.82701	2.36872
oni-miR-10826	ROHU_015018	3.43938	2.36872
ssa-miR-301b-5p	ROHU_015018	-5.7266	2.36872
tni-miR-216b	ROHU_015018	7.84879	2.36872
tni-miR-22a	ROHU_015018	-6.09589	2.36872
ipu-miR-205	ROHU_000632	-6.86282	2.37118
oni-miR-10671	ROHU_000632	-5.64269	2.37118
oni-miR-10815	ROHU_000632	-6.43138	2.37118
oni-miR-10826	ROHU_000632	3.43938	2.37118
dre-miR-152	ROHU_029410	-5.82701	2.37428
gmo-miR-11251-3p	ROHU_029410	2.63523	2.37428
ipu-miR-19a	ROHU_029410	-5.8288	2.37428
ipu-miR-205	ROHU_029410	-6.86282	2.37428
oni-miR-10815	ROHU_029410	-6.43138	2.37428
gmo-miR-11251-3p	ROHU_017153	2.63523	2.37866
ipu-miR-205	ROHU_017153	-6.86282	2.37866
tni-miR-216b	ROHU_017153	7.84879	2.37866
nbr-miR-7133-3p	ROHU_014856	-6.35972	2.385
oni-miR-10671	ROHU_014856	-5.64269	2.385
oni-miR-10744	ROHU_014856	6.44829	2.385
tni-miR-22a	ROHU_014856	-6.09589	2.385
oni-miR-10815	ROHU_011784	-6.43138	2.41299
dre-miR-152	ROHU_031648	-5.82701	2.42435
dre-miR-732	ROHU_031648	-23.8787	2.42435
ssa-miR-93a-3p	ROHU_031648	-6.21453	2.42435
oni-miR-10580	ROHU_021331	-5.56594	2.4406
ssa-miR-93a-3p	ROHU_021331	-6.21453	2.4406
dre-miR-152	ROHU_013224	-5.82701	2.44668
tni-miR-22a	ROHU_013224	-6.09589	2.44668
dre-miR-732	ROHU_011206	-23.8787	2.49094
gmo-miR-11251-3p	ROHU_011206	2.63523	2.49094
ipu-miR-205	ROHU_011206	-6.86282	2.49094
oni-miR-10632	ROHU_011206	-5.59648	2.49094
eel-miR-7132-3p	ROHU_003637	-6.13381	2.49278
gmo-miR-11251-3p	ROHU_003637	2.63523	2.49278
oni-miR-10671	ROHU_003637	-5.64269	2.49278
oni-miR-10796	ROHU_003637	6.27695	2.49278
oni-miR-10826	ROHU_003637	3.43938	2.49278
ssa-miR-146a-3p	ROHU_003637	-5.95278	2.49278
nbr-miR-7133-3p	ROHU_029760	-6.35972	2.51638
oni-miR-10632	ROHU_029760	-5.59648	2.51638
abu-miR-10556b	ROHU_018255	-5.66992	2.53673
gmo-miR-187-5p	ROHU_018255	3.72093	2.53673
oni-miR-10632	ROHU_018255	-5.59648	2.53673
oni-miR-10826	ROHU_018255	3.43938	2.53673
oni-miR-728b	ROHU_018255	-5.70033	2.53673
ssa-miR-462a-5p	ROHU_018255	-6.29434	2.53673
ssa-miR-7a-2-3p	ROHU_018255	-3.81588	2.53673
dre-miR-732	ROHU_025336	-23.8787	2.53987
gmo-miR-11251-3p	ROHU_025336	2.63523	2.53987
tni-miR-128	ROHU_025336	6.89597	2.53987
oni-miR-10698	ROHU_027357	-5.71274	2.54272
dre-miR-732	ROHU_018345	-23.8787	2.56247
oni-miR-10744	ROHU_018345	6.44829	2.56247
oni-miR-10815	ROHU_018345	-6.43138	2.56247
tni-miR-216b	ROHU_018345	7.84879	2.56247
gmo-miR-11251-3p	ROHU_009535	2.63523	2.57389
gmo-miR-187-5p	ROHU_009535	3.72093	2.57389
oni-miR-10744	ROHU_009535	6.44829	2.57389
ssa-miR-93a-3p	ROHU_009535	-6.21453	2.57389
tni-miR-128	ROHU_009535	6.89597	2.57389
tni-miR-216b	ROHU_009535	7.84879	2.57389
oni-miR-10580	ROHU_014331	-5.56594	2.57579
oni-miR-10671	ROHU_014331	-5.64269	2.57579
oni-miR-10744	ROHU_014331	6.44829	2.57579
dre-miR-152	ROHU_008327	-5.82701	2.57862
ipu-miR-19a	ROHU_008327	-5.8288	2.57862
ipu-miR-205	ROHU_008327	-6.86282	2.57862
tni-miR-128	ROHU_008327	6.89597	2.57862
tni-miR-216b	ROHU_008327	7.84879	2.57862
oni-miR-10815	ROHU_032640	-6.43138	2.64201
tni-miR-216b	ROHU_032640	7.84879	2.64201
gmo-miR-11251-3p	ROHU_012649	2.63523	2.64947
gmo-miR-11251-3p	ROHU_033116	2.63523	2.66385
oni-miR-728b	ROHU_033116	-5.70033	2.66385
ssa-miR-200a-1-5p	ROHU_033116	-5.76364	2.66385
dre-miR-152	ROHU_016803	-5.82701	2.66892
gmo-miR-11251-3p	ROHU_016803	2.63523	2.66892
dre-miR-732	ROHU_025251	-23.8787	2.67183
abu-miR-10556b	ROHU_006834	-5.66992	2.6918
gmo-miR-11251-3p	ROHU_006834	2.63523	2.6918
oni-miR-10632	ROHU_006394	-5.59648	2.69522
gmo-miR-187-5p	ROHU_012784	3.72093	2.70845
ipu-miR-19a	ROHU_012784	-5.8288	2.70845
oni-miR-10632	ROHU_012784	-5.59648	2.70845
oni-miR-10671	ROHU_012784	-5.64269	2.70845
ssa-miR-93a-3p	ROHU_012784	-6.21453	2.70845
abu-miR-10556b	ROHU_031776	-5.66992	2.71055
dre-miR-152	ROHU_031776	-5.82701	2.71055
gmo-miR-11251-3p	ROHU_031776	2.63523	2.71055
gmo-miR-187-5p	ROHU_031776	3.72093	2.71055
ipu-miR-19a	ROHU_031776	-5.8288	2.71055
ipu-miR-205	ROHU_031776	-6.86282	2.71055
nbr-miR-7133-3p	ROHU_031776	-6.35972	2.71055
oni-miR-10632	ROHU_031776	-5.59648	2.71055
oni-miR-10671	ROHU_031776	-5.64269	2.71055
oni-miR-10826	ROHU_031776	3.43938	2.71055
oni-miR-728b	ROHU_031776	-5.70033	2.71055
ssa-miR-301b-5p	ROHU_031776	-5.7266	2.71055
ssa-miR-7a-2-3p	ROHU_031776	-3.81588	2.71055
ssa-miR-93a-3p	ROHU_031776	-6.21453	2.71055
tni-miR-128	ROHU_031776	6.89597	2.71055
ipu-miR-205	ROHU_030074	-6.86282	2.71091
eel-miR-7132-3p	ROHU_010268	-6.13381	2.71409
ipu-miR-19a	ROHU_010268	-5.8288	2.71409
ipu-miR-205	ROHU_021652	-6.86282	2.73343
dre-miR-128-3-5p	ROHU_008119	-6.12885	2.73482
ipu-miR-205	ROHU_008119	-6.86282	2.73482
ssa-miR-128-3-5p	ROHU_008119	-7.20556	2.73482
tni-miR-216b	ROHU_012537	7.84879	2.75471
dre-miR-128-3-5p	ROHU_026535	-6.12885	2.76602
ssa-miR-128-3-5p	ROHU_026535	-7.20556	2.76602
ssa-miR-301b-5p	ROHU_026535	-5.7266	2.76602
oni-miR-10632	ROHU_019379	-5.59648	2.76637
oni-miR-10744	ROHU_019379	6.44829	2.76637
dre-miR-152	ROHU_020587	-5.82701	2.76691
dre-miR-732	ROHU_020587	-23.8787	2.76691
gmo-miR-11251-3p	ROHU_020587	2.63523	2.76691
oni-miR-10698	ROHU_020587	-5.71274	2.76691
tni-miR-128	ROHU_020587	6.89597	2.76691
dre-miR-732	ROHU_026281	-23.8787	2.7756
oni-miR-10815	ROHU_026281	-6.43138	2.7756
ssa-miR-146a-3p	ROHU_026281	-5.95278	2.7756
tni-miR-22a	ROHU_026281	-6.09589	2.7756
oni-miR-10796	ROHU_035289	6.27695	2.8133
ssa-miR-301b-5p	ROHU_035289	-5.7266	2.8133
ssa-miR-7a-2-3p	ROHU_035289	-3.81588	2.8133
dre-miR-128-3-5p	ROHU_014764	-6.12885	2.83393
dre-miR-152	ROHU_014764	-5.82701	2.83393
oni-miR-10744	ROHU_014764	6.44829	2.83393
ssa-miR-128-3-5p	ROHU_014764	-7.20556	2.83393
abu-miR-10556b	ROHU_015794	-5.66992	2.8348
gmo-miR-187-5p	ROHU_018391	3.72093	2.83825
ipu-miR-205	ROHU_018391	-6.86282	2.83825
ssa-miR-93a-3p	ROHU_018391	-6.21453	2.83825
oni-miR-10796	ROHU_031822	6.27695	2.88588
ssa-miR-301b-5p	ROHU_031822	-5.7266	2.88588
ssa-miR-301b-5p	ROHU_013536	-5.7266	2.89058
tni-miR-216b	ROHU_013536	7.84879	2.89058
ipu-miR-19a	ROHU_011458	-5.8288	2.89811
dre-miR-152	ROHU_033892	-5.82701	2.91138
dre-miR-732	ROHU_033892	-23.8787	2.91138
gmo-miR-11251-3p	ROHU_033892	2.63523	2.91138
oni-miR-728b	ROHU_033892	-5.70033	2.91138
ssa-miR-301b-5p	ROHU_033892	-5.7266	2.91138
tni-miR-128	ROHU_033892	6.89597	2.91138
abu-miR-10556b	ROHU_016858	-5.66992	2.9132
dre-miR-152	ROHU_016858	-5.82701	2.9132
ssa-miR-7a-2-3p	ROHU_016858	-3.81588	2.9132
tni-miR-128	ROHU_016858	6.89597	2.9132
ssa-miR-301b-5p	ROHU_011111	-5.7266	2.92827
ipu-miR-205	ROHU_026033	-6.86282	2.92864
nbr-miR-7133-3p	ROHU_026033	-6.35972	2.92864
abu-miR-10556b	ROHU_027367	-5.66992	2.93576
dre-miR-732	ROHU_027367	-23.8787	2.93576
oni-miR-10671	ROHU_027367	-5.64269	2.93576
oni-miR-10744	ROHU_027367	6.44829	2.93576
oni-miR-728b	ROHU_027367	-5.70033	2.93576
ssa-miR-146a-3p	ROHU_027367	-5.95278	2.93576
ssa-miR-301b-5p	ROHU_029152	-5.7266	2.95839
tni-miR-22a	ROHU_029152	-6.09589	2.95839
dre-miR-152	ROHU_029798	-5.82701	3.03299
dre-miR-732	ROHU_029798	-23.8787	3.03299
tni-miR-22a	ROHU_029798	-6.09589	3.03299
abu-miR-10556b	ROHU_034234	-5.66992	3.04033
dre-miR-152	ROHU_034234	-5.82701	3.04033
dre-miR-732	ROHU_034234	-23.8787	3.04033
gmo-miR-11251-3p	ROHU_034234	2.63523	3.04033
ipu-miR-205	ROHU_034234	-6.86282	3.04033
nbr-miR-7133-3p	ROHU_034234	-6.35972	3.04033
oni-miR-10744	ROHU_034234	6.44829	3.04033
oni-miR-728b	ROHU_034234	-5.70033	3.04033
ssa-miR-200a-1-5p	ROHU_034234	-5.76364	3.04033
ssa-miR-462a-5p	ROHU_034234	-6.29434	3.04033
ssa-miR-7a-2-3p	ROHU_034234	-3.81588	3.04033
tni-miR-128	ROHU_034234	6.89597	3.04033
tni-miR-216b	ROHU_034234	7.84879	3.04033
dre-miR-152	ROHU_007715	-5.82701	3.06127
nbr-miR-7133-3p	ROHU_007715	-6.35972	3.06127
oni-miR-10580	ROHU_007715	-5.56594	3.06127
oni-miR-10698	ROHU_007715	-5.71274	3.06127
oni-miR-10815	ROHU_007715	-6.43138	3.06127
ssa-miR-146a-3p	ROHU_007715	-5.95278	3.06127
ssa-miR-301b-5p	ROHU_007715	-5.7266	3.06127
ssa-miR-93a-3p	ROHU_007715	-6.21453	3.06127
tni-miR-22a	ROHU_007715	-6.09589	3.06127
ssa-miR-200a-1-5p	ROHU_029370	-5.76364	3.10262
tni-miR-128	ROHU_029370	6.89597	3.10262
abu-miR-10556b	ROHU_025873	-5.66992	3.10498
dre-miR-152	ROHU_025873	-5.82701	3.10498
ipu-miR-19a	ROHU_025873	-5.8288	3.10498
oni-miR-10632	ROHU_025873	-5.59648	3.10498
oni-miR-10826	ROHU_025873	3.43938	3.10498
ssa-miR-93a-3p	ROHU_025873	-6.21453	3.10498
dre-miR-152	ROHU_013537	-5.82701	3.1063
abu-miR-10556b	ROHU_023010	-5.66992	3.12522
ipu-miR-205	ROHU_023010	-6.86282	3.12522
tni-miR-216b	ROHU_023010	7.84879	3.12522
gmo-miR-11251-3p	ROHU_021051	2.63523	3.13049
dre-miR-152	ROHU_011493	-5.82701	3.13915
ssa-miR-7a-2-3p	ROHU_011493	-3.81588	3.13915
tni-miR-22a	ROHU_011493	-6.09589	3.13915
ipu-miR-205	ROHU_021649	-6.86282	3.14808
dre-miR-732	ROHU_030893	-23.8787	3.15804
gmo-miR-11251-3p	ROHU_030893	2.63523	3.15804
oni-miR-10744	ROHU_030893	6.44829	3.15804
abu-miR-10556b	ROHU_023170	-5.66992	3.17674
nbr-miR-7133-3p	ROHU_023170	-6.35972	3.17674
oni-miR-10671	ROHU_023170	-5.64269	3.17674
oni-miR-10698	ROHU_023170	-5.71274	3.17674
oni-miR-10744	ROHU_023170	6.44829	3.17674
oni-miR-10826	ROHU_023170	3.43938	3.17674
ssa-miR-146a-3p	ROHU_023170	-5.95278	3.17674
ssa-miR-93a-3p	ROHU_023170	-6.21453	3.17674
dre-miR-732	ROHU_031035	-23.8787	3.18768
oni-miR-728b	ROHU_031035	-5.70033	3.18768
ipu-miR-205	ROHU_026737	-6.86282	3.19275
gmo-miR-11251-3p	ROHU_014883	2.63523	3.22286
oni-miR-10744	ROHU_014883	6.44829	3.22286
oni-miR-10632	ROHU_004961	-5.59648	3.23687
dre-miR-732	ROHU_016353	-23.8787	3.24828
oni-miR-10671	ROHU_020813	-5.64269	3.25775
abu-miR-10556b	ROHU_016685	-5.66992	3.26682
ipu-miR-205	ROHU_016685	-6.86282	3.26682
abu-miR-10556b	ROHU_029247	-5.66992	3.32581
dre-miR-732	ROHU_029247	-23.8787	3.32581
ipu-miR-205	ROHU_029247	-6.86282	3.32581
tni-miR-128	ROHU_014359	6.89597	3.33884
abu-miR-10556b	ROHU_029812	-5.66992	3.34114
dre-miR-732	ROHU_029812	-23.8787	3.34114
ipu-miR-19a	ROHU_029812	-5.8288	3.34114
oni-miR-10632	ROHU_029812	-5.59648	3.34114
oni-miR-10826	ROHU_029812	3.43938	3.34114
ssa-miR-200a-1-5p	ROHU_029812	-5.76364	3.34114
ssa-miR-301b-5p	ROHU_029812	-5.7266	3.34114
tni-miR-216b	ROHU_029812	7.84879	3.34114
nbr-miR-7133-3p	ROHU_030820	-6.35972	3.38897
oni-miR-10815	ROHU_030820	-6.43138	3.38897
ssa-miR-93a-3p	ROHU_015622	-6.21453	3.3951
nbr-miR-7133-3p	ROHU_005836	-6.35972	3.41008
oni-miR-728b	ROHU_005836	-5.70033	3.41008
ssa-miR-146a-3p	ROHU_005836	-5.95278	3.41008
tni-miR-216b	ROHU_005836	7.84879	3.41008
dre-miR-152	ROHU_020427	-5.82701	3.4522
gmo-miR-11251-3p	ROHU_020427	2.63523	3.4522
ipu-miR-205	ROHU_020427	-6.86282	3.4522
oni-miR-10632	ROHU_020427	-5.59648	3.4522
oni-miR-10826	ROHU_020427	3.43938	3.4522
ssa-miR-146a-3p	ROHU_020427	-5.95278	3.4522
ssa-miR-200a-1-5p	ROHU_020427	-5.76364	3.4522
ssa-miR-93a-3p	ROHU_020427	-6.21453	3.4522
tni-miR-216b	ROHU_020427	7.84879	3.4522
dre-miR-128-3-5p	ROHU_036405	-6.12885	3.49377
ipu-miR-205	ROHU_036405	-6.86282	3.49377
oni-miR-10632	ROHU_036405	-5.59648	3.49377
oni-miR-10744	ROHU_036405	6.44829	3.49377
ssa-miR-128-3-5p	ROHU_036405	-7.20556	3.49377
ssa-miR-93a-3p	ROHU_036405	-6.21453	3.49377
abu-miR-10556b	ROHU_009592	-5.66992	3.53113
dre-miR-152	ROHU_009592	-5.82701	3.53113
oni-miR-10632	ROHU_009592	-5.59648	3.53113
oni-miR-10796	ROHU_009592	6.27695	3.53113
ssa-miR-7a-2-3p	ROHU_009592	-3.81588	3.53113
tni-miR-128	ROHU_009592	6.89597	3.53113
dre-miR-152	ROHU_013296	-5.82701	3.54335
gmo-miR-187-5p	ROHU_013296	3.72093	3.54335
ipu-miR-19a	ROHU_013296	-5.8288	3.54335
nbr-miR-7133-3p	ROHU_013296	-6.35972	3.54335
oni-miR-10671	ROHU_013296	-5.64269	3.54335
oni-miR-10826	ROHU_013296	3.43938	3.54335
oni-miR-728b	ROHU_013296	-5.70033	3.54335
ssa-miR-146a-3p	ROHU_013296	-5.95278	3.54335
tni-miR-128	ROHU_013296	6.89597	3.54335
dre-miR-732	ROHU_036538	-23.8787	3.54586
gmo-miR-187-5p	ROHU_036538	3.72093	3.54586
oni-miR-10632	ROHU_036538	-5.59648	3.54586
oni-miR-10671	ROHU_036538	-5.64269	3.54586
ssa-miR-301b-5p	ROHU_036538	-5.7266	3.54586
tni-miR-128	ROHU_036538	6.89597	3.54586
gmo-miR-11251-3p	ROHU_026878	2.63523	3.5496
ipu-miR-205	ROHU_026878	-6.86282	3.5496
oni-miR-10580	ROHU_026878	-5.56594	3.5496
oni-miR-10632	ROHU_026878	-5.59648	3.5496
oni-miR-10671	ROHU_026878	-5.64269	3.5496
oni-miR-728b	ROHU_026878	-5.70033	3.5496
ssa-miR-7a-2-3p	ROHU_026878	-3.81588	3.5496
ssa-miR-93a-3p	ROHU_026878	-6.21453	3.5496
tni-miR-22a	ROHU_026878	-6.09589	3.5496
dre-miR-152	ROHU_035302	-5.82701	3.55459
ipu-miR-205	ROHU_035302	-6.86282	3.55459
tni-miR-128	ROHU_035302	6.89597	3.55459
tni-miR-216b	ROHU_035302	7.84879	3.55459
tni-miR-22a	ROHU_035302	-6.09589	3.55459
dre-miR-732	ROHU_033403	-23.8787	3.55503
ssa-miR-301b-5p	ROHU_033403	-5.7266	3.55503
gmo-miR-11251-3p	ROHU_031433	2.63523	3.55559
gmo-miR-11251-3p	ROHU_010249	2.63523	3.55699
ssa-miR-200a-1-5p	ROHU_005563	-5.76364	3.56979
ipu-miR-205	ROHU_015036	-6.86282	3.59029
oni-miR-10744	ROHU_015036	6.44829	3.59029
ssa-miR-301b-5p	ROHU_015036	-5.7266	3.59029
dre-miR-128-3-5p	ROHU_008217	-6.12885	3.59472
eel-miR-7132-3p	ROHU_008217	-6.13381	3.59472
gmo-miR-11251-3p	ROHU_008217	2.63523	3.59472
nbr-miR-7133-3p	ROHU_008217	-6.35972	3.59472
oni-miR-10796	ROHU_008217	6.27695	3.59472
ssa-miR-128-3-5p	ROHU_008217	-7.20556	3.59472
ipu-miR-205	ROHU_014809	-6.86282	3.59639
tni-miR-22a	ROHU_014809	-6.09589	3.59639
gmo-miR-11251-3p	ROHU_019026	2.63523	3.64351
dre-miR-732	ROHU_025333	-23.8787	3.64985
gmo-miR-11251-3p	ROHU_025333	2.63523	3.64985
tni-miR-128	ROHU_025333	6.89597	3.64985
ipu-miR-19a	ROHU_017308	-5.8288	3.67597
tni-miR-22a	ROHU_027521	-6.09589	3.71264
ipu-miR-205	ROHU_028237	-6.86282	3.73136
oni-miR-10632	ROHU_028237	-5.59648	3.73136
oni-miR-10744	ROHU_028237	6.44829	3.73136
[truncated: 726 more rows]

## Sheet: 8 ppt
Supplementary table S5. Complete list of miRNA targeted mRNAs along with their log2 fold change values in 8ppt treatment group
miRNA	ROHU_id	miRNA log2 fold change	mRNA log2 fold change
oni-miR-10778	ROHU_008247	-6.07927	-9.81492
oni-miR-10737	ROHU_008247	-6.4186	-9.81492
dre-miR-725-3p	ROHU_005646	2.69409	-9.29756
gmo-miR-11224b-3p	ROHU_001971	-5.94299	-8.5459
gmo-miR-11262-3p	ROHU_007076	-5.94299	-8.28344
oni-miR-10712	ROHU_007076	-4.88188	-8.28344
ssa-miR-106a-3p	ROHU_007076	-6.20368	-8.28344
ipu-let-7j	ROHU_007076	4.83326	-8.28344
ipu-miR-27d	ROHU_007076	-7.19273	-8.28344
ssa-miR-27a-3p	ROHU_007076	-5.95103	-8.28344
ssa-miR-19c-5p	ROHU_001929	-6.02132	-7.72677
ssa-miR-27a-3p	ROHU_011017	-5.95103	-7.50633
ipu-miR-27d	ROHU_011017	-7.19273	-7.50633
ssa-miR-106a-3p	ROHU_019145	-6.20368	-7.35048
oni-miR-10778	ROHU_033945	-6.07927	-7.28619
ssa-miR-19c-5p	ROHU_033945	-6.02132	-7.28619
oni-miR-10712	ROHU_036539	-4.88188	-7.22853
ssa-miR-19c-5p	ROHU_036539	-6.02132	-7.22853
oni-miR-10778	ROHU_036539	-6.07927	-7.22853
gmo-miR-33b-2-3p	ROHU_036539	-6.40539	-7.22853
ipu-let-7j	ROHU_036539	4.83326	-7.22853
ipu-miR-27d	ROHU_036539	-7.19273	-7.22853
abu-miR-33-5p	ROHU_036539	-6.02132	-7.22853
dre-miR-725-3p	ROHU_036539	2.69409	-7.22853
oni-miR-10737	ROHU_017185	-6.4186	-7.21019
ipu-let-7j	ROHU_017185	4.83326	-7.21019
abu-miR-33-5p	ROHU_017185	-6.02132	-7.21019
gmo-miR-11930-3p	ROHU_017185	-11.3483	-7.21019
dre-miR-732	ROHU_015442	-9.43202	-7.20352
oni-miR-10778	ROHU_017926	-6.07927	-7.01198
ssa-miR-19c-5p	ROHU_017926	-6.02132	-7.01198
ipu-miR-27d	ROHU_013822	-7.19273	-6.70617
ssa-miR-27a-3p	ROHU_013822	-5.95103	-6.70617
oni-miR-10712	ROHU_034927	-4.88188	-6.6712
dre-miR-24b-5p	ROHU_029638	-5.88769	-6.6634
gmo-miR-33b-2-3p	ROHU_025536	-6.40539	-6.53644
ipu-miR-27d	ROHU_005492	-7.19273	-6.47042
tni-miR-9	ROHU_005492	-4.12789	-6.47042
ssa-miR-27a-3p	ROHU_005492	-5.95103	-6.47042
gmo-miR-33b-2-3p	ROHU_005492	-6.40539	-6.47042
dre-miR-725-3p	ROHU_005492	2.69409	-6.47042
gmo-miR-33b-2-3p	ROHU_004960	-6.40539	-6.42891
ipu-miR-27d	ROHU_028498	-7.19273	-6.3676
ssa-miR-27a-3p	ROHU_028498	-5.95103	-6.3676
pny-miR-135c-3p	ROHU_028498	-6.99019	-6.3676
ssa-miR-27a-3p	ROHU_009178	-5.95103	-6.36674
ipu-miR-27d	ROHU_009178	-7.19273	-6.36674
oni-miR-10737	ROHU_017942	-6.4186	-6.3593
dre-miR-725-3p	ROHU_025765	2.69409	-6.19946
abu-miR-33-5p	ROHU_025765	-6.02132	-6.19946
oni-miR-10737	ROHU_004424	-6.4186	-6.18756
tni-miR-21	ROHU_004424	-6.59403	-6.18756
oni-miR-10737	ROHU_027955	-6.4186	-6.12794
oni-miR-10778	ROHU_027955	-6.07927	-6.12794
ipu-miR-27d	ROHU_027955	-7.19273	-6.12794
ssa-miR-27a-3p	ROHU_027955	-5.95103	-6.12794
ssa-miR-19c-5p	ROHU_027955	-6.02132	-6.12794
gmo-miR-11262-3p	ROHU_027955	-5.94299	-6.12794
gmo-miR-33b-2-3p	ROHU_027955	-6.40539	-6.12794
pny-miR-135c-3p	ROHU_027955	-6.99019	-6.12794
tni-miR-9	ROHU_001291	-4.12789	-6.06386
dre-miR-732	ROHU_024561	-9.43202	-6.04183
ssa-miR-106a-3p	ROHU_024561	-6.20368	-6.04183
gmo-miR-33b-2-3p	ROHU_024561	-6.40539	-6.04183
abu-miR-33-5p	ROHU_029859	-6.02132	-5.95201
dre-miR-732	ROHU_029859	-9.43202	-5.95201
gmo-miR-33b-2-3p	ROHU_029859	-6.40539	-5.95201
ipu-miR-27d	ROHU_004737	-7.19273	-5.87436
ssa-miR-27a-3p	ROHU_004737	-5.95103	-5.87436
ipu-miR-27d	ROHU_025550	-7.19273	-5.83564
gmo-miR-33b-2-3p	ROHU_025550	-6.40539	-5.83564
pny-miR-135c-3p	ROHU_029010	-6.99019	-5.82726
abu-miR-33-5p	ROHU_029010	-6.02132	-5.82726
gmo-miR-11224b-3p	ROHU_029010	-5.94299	-5.82726
dre-miR-732	ROHU_029010	-9.43202	-5.82726
gmo-miR-11930-3p	ROHU_014198	-11.3483	-5.82679
oni-miR-10873	ROHU_014198	-6.298	-5.82679
dre-miR-725-3p	ROHU_014198	2.69409	-5.82679
dre-miR-732	ROHU_014198	-9.43202	-5.82679
dre-miR-24b-5p	ROHU_026935	-5.88769	-5.82676
gmo-miR-33b-2-3p	ROHU_026935	-6.40539	-5.82676
oni-miR-10712	ROHU_035032	-4.88188	-5.8008
ssa-miR-19c-5p	ROHU_035032	-6.02132	-5.8008
ssa-miR-27a-3p	ROHU_035032	-5.95103	-5.8008
ipu-let-7j	ROHU_035032	4.83326	-5.8008
ipu-miR-27d	ROHU_035032	-7.19273	-5.8008
tni-miR-9	ROHU_033719	-4.12789	-5.72079
oni-miR-10712	ROHU_033719	-4.88188	-5.72079
dre-miR-732	ROHU_033719	-9.43202	-5.72079
gmo-miR-33b-2-3p	ROHU_033719	-6.40539	-5.72079
ssa-miR-19c-5p	ROHU_033719	-6.02132	-5.72079
tni-miR-21	ROHU_011475	-6.59403	-5.66327
gmo-miR-33b-2-3p	ROHU_011475	-6.40539	-5.66327
dre-miR-732	ROHU_027863	-9.43202	-5.65586
ssa-miR-27a-3p	ROHU_027863	-5.95103	-5.65586
dre-miR-725-3p	ROHU_034697	2.69409	-5.60239
oni-miR-10778	ROHU_034697	-6.07927	-5.60239
oni-miR-10737	ROHU_034697	-6.4186	-5.60239
tni-miR-9	ROHU_034697	-4.12789	-5.60239
ssa-miR-19c-5p	ROHU_034697	-6.02132	-5.60239
gmo-miR-33b-2-3p	ROHU_034697	-6.40539	-5.60239
oni-miR-10778	ROHU_037338	-6.07927	-5.57396
ssa-miR-19c-5p	ROHU_030679	-6.02132	-5.55955
tni-miR-9	ROHU_030679	-4.12789	-5.55955
abu-miR-33-5p	ROHU_030679	-6.02132	-5.55955
pny-miR-135c-3p	ROHU_035881	-6.99019	-5.54292
tni-miR-9	ROHU_035881	-4.12789	-5.54292
ssa-miR-19c-5p	ROHU_035881	-6.02132	-5.54292
oni-miR-10712	ROHU_031905	-4.88188	-5.52726
oni-miR-10737	ROHU_031905	-6.4186	-5.52726
dre-miR-725-3p	ROHU_029669	2.69409	-5.51134
oni-miR-10778	ROHU_037354	-6.07927	-5.44573
oni-miR-10737	ROHU_001966	-6.4186	-5.44573
abu-miR-33-5p	ROHU_037354	-6.02132	-5.44573
tni-miR-9	ROHU_037354	-4.12789	-5.44573
ipu-miR-27d	ROHU_001966	-7.19273	-5.44573
ssa-miR-27a-3p	ROHU_001966	-5.95103	-5.44573
ipu-miR-27d	ROHU_037354	-7.19273	-5.44573
ssa-miR-27a-3p	ROHU_037354	-5.95103	-5.44573
ssa-miR-27a-3p	ROHU_003916	-5.95103	-5.37699
oni-miR-10737	ROHU_003916	-6.4186	-5.37699
dre-miR-725-3p	ROHU_003916	2.69409	-5.37699
ipu-miR-27d	ROHU_003916	-7.19273	-5.37699
dre-miR-732	ROHU_003916	-9.43202	-5.37699
gmo-miR-11930-3p	ROHU_003916	-11.3483	-5.37699
gmo-miR-11224b-3p	ROHU_009790	-5.94299	-5.35936
dre-miR-725-3p	ROHU_004789	2.69409	-5.34138
oni-miR-10737	ROHU_004789	-6.4186	-5.34138
ssa-miR-19c-5p	ROHU_004789	-6.02132	-5.34138
tni-miR-9	ROHU_004789	-4.12789	-5.34138
gmo-miR-33b-2-3p	ROHU_000528	-6.40539	-5.3048
tni-miR-9	ROHU_000528	-4.12789	-5.3048
oni-miR-10778	ROHU_036547	-6.07927	-5.19913
dre-miR-725-3p	ROHU_036547	2.69409	-5.19913
gmo-miR-33b-2-3p	ROHU_036547	-6.40539	-5.19913
gmo-miR-33b-2-3p	ROHU_008217	-6.40539	-5.06659
gmo-miR-33b-2-3p	ROHU_004265	-6.40539	-4.90781
gmo-miR-11224b-3p	ROHU_004265	-5.94299	-4.90781
ssa-miR-27a-3p	ROHU_004265	-5.95103	-4.90781
ipu-miR-27d	ROHU_004265	-7.19273	-4.90781
oni-miR-10737	ROHU_034455	-6.4186	-4.68041
oni-miR-10873	ROHU_034455	-6.298	-4.68041
gmo-miR-11262-3p	ROHU_034455	-5.94299	-4.68041
ssa-miR-19c-5p	ROHU_034455	-6.02132	-4.68041
gmo-miR-33b-2-3p	ROHU_034455	-6.40539	-4.68041
ipu-let-7j	ROHU_034455	4.83326	-4.68041
oni-miR-10778	ROHU_034455	-6.07927	-4.68041
dre-miR-732	ROHU_034455	-9.43202	-4.68041
oni-miR-10712	ROHU_032948	-4.88188	-4.60426
oni-miR-10737	ROHU_032948	-6.4186	-4.60426
tni-miR-9	ROHU_032948	-4.12789	-4.60426
gmo-miR-11930-3p	ROHU_032948	-11.3483	-4.60426
tni-miR-9	ROHU_015069	-4.12789	-4.59426
dre-miR-24b-5p	ROHU_015069	-5.88769	-4.59426
pny-miR-135c-3p	ROHU_015069	-6.99019	-4.59426
oni-miR-10778	ROHU_015069	-6.07927	-4.59426
dre-miR-725-3p	ROHU_001765	2.69409	-4.56093
gmo-miR-33b-2-3p	ROHU_001765	-6.40539	-4.56093
tni-miR-9	ROHU_030817	-4.12789	-4.54939
oni-miR-10712	ROHU_024252	-4.88188	-4.53761
oni-miR-10737	ROHU_007636	-6.4186	-4.51395
dre-miR-732	ROHU_007636	-9.43202	-4.51395
gmo-miR-33b-2-3p	ROHU_007636	-6.40539	-4.51395
abu-miR-33-5p	ROHU_007636	-6.02132	-4.51395
dre-miR-732	ROHU_014678	-9.43202	-4.46169
ssa-miR-19c-5p	ROHU_014678	-6.02132	-4.46169
ssa-miR-27a-3p	ROHU_014678	-5.95103	-4.46169
ipu-miR-27d	ROHU_014678	-7.19273	-4.46169
ipu-miR-27d	ROHU_035810	-7.19273	-4.44091
ssa-miR-27a-3p	ROHU_035810	-5.95103	-4.44091
tni-miR-9	ROHU_035810	-4.12789	-4.44091
ssa-miR-19c-5p	ROHU_035810	-6.02132	-4.44091
ssa-miR-462a-5p	ROHU_035810	-6.72513	-4.44091
oni-miR-10737	ROHU_007537	-6.4186	-4.23608
ipu-miR-27d	ROHU_007537	-7.19273	-4.23608
ssa-miR-27a-3p	ROHU_007537	-5.95103	-4.23608
oni-miR-10778	ROHU_007537	-6.07927	-4.23608
tni-miR-21	ROHU_007537	-6.59403	-4.23608
ssa-miR-19c-5p	ROHU_007537	-6.02132	-4.23608
ssa-miR-27a-3p	ROHU_017619	-5.95103	-4.15485
gmo-miR-33b-2-3p	ROHU_017619	-6.40539	-4.15485
oni-miR-10778	ROHU_033699	-6.07927	-4.14027
ssa-miR-19c-5p	ROHU_033699	-6.02132	-4.14027
ipu-let-7j	ROHU_001088	4.83326	-4.10108
gmo-miR-11930-3p	ROHU_001088	-11.3483	-4.10108
gmo-miR-11224b-3p	ROHU_001088	-5.94299	-4.10108
oni-miR-10712	ROHU_023010	-4.88188	-4.06589
tni-miR-9	ROHU_023010	-4.12789	-4.06589
abu-miR-33-5p	ROHU_023010	-6.02132	-4.06589
ssa-miR-27a-3p	ROHU_022182	-5.95103	-4.05714
gmo-miR-11224b-3p	ROHU_017528	-5.94299	-4.03177
gmo-miR-33b-2-3p	ROHU_017528	-6.40539	-4.03177
gmo-miR-11262-3p	ROHU_030952	-5.94299	-3.92987
oni-miR-10778	ROHU_030952	-6.07927	-3.92987
ipu-let-7j	ROHU_018793	4.83326	-3.79428
oni-miR-10737	ROHU_005490	-6.4186	-3.77287
ssa-miR-27a-3p	ROHU_005490	-5.95103	-3.77287
dre-miR-725-3p	ROHU_005490	2.69409	-3.77287
ipu-miR-27d	ROHU_005490	-7.19273	-3.77287
oni-miR-10778	ROHU_005490	-6.07927	-3.77287
tni-miR-9	ROHU_005490	-4.12789	-3.77287
gmo-miR-11930-3p	ROHU_005490	-11.3483	-3.77287
gmo-miR-33b-2-3p	ROHU_005490	-6.40539	-3.77287
ssa-miR-27a-3p	ROHU_003935	-5.95103	-3.53539
ipu-miR-27d	ROHU_003935	-7.19273	-3.53539
dre-miR-732	ROHU_003935	-9.43202	-3.53539
oni-miR-10778	ROHU_010797	-6.07927	-3.48546
gmo-miR-11930-3p	ROHU_010797	-11.3483	-3.48546
ssa-miR-19c-5p	ROHU_010797	-6.02132	-3.48546
gmo-miR-11930-3p	ROHU_021311	-11.3483	-3.41776
ssa-miR-27a-3p	ROHU_004410	-5.95103	-3.36137
pny-miR-135c-3p	ROHU_004410	-6.99019	-3.36137
ssa-miR-106a-3p	ROHU_021247	-6.20368	-3.34094
gmo-miR-11262-3p	ROHU_021247	-5.94299	-3.34094
tni-miR-9	ROHU_021247	-4.12789	-3.34094
dre-miR-732	ROHU_021247	-9.43202	-3.34094
ssa-miR-19c-5p	ROHU_021247	-6.02132	-3.34094
pny-miR-135c-3p	ROHU_021247	-6.99019	-3.34094
oni-miR-10737	ROHU_007910	-6.4186	-3.21476
dre-miR-732	ROHU_007910	-9.43202	-3.21476
pny-miR-135c-3p	ROHU_007910	-6.99019	-3.21476
dre-miR-732	ROHU_014776	-9.43202	-3.17012
gmo-miR-33b-2-3p	ROHU_016599	-6.40539	-3.13705
gmo-miR-11930-3p	ROHU_013909	-11.3483	-3.13349
ipu-let-7j	ROHU_013909	4.83326	-3.13349
tni-miR-9	ROHU_013909	-4.12789	-3.13349
ssa-miR-27a-3p	ROHU_019681	-5.95103	-3.01565
ipu-miR-27d	ROHU_019681	-7.19273	-3.01565
gmo-miR-33b-2-3p	ROHU_018616	-6.40539	-3.01074
ipu-let-7j	ROHU_031578	4.83326	-2.99946
oni-miR-10737	ROHU_037130	-6.4186	-2.98984
oni-miR-10778	ROHU_037130	-6.07927	-2.98984
dre-miR-725-3p	ROHU_037130	2.69409	-2.98984
oni-miR-10737	ROHU_017932	-6.4186	-2.96638
tni-miR-9	ROHU_017932	-4.12789	-2.96638
ssa-miR-27a-3p	ROHU_017932	-5.95103	-2.96638
ipu-miR-27d	ROHU_017932	-7.19273	-2.96638
dre-miR-732	ROHU_010386	-9.43202	-2.91827
gmo-miR-11262-3p	ROHU_010386	-5.94299	-2.91827
ssa-miR-19c-5p	ROHU_010386	-6.02132	-2.91827
gmo-miR-11930-3p	ROHU_010386	-11.3483	-2.91827
abu-miR-33-5p	ROHU_010386	-6.02132	-2.91827
ipu-let-7j	ROHU_025076	4.83326	-2.88693
oni-miR-10778	ROHU_030483	-6.07927	-2.86696
gmo-miR-33b-2-3p	ROHU_030483	-6.40539	-2.86696
ipu-let-7j	ROHU_030483	4.83326	-2.86696
ssa-miR-19c-5p	ROHU_030483	-6.02132	-2.86696
dre-miR-732	ROHU_030483	-9.43202	-2.86696
tni-miR-9	ROHU_030483	-4.12789	-2.86696
dre-miR-725-3p	ROHU_030483	2.69409	-2.86696
gmo-miR-11930-3p	ROHU_033892	-11.3483	-2.81152
dre-miR-732	ROHU_033892	-9.43202	-2.81152
ssa-miR-27a-3p	ROHU_033892	-5.95103	-2.81152
ipu-miR-27d	ROHU_033892	-7.19273	-2.81152
tni-miR-9	ROHU_036900	-4.12789	-2.80274
oni-miR-10737	ROHU_036900	-6.4186	-2.80274
gmo-miR-11930-3p	ROHU_036900	-11.3483	-2.80274
oni-miR-10873	ROHU_027358	-6.298	-2.74
dre-miR-732	ROHU_027358	-9.43202	-2.74
gmo-miR-11930-3p	ROHU_027358	-11.3483	-2.74
gmo-miR-33b-2-3p	ROHU_027358	-6.40539	-2.74
tni-miR-9	ROHU_017274	-4.12789	-2.68967
abu-miR-33-5p	ROHU_015084	-6.02132	-2.65464
dre-miR-725-3p	ROHU_015084	2.69409	-2.65464
tni-miR-9	ROHU_015084	-4.12789	-2.65464
ssa-miR-27a-3p	ROHU_015084	-5.95103	-2.65464
ipu-miR-27d	ROHU_015084	-7.19273	-2.65464
oni-miR-10778	ROHU_022522	-6.07927	-2.54804
ssa-miR-27a-3p	ROHU_022522	-5.95103	-2.54804
abu-miR-33-5p	ROHU_022522	-6.02132	-2.54804
ipu-miR-27d	ROHU_022522	-7.19273	-2.54804
tni-miR-21	ROHU_022522	-6.59403	-2.54804
ssa-miR-19c-5p	ROHU_022522	-6.02132	-2.54804
ipu-let-7j	ROHU_022522	4.83326	-2.54804
pny-miR-135c-3p	ROHU_022522	-6.99019	-2.54804
ssa-miR-19c-5p	ROHU_004190	-6.02132	-2.54055
gmo-miR-11930-3p	ROHU_019327	-11.3483	-2.50928
tni-miR-9	ROHU_019327	-4.12789	-2.50928
pny-miR-135c-3p	ROHU_019327	-6.99019	-2.50928
ssa-miR-19c-5p	ROHU_019327	-6.02132	-2.50928
oni-miR-10737	ROHU_017270	-6.4186	-2.50098
tni-miR-9	ROHU_018945	-4.12789	-2.4782
ipu-miR-27d	ROHU_005670	-7.19273	-2.43364
ssa-miR-27a-3p	ROHU_005670	-5.95103	-2.43364
oni-miR-10778	ROHU_033678	-6.07927	-2.39766
ssa-miR-19c-5p	ROHU_033678	-6.02132	-2.39766
oni-miR-10778	ROHU_002053	-6.07927	-2.36241
oni-miR-10778	ROHU_017268	-6.07927	-2.30782
ssa-miR-19c-5p	ROHU_017268	-6.02132	-2.30782
oni-miR-10712	ROHU_011295	-4.88188	-2.30705
gmo-miR-11930-3p	ROHU_011295	-11.3483	-2.30705
dre-miR-24b-5p	ROHU_011295	-5.88769	-2.30705
abu-miR-33-5p	ROHU_011295	-6.02132	-2.30705
ipu-let-7j	ROHU_011295	4.83326	-2.30705
ssa-miR-19c-5p	ROHU_011295	-6.02132	-2.30705
tni-miR-9	ROHU_011295	-4.12789	-2.30705
tni-miR-21	ROHU_020126	-6.59403	-2.24522
gmo-miR-11930-3p	ROHU_024137	-11.3483	-2.22804
abu-miR-33-5p	ROHU_024137	-6.02132	-2.22804
abu-miR-33-5p	ROHU_023392	-6.02132	-2.21877
gmo-miR-11262-3p	ROHU_012747	-5.94299	-2.20391
gmo-miR-33b-2-3p	ROHU_012747	-6.40539	-2.20391
dre-miR-732	ROHU_012747	-9.43202	-2.20391
gmo-miR-11930-3p	ROHU_023962	-11.3483	-2.19548
oni-miR-10712	ROHU_017199	-4.88188	-2.18458
oni-miR-10737	ROHU_005245	-6.4186	-2.17883
oni-miR-10778	ROHU_005245	-6.07927	-2.17883
abu-miR-33-5p	ROHU_005245	-6.02132	-2.17883
ipu-miR-27d	ROHU_005245	-7.19273	-2.17883
ssa-miR-27a-3p	ROHU_005245	-5.95103	-2.17883
dre-miR-725-3p	ROHU_005245	2.69409	-2.17883
dre-miR-732	ROHU_005245	-9.43202	-2.17883
tni-miR-9	ROHU_005245	-4.12789	-2.17883
gmo-miR-11262-3p	ROHU_005245	-5.94299	-2.17883
dre-miR-732	ROHU_004802	-9.43202	-2.1646
abu-miR-33-5p	ROHU_004802	-6.02132	-2.1646
gmo-miR-33b-2-3p	ROHU_004802	-6.40539	-2.1646
gmo-miR-33b-2-3p	ROHU_025866	-6.40539	-2.14718
gmo-miR-11930-3p	ROHU_025866	-11.3483	-2.14718
ssa-miR-27a-3p	ROHU_020910	-5.95103	-2.14491
ipu-miR-27d	ROHU_020910	-7.19273	-2.14491
tni-miR-9	ROHU_020910	-4.12789	-2.14491
gmo-miR-33b-2-3p	ROHU_014827	-6.40539	-2.14056
dre-miR-732	ROHU_018008	-9.43202	-2.11481
pny-miR-135c-3p	ROHU_021858	-6.99019	-2.08213
ssa-miR-19c-5p	ROHU_021858	-6.02132	-2.08213
oni-miR-10778	ROHU_021556	-6.07927	-2.07149
ipu-miR-27d	ROHU_021556	-7.19273	-2.07149
dre-miR-725-3p	ROHU_021556	2.69409	-2.07149
tni-miR-21	ROHU_021556	-6.59403	-2.07149
gmo-miR-33b-2-3p	ROHU_021556	-6.40539	-2.07149
ssa-miR-19c-5p	ROHU_021556	-6.02132	-2.07149
dre-miR-732	ROHU_004084	-9.43202	-2.06282
tni-miR-9	ROHU_004084	-4.12789	-2.06282
dre-miR-732	ROHU_030659	-9.43202	-2.04055
oni-miR-10737	ROHU_030659	-6.4186	-2.04055
gmo-miR-33b-2-3p	ROHU_032313	-6.40539	-2.02814
tni-miR-9	ROHU_018157	-4.12789	-2.02
gmo-miR-11930-3p	ROHU_018157	-11.3483	-2.02
oni-miR-10712	ROHU_023805	-4.88188	-2.01741
oni-miR-10737	ROHU_023805	-6.4186	-2.01741
gmo-miR-33b-2-3p	ROHU_023805	-6.40539	-2.01741
oni-miR-10778	ROHU_017271	-6.07927	-1.98373
ssa-miR-19c-5p	ROHU_017271	-6.02132	-1.98373
gmo-miR-11224b-3p	ROHU_012042	-5.94299	-1.96364
gmo-miR-33b-2-3p	ROHU_012042	-6.40539	-1.96364
gmo-miR-11224b-3p	ROHU_015623	-5.94299	-1.96352
pny-miR-135c-3p	ROHU_007439	-6.99019	-1.94821
dre-miR-732	ROHU_016279	-9.43202	-1.9367
oni-miR-10778	ROHU_022083	-6.07927	-1.9362
tni-miR-9	ROHU_022083	-4.12789	-1.9362
ssa-miR-19c-5p	ROHU_022083	-6.02132	-1.9362
gmo-miR-33b-2-3p	ROHU_003355	-6.40539	-1.9281
pny-miR-135c-3p	ROHU_004932	-6.99019	-1.92203
oni-miR-10712	ROHU_004932	-4.88188	-1.92203
ssa-miR-27a-3p	ROHU_025330	-5.95103	-1.90024
ipu-miR-27d	ROHU_025330	-7.19273	-1.90024
oni-miR-10737	ROHU_025330	-6.4186	-1.90024
ssa-miR-19c-5p	ROHU_025330	-6.02132	-1.90024
oni-miR-10737	ROHU_021248	-6.4186	-1.90012
tni-miR-9	ROHU_021248	-4.12789	-1.90012
gmo-miR-11930-3p	ROHU_021248	-11.3483	-1.90012
ipu-miR-27d	ROHU_021248	-7.19273	-1.90012
oni-miR-10778	ROHU_021248	-6.07927	-1.90012
ipu-let-7j	ROHU_021248	4.83326	-1.90012
ssa-miR-27a-3p	ROHU_021248	-5.95103	-1.90012
dre-miR-732	ROHU_021248	-9.43202	-1.90012
gmo-miR-11262-3p	ROHU_021248	-5.94299	-1.90012
ssa-miR-19c-5p	ROHU_021248	-6.02132	-1.90012
dre-miR-725-3p	ROHU_025325	2.69409	-1.8933
ssa-miR-27a-3p	ROHU_025325	-5.95103	-1.8933
ipu-miR-27d	ROHU_025325	-7.19273	-1.8933
oni-miR-10737	ROHU_031858	-6.4186	-1.88529
tni-miR-9	ROHU_031858	-4.12789	-1.88529
oni-miR-10737	ROHU_017278	-6.4186	-1.87874
ssa-miR-19c-5p	ROHU_018344	-6.02132	-1.85363
ssa-miR-19c-5p	ROHU_015086	-6.02132	-1.84658
dre-miR-725-3p	ROHU_015086	2.69409	-1.84658
abu-miR-33-5p	ROHU_015086	-6.02132	-1.84658
gmo-miR-33b-2-3p	ROHU_015086	-6.40539	-1.84658
tni-miR-9	ROHU_015086	-4.12789	-1.84658
gmo-miR-11930-3p	ROHU_015086	-11.3483	-1.84658
pny-miR-135c-3p	ROHU_015086	-6.99019	-1.84658
ipu-miR-27d	ROHU_015086	-7.19273	-1.84658
ssa-miR-27a-3p	ROHU_015086	-5.95103	-1.84658
ssa-miR-27a-3p	ROHU_017312	-5.95103	-1.8457
ssa-miR-106a-3p	ROHU_017312	-6.20368	-1.8457
tni-miR-9	ROHU_011390	-4.12789	-1.84072
ipu-miR-27d	ROHU_011390	-7.19273	-1.84072
abu-miR-33-5p	ROHU_011390	-6.02132	-1.84072
pny-miR-135c-3p	ROHU_018189	-6.99019	-1.84058
ssa-miR-27a-3p	ROHU_018189	-5.95103	-1.84058
gmo-miR-11224b-3p	ROHU_018189	-5.94299	-1.84058
ipu-miR-27d	ROHU_018189	-7.19273	-1.84058
abu-miR-33-5p	ROHU_007758	-6.02132	-1.83864
dre-miR-725-3p	ROHU_007758	2.69409	-1.83864
tni-miR-9	ROHU_007758	-4.12789	-1.83864
pny-miR-135c-3p	ROHU_007758	-6.99019	-1.83864
gmo-miR-33b-2-3p	ROHU_007758	-6.40539	-1.83864
oni-miR-10712	ROHU_007000	-4.88188	-1.83819
ipu-miR-27d	ROHU_007000	-7.19273	-1.83819
ssa-miR-27a-3p	ROHU_007000	-5.95103	-1.83819
pny-miR-135c-3p	ROHU_029701	-6.99019	-1.82187
gmo-miR-11262-3p	ROHU_014584	-5.94299	-1.79014
dre-miR-732	ROHU_029292	-9.43202	-1.78817
ipu-let-7j	ROHU_029292	4.83326	-1.78817
oni-miR-10737	ROHU_029292	-6.4186	-1.78817
oni-miR-10778	ROHU_005514	-6.07927	-1.77787
tni-miR-21	ROHU_005514	-6.59403	-1.77787
dre-miR-732	ROHU_005514	-9.43202	-1.77787
tni-miR-9	ROHU_003830	-4.12789	-1.76058
ssa-miR-27a-3p	ROHU_024449	-5.95103	-1.75212
pny-miR-135c-3p	ROHU_024449	-6.99019	-1.75212
oni-miR-10778	ROHU_024449	-6.07927	-1.75212
ipu-miR-27d	ROHU_024449	-7.19273	-1.75212
oni-miR-10737	ROHU_014799	-6.4186	-1.7419
tni-miR-9	ROHU_014799	-4.12789	-1.7419
dre-miR-24b-5p	ROHU_014799	-5.88769	-1.7419
gmo-miR-11930-3p	ROHU_014799	-11.3483	-1.7419
oni-miR-10737	ROHU_011162	-6.4186	-1.73928
oni-miR-10778	ROHU_030841	-6.07927	-1.73633
ssa-miR-27a-3p	ROHU_030841	-5.95103	-1.73633
ipu-miR-27d	ROHU_030841	-7.19273	-1.73633
oni-miR-10737	ROHU_030841	-6.4186	-1.73633
gmo-miR-11930-3p	ROHU_030841	-11.3483	-1.73633
dre-miR-725-3p	ROHU_030841	2.69409	-1.73633
ssa-miR-19c-5p	ROHU_030841	-6.02132	-1.73633
oni-miR-10737	ROHU_012000	-6.4186	-1.7225
tni-miR-9	ROHU_012000	-4.12789	-1.7225
ssa-miR-462a-5p	ROHU_012000	-6.72513	-1.7225
gmo-miR-11262-3p	ROHU_012000	-5.94299	-1.7225
ipu-let-7j	ROHU_035536	4.83326	-1.72233
oni-miR-10778	ROHU_036292	-6.07927	-1.71276
tni-miR-9	ROHU_036292	-4.12789	-1.71276
oni-miR-10873	ROHU_007799	-6.298	-1.70391
abu-miR-33-5p	ROHU_007799	-6.02132	-1.70391
gmo-miR-11262-3p	ROHU_033114	-5.94299	-1.68412
ssa-miR-19c-5p	ROHU_021339	-6.02132	-1.67697
oni-miR-10712	ROHU_008182	-4.88188	-1.6741
oni-miR-10737	ROHU_008740	-6.4186	-1.67097
gmo-miR-11224b-3p	ROHU_008740	-5.94299	-1.67097
pny-miR-135c-3p	ROHU_008740	-6.99019	-1.67097
oni-miR-10778	ROHU_002424	-6.07927	-1.67046
oni-miR-10712	ROHU_002424	-4.88188	-1.67046
ssa-miR-462a-5p	ROHU_002424	-6.72513	-1.67046
gmo-miR-11930-3p	ROHU_002424	-11.3483	-1.67046
ssa-miR-19c-5p	ROHU_007917	-6.02132	-1.64843
oni-miR-10778	ROHU_007917	-6.07927	-1.64843
ssa-miR-462a-5p	ROHU_007917	-6.72513	-1.64843
ssa-miR-19c-5p	ROHU_000342	-6.02132	-1.64446
gmo-miR-11930-3p	ROHU_000342	-11.3483	-1.64446
dre-miR-732	ROHU_000342	-9.43202	-1.64446
tni-miR-9	ROHU_014733	-4.12789	-1.61105
tni-miR-9	ROHU_019338	-4.12789	-1.59615
abu-miR-33-5p	ROHU_024767	-6.02132	-1.58722
gmo-miR-33b-2-3p	ROHU_024767	-6.40539	-1.58722
dre-miR-725-3p	ROHU_024767	2.69409	-1.58722
pny-miR-135c-3p	ROHU_024767	-6.99019	-1.58722
ssa-miR-19c-5p	ROHU_024767	-6.02132	-1.58722
ssa-miR-19c-5p	ROHU_017308	-6.02132	-1.57737
ipu-miR-27d	ROHU_016857	-7.19273	-1.57666
tni-miR-9	ROHU_016857	-4.12789	-1.57666
ssa-miR-27a-3p	ROHU_016857	-5.95103	-1.57666
ssa-miR-27a-3p	ROHU_006020	-5.95103	-1.57505
ipu-miR-27d	ROHU_006020	-7.19273	-1.57505
ssa-miR-19c-5p	ROHU_006020	-6.02132	-1.57505
oni-miR-10778	ROHU_030031	-6.07927	-1.57182
oni-miR-10712	ROHU_030031	-4.88188	-1.57182
ipu-let-7j	ROHU_030031	4.83326	-1.57182
dre-miR-725-3p	ROHU_030031	2.69409	-1.57182
pny-miR-135c-3p	ROHU_030031	-6.99019	-1.57182
ipu-let-7j	ROHU_020567	4.83326	-1.55281
oni-miR-10737	ROHU_020567	-6.4186	-1.55281
tni-miR-9	ROHU_020567	-4.12789	-1.55281
tni-miR-9	ROHU_011206	-4.12789	-1.54416
dre-miR-725-3p	ROHU_011206	2.69409	-1.54416
dre-miR-732	ROHU_011206	-9.43202	-1.54416
oni-miR-10778	ROHU_010073	-6.07927	-1.53846
ipu-miR-27d	ROHU_010073	-7.19273	-1.53846
ssa-miR-27a-3p	ROHU_010073	-5.95103	-1.53846
pny-miR-135c-3p	ROHU_010073	-6.99019	-1.53846
gmo-miR-33b-2-3p	ROHU_025315	-6.40539	-1.5122
dre-miR-732	ROHU_025315	-9.43202	-1.5122
gmo-miR-11930-3p	ROHU_031380	-11.3483	-1.50841
ssa-miR-19c-5p	ROHU_031380	-6.02132	-1.50841
oni-miR-10778	ROHU_031380	-6.07927	-1.50841
tni-miR-9	ROHU_031380	-4.12789	-1.50841
gmo-miR-33b-2-3p	ROHU_031380	-6.40539	-1.50841
tni-miR-21	ROHU_030033	-6.59403	-1.5072
ssa-miR-27a-3p	ROHU_030033	-5.95103	-1.5072
oni-miR-10737	ROHU_030033	-6.4186	-1.5072
gmo-miR-11224b-3p	ROHU_030033	-5.94299	-1.5072
oni-miR-10712	ROHU_030033	-4.88188	-1.5072
ipu-miR-27d	ROHU_030033	-7.19273	-1.5072
tni-miR-9	ROHU_030033	-4.12789	-1.5072
pny-miR-135c-3p	ROHU_030033	-6.99019	-1.5072
gmo-miR-33b-2-3p	ROHU_010761	-6.40539	-1.50004
ssa-miR-19c-5p	ROHU_010761	-6.02132	-1.50004
oni-miR-10737	ROHU_006398	-6.4186	-1.49962
gmo-miR-33b-2-3p	ROHU_006398	-6.40539	-1.49962
oni-miR-10712	ROHU_006398	-4.88188	-1.49962
abu-miR-33-5p	ROHU_006398	-6.02132	-1.49962
oni-miR-10778	ROHU_018954	-6.07927	-1.49516
oni-miR-10737	ROHU_020625	-6.4186	-1.49001
dre-miR-725-3p	ROHU_020625	2.69409	-1.49001
tni-miR-9	ROHU_024899	-4.12789	-1.47041
ipu-let-7j	ROHU_024899	4.83326	-1.47041
tni-miR-9	ROHU_022206	-4.12789	-1.4673
oni-miR-10778	ROHU_006222	-6.07927	-1.4489
ipu-miR-27d	ROHU_006222	-7.19273	-1.4489
gmo-miR-33b-2-3p	ROHU_006222	-6.40539	-1.4489
oni-miR-10712	ROHU_006222	-4.88188	-1.4489
gmo-miR-11930-3p	ROHU_006222	-11.3483	-1.4489
dre-miR-725-3p	ROHU_006222	2.69409	-1.4489
tni-miR-9	ROHU_006222	-4.12789	-1.4489
dre-miR-732	ROHU_006222	-9.43202	-1.4489
ssa-miR-462a-5p	ROHU_011428	-6.72513	-1.44552
ipu-miR-27d	ROHU_011428	-7.19273	-1.44552
ssa-miR-27a-3p	ROHU_011428	-5.95103	-1.44552
ssa-miR-19c-5p	ROHU_020793	-6.02132	-1.43564
tni-miR-9	ROHU_026661	-4.12789	-1.43562
dre-miR-732	ROHU_031855	-9.43202	-1.4352
dre-miR-725-3p	ROHU_037225	2.69409	-1.43145
dre-miR-732	ROHU_037225	-9.43202	-1.43145
gmo-miR-11930-3p	ROHU_037225	-11.3483	-1.43145
gmo-miR-33b-2-3p	ROHU_037225	-6.40539	-1.43145
gmo-miR-11224b-3p	ROHU_037225	-5.94299	-1.43145
oni-miR-10778	ROHU_037225	-6.07927	-1.43145
dre-miR-24b-5p	ROHU_026404	-5.88769	-1.42151
ipu-miR-27d	ROHU_026404	-7.19273	-1.42151
ssa-miR-27a-3p	ROHU_026404	-5.95103	-1.42151
dre-miR-732	ROHU_026404	-9.43202	-1.42151
ssa-miR-19c-5p	ROHU_026404	-6.02132	-1.42151
pny-miR-135c-3p	ROHU_026404	-6.99019	-1.42151
gmo-miR-33b-2-3p	ROHU_029646	-6.40539	-1.42031
ssa-miR-19c-5p	ROHU_029646	-6.02132	-1.42031
oni-miR-10778	ROHU_016585	-6.07927	-1.41445
ipu-let-7j	ROHU_016585	4.83326	-1.41445
ssa-miR-19c-5p	ROHU_016585	-6.02132	-1.41445
dre-miR-732	ROHU_023395	-9.43202	-1.39456
ipu-miR-27d	ROHU_022896	-7.19273	-1.39301
ssa-miR-27a-3p	ROHU_022896	-5.95103	-1.39301
oni-miR-10737	ROHU_029827	-6.4186	-1.39161
gmo-miR-11224b-3p	ROHU_029827	-5.94299	-1.39161
ssa-miR-27a-3p	ROHU_019455	-5.95103	-1.38454
ipu-miR-27d	ROHU_019455	-7.19273	-1.38454
tni-miR-21	ROHU_019455	-6.59403	-1.38454
pny-miR-135c-3p	ROHU_019455	-6.99019	-1.38454
oni-miR-10712	ROHU_026347	-4.88188	-1.37931
gmo-miR-11262-3p	ROHU_026347	-5.94299	-1.37931
tni-miR-9	ROHU_026347	-4.12789	-1.37931
dre-miR-725-3p	ROHU_016023	2.69409	-1.37732
ssa-miR-19c-5p	ROHU_016023	-6.02132	-1.37732
oni-miR-10873	ROHU_010428	-6.298	-1.36073
oni-miR-10712	ROHU_010428	-4.88188	-1.36073
abu-miR-33-5p	ROHU_023552	-6.02132	-1.35852
ssa-miR-106a-3p	ROHU_019265	-6.20368	-1.35627
pny-miR-135c-3p	ROHU_019265	-6.99019	-1.35627
dre-miR-732	ROHU_019265	-9.43202	-1.35627
ssa-miR-106a-3p	ROHU_036648	-6.20368	-1.35438
dre-miR-732	ROHU_036648	-9.43202	-1.35438
dre-miR-725-3p	ROHU_036648	2.69409	-1.35438
abu-miR-33-5p	ROHU_023393	-6.02132	-1.3467
gmo-miR-33b-2-3p	ROHU_023393	-6.40539	-1.3467
oni-miR-10712	ROHU_007909	-4.88188	-1.34481
ssa-miR-27a-3p	ROHU_007909	-5.95103	-1.34481
ssa-miR-106a-3p	ROHU_007909	-6.20368	-1.34481
ipu-miR-27d	ROHU_007909	-7.19273	-1.34481
ipu-miR-27d	ROHU_018894	-7.19273	-1.34414
gmo-miR-11930-3p	ROHU_018894	-11.3483	-1.34414
ssa-miR-27a-3p	ROHU_018894	-5.95103	-1.34414
oni-miR-10737	ROHU_018894	-6.4186	-1.34414
gmo-miR-11224b-3p	ROHU_018894	-5.94299	-1.34414
abu-miR-33-5p	ROHU_018174	-6.02132	-1.34318
ipu-let-7j	ROHU_018174	4.83326	-1.34318
tni-miR-9	ROHU_018174	-4.12789	-1.34318
tni-miR-21	ROHU_018174	-6.59403	-1.34318
oni-miR-10737	ROHU_018174	-6.4186	-1.34318
dre-miR-725-3p	ROHU_008368	2.69409	-1.32924
ipu-let-7j	ROHU_018757	4.83326	-1.32298
oni-miR-10778	ROHU_018757	-6.07927	-1.32298
oni-miR-10712	ROHU_018757	-4.88188	-1.32298
ssa-miR-106a-3p	ROHU_018757	-6.20368	-1.32298
gmo-miR-33b-2-3p	ROHU_013894	-6.40539	-1.32204
tni-miR-9	ROHU_022594	-4.12789	-1.3178
abu-miR-33-5p	ROHU_022594	-6.02132	-1.3178
dre-miR-732	ROHU_022594	-9.43202	-1.3178
oni-miR-10873	ROHU_024175	-6.298	-1.30924
ssa-miR-27a-3p	ROHU_024175	-5.95103	-1.30924
ipu-miR-27d	ROHU_024175	-7.19273	-1.30924
gmo-miR-33b-2-3p	ROHU_024175	-6.40539	-1.30924
dre-miR-725-3p	ROHU_011968	2.69409	-1.29266
dre-miR-732	ROHU_011968	-9.43202	-1.29266
ssa-miR-27a-3p	ROHU_007008	-5.95103	-1.28971
ssa-miR-19c-5p	ROHU_007008	-6.02132	-1.28971
tni-miR-9	ROHU_007008	-4.12789	-1.28971
oni-miR-10778	ROHU_007008	-6.07927	-1.28971
oni-miR-10873	ROHU_007008	-6.298	-1.28971
ipu-miR-27d	ROHU_007008	-7.19273	-1.28971
dre-miR-732	ROHU_007008	-9.43202	-1.28971
pny-miR-135c-3p	ROHU_007008	-6.99019	-1.28971
ssa-miR-462a-5p	ROHU_036982	-6.72513	-1.28314
ssa-miR-27a-3p	ROHU_036982	-5.95103	-1.28314
ipu-miR-27d	ROHU_036982	-7.19273	-1.28314
oni-miR-10712	ROHU_036982	-4.88188	-1.28314
gmo-miR-11930-3p	ROHU_036982	-11.3483	-1.28314
dre-miR-732	ROHU_036982	-9.43202	-1.28314
ssa-miR-106a-3p	ROHU_028887	-6.20368	-1.27764
tni-miR-9	ROHU_028887	-4.12789	-1.27764
ssa-miR-27a-3p	ROHU_028887	-5.95103	-1.27764
ipu-miR-27d	ROHU_028887	-7.19273	-1.27764
gmo-miR-11930-3p	ROHU_022628	-11.3483	-1.27612
ssa-miR-27a-3p	ROHU_022628	-5.95103	-1.27612
ipu-miR-27d	ROHU_022628	-7.19273	-1.27612
tni-miR-9	ROHU_022628	-4.12789	-1.27612
ssa-miR-19c-5p	ROHU_022628	-6.02132	-1.27612
tni-miR-9	ROHU_003934	-4.12789	-1.27451
dre-miR-732	ROHU_003934	-9.43202	-1.27451
oni-miR-10737	ROHU_015414	-6.4186	-1.27331
oni-miR-10712	ROHU_015414	-4.88188	-1.27331
oni-miR-10737	ROHU_005649	-6.4186	-1.27002
ssa-miR-19c-5p	ROHU_005649	-6.02132	-1.27002
ipu-let-7j	ROHU_005649	4.83326	-1.27002
dre-miR-732	ROHU_005649	-9.43202	-1.27002
gmo-miR-33b-2-3p	ROHU_005649	-6.40539	-1.27002
tni-miR-9	ROHU_029424	-4.12789	-1.25225
tni-miR-9	ROHU_011998	-4.12789	-1.25034
oni-miR-10737	ROHU_011998	-6.4186	-1.25034
pny-miR-135c-3p	ROHU_011998	-6.99019	-1.25034
tni-miR-21	ROHU_011152	-6.59403	-1.24172
oni-miR-10778	ROHU_024905	-6.07927	-1.24068
dre-miR-732	ROHU_024905	-9.43202	-1.24068
gmo-miR-11224b-3p	ROHU_024905	-5.94299	-1.24068
ssa-miR-19c-5p	ROHU_024905	-6.02132	-1.24068
oni-miR-10712	ROHU_024060	-4.88188	-1.23058
oni-miR-10778	ROHU_026652	-6.07927	-1.22786
tni-miR-9	ROHU_026652	-4.12789	-1.22786
gmo-miR-11262-3p	ROHU_018956	-5.94299	-1.22212
pny-miR-135c-3p	ROHU_018956	-6.99019	-1.22212
dre-miR-725-3p	ROHU_029453	2.69409	-1.21682
gmo-miR-11262-3p	ROHU_029453	-5.94299	-1.21682
ipu-let-7j	ROHU_029453	4.83326	-1.21682
abu-miR-33-5p	ROHU_029453	-6.02132	-1.21682
oni-miR-10778	ROHU_015056	-6.07927	-1.21635
gmo-miR-11930-3p	ROHU_015056	-11.3483	-1.21635
gmo-miR-33b-2-3p	ROHU_015056	-6.40539	-1.21635
ssa-miR-19c-5p	ROHU_013697	-6.02132	-1.21588
ipu-let-7j	ROHU_013697	4.83326	-1.21588
ipu-miR-27d	ROHU_036735	-7.19273	-1.2151
oni-miR-10778	ROHU_036735	-6.07927	-1.2151
ssa-miR-27a-3p	ROHU_036735	-5.95103	-1.2151
oni-miR-10737	ROHU_036735	-6.4186	-1.2151
gmo-miR-11930-3p	ROHU_036735	-11.3483	-1.2151
pny-miR-135c-3p	ROHU_036735	-6.99019	-1.2151
dre-miR-725-3p	ROHU_036735	2.69409	-1.2151
ipu-let-7j	ROHU_016448	4.83326	-1.20745
gmo-miR-11930-3p	ROHU_016448	-11.3483	-1.20745
abu-miR-33-5p	ROHU_016448	-6.02132	-1.20745
gmo-miR-33b-2-3p	ROHU_016448	-6.40539	-1.20745
ssa-miR-19c-5p	ROHU_031382	-6.02132	-1.19115
ssa-miR-19c-5p	ROHU_003781	-6.02132	-1.18699
ssa-miR-106a-3p	ROHU_034355	-6.20368	-1.17757
tni-miR-9	ROHU_034355	-4.12789	-1.17757
ssa-miR-19c-5p	ROHU_034355	-6.02132	-1.17757
tni-miR-21	ROHU_034355	-6.59403	-1.17757
pny-miR-135c-3p	ROHU_034355	-6.99019	-1.17757
gmo-miR-11224b-3p	ROHU_034364	-5.94299	-1.17515
oni-miR-10712	ROHU_036835	-4.88188	-1.17419
gmo-miR-11930-3p	ROHU_036835	-11.3483	-1.17419
ipu-let-7j	ROHU_036835	4.83326	-1.17419
gmo-miR-33b-2-3p	ROHU_036835	-6.40539	-1.17419
ssa-miR-19c-5p	ROHU_036835	-6.02132	-1.17419
tni-miR-9	ROHU_009241	-4.12789	-1.17087
gmo-miR-11930-3p	ROHU_009241	-11.3483	-1.17087
oni-miR-10712	ROHU_009241	-4.88188	-1.17087
pny-miR-135c-3p	ROHU_009241	-6.99019	-1.17087
oni-miR-10778	ROHU_004935	-6.07927	-1.14852
tni-miR-9	ROHU_016130	-4.12789	-1.148
gmo-miR-33b-2-3p	ROHU_016130	-6.40539	-1.148
tni-miR-9	ROHU_011762	-4.12789	-1.1465
dre-miR-725-3p	ROHU_011762	2.69409	-1.1465
gmo-miR-11930-3p	ROHU_033511	-11.3483	-1.14479
ssa-miR-27a-3p	ROHU_014420	-5.95103	-1.14279
ipu-miR-27d	ROHU_014420	-7.19273	-1.14279
ssa-miR-462a-5p	ROHU_014420	-6.72513	-1.14279
gmo-miR-11930-3p	ROHU_014420	-11.3483	-1.14279
gmo-miR-11262-3p	ROHU_014420	-5.94299	-1.14279
gmo-miR-33b-2-3p	ROHU_014420	-6.40539	-1.14279
ssa-miR-27a-3p	ROHU_022128	-5.95103	-1.13481
oni-miR-10737	ROHU_022128	-6.4186	-1.13481
ipu-miR-27d	ROHU_022128	-7.19273	-1.13481
dre-miR-725-3p	ROHU_022128	2.69409	-1.13481
oni-miR-10778	ROHU_007715	-6.07927	-1.12627
ipu-miR-27d	ROHU_007715	-7.19273	-1.12627
oni-miR-10712	ROHU_007715	-4.88188	-1.12627
oni-miR-10737	ROHU_024100	-6.4186	-1.11965
ssa-miR-27a-3p	ROHU_024100	-5.95103	-1.11965
ipu-miR-27d	ROHU_024100	-7.19273	-1.11965
oni-miR-10873	ROHU_016336	-6.298	-1.1174
ssa-miR-462a-5p	ROHU_016336	-6.72513	-1.1174
pny-miR-135c-3p	ROHU_016336	-6.99019	-1.1174
gmo-miR-33b-2-3p	ROHU_009239	-6.40539	-1.11386
ipu-miR-27d	ROHU_009239	-7.19273	-1.11386
ssa-miR-27a-3p	ROHU_009239	-5.95103	-1.11386
gmo-miR-11930-3p	ROHU_009239	-11.3483	-1.11386
ipu-let-7j	ROHU_013530	4.83326	-1.10176
gmo-miR-11930-3p	ROHU_013530	-11.3483	-1.10176
abu-miR-33-5p	ROHU_013530	-6.02132	-1.10176
dre-miR-732	ROHU_013530	-9.43202	-1.10176
tni-miR-21	ROHU_014211	-6.59403	-1.09674
oni-miR-10737	ROHU_014211	-6.4186	-1.09674
dre-miR-732	ROHU_014211	-9.43202	-1.09674
dre-miR-725-3p	ROHU_014211	2.69409	-1.09674
oni-miR-10778	ROHU_026847	-6.07927	-1.09481
gmo-miR-33b-2-3p	ROHU_026847	-6.40539	-1.09481
gmo-miR-33b-2-3p	ROHU_036718	-6.40539	-1.09215
tni-miR-21	ROHU_000632	-6.59403	-1.09195
oni-miR-10778	ROHU_000632	-6.07927	-1.09195
ipu-let-7j	ROHU_010560	4.83326	-1.09175
gmo-miR-33b-2-3p	ROHU_010560	-6.40539	-1.09175
abu-miR-33-5p	ROHU_010560	-6.02132	-1.09175
oni-miR-10778	ROHU_010560	-6.07927	-1.09175
tni-miR-9	ROHU_006077	-4.12789	-1.08486
pny-miR-135c-3p	ROHU_023234	-6.99019	-1.08179
gmo-miR-33b-2-3p	ROHU_023234	-6.40539	-1.08179
oni-miR-10778	ROHU_017054	-6.07927	-1.0787
gmo-miR-11930-3p	ROHU_017054	-11.3483	-1.0787
ipu-let-7j	ROHU_017054	4.83326	-1.0787
oni-miR-10737	ROHU_017054	-6.4186	-1.0787
dre-miR-732	ROHU_017054	-9.43202	-1.0787
tni-miR-9	ROHU_017054	-4.12789	-1.0787
pny-miR-135c-3p	ROHU_017054	-6.99019	-1.0787
ssa-miR-19c-5p	ROHU_017054	-6.02132	-1.0787
gmo-miR-33b-2-3p	ROHU_017054	-6.40539	-1.0787
dre-miR-732	ROHU_018147	-9.43202	-1.07256
tni-miR-9	ROHU_007703	-4.12789	-1.07118
gmo-miR-11930-3p	ROHU_007703	-11.3483	-1.07118
dre-miR-732	ROHU_007703	-9.43202	-1.07118
tni-miR-9	ROHU_023946	-4.12789	-1.06671
pny-miR-135c-3p	ROHU_016789	-6.99019	-1.06474
ipu-let-7j	ROHU_016789	4.83326	-1.06474
tni-miR-9	ROHU_016789	-4.12789	-1.06474
dre-miR-725-3p	ROHU_016789	2.69409	-1.06474
oni-miR-10778	ROHU_030022	-6.07927	-1.06177
gmo-miR-11930-3p	ROHU_030022	-11.3483	-1.06177
dre-miR-725-3p	ROHU_030022	2.69409	-1.06177
ssa-miR-27a-3p	ROHU_030022	-5.95103	-1.06177
ipu-miR-27d	ROHU_030022	-7.19273	-1.06177
ssa-miR-19c-5p	ROHU_022936	-6.02132	-1.06051
oni-miR-10712	ROHU_018132	-4.88188	-1.04761
dre-miR-24b-5p	ROHU_018132	-5.88769	-1.04761
pny-miR-135c-3p	ROHU_018132	-6.99019	-1.04761
ssa-miR-19c-5p	ROHU_018132	-6.02132	-1.04761
abu-miR-33-5p	ROHU_018132	-6.02132	-1.04761
ipu-miR-27d	ROHU_018132	-7.19273	-1.04761
ipu-let-7j	ROHU_012956	4.83326	-1.04679
ipu-miR-27d	ROHU_012956	-7.19273	-1.04679
ssa-miR-27a-3p	ROHU_012956	-5.95103	-1.04679
pny-miR-135c-3p	ROHU_012956	-6.99019	-1.04679
gmo-miR-11930-3p	ROHU_008367	-11.3483	-1.03031
dre-miR-725-3p	ROHU_008367	2.69409	-1.03031
tni-miR-9	ROHU_032553	-4.12789	-1.01843
gmo-miR-11930-3p	ROHU_023041	-11.3483	-0.995766
gmo-miR-33b-2-3p	ROHU_020909	-6.40539	-0.974459
ipu-miR-27d	ROHU_020909	-7.19273	-0.974459
ssa-miR-27a-3p	ROHU_020909	-5.95103	-0.974459
gmo-miR-11930-3p	ROHU_008766	-11.3483	-0.973974
tni-miR-9	ROHU_008766	-4.12789	-0.973974
oni-miR-10737	ROHU_008766	-6.4186	-0.973974
dre-miR-725-3p	ROHU_008766	2.69409	-0.973974
oni-miR-10778	ROHU_022331	-6.07927	-0.965396
ipu-miR-27d	ROHU_022331	-7.19273	-0.965396
gmo-miR-11930-3p	ROHU_022331	-11.3483	-0.965396
pny-miR-135c-3p	ROHU_022331	-6.99019	-0.965396
dre-miR-725-3p	ROHU_022331	2.69409	-0.965396
dre-miR-732	ROHU_022331	-9.43202	-0.965396
oni-miR-10737	ROHU_036314	-6.4186	-0.96342
ipu-let-7j	ROHU_036314	4.83326	-0.96342
abu-miR-33-5p	ROHU_036314	-6.02132	-0.96342
oni-miR-10737	ROHU_036844	-6.4186	-0.956072
tni-miR-21	ROHU_036844	-6.59403	-0.956072
abu-miR-33-5p	ROHU_020332	-6.02132	-0.952148
oni-miR-10778	ROHU_020332	-6.07927	-0.952148
ipu-miR-27d	ROHU_020332	-7.19273	-0.952148
ssa-miR-27a-3p	ROHU_020332	-5.95103	-0.952148
ipu-let-7j	ROHU_020332	4.83326	-0.952148
dre-miR-732	ROHU_020332	-9.43202	-0.952148
ssa-miR-462a-5p	ROHU_020332	-6.72513	-0.952148
tni-miR-21	ROHU_020875	-6.59403	-0.949685
pny-miR-135c-3p	ROHU_020875	-6.99019	-0.949685
gmo-miR-11930-3p	ROHU_035255	-11.3483	-0.949485
pny-miR-135c-3p	ROHU_035255	-6.99019	-0.949485
ssa-miR-27a-3p	ROHU_035255	-5.95103	-0.949485
abu-miR-33-5p	ROHU_035255	-6.02132	-0.949485
tni-miR-9	ROHU_035255	-4.12789	-0.949485
ipu-miR-27d	ROHU_035255	-7.19273	-0.949485
gmo-miR-33b-2-3p	ROHU_035255	-6.40539	-0.949485
dre-miR-732	ROHU_035255	-9.43202	-0.949485
oni-miR-10778	ROHU_008913	-6.07927	-0.948753
ipu-miR-27d	ROHU_008913	-7.19273	-0.948753
pny-miR-135c-3p	ROHU_008913	-6.99019	-0.948753
gmo-miR-11930-3p	ROHU_008913	-11.3483	-0.948753
dre-miR-24b-5p	ROHU_008913	-5.88769	-0.948753
ssa-miR-19c-5p	ROHU_008913	-6.02132	-0.948753
dre-miR-732	ROHU_008913	-9.43202	-0.948753
gmo-miR-33b-2-3p	ROHU_008913	-6.40539	-0.948753
oni-miR-10712	ROHU_008913	-4.88188	-0.948753
tni-miR-9	ROHU_008913	-4.12789	-0.948753
tni-miR-21	ROHU_008913	-6.59403	-0.948753
abu-miR-33-5p	ROHU_008913	-6.02132	-0.948753
pny-miR-135c-3p	ROHU_006210	-6.99019	-0.947375
dre-miR-725-3p	ROHU_006210	2.69409	-0.947375
oni-miR-10778	ROHU_012175	-6.07927	-0.946183
ssa-miR-19c-5p	ROHU_012175	-6.02132	-0.946183
pny-miR-135c-3p	ROHU_012175	-6.99019	-0.946183
dre-miR-725-3p	ROHU_012175	2.69409	-0.946183
ssa-miR-19c-5p	ROHU_034145	-6.02132	-0.943237
ipu-miR-27d	ROHU_034145	-7.19273	-0.943237
ssa-miR-27a-3p	ROHU_034145	-5.95103	-0.943237
tni-miR-9	ROHU_021479	-4.12789	-0.937117
abu-miR-33-5p	ROHU_021479	-6.02132	-0.937117
ssa-miR-19c-5p	ROHU_021479	-6.02132	-0.937117
dre-miR-732	ROHU_016364	-9.43202	-0.933014
tni-miR-9	ROHU_016364	-4.12789	-0.933014
gmo-miR-11930-3p	ROHU_016364	-11.3483	-0.933014
gmo-miR-11930-3p	ROHU_014874	-11.3483	-0.931144
abu-miR-33-5p	ROHU_014874	-6.02132	-0.931144
abu-miR-33-5p	ROHU_026139	-6.02132	-0.929705
tni-miR-21	ROHU_026139	-6.59403	-0.929705
ssa-miR-27a-3p	ROHU_026139	-5.95103	-0.929705
ipu-let-7j	ROHU_026139	4.83326	-0.929705
ipu-miR-27d	ROHU_026139	-7.19273	-0.929705
gmo-miR-33b-2-3p	ROHU_026139	-6.40539	-0.929705
abu-miR-33-5p	ROHU_011980	-6.02132	-0.927124
dre-miR-732	ROHU_011980	-9.43202	-0.927124
oni-miR-10778	ROHU_005566	-6.07927	-0.910235
oni-miR-10712	ROHU_005566	-4.88188	-0.910235
oni-miR-10737	ROHU_005566	-6.4186	-0.910235
dre-miR-732	ROHU_005566	-9.43202	-0.910235
ssa-miR-27a-3p	ROHU_035378	-5.95103	-0.909029
oni-miR-10778	ROHU_035378	-6.07927	-0.909029
ssa-miR-19c-5p	ROHU_035378	-6.02132	-0.909029
oni-miR-10737	ROHU_035378	-6.4186	-0.909029
ipu-let-7j	ROHU_035378	4.83326	-0.909029
dre-miR-24b-5p	ROHU_035378	-5.88769	-0.909029
tni-miR-9	ROHU_020526	-4.12789	-0.904907
ssa-miR-462a-5p	ROHU_020526	-6.72513	-0.904907
dre-miR-725-3p	ROHU_012952	2.69409	-0.902646
oni-miR-10778	ROHU_015030	-6.07927	-0.897119
oni-miR-10737	ROHU_015030	-6.4186	-0.897119
gmo-miR-11262-3p	ROHU_015030	-5.94299	-0.897119
dre-miR-725-3p	ROHU_015030	2.69409	-0.897119
abu-miR-33-5p	ROHU_015030	-6.02132	-0.897119
ipu-miR-27d	ROHU_036322	-7.19273	-0.890501
dre-miR-732	ROHU_036322	-9.43202	-0.890501
dre-miR-725-3p	ROHU_014511	2.69409	-0.882752
ssa-miR-106a-3p	ROHU_014511	-6.20368	-0.882752
ipu-let-7j	ROHU_011248	4.83326	-0.881059
pny-miR-135c-3p	ROHU_011248	-6.99019	-0.881059
ssa-miR-27a-3p	ROHU_021390	-5.95103	-0.879037
gmo-miR-11930-3p	ROHU_021390	-11.3483	-0.879037
oni-miR-10737	ROHU_021390	-6.4186	-0.879037
tni-miR-21	ROHU_021390	-6.59403	-0.879037
ipu-miR-27d	ROHU_021390	-7.19273	-0.879037
tni-miR-9	ROHU_021390	-4.12789	-0.879037
gmo-miR-11224b-3p	ROHU_021390	-5.94299	-0.879037
tni-miR-9	ROHU_016465	-4.12789	-0.859171
dre-miR-732	ROHU_016226	-9.43202	-0.848937
oni-miR-10778	ROHU_016226	-6.07927	-0.848937
dre-miR-725-3p	ROHU_016522	2.69409	-0.832803
gmo-miR-11930-3p	ROHU_016522	-11.3483	-0.832803
ssa-miR-27a-3p	ROHU_012605	-5.95103	-0.807024
dre-miR-732	ROHU_012605	-9.43202	-0.807024
ipu-miR-27d	ROHU_012605	-7.19273	-0.807024
gmo-miR-11930-3p	ROHU_012605	-11.3483	-0.807024
dre-miR-725-3p	ROHU_012605	2.69409	-0.807024
oni-miR-10737	ROHU_037327	-6.4186	-0.795739
ssa-miR-19c-5p	ROHU_037327	-6.02132	-0.795739
tni-miR-9	ROHU_037327	-4.12789	-0.795739
dre-miR-725-3p	ROHU_037327	2.69409	-0.795739
tni-miR-21	ROHU_037327	-6.59403	-0.795739
gmo-miR-33b-2-3p	ROHU_037327	-6.40539	-0.795739
abu-miR-33-5p	ROHU_037327	-6.02132	-0.795739
gmo-miR-11930-3p	ROHU_037327	-11.3483	-0.795739
tni-miR-9	ROHU_033990	-4.12789	-0.790898
ssa-miR-106a-3p	ROHU_033990	-6.20368	-0.790898
ipu-miR-27d	ROHU_033990	-7.19273	-0.790898
oni-miR-10737	ROHU_033990	-6.4186	-0.790898
tni-miR-9	ROHU_013536	-4.12789	-0.770124
oni-miR-10712	ROHU_013536	-4.88188	-0.770124
abu-miR-33-5p	ROHU_036641	-6.02132	-0.697706
tni-miR-9	ROHU_029148	-4.12789	0.747822
ipu-miR-27d	ROHU_029148	-7.19273	0.747822
dre-miR-725-3p	ROHU_029148	2.69409	0.747822
abu-miR-33-5p	ROHU_021351	-6.02132	0.880383
abu-miR-33-5p	ROHU_029152	-6.02132	0.917671
tni-miR-21	ROHU_018880	-6.59403	0.98396
gmo-miR-11262-3p	ROHU_018880	-5.94299	0.98396
ipu-miR-27d	ROHU_018880	-7.19273	0.98396
tni-miR-21	ROHU_028459	-6.59403	0.994444
dre-miR-732	ROHU_023401	-9.43202	0.996007
abu-miR-33-5p	ROHU_023401	-6.02132	0.996007
oni-miR-10737	ROHU_036971	-6.4186	1.0001
ssa-miR-462a-5p	ROHU_031133	-6.72513	1.00808
dre-miR-725-3p	ROHU_031133	2.69409	1.00808
gmo-miR-33b-2-3p	ROHU_031133	-6.40539	1.00808
ipu-let-7j	ROHU_026560	4.83326	1.01409
oni-miR-10873	ROHU_026560	-6.298	1.01409
dre-miR-725-3p	ROHU_026560	2.69409	1.01409
gmo-miR-11930-3p	ROHU_019089	-11.3483	1.01522
oni-miR-10737	ROHU_036894	-6.4186	1.02035
tni-miR-21	ROHU_036894	-6.59403	1.02035
abu-miR-33-5p	ROHU_036894	-6.02132	1.02035
oni-miR-10712	ROHU_036894	-4.88188	1.02035
gmo-miR-33b-2-3p	ROHU_036894	-6.40539	1.02035
pny-miR-135c-3p	ROHU_036894	-6.99019	1.02035
tni-miR-9	ROHU_016511	-4.12789	1.03646
ssa-miR-27a-3p	ROHU_016511	-5.95103	1.03646
dre-miR-24b-5p	ROHU_016511	-5.88769	1.03646
ipu-miR-27d	ROHU_016511	-7.19273	1.03646
gmo-miR-33b-2-3p	ROHU_016511	-6.40539	1.03646
abu-miR-33-5p	ROHU_016511	-6.02132	1.03646
gmo-miR-11930-3p	ROHU_016511	-11.3483	1.03646
gmo-miR-11262-3p	ROHU_016511	-5.94299	1.03646
dre-miR-24b-5p	ROHU_009580	-5.88769	1.03926
abu-miR-33-5p	ROHU_009580	-6.02132	1.03926
gmo-miR-11224b-3p	ROHU_007728	-5.94299	1.09453
oni-miR-10737	ROHU_007728	-6.4186	1.09453
gmo-miR-11930-3p	ROHU_007728	-11.3483	1.09453
ipu-miR-27d	ROHU_016858	-7.19273	1.10851
ssa-miR-27a-3p	ROHU_016858	-5.95103	1.10851
oni-miR-10712	ROHU_030661	-4.88188	1.11012
tni-miR-21	ROHU_030661	-6.59403	1.11012
gmo-miR-11262-3p	ROHU_030661	-5.94299	1.11012
oni-miR-10778	ROHU_030661	-6.07927	1.11012
tni-miR-21	ROHU_014384	-6.59403	1.13375
gmo-miR-11930-3p	ROHU_014384	-11.3483	1.13375
gmo-miR-11930-3p	ROHU_007581	-11.3483	1.13922
gmo-miR-33b-2-3p	ROHU_007581	-6.40539	1.13922
ssa-miR-19c-5p	ROHU_007581	-6.02132	1.13922
oni-miR-10737	ROHU_010995	-6.4186	1.14178
pny-miR-135c-3p	ROHU_010995	-6.99019	1.14178
gmo-miR-11930-3p	ROHU_010995	-11.3483	1.14178
abu-miR-33-5p	ROHU_010995	-6.02132	1.14178
ssa-miR-106a-3p	ROHU_025362	-6.20368	1.15392
oni-miR-10712	ROHU_025362	-4.88188	1.15392
dre-miR-732	ROHU_025362	-9.43202	1.15392
gmo-miR-11930-3p	ROHU_025362	-11.3483	1.15392
abu-miR-33-5p	ROHU_025362	-6.02132	1.15392
oni-miR-10873	ROHU_025367	-6.298	1.16324
gmo-miR-11930-3p	ROHU_025367	-11.3483	1.16324
dre-miR-725-3p	ROHU_025367	2.69409	1.16324
oni-miR-10737	ROHU_025367	-6.4186	1.16324
gmo-miR-33b-2-3p	ROHU_025367	-6.40539	1.16324
dre-miR-732	ROHU_025367	-9.43202	1.16324
gmo-miR-11930-3p	ROHU_019472	-11.3483	1.17132
oni-miR-10778	ROHU_019472	-6.07927	1.17132
abu-miR-33-5p	ROHU_019472	-6.02132	1.17132
dre-miR-725-3p	ROHU_019472	2.69409	1.17132
tni-miR-9	ROHU_019472	-4.12789	1.17132
dre-miR-732	ROHU_019472	-9.43202	1.17132
gmo-miR-33b-2-3p	ROHU_019472	-6.40539	1.17132
oni-miR-10778	ROHU_024847	-6.07927	1.18781
ipu-let-7j	ROHU_030721	4.83326	1.18858
oni-miR-10778	ROHU_030721	-6.07927	1.18858
oni-miR-10737	ROHU_030721	-6.4186	1.18858
gmo-miR-11930-3p	ROHU_030721	-11.3483	1.18858
ssa-miR-19c-5p	ROHU_030721	-6.02132	1.18858
abu-miR-33-5p	ROHU_030721	-6.02132	1.18858
dre-miR-732	ROHU_030721	-9.43202	1.18858
ipu-let-7j	ROHU_004511	4.83326	1.19418
oni-miR-10778	ROHU_004511	-6.07927	1.19418
oni-miR-10737	ROHU_004511	-6.4186	1.19418
ssa-miR-19c-5p	ROHU_004511	-6.02132	1.19418
ipu-let-7j	ROHU_035347	4.83326	1.19912
gmo-miR-11224b-3p	ROHU_035347	-5.94299	1.19912
ssa-miR-19c-5p	ROHU_035347	-6.02132	1.19912
ssa-miR-106a-3p	ROHU_015629	-6.20368	1.20822
gmo-miR-11930-3p	ROHU_011381	-11.3483	1.21513
oni-miR-10737	ROHU_011381	-6.4186	1.21513
dre-miR-725-3p	ROHU_011381	2.69409	1.21513
ipu-miR-27d	ROHU_027697	-7.19273	1.22165
ssa-miR-27a-3p	ROHU_027697	-5.95103	1.22165
pny-miR-135c-3p	ROHU_027697	-6.99019	1.22165
tni-miR-9	ROHU_022924	-4.12789	1.22537
oni-miR-10737	ROHU_022924	-6.4186	1.22537
abu-miR-33-5p	ROHU_022924	-6.02132	1.22537
ssa-miR-27a-3p	ROHU_022924	-5.95103	1.22537
ssa-miR-19c-5p	ROHU_022924	-6.02132	1.22537
ipu-miR-27d	ROHU_022924	-7.19273	1.22537
oni-miR-10778	ROHU_013624	-6.07927	1.2309
oni-miR-10712	ROHU_013624	-4.88188	1.2309
dre-miR-732	ROHU_013624	-9.43202	1.2309
oni-miR-10737	ROHU_013624	-6.4186	1.2309
abu-miR-33-5p	ROHU_013624	-6.02132	1.2309
tni-miR-9	ROHU_013624	-4.12789	1.2309
gmo-miR-33b-2-3p	ROHU_013624	-6.40539	1.2309
oni-miR-10778	ROHU_013244	-6.07927	1.23506
ipu-let-7j	ROHU_013244	4.83326	1.23506
gmo-miR-11930-3p	ROHU_027964	-11.3483	1.25142
ssa-miR-27a-3p	ROHU_027964	-5.95103	1.25142
ipu-miR-27d	ROHU_027964	-7.19273	1.25142
pny-miR-135c-3p	ROHU_026492	-6.99019	1.28079
gmo-miR-11930-3p	ROHU_026492	-11.3483	1.28079
ssa-miR-19c-5p	ROHU_014330	-6.02132	1.30827
dre-miR-24b-5p	ROHU_014330	-5.88769	1.30827
oni-miR-10737	ROHU_014330	-6.4186	1.30827
tni-miR-9	ROHU_014861	-4.12789	1.32219
oni-miR-10778	ROHU_014861	-6.07927	1.32219
pny-miR-135c-3p	ROHU_017200	-6.99019	1.33691
tni-miR-9	ROHU_017200	-4.12789	1.33691
ipu-miR-27d	ROHU_013094	-7.19273	1.33815
ssa-miR-27a-3p	ROHU_013094	-5.95103	1.33815
dre-miR-725-3p	ROHU_013094	2.69409	1.33815
dre-miR-725-3p	ROHU_024867	2.69409	1.33923
tni-miR-21	ROHU_024867	-6.59403	1.33923
dre-miR-732	ROHU_024867	-9.43202	1.33923
gmo-miR-33b-2-3p	ROHU_024867	-6.40539	1.33923
oni-miR-10778	ROHU_024867	-6.07927	1.33923
abu-miR-33-5p	ROHU_024867	-6.02132	1.33923
gmo-miR-11930-3p	ROHU_024867	-11.3483	1.33923
dre-miR-725-3p	ROHU_029592	2.69409	1.34021
ssa-miR-27a-3p	ROHU_019263	-5.95103	1.36526
ipu-miR-27d	ROHU_019263	-7.19273	1.36526
oni-miR-10712	ROHU_018155	-4.88188	1.37496
gmo-miR-11930-3p	ROHU_018155	-11.3483	1.37496
dre-miR-732	ROHU_020059	-9.43202	1.38577
oni-miR-10712	ROHU_035939	-4.88188	1.4121
gmo-miR-11224b-3p	ROHU_035939	-5.94299	1.4121
gmo-miR-11930-3p	ROHU_035939	-11.3483	1.4121
ipu-let-7j	ROHU_030315	4.83326	1.41677
ipu-miR-27d	ROHU_030315	-7.19273	1.41677
ssa-miR-27a-3p	ROHU_030315	-5.95103	1.41677
gmo-miR-33b-2-3p	ROHU_030315	-6.40539	1.41677
ipu-miR-27d	ROHU_035489	-7.19273	1.41862
gmo-miR-11930-3p	ROHU_035489	-11.3483	1.41862
tni-miR-9	ROHU_035489	-4.12789	1.41862
oni-miR-10737	ROHU_035955	-6.4186	1.42719
tni-miR-9	ROHU_035955	-4.12789	1.42719
oni-miR-10712	ROHU_007039	-4.88188	1.43483
gmo-miR-11930-3p	ROHU_007039	-11.3483	1.43483
gmo-miR-11262-3p	ROHU_007039	-5.94299	1.43483
oni-miR-10778	ROHU_007039	-6.07927	1.43483
gmo-miR-11224b-3p	ROHU_007039	-5.94299	1.43483
ssa-miR-19c-5p	ROHU_024263	-6.02132	1.45245
dre-miR-725-3p	ROHU_024263	2.69409	1.45245
ipu-miR-27d	ROHU_009510	-7.19273	1.45828
ssa-miR-27a-3p	ROHU_009510	-5.95103	1.45828
tni-miR-9	ROHU_009510	-4.12789	1.45828
ssa-miR-19c-5p	ROHU_009510	-6.02132	1.45828
ssa-miR-462a-5p	ROHU_009510	-6.72513	1.45828
ssa-miR-462a-5p	ROHU_031199	-6.72513	1.46495
oni-miR-10737	ROHU_005219	-6.4186	1.46768
pny-miR-135c-3p	ROHU_005219	-6.99019	1.46768
dre-miR-732	ROHU_005219	-9.43202	1.46768
oni-miR-10778	ROHU_029129	-6.07927	1.472
ipu-miR-27d	ROHU_023324	-7.19273	1.47395
ssa-miR-27a-3p	ROHU_023324	-5.95103	1.47395
oni-miR-10778	ROHU_023324	-6.07927	1.47395
gmo-miR-11262-3p	ROHU_023324	-5.94299	1.47395
gmo-miR-11262-3p	ROHU_030417	-5.94299	1.47405
dre-miR-725-3p	ROHU_030417	2.69409	1.47405
abu-miR-33-5p	ROHU_014765	-6.02132	1.47524
oni-miR-10778	ROHU_014765	-6.07927	1.47524
gmo-miR-11262-3p	ROHU_014765	-5.94299	1.47524
oni-miR-10712	ROHU_011887	-4.88188	1.48755
tni-miR-9	ROHU_011887	-4.12789	1.48755
ipu-let-7j	ROHU_011887	4.83326	1.48755
oni-miR-10737	ROHU_011887	-6.4186	1.48755
oni-miR-10712	ROHU_025718	-4.88188	1.48913
ssa-miR-19c-5p	ROHU_025718	-6.02132	1.48913
pny-miR-135c-3p	ROHU_025718	-6.99019	1.48913
gmo-miR-11930-3p	ROHU_036356	-11.3483	1.49996
ipu-let-7j	ROHU_036356	4.83326	1.49996
dre-miR-732	ROHU_036356	-9.43202	1.49996
tni-miR-9	ROHU_036356	-4.12789	1.49996
tni-miR-9	ROHU_008198	-4.12789	1.50583
gmo-miR-33b-2-3p	ROHU_008198	-6.40539	1.50583
dre-miR-725-3p	ROHU_008198	2.69409	1.50583
ipu-let-7j	ROHU_008198	4.83326	1.50583
ipu-miR-27d	ROHU_008198	-7.19273	1.50583
ssa-miR-27a-3p	ROHU_008198	-5.95103	1.50583
ssa-miR-19c-5p	ROHU_008198	-6.02132	1.50583
oni-miR-10712	ROHU_003738	-4.88188	1.50731
ipu-let-7j	ROHU_003738	4.83326	1.50731
ssa-miR-106a-3p	ROHU_003738	-6.20368	1.50731
pny-miR-135c-3p	ROHU_003738	-6.99019	1.50731
gmo-miR-11930-3p	ROHU_011056	-11.3483	1.51906
tni-miR-9	ROHU_006359	-4.12789	1.52735
ipu-miR-27d	ROHU_006359	-7.19273	1.52735
ssa-miR-27a-3p	ROHU_006359	-5.95103	1.52735
oni-miR-10712	ROHU_023820	-4.88188	1.54867
gmo-miR-33b-2-3p	ROHU_023820	-6.40539	1.54867
ssa-miR-27a-3p	ROHU_027199	-5.95103	1.54942
ipu-miR-27d	ROHU_027199	-7.19273	1.54942
abu-miR-33-5p	ROHU_027199	-6.02132	1.54942
tni-miR-9	ROHU_027199	-4.12789	1.54942
dre-miR-732	ROHU_027199	-9.43202	1.54942
ipu-miR-27d	ROHU_023662	-7.19273	1.57381
ssa-miR-27a-3p	ROHU_023662	-5.95103	1.57381
tni-miR-9	ROHU_023662	-4.12789	1.57381
dre-miR-732	ROHU_013243	-9.43202	1.58319
gmo-miR-11930-3p	ROHU_013243	-11.3483	1.58319
tni-miR-21	ROHU_014486	-6.59403	1.58403
dre-miR-732	ROHU_014486	-9.43202	1.58403
ssa-miR-106a-3p	ROHU_014486	-6.20368	1.58403
gmo-miR-33b-2-3p	ROHU_014486	-6.40539	1.58403
oni-miR-10737	ROHU_035830	-6.4186	1.58697
oni-miR-10778	ROHU_035830	-6.07927	1.58697
ipu-let-7j	ROHU_035830	4.83326	1.58697
ssa-miR-462a-5p	ROHU_035830	-6.72513	1.58697
ssa-miR-19c-5p	ROHU_012666	-6.02132	1.58698
ssa-miR-106a-3p	ROHU_014390	-6.20368	1.60983
oni-miR-10778	ROHU_014390	-6.07927	1.60983
ssa-miR-462a-5p	ROHU_035703	-6.72513	1.61043
abu-miR-33-5p	ROHU_035703	-6.02132	1.61043
gmo-miR-33b-2-3p	ROHU_035703	-6.40539	1.61043
oni-miR-10778	ROHU_015609	-6.07927	1.61875
dre-miR-725-3p	ROHU_015609	2.69409	1.61875
ipu-let-7j	ROHU_015609	4.83326	1.61875
gmo-miR-11930-3p	ROHU_015609	-11.3483	1.61875
tni-miR-21	ROHU_015609	-6.59403	1.61875
dre-miR-732	ROHU_029303	-9.43202	1.63019
gmo-miR-11930-3p	ROHU_029303	-11.3483	1.63019
oni-miR-10778	ROHU_029303	-6.07927	1.63019
ssa-miR-27a-3p	ROHU_017777	-5.95103	1.63234
gmo-miR-11224b-3p	ROHU_017777	-5.94299	1.63234
ipu-miR-27d	ROHU_017777	-7.19273	1.63234
ssa-miR-27a-3p	ROHU_024736	-5.95103	1.65504
ssa-miR-19c-5p	ROHU_024736	-6.02132	1.65504
ipu-let-7j	ROHU_024736	4.83326	1.65504
gmo-miR-33b-2-3p	ROHU_024736	-6.40539	1.65504
oni-miR-10778	ROHU_001409	-6.07927	1.66034
tni-miR-9	ROHU_001409	-4.12789	1.66034
gmo-miR-11262-3p	ROHU_001409	-5.94299	1.66034
gmo-miR-33b-2-3p	ROHU_015863	-6.40539	1.68714
oni-miR-10737	ROHU_005284	-6.4186	1.68809
oni-miR-10712	ROHU_005284	-4.88188	1.68809
abu-miR-33-5p	ROHU_005284	-6.02132	1.68809
pny-miR-135c-3p	ROHU_005284	-6.99019	1.68809
dre-miR-732	ROHU_021918	-9.43202	1.70017
oni-miR-10737	ROHU_018662	-6.4186	1.70119
oni-miR-10778	ROHU_018662	-6.07927	1.70119
oni-miR-10712	ROHU_018662	-4.88188	1.70119
oni-miR-10712	ROHU_016427	-4.88188	1.70722
oni-miR-10778	ROHU_028102	-6.07927	1.73346
oni-miR-10712	ROHU_028102	-4.88188	1.73346
ssa-miR-19c-5p	ROHU_028102	-6.02132	1.73346
dre-miR-725-3p	ROHU_028102	2.69409	1.73346
tni-miR-9	ROHU_028102	-4.12789	1.73346
ipu-let-7j	ROHU_026281	4.83326	1.74355
dre-miR-732	ROHU_026281	-9.43202	1.74355
gmo-miR-11930-3p	ROHU_026281	-11.3483	1.74355
oni-miR-10737	ROHU_015611	-6.4186	1.75193
oni-miR-10778	ROHU_011387	-6.07927	1.76597
tni-miR-9	ROHU_011387	-4.12789	1.76597
ssa-miR-19c-5p	ROHU_011387	-6.02132	1.76597
dre-miR-725-3p	ROHU_011387	2.69409	1.76597
pny-miR-135c-3p	ROHU_011387	-6.99019	1.76597
dre-miR-732	ROHU_011387	-9.43202	1.76597
gmo-miR-11930-3p	ROHU_022932	-11.3483	1.76611
oni-miR-10737	ROHU_022932	-6.4186	1.76611
tni-miR-21	ROHU_022932	-6.59403	1.76611
ssa-miR-27a-3p	ROHU_022932	-5.95103	1.76611
gmo-miR-33b-2-3p	ROHU_022932	-6.40539	1.76611
ssa-miR-27a-3p	ROHU_036144	-5.95103	1.77393
ipu-miR-27d	ROHU_036144	-7.19273	1.77393
oni-miR-10778	ROHU_022933	-6.07927	1.7936
ipu-miR-27d	ROHU_022933	-7.19273	1.7936
ssa-miR-27a-3p	ROHU_022933	-5.95103	1.7936
oni-miR-10873	ROHU_022933	-6.298	1.7936
dre-miR-24b-5p	ROHU_022933	-5.88769	1.7936
abu-miR-33-5p	ROHU_022933	-6.02132	1.7936
gmo-miR-11930-3p	ROHU_022933	-11.3483	1.7936
tni-miR-9	ROHU_011157	-4.12789	1.80015
tni-miR-9	ROHU_026358	-4.12789	1.80095
oni-miR-10737	ROHU_021469	-6.4186	1.81484
ipu-let-7j	ROHU_021469	4.83326	1.81484
ssa-miR-19c-5p	ROHU_021469	-6.02132	1.81484
gmo-miR-11224b-3p	ROHU_024357	-5.94299	1.81706
pny-miR-135c-3p	ROHU_026831	-6.99019	1.81706
tni-miR-21	ROHU_026831	-6.59403	1.81706
oni-miR-10778	ROHU_025214	-6.07927	1.85237
dre-miR-732	ROHU_025214	-9.43202	1.85237
tni-miR-9	ROHU_019155	-4.12789	1.87973
ssa-miR-27a-3p	ROHU_029916	-5.95103	1.90103
ipu-miR-27d	ROHU_029916	-7.19273	1.90103
gmo-miR-11930-3p	ROHU_029916	-11.3483	1.90103
abu-miR-33-5p	ROHU_029916	-6.02132	1.90103
oni-miR-10778	ROHU_018897	-6.07927	1.93311
gmo-miR-33b-2-3p	ROHU_018897	-6.40539	1.93311
gmo-miR-11930-3p	ROHU_029490	-11.3483	1.93365
ipu-miR-27d	ROHU_029490	-7.19273	1.93365
gmo-miR-33b-2-3p	ROHU_029490	-6.40539	1.93365
tni-miR-9	ROHU_025025	-4.12789	1.95143
ssa-miR-19c-5p	ROHU_025025	-6.02132	1.95143
dre-miR-725-3p	ROHU_018663	2.69409	1.95479
gmo-miR-33b-2-3p	ROHU_023977	-6.40539	1.97935
ipu-let-7j	ROHU_029979	4.83326	1.99974
ipu-miR-27d	ROHU_029979	-7.19273	1.99974
ssa-miR-27a-3p	ROHU_029979	-5.95103	1.99974
gmo-miR-11262-3p	ROHU_029979	-5.94299	1.99974
tni-miR-21	ROHU_029979	-6.59403	1.99974
oni-miR-10778	ROHU_022513	-6.07927	2.02389
dre-miR-725-3p	ROHU_022513	2.69409	2.02389
tni-miR-9	ROHU_022513	-4.12789	2.02389
tni-miR-9	ROHU_012784	-4.12789	2.07414
gmo-miR-33b-2-3p	ROHU_012784	-6.40539	2.07414
ssa-miR-19c-5p	ROHU_012784	-6.02132	2.07414
oni-miR-10778	ROHU_014338	-6.07927	2.09645
dre-miR-24b-5p	ROHU_014338	-5.88769	2.09645
ssa-miR-106a-3p	ROHU_014338	-6.20368	2.09645
gmo-miR-11930-3p	ROHU_014338	-11.3483	2.09645
ipu-let-7j	ROHU_014338	4.83326	2.09645
dre-miR-725-3p	ROHU_014338	2.69409	2.09645
ipu-miR-27d	ROHU_016539	-7.19273	2.09812
ssa-miR-27a-3p	ROHU_016539	-5.95103	2.09812
ssa-miR-19c-5p	ROHU_016539	-6.02132	2.09812
oni-miR-10737	ROHU_016323	-6.4186	2.144
tni-miR-21	ROHU_015012	-6.59403	2.15609
oni-miR-10778	ROHU_015012	-6.07927	2.15609
gmo-miR-33b-2-3p	ROHU_015012	-6.40539	2.15609
ipu-miR-27d	ROHU_015012	-7.19273	2.15609
oni-miR-10712	ROHU_015012	-4.88188	2.15609
ssa-miR-27a-3p	ROHU_015012	-5.95103	2.15609
gmo-miR-11224b-3p	ROHU_015012	-5.94299	2.15609
pny-miR-135c-3p	ROHU_015012	-6.99019	2.15609
oni-miR-10778	ROHU_005562	-6.07927	2.16256
dre-miR-24b-5p	ROHU_005562	-5.88769	2.16256
tni-miR-21	ROHU_005562	-6.59403	2.16256
gmo-miR-11930-3p	ROHU_005562	-11.3483	2.16256
tni-miR-9	ROHU_005562	-4.12789	2.16256
abu-miR-33-5p	ROHU_005562	-6.02132	2.16256
oni-miR-10712	ROHU_005935	-4.88188	2.16983
gmo-miR-33b-2-3p	ROHU_005935	-6.40539	2.16983
dre-miR-732	ROHU_003774	-9.43202	2.18141
oni-miR-10737	ROHU_012639	-6.4186	2.1881
oni-miR-10778	ROHU_035365	-6.07927	2.19077
dre-miR-732	ROHU_036763	-9.43202	2.20719
gmo-miR-33b-2-3p	ROHU_036763	-6.40539	2.20719
ssa-miR-19c-5p	ROHU_036763	-6.02132	2.20719
dre-miR-725-3p	ROHU_036763	2.69409	2.20719
dre-miR-732	ROHU_029299	-9.43202	2.22283
gmo-miR-11930-3p	ROHU_029299	-11.3483	2.22283
oni-miR-10778	ROHU_029299	-6.07927	2.22283
oni-miR-10778	ROHU_017153	-6.07927	2.26202
tni-miR-21	ROHU_017153	-6.59403	2.26202
ssa-miR-19c-5p	ROHU_005538	-6.02132	2.27694
ssa-miR-27a-3p	ROHU_005538	-5.95103	2.27694
ipu-miR-27d	ROHU_005538	-7.19273	2.27694
gmo-miR-33b-2-3p	ROHU_005538	-6.40539	2.27694
dre-miR-732	ROHU_026284	-9.43202	2.28035
gmo-miR-33b-2-3p	ROHU_026284	-6.40539	2.28035
ipu-let-7j	ROHU_022566	4.83326	2.28039
tni-miR-21	ROHU_024171	-6.59403	2.28299
gmo-miR-11930-3p	ROHU_024171	-11.3483	2.28299
tni-miR-9	ROHU_026058	-4.12789	2.28608
oni-miR-10737	ROHU_026058	-6.4186	2.28608
pny-miR-135c-3p	ROHU_026058	-6.99019	2.28608
gmo-miR-33b-2-3p	ROHU_008310	-6.40539	2.29374
gmo-miR-11930-3p	ROHU_008310	-11.3483	2.29374
tni-miR-9	ROHU_008310	-4.12789	2.29374
abu-miR-33-5p	ROHU_008310	-6.02132	2.29374
oni-miR-10778	ROHU_030511	-6.07927	2.30426
gmo-miR-11224b-3p	ROHU_030511	-5.94299	2.30426
tni-miR-9	ROHU_030511	-4.12789	2.30426
ssa-miR-19c-5p	ROHU_030511	-6.02132	2.30426
tni-miR-9	ROHU_021563	-4.12789	2.33459
oni-miR-10712	ROHU_021563	-4.88188	2.33459
ssa-miR-462a-5p	ROHU_021563	-6.72513	2.33459
tni-miR-9	ROHU_024640	-4.12789	2.35399
oni-miR-10778	ROHU_024640	-6.07927	2.35399
gmo-miR-11930-3p	ROHU_024640	-11.3483	2.35399
oni-miR-10712	ROHU_024640	-4.88188	2.35399
pny-miR-135c-3p	ROHU_024640	-6.99019	2.35399
dre-miR-732	ROHU_024517	-9.43202	2.36707
ssa-miR-106a-3p	ROHU_019719	-6.20368	2.37482
oni-miR-10712	ROHU_019719	-4.88188	2.37482
tni-miR-21	ROHU_019719	-6.59403	2.37482
gmo-miR-11930-3p	ROHU_024914	-11.3483	2.37637
gmo-miR-33b-2-3p	ROHU_024914	-6.40539	2.37637
dre-miR-725-3p	ROHU_024914	2.69409	2.37637
ssa-miR-27a-3p	ROHU_024914	-5.95103	2.37637
ipu-miR-27d	ROHU_024914	-7.19273	2.37637
abu-miR-33-5p	ROHU_024914	-6.02132	2.37637
gmo-miR-11262-3p	ROHU_024914	-5.94299	2.37637
tni-miR-9	ROHU_024914	-4.12789	2.37637
oni-miR-10712	ROHU_024914	-4.88188	2.37637
ipu-miR-27d	ROHU_026758	-7.19273	2.3774
abu-miR-33-5p	ROHU_026758	-6.02132	2.3774
pny-miR-135c-3p	ROHU_026758	-6.99019	2.3774
gmo-miR-33b-2-3p	ROHU_026758	-6.40539	2.3774
oni-miR-10712	ROHU_036042	-4.88188	2.39697
dre-miR-732	ROHU_036042	-9.43202	2.39697
oni-miR-10737	ROHU_026686	-6.4186	2.41394
ssa-miR-106a-3p	ROHU_026686	-6.20368	2.41394
gmo-miR-33b-2-3p	ROHU_008313	-6.40539	2.43111
oni-miR-10712	ROHU_007756	-4.88188	2.43738
oni-miR-10873	ROHU_007756	-6.298	2.43738
dre-miR-732	ROHU_007756	-9.43202	2.43738
gmo-miR-33b-2-3p	ROHU_007756	-6.40539	2.43738
dre-miR-725-3p	ROHU_007756	2.69409	2.43738
tni-miR-21	ROHU_007756	-6.59403	2.43738
ssa-miR-19c-5p	ROHU_007756	-6.02132	2.43738
tni-miR-9	ROHU_007756	-4.12789	2.43738
oni-miR-10778	ROHU_029596	-6.07927	2.45641
ipu-let-7j	ROHU_007573	4.83326	2.46336
gmo-miR-33b-2-3p	ROHU_017419	-6.40539	2.46545
ssa-miR-27a-3p	ROHU_018899	-5.95103	2.50275
ipu-miR-27d	ROHU_018899	-7.19273	2.50275
dre-miR-725-3p	ROHU_018899	2.69409	2.50275
ssa-miR-462a-5p	ROHU_018899	-6.72513	2.50275
dre-miR-732	ROHU_004994	-9.43202	2.50643
dre-miR-24b-5p	ROHU_004994	-5.88769	2.50643
tni-miR-9	ROHU_004994	-4.12789	2.50643
gmo-miR-11262-3p	ROHU_030976	-5.94299	2.50866
ipu-let-7j	ROHU_030976	4.83326	2.50866
oni-miR-10778	ROHU_030976	-6.07927	2.50866
ipu-miR-27d	ROHU_030976	-7.19273	2.50866
gmo-miR-11930-3p	ROHU_030976	-11.3483	2.50866
oni-miR-10778	ROHU_024939	-6.07927	2.51147
oni-miR-10712	ROHU_024939	-4.88188	2.51147
ssa-miR-19c-5p	ROHU_008996	-6.02132	2.52046
gmo-miR-33b-2-3p	ROHU_008996	-6.40539	2.52046
oni-miR-10778	ROHU_002226	-6.07927	2.52154
gmo-miR-33b-2-3p	ROHU_002226	-6.40539	2.52154
tni-miR-9	ROHU_027541	-4.12789	2.52705
oni-miR-10778	ROHU_026723	-6.07927	2.52801
ipu-let-7j	ROHU_025267	4.83326	2.53459
tni-miR-9	ROHU_025267	-4.12789	2.53459
ssa-miR-27a-3p	ROHU_025267	-5.95103	2.53459
oni-miR-10778	ROHU_025267	-6.07927	2.53459
dre-miR-725-3p	ROHU_025267	2.69409	2.53459
ipu-miR-27d	ROHU_025267	-7.19273	2.53459
gmo-miR-33b-2-3p	ROHU_025267	-6.40539	2.53459
ssa-miR-19c-5p	ROHU_025267	-6.02132	2.53459
gmo-miR-11930-3p	ROHU_015658	-11.3483	2.60001
dre-miR-725-3p	ROHU_015565	2.69409	2.60505
dre-miR-732	ROHU_015565	-9.43202	2.60505
oni-miR-10778	ROHU_015565	-6.07927	2.60505
pny-miR-135c-3p	ROHU_015565	-6.99019	2.60505
ipu-miR-27d	ROHU_015565	-7.19273	2.60505
ssa-miR-27a-3p	ROHU_015565	-5.95103	2.60505
tni-miR-9	ROHU_015565	-4.12789	2.60505
gmo-miR-33b-2-3p	ROHU_015565	-6.40539	2.60505
oni-miR-10778	ROHU_006197	-6.07927	2.62801
oni-miR-10737	ROHU_006197	-6.4186	2.62801
dre-miR-732	ROHU_006197	-9.43202	2.62801
ssa-miR-19c-5p	ROHU_006197	-6.02132	2.62801
dre-miR-725-3p	ROHU_006197	2.69409	2.62801
dre-miR-24b-5p	ROHU_027003	-5.88769	2.62968
pny-miR-135c-3p	ROHU_027003	-6.99019	2.62968
ssa-miR-19c-5p	ROHU_027117	-6.02132	2.63092
ipu-miR-27d	ROHU_025769	-7.19273	2.64119
ssa-miR-27a-3p	ROHU_025769	-5.95103	2.64119
ssa-miR-19c-5p	ROHU_025769	-6.02132	2.64119
oni-miR-10737	ROHU_017073	-6.4186	2.64367
dre-miR-24b-5p	ROHU_017073	-5.88769	2.64367
ipu-let-7j	ROHU_017073	4.83326	2.64367
ssa-miR-27a-3p	ROHU_017073	-5.95103	2.64367
dre-miR-732	ROHU_017073	-9.43202	2.64367
gmo-miR-11262-3p	ROHU_017073	-5.94299	2.64367
gmo-miR-11930-3p	ROHU_017073	-11.3483	2.64367
gmo-miR-33b-2-3p	ROHU_017073	-6.40539	2.64367
oni-miR-10778	ROHU_017073	-6.07927	2.64367
tni-miR-21	ROHU_018994	-6.59403	2.66346
oni-miR-10737	ROHU_018994	-6.4186	2.66346
gmo-miR-11930-3p	ROHU_018994	-11.3483	2.66346
oni-miR-10712	ROHU_018994	-4.88188	2.66346
gmo-miR-11224b-3p	ROHU_018994	-5.94299	2.66346
ipu-miR-27d	ROHU_035833	-7.19273	2.66619
ssa-miR-27a-3p	ROHU_035833	-5.95103	2.66619
dre-miR-732	ROHU_035833	-9.43202	2.66619
gmo-miR-33b-2-3p	ROHU_035833	-6.40539	2.66619
oni-miR-10737	ROHU_004336	-6.4186	2.66887
dre-miR-732	ROHU_004336	-9.43202	2.66887
tni-miR-9	ROHU_004336	-4.12789	2.66887
ssa-miR-106a-3p	ROHU_005956	-6.20368	2.69601
abu-miR-33-5p	ROHU_005956	-6.02132	2.69601
tni-miR-9	ROHU_037223	-4.12789	2.69812
ssa-miR-27a-3p	ROHU_037223	-5.95103	2.69812
oni-miR-10737	ROHU_028183	-6.4186	2.75281
tni-miR-9	ROHU_028183	-4.12789	2.75281
gmo-miR-11224b-3p	ROHU_028183	-5.94299	2.75281
oni-miR-10712	ROHU_028183	-4.88188	2.75281
oni-miR-10778	ROHU_020039	-6.07927	2.80654
oni-miR-10737	ROHU_020039	-6.4186	2.80654
ipu-miR-27d	ROHU_020039	-7.19273	2.80654
ssa-miR-27a-3p	ROHU_020039	-5.95103	2.80654
dre-miR-24b-5p	ROHU_020039	-5.88769	2.80654
ssa-miR-106a-3p	ROHU_020039	-6.20368	2.80654
oni-miR-10712	ROHU_020039	-4.88188	2.80654
pny-miR-135c-3p	ROHU_020039	-6.99019	2.80654
gmo-miR-11930-3p	ROHU_020039	-11.3483	2.80654
gmo-miR-33b-2-3p	ROHU_020039	-6.40539	2.80654
tni-miR-9	ROHU_023051	-4.12789	2.81756
oni-miR-10737	ROHU_023051	-6.4186	2.81756
gmo-miR-11224b-3p	ROHU_023051	-5.94299	2.81756
tni-miR-9	ROHU_028212	-4.12789	2.8181
ssa-miR-19c-5p	ROHU_036462	-6.02132	2.82898
ssa-miR-27a-3p	ROHU_036462	-5.95103	2.82898
gmo-miR-33b-2-3p	ROHU_036462	-6.40539	2.82898
tni-miR-21	ROHU_036462	-6.59403	2.82898
ipu-miR-27d	ROHU_036462	-7.19273	2.82898
gmo-miR-11930-3p	ROHU_036462	-11.3483	2.82898
abu-miR-33-5p	ROHU_036462	-6.02132	2.82898
gmo-miR-11262-3p	ROHU_036462	-5.94299	2.82898
oni-miR-10737	ROHU_036462	-6.4186	2.82898
dre-miR-732	ROHU_036462	-9.43202	2.82898
oni-miR-10778	ROHU_016362	-6.07927	2.83828
pny-miR-135c-3p	ROHU_005576	-6.99019	2.84043
abu-miR-33-5p	ROHU_023396	-6.02132	2.87608
ipu-miR-27d	ROHU_014815	-7.19273	2.88275
ssa-miR-27a-3p	ROHU_014815	-5.95103	2.88275
dre-miR-732	ROHU_033980	-9.43202	2.93129
ipu-let-7j	ROHU_033980	4.83326	2.93129
dre-miR-725-3p	ROHU_033980	2.69409	2.93129
gmo-miR-11262-3p	ROHU_033980	-5.94299	2.93129
pny-miR-135c-3p	ROHU_033980	-6.99019	2.93129
oni-miR-10778	ROHU_021151	-6.07927	2.94166
abu-miR-33-5p	ROHU_021151	-6.02132	2.94166
gmo-miR-11262-3p	ROHU_021151	-5.94299	2.94166
tni-miR-9	ROHU_021151	-4.12789	2.94166
dre-miR-732	ROHU_024306	-9.43202	2.9487
oni-miR-10737	ROHU_024306	-6.4186	2.9487
ipu-miR-27d	ROHU_024306	-7.19273	2.9487
ipu-let-7j	ROHU_024306	4.83326	2.9487
ssa-miR-27a-3p	ROHU_024306	-5.95103	2.9487
gmo-miR-33b-2-3p	ROHU_024306	-6.40539	2.9487
gmo-miR-11262-3p	ROHU_024306	-5.94299	2.9487
tni-miR-9	ROHU_024306	-4.12789	2.9487
gmo-miR-11930-3p	ROHU_024306	-11.3483	2.9487
ipu-let-7j	ROHU_016363	4.83326	2.96134
oni-miR-10737	ROHU_007575	-6.4186	2.97076
gmo-miR-33b-2-3p	ROHU_007575	-6.40539	2.97076
dre-miR-732	ROHU_007575	-9.43202	2.97076
ipu-let-7j	ROHU_023232	4.83326	2.97397
abu-miR-33-5p	ROHU_023232	-6.02132	2.97397
dre-miR-732	ROHU_017805	-9.43202	2.97494
tni-miR-9	ROHU_017805	-4.12789	2.97494
gmo-miR-11930-3p	ROHU_017805	-11.3483	2.97494
oni-miR-10712	ROHU_018389	-4.88188	2.98571
tni-miR-9	ROHU_018389	-4.12789	2.98571
gmo-miR-11262-3p	ROHU_018389	-5.94299	2.98571
abu-miR-33-5p	ROHU_018389	-6.02132	2.98571
oni-miR-10737	ROHU_000863	-6.4186	2.99097
gmo-miR-11930-3p	ROHU_000863	-11.3483	2.99097
dre-miR-732	ROHU_000863	-9.43202	2.99097
pny-miR-135c-3p	ROHU_000863	-6.99019	2.99097
gmo-miR-11224b-3p	ROHU_018197	-5.94299	2.99693
dre-miR-725-3p	ROHU_018197	2.69409	2.99693
abu-miR-33-5p	ROHU_014590	-6.02132	3.00248
ipu-miR-27d	ROHU_014590	-7.19273	3.00248
ssa-miR-27a-3p	ROHU_014590	-5.95103	3.00248
ssa-miR-27a-3p	ROHU_016208	-5.95103	3.02451
ipu-miR-27d	ROHU_016208	-7.19273	3.02451
pny-miR-135c-3p	ROHU_016208	-6.99019	3.02451
oni-miR-10778	ROHU_010502	-6.07927	3.0247
tni-miR-9	ROHU_010502	-4.12789	3.0247
gmo-miR-33b-2-3p	ROHU_010502	-6.40539	3.0247
dre-miR-732	ROHU_019571	-9.43202	3.04288
dre-miR-24b-5p	ROHU_019571	-5.88769	3.04288
ssa-miR-19c-5p	ROHU_019571	-6.02132	3.04288
dre-miR-725-3p	ROHU_019571	2.69409	3.04288
gmo-miR-11262-3p	ROHU_019571	-5.94299	3.04288
abu-miR-33-5p	ROHU_019571	-6.02132	3.04288
gmo-miR-11930-3p	ROHU_026024	-11.3483	3.05108
oni-miR-10778	ROHU_015037	-6.07927	3.07496
oni-miR-10737	ROHU_015037	-6.4186	3.07496
abu-miR-33-5p	ROHU_015037	-6.02132	3.07496
dre-miR-732	ROHU_015037	-9.43202	3.07496
tni-miR-21	ROHU_015037	-6.59403	3.07496
tni-miR-9	ROHU_015037	-4.12789	3.07496
dre-miR-24b-5p	ROHU_030769	-5.88769	3.07516
dre-miR-732	ROHU_030769	-9.43202	3.07516
dre-miR-725-3p	ROHU_030769	2.69409	3.07516
tni-miR-9	ROHU_030769	-4.12789	3.07516
oni-miR-10712	ROHU_024368	-4.88188	3.07598
dre-miR-725-3p	ROHU_024368	2.69409	3.07598
ipu-let-7j	ROHU_024368	4.83326	3.07598
ipu-miR-27d	ROHU_024368	-7.19273	3.07598
ssa-miR-27a-3p	ROHU_024368	-5.95103	3.07598
dre-miR-732	ROHU_007921	-9.43202	3.07928
gmo-miR-11930-3p	ROHU_007921	-11.3483	3.07928
ipu-miR-27d	ROHU_036709	-7.19273	3.08855
ssa-miR-27a-3p	ROHU_036709	-5.95103	3.08855
ssa-miR-19c-5p	ROHU_036709	-6.02132	3.08855
dre-miR-732	ROHU_036709	-9.43202	3.08855
ipu-let-7j	ROHU_026566	4.83326	3.09667
gmo-miR-11930-3p	ROHU_026566	-11.3483	3.09667
tni-miR-21	ROHU_026566	-6.59403	3.09667
tni-miR-9	ROHU_026566	-4.12789	3.09667
ssa-miR-27a-3p	ROHU_026566	-5.95103	3.09667
ipu-miR-27d	ROHU_026566	-7.19273	3.09667
gmo-miR-11262-3p	ROHU_026566	-5.94299	3.09667
gmo-miR-11930-3p	ROHU_005903	-11.3483	3.10165
oni-miR-10737	ROHU_005903	-6.4186	3.10165
ssa-miR-462a-5p	ROHU_005903	-6.72513	3.10165
abu-miR-33-5p	ROHU_005903	-6.02132	3.10165
tni-miR-21	ROHU_005903	-6.59403	3.10165
ssa-miR-19c-5p	ROHU_005903	-6.02132	3.10165
ipu-let-7j	ROHU_005903	4.83326	3.10165
pny-miR-135c-3p	ROHU_005903	-6.99019	3.10165
ipu-miR-27d	ROHU_005903	-7.19273	3.10165
tni-miR-21	ROHU_027461	-6.59403	3.10473
ssa-miR-19c-5p	ROHU_004643	-6.02132	3.13133
oni-miR-10778	ROHU_004643	-6.07927	3.13133
pny-miR-135c-3p	ROHU_004643	-6.99019	3.13133
gmo-miR-11930-3p	ROHU_004643	-11.3483	3.13133
oni-miR-10712	ROHU_004308	-4.88188	3.13352
dre-miR-732	ROHU_004308	-9.43202	3.13352
ipu-let-7j	ROHU_004308	4.83326	3.13352
pny-miR-135c-3p	ROHU_004308	-6.99019	3.13352
oni-miR-10778	ROHU_023170	-6.07927	3.16049
dre-miR-725-3p	ROHU_023170	2.69409	3.16049
ssa-miR-27a-3p	ROHU_023170	-5.95103	3.16049
gmo-miR-11930-3p	ROHU_023170	-11.3483	3.16049
tni-miR-9	ROHU_026370	-4.12789	3.16302
oni-miR-10737	ROHU_026370	-6.4186	3.16302
ssa-miR-106a-3p	ROHU_026370	-6.20368	3.16302
oni-miR-10778	ROHU_026370	-6.07927	3.16302
dre-miR-732	ROHU_011293	-9.43202	3.17314
oni-miR-10778	ROHU_011293	-6.07927	3.17314
oni-miR-10778	ROHU_006352	-6.07927	3.17416
ipu-let-7j	ROHU_006352	4.83326	3.17416
oni-miR-10737	ROHU_006352	-6.4186	3.17416
abu-miR-33-5p	ROHU_006352	-6.02132	3.17416
dre-miR-24b-5p	ROHU_006352	-5.88769	3.17416
ipu-miR-27d	ROHU_006352	-7.19273	3.17416
ssa-miR-27a-3p	ROHU_006352	-5.95103	3.17416
pny-miR-135c-3p	ROHU_006352	-6.99019	3.17416
gmo-miR-11930-3p	ROHU_006352	-11.3483	3.17416
ssa-miR-19c-5p	ROHU_006352	-6.02132	3.17416
dre-miR-725-3p	ROHU_006352	2.69409	3.17416
tni-miR-9	ROHU_006352	-4.12789	3.17416
oni-miR-10712	ROHU_006352	-4.88188	3.17416
gmo-miR-33b-2-3p	ROHU_006352	-6.40539	3.17416
abu-miR-33-5p	ROHU_021854	-6.02132	3.1817
ssa-miR-27a-3p	ROHU_021854	-5.95103	3.1817
ipu-miR-27d	ROHU_021854	-7.19273	3.1817
oni-miR-10712	ROHU_011069	-4.88188	3.22061
gmo-miR-11930-3p	ROHU_016964	-11.3483	3.23758
oni-miR-10737	ROHU_016964	-6.4186	3.23758
ipu-let-7j	ROHU_016964	4.83326	3.23758
gmo-miR-33b-2-3p	ROHU_016964	-6.40539	3.23758
gmo-miR-11930-3p	ROHU_004701	-11.3483	3.25065
ipu-miR-27d	ROHU_004701	-7.19273	3.25065
pny-miR-135c-3p	ROHU_011209	-6.99019	3.25628
ipu-miR-27d	ROHU_011209	-7.19273	3.25628
ssa-miR-27a-3p	ROHU_011209	-5.95103	3.25628
dre-miR-725-3p	ROHU_011209	2.69409	3.25628
gmo-miR-33b-2-3p	ROHU_011209	-6.40539	3.25628
gmo-miR-11930-3p	ROHU_011209	-11.3483	3.25628
gmo-miR-11224b-3p	ROHU_011209	-5.94299	3.25628
ssa-miR-19c-5p	ROHU_011209	-6.02132	3.25628
oni-miR-10737	ROHU_021170	-6.4186	3.30037
gmo-miR-11930-3p	ROHU_021170	-11.3483	3.30037
tni-miR-9	ROHU_021170	-4.12789	3.30037
abu-miR-33-5p	ROHU_021170	-6.02132	3.30037
gmo-miR-33b-2-3p	ROHU_021170	-6.40539	3.30037
ssa-miR-19c-5p	ROHU_021170	-6.02132	3.30037
pny-miR-135c-3p	ROHU_021170	-6.99019	3.30037
oni-miR-10778	ROHU_015728	-6.07927	3.31319
ssa-miR-462a-5p	ROHU_015728	-6.72513	3.31319
ssa-miR-19c-5p	ROHU_015728	-6.02132	3.31319
ssa-miR-27a-3p	ROHU_015728	-5.95103	3.31319
dre-miR-725-3p	ROHU_015728	2.69409	3.31319
tni-miR-9	ROHU_037092	-4.12789	3.3518
gmo-miR-11930-3p	ROHU_037092	-11.3483	3.3518
oni-miR-10778	ROHU_009212	-6.07927	3.36578
oni-miR-10712	ROHU_009212	-4.88188	3.36578
dre-miR-725-3p	ROHU_009212	2.69409	3.36578
pny-miR-135c-3p	ROHU_009212	-6.99019	3.36578
ssa-miR-19c-5p	ROHU_017306	-6.02132	3.37622
gmo-miR-11930-3p	ROHU_017306	-11.3483	3.37622
gmo-miR-11930-3p	ROHU_035327	-11.3483	3.42407
ipu-miR-27d	ROHU_035741	-7.19273	3.43474
gmo-miR-11930-3p	ROHU_035741	-11.3483	3.43474
ssa-miR-27a-3p	ROHU_035741	-5.95103	3.43474
dre-miR-24b-5p	ROHU_012006	-5.88769	3.44161
ssa-miR-462a-5p	ROHU_012006	-6.72513	3.44161
dre-miR-732	ROHU_012006	-9.43202	3.44161
dre-miR-24b-5p	ROHU_017068	-5.88769	3.474
pny-miR-135c-3p	ROHU_017068	-6.99019	3.474
ssa-miR-27a-3p	ROHU_008926	-5.95103	3.47653
dre-miR-725-3p	ROHU_008926	2.69409	3.47653
pny-miR-135c-3p	ROHU_008926	-6.99019	3.47653
ipu-miR-27d	ROHU_008926	-7.19273	3.47653
dre-miR-732	ROHU_008926	-9.43202	3.47653
oni-miR-10712	ROHU_004851	-4.88188	3.49446
tni-miR-9	ROHU_004851	-4.12789	3.49446
ssa-miR-19c-5p	ROHU_004851	-6.02132	3.49446
ssa-miR-462a-5p	ROHU_004851	-6.72513	3.49446
ipu-let-7j	ROHU_004851	4.83326	3.49446
gmo-miR-11930-3p	ROHU_004851	-11.3483	3.49446
gmo-miR-11224b-3p	ROHU_004851	-5.94299	3.49446
dre-miR-725-3p	ROHU_004851	2.69409	3.49446
gmo-miR-33b-2-3p	ROHU_004851	-6.40539	3.49446
oni-miR-10778	ROHU_018148	-6.07927	3.53255
gmo-miR-11930-3p	ROHU_018148	-11.3483	3.53255
dre-miR-732	ROHU_018148	-9.43202	3.53255
tni-miR-21	ROHU_031013	-6.59403	3.53917
tni-miR-9	ROHU_031013	-4.12789	3.53917
dre-miR-732	ROHU_008413	-9.43202	3.56908
ssa-miR-106a-3p	ROHU_019726	-6.20368	3.63458
oni-miR-10778	ROHU_019726	-6.07927	3.63458
oni-miR-10737	ROHU_019726	-6.4186	3.63458
gmo-miR-11930-3p	ROHU_019726	-11.3483	3.63458
tni-miR-9	ROHU_019726	-4.12789	3.63458
tni-miR-21	ROHU_019726	-6.59403	3.63458
abu-miR-33-5p	ROHU_019726	-6.02132	3.63458
ssa-miR-19c-5p	ROHU_019726	-6.02132	3.63458
oni-miR-10737	ROHU_006513	-6.4186	3.66086
oni-miR-10778	ROHU_006513	-6.07927	3.66086
gmo-miR-33b-2-3p	ROHU_006513	-6.40539	3.66086
ipu-let-7j	ROHU_006513	4.83326	3.66086
pny-miR-135c-3p	ROHU_006513	-6.99019	3.66086
tni-miR-9	ROHU_006513	-4.12789	3.66086
oni-miR-10778	ROHU_017687	-6.07927	3.67188
ssa-miR-27a-3p	ROHU_015595	-5.95103	3.67188
oni-miR-10737	ROHU_015595	-6.4186	3.67188
oni-miR-10712	ROHU_015595	-4.88188	3.67188
oni-miR-10712	ROHU_017687	-4.88188	3.67188
gmo-miR-11930-3p	ROHU_015595	-11.3483	3.67188
ssa-miR-19c-5p	ROHU_017687	-6.02132	3.67188
pny-miR-135c-3p	ROHU_017687	-6.99019	3.67188
abu-miR-33-5p	ROHU_015185	-6.02132	3.71809
ipu-miR-27d	ROHU_023391	-7.19273	3.72414
gmo-miR-11930-3p	ROHU_023391	-11.3483	3.72414
ssa-miR-27a-3p	ROHU_023391	-5.95103	3.72414
dre-miR-732	ROHU_023391	-9.43202	3.72414
gmo-miR-11262-3p	ROHU_023391	-5.94299	3.72414
tni-miR-21	ROHU_023391	-6.59403	3.72414
ssa-miR-19c-5p	ROHU_023391	-6.02132	3.72414
tni-miR-9	ROHU_004404	-4.12789	3.73357
ipu-let-7j	ROHU_004404	4.83326	3.73357
oni-miR-10778	ROHU_004404	-6.07927	3.73357
dre-miR-732	ROHU_004404	-9.43202	3.73357
dre-miR-732	ROHU_023427	-9.43202	3.80295
gmo-miR-11262-3p	ROHU_023427	-5.94299	3.80295
oni-miR-10778	ROHU_017309	-6.07927	3.81621
oni-miR-10712	ROHU_017309	-4.88188	3.81621
ssa-miR-19c-5p	ROHU_017309	-6.02132	3.81621
pny-miR-135c-3p	ROHU_017309	-6.99019	3.81621
ssa-miR-27a-3p	ROHU_029014	-5.95103	3.89612
gmo-miR-11930-3p	ROHU_029014	-11.3483	3.89612
ipu-miR-27d	ROHU_029014	-7.19273	3.89612
dre-miR-725-3p	ROHU_029014	2.69409	3.89612
dre-miR-732	ROHU_029014	-9.43202	3.89612
gmo-miR-11262-3p	ROHU_029014	-5.94299	3.89612
tni-miR-9	ROHU_029014	-4.12789	3.89612
oni-miR-10778	ROHU_016913	-6.07927	3.92769
ssa-miR-462a-5p	ROHU_016913	-6.72513	3.92769
gmo-miR-11930-3p	ROHU_016913	-11.3483	3.92769
tni-miR-9	ROHU_016913	-4.12789	3.92769
gmo-miR-11930-3p	ROHU_002991	-11.3483	3.9277
dre-miR-725-3p	ROHU_025266	2.69409	3.95042
ipu-miR-27d	ROHU_025266	-7.19273	3.95042
oni-miR-10778	ROHU_025266	-6.07927	3.95042
ssa-miR-27a-3p	ROHU_025266	-5.95103	3.95042
gmo-miR-33b-2-3p	ROHU_025266	-6.40539	3.95042
tni-miR-9	ROHU_025266	-4.12789	3.95042
dre-miR-725-3p	ROHU_023572	2.69409	4.01416
tni-miR-9	ROHU_023572	-4.12789	4.01416
dre-miR-732	ROHU_023572	-9.43202	4.01416
gmo-miR-33b-2-3p	ROHU_008125	-6.40539	4.10621
dre-miR-725-3p	ROHU_008125	2.69409	4.10621
oni-miR-10712	ROHU_008125	-4.88188	4.10621
ipu-miR-27d	ROHU_035571	-7.19273	4.10808
ssa-miR-27a-3p	ROHU_035571	-5.95103	4.10808
gmo-miR-33b-2-3p	ROHU_035571	-6.40539	4.10808
oni-miR-10712	ROHU_006959	-4.88188	4.12351
ssa-miR-19c-5p	ROHU_006959	-6.02132	4.12351
abu-miR-33-5p	ROHU_006959	-6.02132	4.12351
gmo-miR-33b-2-3p	ROHU_006959	-6.40539	4.12351
dre-miR-725-3p	ROHU_030305	2.69409	4.12381
oni-miR-10778	ROHU_030305	-6.07927	4.12381
oni-miR-10778	ROHU_010437	-6.07927	4.15095
oni-miR-10737	ROHU_019782	-6.4186	4.17191
oni-miR-10778	ROHU_019782	-6.07927	4.17191
ipu-miR-27d	ROHU_019782	-7.19273	4.17191
ssa-miR-27a-3p	ROHU_019782	-5.95103	4.17191
ssa-miR-19c-5p	ROHU_019782	-6.02132	4.17191
oni-miR-10737	ROHU_028833	-6.4186	4.19561
oni-miR-10712	ROHU_004194	-4.88188	4.27942
dre-miR-725-3p	ROHU_004194	2.69409	4.27942
abu-miR-33-5p	ROHU_004194	-6.02132	4.27942
tni-miR-9	ROHU_004194	-4.12789	4.27942
dre-miR-24b-5p	ROHU_004194	-5.88769	4.27942
ssa-miR-19c-5p	ROHU_004194	-6.02132	4.27942
oni-miR-10778	ROHU_013291	-6.07927	4.34022
ssa-miR-19c-5p	ROHU_013291	-6.02132	4.34022
gmo-miR-11224b-3p	ROHU_021710	-5.94299	4.34022
pny-miR-135c-3p	ROHU_021710	-6.99019	4.34022
oni-miR-10737	ROHU_000156	-6.4186	4.3877
dre-miR-24b-5p	ROHU_007667	-5.88769	4.39081
oni-miR-10778	ROHU_007667	-6.07927	4.39081
dre-miR-732	ROHU_007667	-9.43202	4.39081
ipu-miR-27d	ROHU_007667	-7.19273	4.39081
ssa-miR-27a-3p	ROHU_007667	-5.95103	4.39081
dre-miR-725-3p	ROHU_007667	2.69409	4.39081
gmo-miR-33b-2-3p	ROHU_007667	-6.40539	4.39081
ssa-miR-106a-3p	ROHU_007667	-6.20368	4.39081
abu-miR-33-5p	ROHU_007667	-6.02132	4.39081
tni-miR-9	ROHU_007667	-4.12789	4.39081
pny-miR-135c-3p	ROHU_007667	-6.99019	4.39081
gmo-miR-11262-3p	ROHU_007667	-5.94299	4.39081
oni-miR-10778	ROHU_028035	-6.07927	4.41287
ssa-miR-27a-3p	ROHU_028035	-5.95103	4.41287
gmo-miR-11930-3p	ROHU_028035	-11.3483	4.41287
ipu-miR-27d	ROHU_028035	-7.19273	4.41287
tni-miR-9	ROHU_028035	-4.12789	4.41287
gmo-miR-33b-2-3p	ROHU_028035	-6.40539	4.41287
oni-miR-10778	ROHU_025354	-6.07927	4.42822
dre-miR-725-3p	ROHU_025354	2.69409	4.42822
dre-miR-732	ROHU_025354	-9.43202	4.42822
ipu-miR-27d	ROHU_025354	-7.19273	4.42822
gmo-miR-11930-3p	ROHU_025354	-11.3483	4.42822
abu-miR-33-5p	ROHU_025354	-6.02132	4.42822
ssa-miR-19c-5p	ROHU_025354	-6.02132	4.42822
pny-miR-135c-3p	ROHU_025354	-6.99019	4.42822
oni-miR-10737	ROHU_023432	-6.4186	4.42882
tni-miR-9	ROHU_023432	-4.12789	4.42882
oni-miR-10778	ROHU_023432	-6.07927	4.42882
oni-miR-10712	ROHU_023432	-4.88188	4.42882
gmo-miR-11930-3p	ROHU_023432	-11.3483	4.42882
ipu-miR-27d	ROHU_023432	-7.19273	4.42882
ssa-miR-27a-3p	ROHU_023432	-5.95103	4.42882
dre-miR-732	ROHU_023432	-9.43202	4.42882
abu-miR-33-5p	ROHU_023432	-6.02132	4.42882
gmo-miR-33b-2-3p	ROHU_023432	-6.40539	4.42882
pny-miR-135c-3p	ROHU_023432	-6.99019	4.42882
tni-miR-9	ROHU_018295	-4.12789	4.46368
oni-miR-10778	ROHU_015914	-6.07927	4.46987
ipu-miR-27d	ROHU_015914	-7.19273	4.46987
ssa-miR-27a-3p	ROHU_015914	-5.95103	4.46987
oni-miR-10737	ROHU_015914	-6.4186	4.46987
dre-miR-732	ROHU_015914	-9.43202	4.46987
gmo-miR-11930-3p	ROHU_015914	-11.3483	4.46987
dre-miR-725-3p	ROHU_015914	2.69409	4.46987
ssa-miR-462a-5p	ROHU_015914	-6.72513	4.46987
gmo-miR-33b-2-3p	ROHU_015914	-6.40539	4.46987
oni-miR-10737	ROHU_011409	-6.4186	4.48196
oni-miR-10778	ROHU_024993	-6.07927	4.4855
dre-miR-725-3p	ROHU_024993	2.69409	4.4855
gmo-miR-11262-3p	ROHU_036025	-5.94299	4.49067
ssa-miR-27a-3p	ROHU_036025	-5.95103	4.49067
dre-miR-725-3p	ROHU_036025	2.69409	4.49067
tni-miR-9	ROHU_036025	-4.12789	4.49067
oni-miR-10712	ROHU_036025	-4.88188	4.49067
ipu-miR-27d	ROHU_036025	-7.19273	4.49067
dre-miR-732	ROHU_036025	-9.43202	4.49067
ssa-miR-19c-5p	ROHU_036025	-6.02132	4.49067
pny-miR-135c-3p	ROHU_036025	-6.99019	4.49067
gmo-miR-33b-2-3p	ROHU_036025	-6.40539	4.49067
oni-miR-10712	ROHU_010171	-4.88188	4.51291
dre-miR-732	ROHU_010171	-9.43202	4.51291
gmo-miR-11262-3p	ROHU_010171	-5.94299	4.51291
abu-miR-33-5p	ROHU_010171	-6.02132	4.51291
tni-miR-9	ROHU_010171	-4.12789	4.51291
gmo-miR-33b-2-3p	ROHU_010171	-6.40539	4.51291
pny-miR-135c-3p	ROHU_010171	-6.99019	4.51291
ipu-miR-27d	ROHU_014011	-7.19273	4.53672
ssa-miR-27a-3p	ROHU_014011	-5.95103	4.53672
oni-miR-10712	ROHU_014011	-4.88188	4.53672
gmo-miR-11930-3p	ROHU_014011	-11.3483	4.53672
oni-miR-10737	ROHU_014011	-6.4186	4.53672
ssa-miR-19c-5p	ROHU_008925	-6.02132	4.55726
ipu-let-7j	ROHU_008925	4.83326	4.55726
ssa-miR-27a-3p	ROHU_008925	-5.95103	4.55726
ipu-miR-27d	ROHU_008925	-7.19273	4.55726
dre-miR-732	ROHU_008925	-9.43202	4.55726
gmo-miR-11930-3p	ROHU_008991	-11.3483	4.56776
gmo-miR-33b-2-3p	ROHU_008991	-6.40539	4.56776
dre-miR-732	ROHU_008991	-9.43202	4.56776
pny-miR-135c-3p	ROHU_018116	-6.99019	4.63159
oni-miR-10778	ROHU_033113	-6.07927	4.65269
abu-miR-33-5p	ROHU_015085	-6.02132	4.66056
tni-miR-9	ROHU_015085	-4.12789	4.66056
ssa-miR-27a-3p	ROHU_015085	-5.95103	4.66056
gmo-miR-33b-2-3p	ROHU_015085	-6.40539	4.66056
ipu-miR-27d	ROHU_020191	-7.19273	4.66654
gmo-miR-11930-3p	ROHU_020191	-11.3483	4.66654
ssa-miR-27a-3p	ROHU_020191	-5.95103	4.66654
oni-miR-10737	ROHU_020191	-6.4186	4.66654
dre-miR-732	ROHU_020191	-9.43202	4.66654
tni-miR-9	ROHU_036319	-4.12789	4.70062
ssa-miR-27a-3p	ROHU_022610	-5.95103	4.70744
ssa-miR-19c-5p	ROHU_022610	-6.02132	4.70744
abu-miR-33-5p	ROHU_022610	-6.02132	4.70744
ipu-miR-27d	ROHU_022610	-7.19273	4.70744
dre-miR-725-3p	ROHU_022610	2.69409	4.70744
tni-miR-9	ROHU_032773	-4.12789	4.73388
pny-miR-135c-3p	ROHU_032773	-6.99019	4.73388
dre-miR-732	ROHU_014834	-9.43202	4.78635
ipu-let-7j	ROHU_014834	4.83326	4.78635
pny-miR-135c-3p	ROHU_014834	-6.99019	4.78635
ssa-miR-19c-5p	ROHU_014834	-6.02132	4.78635
gmo-miR-11930-3p	ROHU_014834	-11.3483	4.78635
gmo-miR-33b-2-3p	ROHU_014834	-6.40539	4.78635
dre-miR-725-3p	ROHU_001711	2.69409	4.79493
tni-miR-9	ROHU_001711	-4.12789	4.79493
gmo-miR-33b-2-3p	ROHU_001711	-6.40539	4.79493
oni-miR-10737	ROHU_012155	-6.4186	4.82765
gmo-miR-33b-2-3p	ROHU_012155	-6.40539	4.82765
oni-miR-10737	ROHU_027524	-6.4186	4.8339
oni-miR-10712	ROHU_017690	-4.88188	4.8339
ssa-miR-27a-3p	ROHU_027524	-5.95103	4.8339
ipu-miR-27d	ROHU_027524	-7.19273	4.8339
oni-miR-10712	ROHU_014497	-4.88188	4.85253
ssa-miR-27a-3p	ROHU_014497	-5.95103	4.85253
ipu-miR-27d	ROHU_014497	-7.19273	4.85253
gmo-miR-11224b-3p	ROHU_014497	-5.94299	4.85253
dre-miR-732	ROHU_014497	-9.43202	4.85253
abu-miR-33-5p	ROHU_014497	-6.02132	4.85253
dre-miR-725-3p	ROHU_014497	2.69409	4.85253
ssa-miR-27a-3p	ROHU_017061	-5.95103	4.86789
oni-miR-10737	ROHU_017061	-6.4186	4.86789
ipu-miR-27d	ROHU_017061	-7.19273	4.86789
pny-miR-135c-3p	ROHU_017061	-6.99019	4.86789
abu-miR-33-5p	ROHU_017061	-6.02132	4.86789
gmo-miR-11930-3p	ROHU_017061	-11.3483	4.86789
ssa-miR-27a-3p	ROHU_028172	-5.95103	4.86966
dre-miR-725-3p	ROHU_028172	2.69409	4.86966
abu-miR-33-5p	ROHU_028172	-6.02132	4.86966
oni-miR-10737	ROHU_028172	-6.4186	4.86966
ipu-miR-27d	ROHU_028172	-7.19273	4.86966
tni-miR-9	ROHU_028172	-4.12789	4.86966
oni-miR-10737	ROHU_031454	-6.4186	4.88918
gmo-miR-11930-3p	ROHU_031454	-11.3483	4.88918
ssa-miR-27a-3p	ROHU_031454	-5.95103	4.88918
oni-miR-10778	ROHU_031454	-6.07927	4.88918
gmo-miR-33b-2-3p	ROHU_031454	-6.40539	4.88918
ipu-miR-27d	ROHU_031454	-7.19273	4.88918
oni-miR-10737	ROHU_000576	-6.4186	4.89866
tni-miR-21	ROHU_004472	-6.59403	4.91028
tni-miR-9	ROHU_004628	-4.12789	4.92445
tni-miR-9	ROHU_036368	-4.12789	4.9562
ssa-miR-19c-5p	ROHU_036368	-6.02132	4.9562
ssa-miR-27a-3p	ROHU_036368	-5.95103	4.9562
oni-miR-10778	ROHU_010966	-6.07927	5.02889
oni-miR-10737	ROHU_010966	-6.4186	5.02889
dre-miR-732	ROHU_010966	-9.43202	5.02889
pny-miR-135c-3p	ROHU_010966	-6.99019	5.02889
oni-miR-10737	ROHU_005830	-6.4186	5.03275
dre-miR-732	ROHU_028458	-9.43202	5.03275
oni-miR-10737	ROHU_006351	-6.4186	5.04058
oni-miR-10778	ROHU_006351	-6.07927	5.04058
dre-miR-725-3p	ROHU_006351	2.69409	5.04058
dre-miR-24b-5p	ROHU_006351	-5.88769	5.04058
tni-miR-9	ROHU_006351	-4.12789	5.04058
ipu-miR-27d	ROHU_006351	-7.19273	5.04058
ssa-miR-27a-3p	ROHU_006351	-5.95103	5.04058
gmo-miR-33b-2-3p	ROHU_006351	-6.40539	5.04058
ipu-miR-27d	ROHU_009535	-7.19273	5.05738
ssa-miR-27a-3p	ROHU_009535	-5.95103	5.05738
oni-miR-10778	ROHU_024248	-6.07927	5.07267
oni-miR-10737	ROHU_024248	-6.4186	5.07267
tni-miR-21	ROHU_024248	-6.59403	5.07267
gmo-miR-11930-3p	ROHU_024248	-11.3483	5.07267
ssa-miR-19c-5p	ROHU_024248	-6.02132	5.07267
ssa-miR-462a-5p	ROHU_024248	-6.72513	5.07267
oni-miR-10737	ROHU_036620	-6.4186	5.09007
gmo-miR-33b-2-3p	ROHU_036620	-6.40539	5.09007
gmo-miR-11224b-3p	ROHU_036620	-5.94299	5.09007
ipu-let-7j	ROHU_036620	4.83326	5.09007
pny-miR-135c-3p	ROHU_036620	-6.99019	5.09007
dre-miR-725-3p	ROHU_036620	2.69409	5.09007
gmo-miR-11262-3p	ROHU_036620	-5.94299	5.09007
oni-miR-10737	ROHU_016187	-6.4186	5.11513
dre-miR-732	ROHU_006521	-9.43202	5.11513
dre-miR-725-3p	ROHU_006521	2.69409	5.11513
oni-miR-10778	ROHU_018989	-6.07927	5.16021
ipu-miR-27d	ROHU_018989	-7.19273	5.16021
dre-miR-732	ROHU_018989	-9.43202	5.16021
ssa-miR-27a-3p	ROHU_018989	-5.95103	5.16021
ssa-miR-106a-3p	ROHU_021644	-6.20368	5.22586
ssa-miR-19c-5p	ROHU_021644	-6.02132	5.22586
abu-miR-33-5p	ROHU_010871	-6.02132	5.37742
tni-miR-9	ROHU_010871	-4.12789	5.37742
ipu-miR-27d	ROHU_010871	-7.19273	5.37742
ssa-miR-27a-3p	ROHU_010871	-5.95103	5.37742
dre-miR-725-3p	ROHU_010871	2.69409	5.37742
ipu-miR-27d	ROHU_014818	-7.19273	5.39978
ssa-miR-27a-3p	ROHU_014818	-5.95103	5.39978
ssa-miR-19c-5p	ROHU_005384	-6.02132	5.48471
dre-miR-732	ROHU_005384	-9.43202	5.48471
ipu-miR-27d	ROHU_021737	-7.19273	5.51385
ssa-miR-27a-3p	ROHU_021737	-5.95103	5.51385
dre-miR-725-3p	ROHU_004734	2.69409	5.58554
oni-miR-10778	ROHU_004734	-6.07927	5.58554
oni-miR-10778	ROHU_002608	-6.07927	5.62136
ssa-miR-106a-3p	ROHU_016250	-6.20368	5.62136
oni-miR-10737	ROHU_031291	-6.4186	5.62136
oni-miR-10712	ROHU_002608	-4.88188	5.62136
dre-miR-732	ROHU_002608	-9.43202	5.62136
dre-miR-725-3p	ROHU_002608	2.69409	5.62136
tni-miR-9	ROHU_002608	-4.12789	5.62136
abu-miR-33-5p	ROHU_002608	-6.02132	5.62136
gmo-miR-11262-3p	ROHU_016250	-5.94299	5.62136
oni-miR-10778	ROHU_015148	-6.07927	5.62207
oni-miR-10712	ROHU_015148	-4.88188	5.62207
oni-miR-10737	ROHU_028584	-6.4186	5.62207
ssa-miR-19c-5p	ROHU_028584	-6.02132	5.62207
ssa-miR-27a-3p	ROHU_015148	-5.95103	5.62207
ipu-miR-27d	ROHU_015148	-7.19273	5.62207
pny-miR-135c-3p	ROHU_001171	-6.99019	5.69263
ssa-miR-27a-3p	ROHU_021549	-5.95103	5.7195
ipu-miR-27d	ROHU_021549	-7.19273	5.7195
pny-miR-135c-3p	ROHU_021549	-6.99019	5.7195
tni-miR-9	ROHU_029200	-4.12789	5.72366
dre-miR-732	ROHU_026025	-9.43202	5.7466
ipu-miR-27d	ROHU_020522	-7.19273	5.75858
ssa-miR-27a-3p	ROHU_020522	-5.95103	5.75858
dre-miR-725-3p	ROHU_007708	2.69409	5.75858
tni-miR-9	ROHU_020522	-4.12789	5.75858
oni-miR-10778	ROHU_007708	-6.07927	5.75858
abu-miR-33-5p	ROHU_007708	-6.02132	5.75858
gmo-miR-11262-3p	ROHU_007708	-5.94299	5.75858
oni-miR-10737	ROHU_004270	-6.4186	5.82256
ipu-miR-27d	ROHU_014662	-7.19273	5.82256
abu-miR-33-5p	ROHU_012334	-6.02132	5.82256
tni-miR-9	ROHU_031605	-4.12789	5.82256
ssa-miR-27a-3p	ROHU_014662	-5.95103	5.82256
dre-miR-725-3p	ROHU_014662	2.69409	5.82256
tni-miR-9	ROHU_004270	-4.12789	5.82256
pny-miR-135c-3p	ROHU_014662	-6.99019	5.82256
dre-miR-725-3p	ROHU_031055	2.69409	5.8238
gmo-miR-33b-2-3p	ROHU_031055	-6.40539	5.8238
oni-miR-10778	ROHU_018360	-6.07927	5.88381
tni-miR-9	ROHU_029245	-4.12789	5.88381
ipu-let-7j	ROHU_029245	4.83326	5.88381
oni-miR-10778	ROHU_011635	-6.07927	5.88518
oni-miR-10712	ROHU_022615	-4.88188	5.93309
ipu-let-7j	ROHU_019664	4.83326	5.93309
gmo-miR-11930-3p	ROHU_008691	-11.3483	5.93309
gmo-miR-33b-2-3p	ROHU_008691	-6.40539	5.93309
ssa-miR-462a-5p	ROHU_019664	-6.72513	5.93309
ipu-miR-27d	ROHU_011192	-7.19273	5.93309
ipu-let-7j	ROHU_028544	4.83326	5.93309
abu-miR-33-5p	ROHU_011192	-6.02132	5.93309
ipu-let-7j	ROHU_022615	4.83326	5.93309
tni-miR-21	ROHU_028544	-6.59403	5.93309
tni-miR-9	ROHU_022615	-4.12789	5.93309
gmo-miR-33b-2-3p	ROHU_021864	-6.40539	5.93309
abu-miR-33-5p	ROHU_024750	-6.02132	5.93309
abu-miR-33-5p	ROHU_008691	-6.02132	5.93309
pny-miR-135c-3p	ROHU_021864	-6.99019	5.93309
ssa-miR-19c-5p	ROHU_001358	-6.02132	5.9377
ssa-miR-27a-3p	ROHU_001358	-5.95103	5.9377
ipu-miR-27d	ROHU_001358	-7.19273	5.9377
gmo-miR-33b-2-3p	ROHU_001358	-6.40539	5.9377
ipu-let-7j	ROHU_019163	4.83326	5.94255
tni-miR-9	ROHU_005701	-4.12789	5.94255
tni-miR-9	ROHU_019163	-4.12789	5.94255
gmo-miR-11930-3p	ROHU_005701	-11.3483	5.94255
dre-miR-725-3p	ROHU_019163	2.69409	5.94255
pny-miR-135c-3p	ROHU_005701	-6.99019	5.94255
tni-miR-21	ROHU_019163	-6.59403	5.94255
ssa-miR-19c-5p	ROHU_005701	-6.02132	5.94255
ssa-miR-462a-5p	ROHU_005701	-6.72513	5.94255
gmo-miR-33b-2-3p	ROHU_019163	-6.40539	5.94255
gmo-miR-33b-2-3p	ROHU_029202	-6.40539	5.94389
dre-miR-725-3p	ROHU_029202	2.69409	5.94389
tni-miR-9	ROHU_029202	-4.12789	5.94389
ssa-miR-106a-3p	ROHU_028348	-6.20368	5.95639
oni-miR-10737	ROHU_018917	-6.4186	5.98949
oni-miR-10778	ROHU_029464	-6.07927	5.98949
oni-miR-10778	ROHU_007489	-6.07927	5.98949
ipu-miR-27d	ROHU_032261	-7.19273	5.98949
oni-miR-10737	ROHU_007489	-6.4186	5.98949
ssa-miR-27a-3p	ROHU_032261	-5.95103	5.98949
gmo-miR-33b-2-3p	ROHU_036272	-6.40539	5.98949
ipu-let-7j	ROHU_010579	4.83326	5.98949
dre-miR-725-3p	ROHU_024421	2.69409	5.98949
tni-miR-21	ROHU_007489	-6.59403	5.98949
ssa-miR-27a-3p	ROHU_010579	-5.95103	5.98949
gmo-miR-33b-2-3p	ROHU_010579	-6.40539	5.98949
ipu-miR-27d	ROHU_010579	-7.19273	5.98949
ipu-let-7j	ROHU_007489	4.83326	5.98949
gmo-miR-33b-2-3p	ROHU_020817	-6.40539	5.98949
dre-miR-732	ROHU_018917	-9.43202	5.98949
ssa-miR-19c-5p	ROHU_036272	-6.02132	5.98949
gmo-miR-11930-3p	ROHU_010579	-11.3483	5.98949
pny-miR-135c-3p	ROHU_024421	-6.99019	5.98949
oni-miR-10778	ROHU_010579	-6.07927	5.98949
dre-miR-725-3p	ROHU_007489	2.69409	5.98949
gmo-miR-33b-2-3p	ROHU_024421	-6.40539	5.98949
gmo-miR-11262-3p	ROHU_011877	-5.94299	5.99897
ipu-miR-27d	ROHU_004519	-7.19273	6.04378
ssa-miR-27a-3p	ROHU_004519	-5.95103	6.04378
oni-miR-10873	ROHU_012724	-6.298	6.04378
oni-miR-10712	ROHU_006123	-4.88188	6.04378
ssa-miR-19c-5p	ROHU_030633	-6.02132	6.04378
gmo-miR-33b-2-3p	ROHU_012724	-6.40539	6.04378
ssa-miR-19c-5p	ROHU_006123	-6.02132	6.04378
oni-miR-10778	ROHU_029204	-6.07927	6.05326
ssa-miR-19c-5p	ROHU_029204	-6.02132	6.05326
[truncated: 224 more rows]
