# Supplementary material for: Interplay of gene expression and regulators under salinity stress in gill of Labeo rohita
Source: BMC Genomics. 2023 Jun 19;24:336. doi: 10.1186/s12864-023-09426-x (PMC10278310; doi:10.1186/s12864-023-09426-x)
Supplement: Supplementary file 7 — Supplementary Material 7 [file 12864_2023_9426_MOESM7_ESM.xlsx]

## Sheet: 2 ppt
Supplemenatry table S6. Differentially expressed lncRNAs in 2 ppt gill transcriptome data
lncRNA id	baseMean	log2FoldChange	pvalue
TCONS_00124472	94.9593	4.13881	5.79682e-11
TCONS_00136883	32.0214	8.92992	1.23439e-07
TCONS_00151941	24.6782	8.55469	9.57092e-07
TCONS_00136886	18.0857	8.10863	1.03101e-05
TCONS_00132250	21.6711	-7.4496	2.71478e-05
TCONS_00130975	13.52	7.68864	8.07214e-05
TCONS_00016304	69.9921	-2.53705	0.000100322
TCONS_00021508	202.808	1.42353	0.000197766
TCONS_00045245	20.2494	-7.35926	0.00034011
TCONS_00058322	28.0512	4.82222	0.000797854
TCONS_00005968	28.3378	2.70391	0.00202632
TCONS_00140934	10.207	-6.36858	0.00254016
TCONS_00151747	17.3612	-4.53091	0.00286774
TCONS_00042572	18.9159	3.52791	0.00302056
TCONS_00071885	718.997	-8.5254	0.00319545
TCONS_00184370	27.9527	-4.14932	0.00453973
TCONS_00181156	81.6398	2.01394	0.00500815
TCONS_00138411	6.39674	6.61157	0.00586228
TCONS_00112622	16.2647	4.31482	0.00644869
TCONS_00010843	7.41326	-5.89625	0.00951323
TCONS_00140718	263.812	-1.3335	0.00991837
TCONS_00000133	26.316	-2.86645	0.0109168
TCONS_00094546	227.968	0.918006	0.0129993
TCONS_00014690	756.409	1.10342	0.015671
TCONS_00109778	8.72928	7.05083	0.016181
TCONS_00038294	18.8632	-2.57536	0.0176065
TCONS_00088811	631.436	0.713161	0.0188235
TCONS_00110340	7.06593	4.60818	0.0215508
TCONS_00075227	18.8105	-2.67858	0.0243506
TCONS_00023635	5.65724	-5.51485	0.0257672
TCONS_00094454	286.438	0.972344	0.0282621
TCONS_00119001	69.0954	2.1349	0.0285478
TCONS_00011474	5.56246	-5.49404	0.0289799
TCONS_00017744	64.3319	1.57782	0.0291948
TCONS_00021991	59.8199	-1.58906	0.0300611
TCONS_00167369	19.5442	-2.2988	0.0302983
TCONS_00092160	97.5309	1.17245	0.0307293
TCONS_00103061	4.10187	5.96478	0.0310137
TCONS_00100538	8.29	3.88989	0.0337063
TCONS_00168339	15.5067	2.84521	0.0361397
TCONS_00089313	57.0029	-1.47849	0.0372044
TCONS_00115993	57.1647	1.31181	0.0373589
TCONS_00065500	29653.2	-0.674228	0.0377052
TCONS_00068908	437.082	-0.664215	0.0409231
TCONS_00041642	5.39531	-5.42846	0.0410993
TCONS_00023587	49.6703	2.32034	0.0414229
TCONS_00058751	5.02365	-5.32812	0.0426523
TCONS_00134799	8.85996	-6.1498	0.0429119
TCONS_00148599	643.675	-3.45443	0.0438389
TCONS_00002170	8.8176	-3.72512	0.0441345
TCONS_00184797	471.593	-0.892818	0.0443105
TCONS_00154912	69.1711	-9.12174	0.0466508
TCONS_00063716	293.487	0.713447	0.047607
TCONS_00194988	3.66216	5.81087	0.0489666
TCONS_00029922	8.35117	-3.64895	0.0498606
TCONS_00099712	5.16582	-5.36505	0.050851

## Sheet: 4 ppt
Supplemenatry table S6. Differentially expressed lncRNAs in 4 ppt gill transcriptome data
lncRNA id	baseMean	log2FoldChange	pvalue
TCONS_00071885	3939.78	-10.8989	8.05169e-81
TCONS_00099928	43.5646	8.61237	4.4757e-07
TCONS_00065946	52.4187	8.88172	1.45165e-05
TCONS_00154605	24.7729	7.79021	3.40077e-05
TCONS_00000133	86.2492	-3.44704	7.794e-05
TCONS_00032336	141.156	2.17697	8.89971e-05
TCONS_00055151	280.135	-1.62053	0.00010729
TCONS_00151863	37.2476	-3.45156	0.000128851
TCONS_00052394	1379.44	-1.26995	0.000170559
TCONS_00137372	14.7505	-7.63413	0.000253921
TCONS_00141526	18.0497	7.34425	0.000269902
TCONS_00181747	17.292	7.27987	0.000280554
TCONS_00024505	5233.88	2.53252	0.00044031
TCONS_00039453	25.8405	-5.59933	0.000664873
TCONS_00036279	1153.32	-1.60476	0.000855572
TCONS_00110445	16.79	-5.71477	0.000944993
TCONS_00112625	40.1364	-5.0485	0.000971811
TCONS_00168329	30.0045	3.92782	0.00131079
TCONS_00001703	32.3092	-3.29647	0.00174892
TCONS_00154945	23.8536	-5.43108	0.00196712
TCONS_00130314	10.6697	-7.16587	0.00200069
TCONS_00036478	10.1754	-7.09987	0.0020027
TCONS_00129133	10.9001	-7.20116	0.00218966
TCONS_00045245	26.6646	-3.27289	0.00224399
TCONS_00045233	21.3406	5.01879	0.00226778
TCONS_00153681	11.7455	6.72615	0.00302388
TCONS_00021996	207.848	1.88224	0.00683798
TCONS_00014690	2003.46	-1.29167	0.00704964
TCONS_00105367	197.275	-1.96485	0.008309
TCONS_00000277	14.1484	-3.73944	0.00882411
TCONS_00180865	7.40199	-6.64136	0.00904628
TCONS_00138411	15.6231	4.72193	0.00964071
TCONS_00011477	15.4881	-4.74939	0.0101611
TCONS_00184370	20.9272	-6.84051	0.0111418
TCONS_00097073	1188.23	-0.980126	0.0140162
TCONS_00041337	132.488	-1.42158	0.0149923
TCONS_00006705	26.6437	2.5924	0.0151479
TCONS_00015428	18.2136	4.77709	0.0173259
TCONS_00119001	251.301	-1.27571	0.0173617
TCONS_00058718	7.31568	6.03296	0.0174902
TCONS_00074186	17.6013	7.3071	0.0182564
TCONS_00015777	13.5979	-4.52654	0.0188321
TCONS_00094484	421.189	-1.68943	0.0221569
TCONS_00136664	6.83997	5.93435	0.0225715
TCONS_00142460	18.4709	7.3673	0.0226344
TCONS_00038336	33.8646	1.89025	0.0264022
TCONS_00081953	16.4201	-3.32634	0.0272488
TCONS_00031398	31.0613	2.6612	0.0277819
TCONS_00148599	272.858	2.30465	0.0278681
TCONS_00082311	12.0822	-7.34552	0.0287933
TCONS_00170237	49.989	1.583	0.0294203
TCONS_00160943	6.18532	5.79574	0.0308316
TCONS_00144626	9.11418	-4.88874	0.0322011
TCONS_00013978	109.309	-1.34298	0.0327219
TCONS_00025217	781.059	-0.715713	0.0327276
TCONS_00003007	129.266	-1.9282	0.0382289
TCONS_00061915	7.18067	-4.5311	0.0384893
TCONS_00133489	136.173	-1.12049	0.0399388
TCONS_00115323	71.3689	1.71577	0.0419424
TCONS_00158179	281.622	-1.29834	0.0423863
TCONS_00032377	5.88746	5.73222	0.0423984
TCONS_00154604	17.8104	-2.26901	0.0427021
TCONS_00028337	11.8928	6.74264	0.0430695
TCONS_00142813	57.3638	-1.94845	0.0436263
TCONS_00124258	546.919	-0.964577	0.0445308
TCONS_00142468	15.8939	2.97292	0.0449102
TCONS_00026917	14.7736	-5.77467	0.0453351
TCONS_00062268	5.6496	5.67248	0.0468638
TCONS_00119437	10.8542	2.98309	0.0471535
TCONS_00028394	16.6513	2.56131	0.0472231
TCONS_00172438	67.6886	1.52712	0.0476909
TCONS_00030607	100.356	1.86636	0.0482464
TCONS_00190265	147.246	0.943478	0.0489259
TCONS_00114740	14.3197	2.74672	0.0496625
TCONS_00154912	111.474	6.64043	0.0499636
TCONS_00067580	5345.52	-0.772054	0.0499739

## Sheet: 6 ppt
Supplemenatry table S6. Differentially expressed lncRNAs in 6 ppt gill transcriptome data
lncRNA id	baseMean	log2FoldChange	pvalue
TCONS_00045445	203.585	8.07063	9.77e-08
TCONS_00166732	479.63	10.7396	1.58e-06
TCONS_00129837	104.485	8.42351	5.73e-06
TCONS_00034829	46.9715	-8.21165	1.84e-05
TCONS_00170237	47.7691	-8.23669	2.72e-05
TCONS_00049396	48.849	4.60382	4.66e-05
TCONS_00021001	29.0739	9.13679	0.000152224
TCONS_00062278	13.6059	8.05468	0.000559306
TCONS_00021057	211.411	-8.22776	0.000721507
TCONS_00146629	25.1418	-7.31126	0.000857381
TCONS_00035181	129.865	3.20346	0.0010582
TCONS_00032334	281.885	3.18664	0.00108832
TCONS_00181541	1808.47	2.55984	0.00136856
TCONS_00148599	118.372	3.0183	0.00162959
TCONS_00001243	11.2172	7.77912	0.00183049
TCONS_00105367	68.0505	4.10572	0.00223902
TCONS_00005737	16.6294	-6.71316	0.00225626
TCONS_00158179	349.719	3.4659	0.00245762
TCONS_00168341	65.7669	-3.02187	0.00270398
TCONS_00083396	1126.58	2.83392	0.00307176
TCONS_00032377	18.3702	-6.8588	0.00320961
TCONS_00094484	453.888	2.53007	0.00339053
TCONS_00138411	17.0466	-6.74818	0.00365396
TCONS_00193033	8.48365	7.36423	0.00379448
TCONS_00134799	22.2249	8.75129	0.00603842
TCONS_00075227	18.8932	-5.32954	0.00701268
TCONS_00164823	133.763	2.29959	0.0076824
TCONS_00045233	20.7371	-4.76291	0.00772842
TCONS_00181156	204.457	-2.27828	0.00780308
TCONS_00124472	59.3784	-5.77688	0.00808756
TCONS_00117896	2873.76	2.70462	0.00923146
TCONS_00110386	11.2233	-6.14552	0.0103192
TCONS_00147488	14.5848	8.15451	0.0119086
TCONS_00188569	6.14419	6.90621	0.0134346
TCONS_00166158	56.3384	2.58278	0.0142108
TCONS_00023425	143.122	-2.25761	0.01435
TCONS_00011533	9.68616	-5.93342	0.0153727
TCONS_00074186	37.911	-5.12002	0.0159853
TCONS_00163118	16.6187	-4.44066	0.016295
TCONS_00109481	9.51449	-5.90928	0.0171328
TCONS_00003007	208.398	4.43666	0.0183711
TCONS_00118667	5.51007	6.74723	0.0188831
TCONS_00009456	12.867	7.96066	0.0190641
TCONS_00136886	5.67936	6.77763	0.0190706
TCONS_00026911	8.88163	-5.80786	0.0214293
TCONS_00021059	27.0042	-7.41267	0.0232338
TCONS_00071514	8.28812	4.98935	0.0235611
TCONS_00117481	8.64008	-5.76796	0.0237259
TCONS_00044145	8.39454	-5.72695	0.0238192
TCONS_00031367	17.6855	2.9291	0.0243319
TCONS_00168343	8.23283	-5.69893	0.0251218
TCONS_00087245	685.762	1.78295	0.0252881
TCONS_00008169	8.02622	-5.66325	0.0267166
TCONS_00167090	115.369	2.00799	0.0279618
TCONS_00030896	7.98331	-5.65604	0.0282237
TCONS_00030894	39.0989	-2.92865	0.0287457
TCONS_00121466	7.74574	-5.61154	0.0293646
TCONS_00026884	7.70681	-5.60396	0.0299425
TCONS_00036279	897.474	2.35567	0.0304191
TCONS_00136883	16.6178	6.02255	0.0323487
TCONS_00075114	29.7119	-2.59666	0.0329009
TCONS_00197030	1740.98	2.45579	0.0339192
TCONS_00144498	17.8999	-4.02267	0.0340765
TCONS_00049730	7.34447	-5.5343	0.0345215
TCONS_00099043	584.699	1.97648	0.0345956
TCONS_00181680	234.61	2.49206	0.0354667
TCONS_00143782	517.386	1.79541	0.0357225
TCONS_00114739	29.175	-3.6308	0.0372397
TCONS_00081939	10.5905	-6.06109	0.0373538
TCONS_00067121	7.26661	-5.51829	0.0374665
TCONS_00015145	6.97815	-5.46125	0.0393262
TCONS_00035908	8777.61	1.9434	0.0394697
TCONS_00061439	1115.5	2.07473	0.0396691
TCONS_00188774	121.812	2.28769	0.0402276
TCONS_00038294	32.6395	-2.54871	0.0403612
TCONS_00048262	121.24	1.88301	0.0404167
TCONS_00141526	21.5508	-3.86848	0.0416115
TCONS_00117898	2920.3	2.10419	0.0417314
TCONS_00091879	6.81844	-5.42743	0.0417529
TCONS_00193787	7.1069	-5.48585	0.0419797
TCONS_00065653	17.5742	-3.53693	0.0423309
TCONS_00136347	5.4123	5.30287	0.0431544
TCONS_00130987	12.3083	3.39279	0.044546
TCONS_00132863	16.8006	-3.46702	0.0461478
TCONS_00078652	8.18811	7.30656	0.0463368
TCONS_00072821	7.60947	7.21879	0.0466237
TCONS_00152721	7.48955	4.52423	0.049608
TCONS_00126207	2585.32	1.94244	0.0498871
TCONS_00097073	1619.76	2.42519	0.0500394

## Sheet: 8 ppt
Supplemenatry table S6. Differentially expressed lncRNAs in 8 ppt gill transcriptome data
lncRNA id	baseMean	log2FoldChange	pvalue
TCONS_00007230	30.2935	8.37456	2.85828e-06
TCONS_00045445	37.0375	6.58723	3.24044e-06
TCONS_00130136	86.278	-4.73439	6.04583e-06
TCONS_00055895	20.9685	-7.89183	2.27642e-05
TCONS_00058751	19.3285	-7.77859	4.17076e-05
TCONS_00034829	79.2542	-4.50295	4.74125e-05
TCONS_00006074	18.8566	-7.71825	5.69628e-05
TCONS_00114827	164.91	-2.77728	5.99844e-05
TCONS_00151941	17.4743	-7.62325	6.68103e-05
TCONS_00094484	188.965	-2.52209	7.23932e-05
TCONS_00003059	280.738	-3.20647	7.61939e-05
TCONS_00065946	17.7354	-7.62447	0.00011575
TCONS_00099928	16.8719	-7.5558	0.00011732
TCONS_00055899	38.1735	-3.95551	0.00013175
TCONS_00052966	119.808	2.60196	0.000161063
TCONS_00105367	49.9389	-4.71975	0.000194158
TCONS_00181680	203.085	-2.31754	0.000292341
TCONS_00177625	73.434	-2.8469	0.000490794
TCONS_00151369	14.3295	7.29265	0.000569663
TCONS_00038873	26.4435	4.07613	0.000785687
TCONS_00198054	105.154	-2.47404	0.000792939
TCONS_00032334	131.042	-2.74937	0.000923241
TCONS_00044897	11.046	-6.95265	0.000925825
TCONS_00173328	21.8749	4.40499	0.0011606
TCONS_00181679	643.928	-1.94006	0.00163624
TCONS_00125755	18.9634	4.7795	0.00173346
TCONS_00110350	9.98526	6.7727	0.00174984
TCONS_00052355	79.4619	-2.4646	0.00185254
TCONS_00163141	18.1825	5.10201	0.00185857
TCONS_00037085	1860.14	-1.95675	0.00195901
TCONS_00055889	15.3604	-6.0155	0.00222121
TCONS_00038872	39.2167	3.27799	0.00242584
TCONS_00054296	30.4092	3.51406	0.00251139
TCONS_00179266	55.4968	-2.99918	0.0025357
TCONS_00015428	15.1883	6.08911	0.00254368
TCONS_00042456	21.8378	4.43997	0.0028576
TCONS_00194987	9.74961	-6.80628	0.00301474
TCONS_00100739	33.3811	3.52209	0.00305745
TCONS_00054076	20.8832	4.14712	0.0031487
TCONS_00005202	8.37068	-6.55507	0.00344383
TCONS_00112465	17.0686	4.30585	0.00365074
TCONS_00129859	12.9038	-5.7237	0.00373104
TCONS_00145204	8.11185	-6.50824	0.00399398
TCONS_00007217	15.2198	5.36113	0.00421672
TCONS_00112444	8.11073	-6.53518	0.00460196
TCONS_00039870	25.8871	3.46827	0.00550828
TCONS_00031284	7.72417	-6.42119	0.00618966
TCONS_00194986	7.61135	6.38018	0.00639884
TCONS_00195527	17.763	3.90849	0.0064114
TCONS_00131233	32.9499	2.7451	0.00686388
TCONS_00183796	42.9671	3.1803	0.00710443
TCONS_00164936	28.8591	3.17657	0.00761497
TCONS_00129824	7.4425	6.34732	0.00764191
TCONS_00035946	53.7783	-2.52772	0.00764914
TCONS_00018847	7.5523	6.37593	0.00851068
TCONS_00075765	148.518	-1.90557	0.00853129
TCONS_00072484	10.7675	4.85731	0.00943709
TCONS_00095292	317.314	1.91734	0.0095867
TCONS_00126202	33.4162	3.05649	0.00959586
TCONS_00167433	91.3741	-2.07871	0.00972177
TCONS_00007231	6.58819	6.17608	0.00978869
TCONS_00127714	1366.58	-1.46328	0.00988273
TCONS_00135158	7.50334	6.36669	0.00990277
TCONS_00073242	7.28553	6.32422	0.0108797
TCONS_00099859	20.2781	3.07728	0.0109687
TCONS_00118404	34.3548	3.10388	0.0115651
TCONS_00031128	41.9494	3.00896	0.0125751
TCONS_00021593	6.30005	-6.12966	0.0126682
TCONS_00078652	7.23657	6.3145	0.013523
TCONS_00078295	18.7777	3.50629	0.0136992
TCONS_00016429	16.3898	3.61337	0.013833
TCONS_00139718	5.98374	6.03622	0.0138865
TCONS_00164938	18.4311	3.30663	0.014153
TCONS_00010655	16.3167	4.03797	0.0141859
TCONS_00074363	18.1857	3.61484	0.0142356
TCONS_00095034	79.944	-1.84241	0.0146335
TCONS_00017264	9.19705	4.92585	0.0150965
TCONS_00003167	6.126	-6.13597	0.0152326
TCONS_00095323	27.3812	2.74757	0.0158454
TCONS_00024505	2394.58	1.69645	0.0159231
TCONS_00121971	8.53658	6.54548	0.0160714
TCONS_00083099	9.07716	4.89949	0.0163612
TCONS_00111011	8.27664	6.50739	0.016643
TCONS_00072458	6.1965	6.09074	0.0179076
TCONS_00039882	24.9523	3.52694	0.0188873
TCONS_00023098	8.28617	5.21801	0.0190888
TCONS_00130975	5.35063	-5.89707	0.0215755
TCONS_00037634	30.6941	2.93584	0.0220157
TCONS_00090021	34.7423	2.27374	0.0228793
TCONS_00071991	23.5109	2.87402	0.0237066
TCONS_00076461	16.3271	3.02358	0.0243958
TCONS_00008561	5.06355	5.79487	0.0248386
TCONS_00144496	12.3479	-3.67664	0.0253493
TCONS_00106902	8.01202	4.42887	0.0256253
TCONS_00016379	8.73132	4.57024	0.0261004
TCONS_00016126	19.2674	3.11659	0.0274723
TCONS_00118401	15.2316	3.49301	0.0279399
TCONS_00021001	33.0207	-2.36446	0.0280083
TCONS_00024329	4.89471	5.74504	0.0280261
TCONS_00134799	6.93597	6.24566	0.0283451
TCONS_00088811	666.79	-1.372	0.0284062
TCONS_00102197	16.0477	3.23202	0.029217
TCONS_00104344	1036.6	-2.13753	0.029262
TCONS_00140081	13.254	3.7546	0.0302123
TCONS_00011623	4.74782	5.70295	0.0305678
TCONS_00038967	6.97933	4.96801	0.0308761
TCONS_00008280	4.66005	-5.70589	0.0321113
TCONS_00030896	4.87275	5.73605	0.032286
TCONS_00022764	27.4	2.81541	0.0323952
TCONS_00010652	4.76978	5.71224	0.0329272
TCONS_00163118	4.70244	-5.75246	0.0337092
TCONS_00135512	20.4948	2.82055	0.0339923
TCONS_00059935	9.4308	3.77706	0.0358952
TCONS_00144498	4.57302	-5.71188	0.036433
TCONS_00181678	643.564	-1.33556	0.0371267
TCONS_00110353	4.55197	5.64471	0.0375154
TCONS_00109481	4.40122	-5.62026	0.0385785
TCONS_00006720	5.01963	5.77803	0.0388752
TCONS_00020547	17.1202	3.124	0.0389816
TCONS_00016304	90.9989	1.52719	0.0399391
TCONS_00124082	29.9858	-2.52543	0.0411261
TCONS_00182798	10.4044	3.62318	0.0412652
TCONS_00058601	5.88077	6.01476	0.0413367
TCONS_00112625	51.2854	-2.55535	0.0425123
TCONS_00045095	28.8317	2.5094	0.0425236
TCONS_00029922	7.81337	-4.02968	0.0434865
TCONS_00154908	4.33921	5.56891	0.0441909
TCONS_00052394	697.404	-1.24734	0.044721
TCONS_00099895	9.77802	3.52121	0.0447589
TCONS_00170842	5.66296	5.96036	0.0453073
TCONS_00072821	5.66296	5.96036	0.0453073
TCONS_00020653	13.3631	2.93607	0.04605
TCONS_00018022	29.5617	2.07973	0.046426
TCONS_00144505	11.7237	-3.37465	0.0470649
TCONS_00061368	12.0766	3.34286	0.0477449
TCONS_00176664	8.76281	4.1079	0.0493275
TCONS_00045251	44.7652	-2.042	0.0507936
