# Supplementary material for: Interplay of gene expression and regulators under salinity stress in gill of Labeo rohita
Source: BMC Genomics. 2023 Jun 19;24:336. doi: 10.1186/s12864-023-09426-x (PMC10278310; doi:10.1186/s12864-023-09426-x)
Supplement: Supplementary file 8 — Supplementary Material 8 [file 12864_2023_9426_MOESM8_ESM.xlsx]

## Sheet: Sheet1
Supplementary table S7. lncRNA-miRNA pairs obtained in 2,4,6 and 8 ppt treatment groups
2 ppt treatment					4 ppt treatment					6 ppt treatment					8 ppt treatment
miRNA	lncRNA	score	energy		miRNA	lncRNA	score	energy		miRNA	lncRNA	score	energy		miRNA	lncRNA	score	energy
tni-let-7i	TCONS_00042572	160	-25.03		dre-miR-732	TCONS_00032336	146	-10.53		dre-miR-732	TCONS_00129837	145	-13.64		gmo-miR-11930-3p	TCONS_00007230	152	-16.88
tni-let-7i	TCONS_00184370	147	-22.94		dre-miR-732	TCONS_00137372	152	-16.74		dre-miR-732	TCONS_00181156	166	-18.25		gmo-miR-11930-3p	TCONS_00034829	147	-19.76
tni-let-7i	TCONS_00181156	168	-22.15		dre-miR-732	TCONS_00011477	147	-13.03		dre-miR-732	TCONS_00011533	148	-16.64		gmo-miR-11930-3p	TCONS_00110350	146	-15.42
tni-let-7i	TCONS_00168339	169	-20.51		dre-miR-732	TCONS_00160943	154	-13.4		dre-miR-732	TCONS_00044145	150	-10.16		gmo-miR-11930-3p	TCONS_00100739	147	-12.25
tni-let-7i	TCONS_00089313	155	-19.61		dre-miR-732	TCONS_00114740	150	-14		dre-miR-732	TCONS_00114739	146	-14.62		gmo-miR-11930-3p	TCONS_00129859	146	-16.96
tni-let-7i	TCONS_00115993	155	-15.17		oni-miR-10547c	TCONS_00151863	151	-15.39		dre-miR-732	TCONS_00117898	152	-13.91		gmo-miR-11930-3p	TCONS_00112444	146	-19.7
tni-let-7i	TCONS_00065500	167	-22.93		oni-miR-10547c	TCONS_00036279	147	-15.27		dre-miR-732	TCONS_00130987	146	-13.51		gmo-miR-11930-3p	TCONS_00095292	150	-13.73
tni-let-7i	TCONS_00068908	150	-20.59		oni-miR-10547c	TCONS_00112625	150	-17.85		tni-miR-216b	TCONS_00034829	148	-10.88		gmo-miR-11930-3p	TCONS_00104344	150	-20.85
oni-miR-10805	TCONS_00132250	154	-14.57		oni-miR-10547c	TCONS_00000277	151	-15.39		tni-miR-216b	TCONS_00021001	150	-15.39		gmo-miR-11930-3p	TCONS_00011623	145	-13.12
oni-miR-10805	TCONS_00181156	158	-20.48		oni-miR-10547c	TCONS_00190265	154	-21.21		tni-miR-216b	TCONS_00021057	150	-15.18		ipu-miR-27d	TCONS_00034829	146	-13
oni-miR-10805	TCONS_00138411	158	-18.71		dre-miR-152	TCONS_00036478	158	-20.53		tni-miR-216b	TCONS_00138411	151	-19.67		ipu-miR-27d	TCONS_00110350	146	-12.8
oni-miR-10805	TCONS_00140718	146	-17.36		dre-miR-152	TCONS_00119437	147	-20.14		tni-miR-216b	TCONS_00075227	145	-24.42		ipu-miR-27d	TCONS_00052355	148	-16.8
oni-miR-10805	TCONS_00110340	145	-11.07		oni-miR-10690	TCONS_00055151	148	-24.52		tni-miR-216b	TCONS_00166158	149	-14.05		ipu-miR-27d	TCONS_00179266	152	-17.41
oni-miR-10805	TCONS_00089313	161	-17.78		oni-miR-10690	TCONS_00110445	156	-17.4		tni-miR-216b	TCONS_00163118	146	-21.53		ipu-miR-27d	TCONS_00007217	167	-28.75
oni-miR-10805	TCONS_00068908	157	-19.42		oni-miR-10690	TCONS_00045245	147	-19.28		tni-miR-216b	TCONS_00109481	156	-15.49		ipu-miR-27d	TCONS_00129824	147	-19.96
oni-miR-10805	TCONS_00134799	146	-15.6		oni-miR-10690	TCONS_00142460	145	-21.09		tni-miR-216b	TCONS_00136886	150	-12.45		ipu-miR-27d	TCONS_00095292	164	-19.68
oni-miR-10805	TCONS_00063716	145	-22.8		dre-miR-451	TCONS_00129133	146	-15		tni-miR-216b	TCONS_00026911	146	-13.15		ipu-miR-27d	TCONS_00008561	149	-13.24
hhi-miR-7793	TCONS_00136883	168	-23.87		dre-miR-451	TCONS_00094484	145	-11.61		tni-miR-216b	TCONS_00030896	146	-21.33		ipu-miR-27d	TCONS_00104344	152	-19.65
hhi-miR-7793	TCONS_00088811	149	-19.03		oni-miR-10902	TCONS_00151863	149	-21.12		tni-miR-216b	TCONS_00072821	145	-18.6		ipu-miR-27d	TCONS_00008280	147	-15.98
hhi-miR-7793	TCONS_00167369	145	-13.3		oni-miR-10902	TCONS_00021996	153	-19.11		tni-miR-216b	TCONS_00126207	145	-12.45		ipu-miR-27d	TCONS_00059935	156	-25.33
hhi-miR-7793	TCONS_00115993	145	-17.13		oni-miR-10902	TCONS_00138411	149	-23.06		ssa-miR-128-3-5p	TCONS_00083396	150	-35.9		ipu-miR-27d	TCONS_00016304	145	-19.48
hhi-miR-7793	TCONS_00068908	152	-17.32		oni-miR-10902	TCONS_00041337	171	-26.92		ssa-miR-128-3-5p	TCONS_00114739	146	-26.1		ipu-miR-27d	TCONS_00124082	155	-12.64
hhi-miR-7793	TCONS_00002170	154	-20.86		oni-miR-10902	TCONS_00015428	165	-24.41		ssa-miR-128-3-5p	TCONS_00048262	148	-27.11		ipu-miR-27d	TCONS_00099895	148	-22.09
oni-miR-10798	TCONS_00130975	146	-19.93		oni-miR-10902	TCONS_00119001	156	-25.12		ssa-miR-128-3-5p	TCONS_00136347	151	-28.19		ipu-miR-27d	TCONS_00144505	147	-17.56
oni-miR-10798	TCONS_00181156	158	-10.74		oni-miR-10902	TCONS_00136664	160	-24.05		ipu-miR-205	TCONS_00021001	147	-25.94		pny-miR-135c-3p	TCONS_00034829	146	-13.55
oni-miR-10798	TCONS_00112622	145	-10.97		oni-miR-10902	TCONS_00081953	155	-20.44		ipu-miR-205	TCONS_00146629	162	-25.13		pny-miR-135c-3p	TCONS_00094484	147	-12.52
oni-miR-10798	TCONS_00075227	149	-20.24		oni-miR-10902	TCONS_00154604	156	-22.91		ipu-miR-205	TCONS_00181156	150	-22.78		pny-miR-135c-3p	TCONS_00118404	147	-15.67
oni-miR-10798	TCONS_00119001	147	-12.55		oni-miR-10902	TCONS_00114740	156	-22.37		ipu-miR-205	TCONS_00110386	153	-16.78		pny-miR-135c-3p	TCONS_00078295	146	-18.9
oni-miR-10798	TCONS_00017744	150	-15.59		dre-miR-430c-3p	TCONS_00036279	152	-11.44		ipu-miR-205	TCONS_00023425	150	-19.14		pny-miR-135c-3p	TCONS_00003167	145	-12.05
oni-miR-10798	TCONS_00167369	147	-11.35		dre-miR-430c-3p	TCONS_00130314	146	-18.29		ipu-miR-205	TCONS_00026911	168	-27.93		pny-miR-135c-3p	TCONS_00106902	145	-18.23
oni-miR-10798	TCONS_00089313	146	-14.33		dre-miR-430c-3p	TCONS_00094484	145	-13.28		ipu-miR-205	TCONS_00071514	157	-17.56		pny-miR-135c-3p	TCONS_00018022	146	-12.95
oni-miR-10798	TCONS_00065500	160	-15.46		dre-miR-430c-3p	TCONS_00061915	148	-24.05		tni-miR-128	TCONS_00034829	145	-15.35		pny-miR-135c-3p	TCONS_00144505	147	-18.96
oni-miR-10798	TCONS_00068908	151	-18.48		dre-miR-430c-3p	TCONS_00067580	148	-17.66		tni-miR-128	TCONS_00021057	155	-24.22		ssa-miR-462a-5p	TCONS_00072484	153	-22.96
oni-miR-10798	TCONS_00134799	155	-23.82		gmo-miR-11937-3p	TCONS_00015428	161	-19.15		tni-miR-128	TCONS_00168341	154	-19.25		tni-miR-21	TCONS_00173328	145	-12.03
oni-miR-10798	TCONS_00002170	151	-15.04		ssa-miR-27a-5p	TCONS_00119001	145	-19.26		tni-miR-128	TCONS_00023425	146	-16.58		tni-miR-21	TCONS_00055889	155	-19.56
oni-miR-10798	TCONS_00184797	146	-16.23		ssa-miR-142a-3p	TCONS_00071885	161	-23.57		tni-miR-128	TCONS_00168343	154	-19.25		tni-miR-21	TCONS_00183796	145	-11.01
dre-miR-152	TCONS_00112622	152	-21.46		ssa-miR-142a-3p	TCONS_00181747	146	-17.62		tni-miR-128	TCONS_00067121	152	-16.82		tni-miR-21	TCONS_00099859	145	-14.97
dre-miR-152	TCONS_00140718	151	-15.26		ssa-miR-142a-3p	TCONS_00024505	155	-16.92		ssa-miR-462a-5p	TCONS_00005737	164	-28.97		tni-miR-21	TCONS_00121971	153	-14.04
dre-miR-152	TCONS_00094546	146	-20.29		ssa-miR-142a-3p	TCONS_00168329	146	-18.21		ssa-miR-462a-5p	TCONS_00181156	148	-15.96		tni-miR-21	TCONS_00039882	146	-11.58
dre-miR-152	TCONS_00088811	154	-24.79		ssa-miR-142a-3p	TCONS_00045233	150	-14.21		ssa-miR-462a-5p	TCONS_00023425	145	-13.71		tni-miR-21	TCONS_00134799	177	-22.53
dre-miR-152	TCONS_00089313	158	-15.39		ssa-miR-142a-3p	TCONS_00021996	146	-19.83		nbr-miR-7133-3p	TCONS_00129837	149	-10.07		tni-miR-9	TCONS_00007230	145	-13.31
dre-miR-152	TCONS_00068908	156	-24.57		ssa-miR-142a-3p	TCONS_00138411	158	-17.99		nbr-miR-7133-3p	TCONS_00034829	157	-16.46		tni-miR-9	TCONS_00034829	165	-17.36
ssa-miR-139-5p	TCONS_00132250	152	-17.21		ssa-miR-142a-3p	TCONS_00038336	153	-14.29		nbr-miR-7133-3p	TCONS_00170237	150	-13.37		tni-miR-9	TCONS_00173328	145	-12.8
ssa-miR-139-5p	TCONS_00045245	152	-14.97		ssa-miR-142a-3p	TCONS_00081953	162	-21.18		nbr-miR-7133-3p	TCONS_00021001	146	-15.44		tni-miR-9	TCONS_00015428	152	-15.56
ssa-miR-139-5p	TCONS_00181156	149	-16.53		ssa-miR-142a-3p	TCONS_00170237	168	-15.64		nbr-miR-7133-3p	TCONS_00001243	157	-15.03		tni-miR-9	TCONS_00042456	147	-16.1
ssa-miR-139-5p	TCONS_00089313	147	-16.6		ssa-miR-142a-3p	TCONS_00160943	146	-24.11		nbr-miR-7133-3p	TCONS_00110386	146	-11.41		tni-miR-9	TCONS_00194987	145	-11.73
ssa-miR-139-5p	TCONS_00023587	152	-13.1		ssa-miR-142a-3p	TCONS_00144626	162	-21.18		nbr-miR-7133-3p	TCONS_00147488	146	-16.04		tni-miR-9	TCONS_00005202	145	-16.37
dre-miR-725-3p	TCONS_00005968	152	-16.69		ssa-miR-142a-3p	TCONS_00032377	149	-17.67		nbr-miR-7133-3p	TCONS_00166158	154	-12.62		tni-miR-9	TCONS_00129859	145	-15.47
dre-miR-725-3p	TCONS_00181156	159	-16.38		ssa-miR-142a-3p	TCONS_00142813	154	-16.83		nbr-miR-7133-3p	TCONS_00023425	147	-17.85		tni-miR-9	TCONS_00095292	146	-17.19
dre-miR-725-3p	TCONS_00138411	157	-17.57		ssa-miR-20b-3p	TCONS_00154605	165	-21.37		nbr-miR-7133-3p	TCONS_00099043	149	-17.55		tni-miR-9	TCONS_00126202	153	-27.39
dre-miR-725-3p	TCONS_00010843	157	-17.57		ssa-miR-20b-3p	TCONS_00112625	153	-17.25		nbr-miR-7133-3p	TCONS_00188774	162	-17.95		tni-miR-9	TCONS_00118404	146	-14.12
dre-miR-725-3p	TCONS_00000133	160	-16.13		ssa-miR-20b-3p	TCONS_00153681	145	-21.49		nbr-miR-7133-3p	TCONS_00038294	153	-14.27		tni-miR-9	TCONS_00076461	150	-14.34
dre-miR-725-3p	TCONS_00119001	159	-17.85		ssa-miR-20b-3p	TCONS_00011477	151	-16.53		nbr-miR-7133-3p	TCONS_00193787	150	-14.44		tni-miR-9	TCONS_00059935	168	-23.57
dre-miR-725-3p	TCONS_00103061	152	-17.39		ssa-miR-20b-3p	TCONS_00119001	145	-15.07		gmo-miR-459-3p	TCONS_00021001	158	-23.13		tni-miR-9	TCONS_00109481	147	-17.02
dre-miR-725-3p	TCONS_00089313	155	-17.21		ssa-miR-20b-3p	TCONS_00081953	149	-15.72		gmo-miR-459-3p	TCONS_00094484	145	-16.67		tni-miR-9	TCONS_00124082	160	-18.01
dre-miR-725-3p	TCONS_00065500	159	-21.98		ssa-miR-20b-3p	TCONS_00082311	164	-23.25		gmo-miR-459-3p	TCONS_00164823	146	-22.27		tni-miR-9	TCONS_00018022	156	-21.01
dre-miR-725-3p	TCONS_00068908	159	-17.05		ssa-miR-20b-3p	TCONS_00160943	153	-16.93		gmo-miR-459-3p	TCONS_00087245	150	-18.88		oni-miR-10712	TCONS_00114827	156	-12.39
dre-miR-725-3p	TCONS_00134799	145	-14.5		ssa-miR-20b-3p	TCONS_00144626	156	-19.44		gmo-miR-459-3p	TCONS_00099043	150	-11.35		oni-miR-10712	TCONS_00151941	147	-18.28
ipu-miR-7562	TCONS_00124472	149	-13.19		ssa-miR-20b-3p	TCONS_00032377	174	-20.59		gmo-miR-459-3p	TCONS_00015145	154	-19.98		oni-miR-10712	TCONS_00065946	149	-14.93
ipu-miR-7562	TCONS_00151941	145	-15.85		ssa-miR-20b-3p	TCONS_00142813	149	-15.72		ssa-miR-93a-3p	TCONS_00129837	145	-11.87		oni-miR-10712	TCONS_00099928	149	-14.93
ipu-miR-7562	TCONS_00045245	148	-28.21		oni-miR-449b-5p	TCONS_00105367	151	-15.98		ssa-miR-93a-3p	TCONS_00021001	170	-25.99		oni-miR-10712	TCONS_00112465	154	-21.46
ipu-miR-7562	TCONS_00184370	155	-13.64		oni-miR-449b-5p	TCONS_00061915	149	-21.5		ssa-miR-93a-3p	TCONS_00181156	147	-11.82		oni-miR-10712	TCONS_00024329	150	-19.67
ipu-miR-7562	TCONS_00181156	148	-15.16		oni-miR-449b-5p	TCONS_00133489	145	-18.51		ssa-miR-93a-3p	TCONS_00008169	149	-15.99		oni-miR-10712	TCONS_00010652	159	-23.62
ipu-miR-7562	TCONS_00167369	149	-15.99		oni-miR-10966	TCONS_00032336	155	-22.85		ssa-miR-93a-3p	TCONS_00167090	150	-17.28		oni-miR-10712	TCONS_00144498	160	-23.25
ipu-miR-7562	TCONS_00065500	151	-17.6		oni-miR-10966	TCONS_00181747	160	-18.78		ssa-miR-93a-3p	TCONS_00136883	150	-14.04		oni-miR-10712	TCONS_00020547	153	-22.26
ipu-miR-7562	TCONS_00068908	154	-12.01		oni-miR-10966	TCONS_00045245	151	-22.79		ssa-miR-93a-3p	TCONS_00126207	155	-14.75		oni-miR-10737	TCONS_00054296	148	-22.4
ipu-miR-7562	TCONS_00023587	176	-30.09		oni-miR-10966	TCONS_00058718	145	-16.37		eel-miR-7132-3p	TCONS_00034829	149	-19.3		oni-miR-10737	TCONS_00139718	147	-20.19
ipu-miR-7562	TCONS_00184797	149	-14.3		oni-miR-10966	TCONS_00170237	153	-18.25		eel-miR-7132-3p	TCONS_00049396	145	-19.95		oni-miR-10737	TCONS_00010655	150	-15.28
dre-miR-725-5p	TCONS_00110340	156	-23.92		dre-miR-181b-3-3p	TCONS_00151863	153	-12.6		eel-miR-7132-3p	TCONS_00094484	155	-25.47		oni-miR-10737	TCONS_00003167	149	-17.28
tni-miR-17	TCONS_00151747	147	-17.83		dre-miR-181b-3-3p	TCONS_00039453	165	-18.93		eel-miR-7132-3p	TCONS_00132863	146	-16.46		oni-miR-10737	TCONS_00144496	155	-19.62
tni-miR-17	TCONS_00181156	150	-17.4		dre-miR-181b-3-3p	TCONS_00154945	156	-13.8		gmo-miR-187-5p	TCONS_00032377	158	-18.26		oni-miR-10737	TCONS_00144498	160	-21.73
tni-miR-17	TCONS_00094546	161	-21.83		dre-miR-181b-3-3p	TCONS_00105367	146	-12.65		gmo-miR-187-5p	TCONS_00094484	151	-16.19		oni-miR-10737	TCONS_00110353	152	-22.68
tni-miR-17	TCONS_00023635	148	-17.04		dre-miR-181b-3-3p	TCONS_00011477	152	-12.8		gmo-miR-187-5p	TCONS_00181156	148	-17.02		oni-miR-10737	TCONS_00052394	150	-24.19
tni-miR-17	TCONS_00119001	145	-11.18		dre-miR-181b-3-3p	TCONS_00094484	148	-15.04		gmo-miR-187-5p	TCONS_00136883	151	-14.85		gmo-miR-33b-2-3p	TCONS_00055895	147	-14.38
tni-miR-17	TCONS_00089313	162	-16.33		dre-miR-181b-3-3p	TCONS_00038336	151	-10.09		gmo-miR-187-5p	TCONS_00114739	147	-17.74		gmo-miR-33b-2-3p	TCONS_00034829	157	-12.39
tni-miR-17	TCONS_00115993	146	-12.17		dre-miR-181b-3-3p	TCONS_00025217	145	-10.09		gmo-miR-187-5p	TCONS_00081939	146	-15.29		gmo-miR-33b-2-3p	TCONS_00015428	160	-17.22
tni-miR-17	TCONS_00065500	152	-14.61		dre-miR-181b-3-3p	TCONS_00032377	153	-13.19		gmo-miR-187-5p	TCONS_00035908	155	-20.55		gmo-miR-33b-2-3p	TCONS_00100739	159	-18.94
tni-miR-17	TCONS_00068908	166	-25.2		dre-miR-181b-3-3p	TCONS_00028394	145	-14.54		gmo-miR-187-5p	TCONS_00048262	146	-26.98		gmo-miR-33b-2-3p	TCONS_00039870	154	-18.59
tni-miR-17	TCONS_00029922	168	-22.22		dre-miR-181b-3-3p	TCONS_00172438	161	-14.78		gmo-miR-187-5p	TCONS_00126207	145	-20.28		gmo-miR-33b-2-3p	TCONS_00195527	162	-14.5
pol-miR-203-5p	TCONS_00132250	151	-18.13		oni-miR-10582	TCONS_00099928	152	-14.38		dre-miR-128-3-5p	TCONS_00114739	146	-25.4		gmo-miR-33b-2-3p	TCONS_00031128	149	-15.58
pol-miR-203-5p	TCONS_00130975	147	-11.35		oni-miR-10582	TCONS_00065946	152	-14.38		dre-miR-128-3-5p	TCONS_00048262	152	-28.78		gmo-miR-33b-2-3p	TCONS_00139718	160	-20.57
pol-miR-203-5p	TCONS_00151747	158	-15.75		oni-miR-10582	TCONS_00133489	146	-14.36		dre-miR-128-3-5p	TCONS_00136347	147	-25.05		gmo-miR-33b-2-3p	TCONS_00024505	156	-17.58
pol-miR-203-5p	TCONS_00042572	151	-15		oni-miR-10582	TCONS_00028337	148	-20.01		dre-miR-128-3-5p	TCONS_00152721	146	-29.68		gmo-miR-33b-2-3p	TCONS_00076461	154	-12.3
pol-miR-203-5p	TCONS_00181156	150	-17.02		dre-miR-7132-5p	TCONS_00110445	151	-14.14		tni-miR-22a	TCONS_00181156	145	-12.79		gmo-miR-33b-2-3p	TCONS_00038967	146	-10.44
pol-miR-203-5p	TCONS_00075227	157	-17.05		dre-miR-7132-5p	TCONS_00074186	158	-16.01		tni-miR-22a	TCONS_00166158	146	-15.51		gmo-miR-33b-2-3p	TCONS_00144498	150	-10.86
pol-miR-203-5p	TCONS_00065500	148	-19.67		dre-miR-7132-5p	TCONS_00133489	145	-15.75		tni-miR-22a	TCONS_00023425	154	-22.03		gmo-miR-33b-2-3p	TCONS_00045095	150	-18.04
ssa-miR-7132a-3p	TCONS_00151941	147	-12.24							tni-miR-22a	TCONS_00049730	146	-15.09		oni-miR-10873	TCONS_00126202	149	-23.9
ssa-miR-7132a-3p	TCONS_00016304	145	-11.15							tni-miR-22a	TCONS_00067121	151	-21.48		ssa-miR-106a-3p	TCONS_00003059	150	-20.33
ssa-miR-7132a-3p	TCONS_00045245	147	-14.72							tni-miR-22a	TCONS_00136347	147	-17.25		ssa-miR-106a-3p	TCONS_00037085	150	-20.33
ssa-miR-7132a-3p	TCONS_00181156	169	-17							oni-miR-10796	TCONS_00035181	159	-27.87		ssa-miR-106a-3p	TCONS_00007217	155	-26.11
ssa-miR-7132a-3p	TCONS_00181156	158	-17.13							oni-miR-10796	TCONS_00181156	150	-20.16		ssa-miR-106a-3p	TCONS_00121971	151	-17.02
ssa-miR-7132a-3p	TCONS_00011474	150	-11.9							oni-miR-10815	TCONS_00023425	166	-24.3		oni-miR-10778	TCONS_00151941	152	-14.98
ssa-miR-7132a-3p	TCONS_00115993	147	-10.92							ssa-miR-146a-3p	TCONS_00045445	150	-16.1		oni-miR-10778	TCONS_00094484	146	-23.81
ssa-miR-7132a-3p	TCONS_00065500	151	-12.4							ssa-miR-146a-3p	TCONS_00147488	146	-15.86		oni-miR-10778	TCONS_00044897	158	-13.29
ssa-miR-7132a-3p	TCONS_00068908	149	-14.31							ssa-miR-146a-3p	TCONS_00023425	146	-13.91		oni-miR-10778	TCONS_00181679	166	-28.47
ssa-miR-7132a-3p	TCONS_00063716	151	-14.83							ssa-miR-146a-3p	TCONS_00118667	146	-22.3		oni-miR-10778	TCONS_00194987	147	-10.14
ssa-miR-193-3p	TCONS_00181156	147	-17.18							ssa-miR-146a-3p	TCONS_00136886	151	-15.18		oni-miR-10778	TCONS_00164936	153	-18.37
ssa-miR-193-3p	TCONS_00068908	156	-18.04							ssa-miR-146a-3p	TCONS_00143782	148	-22.33		oni-miR-10778	TCONS_00018847	148	-19.52
ssa-miR-142a-3p	TCONS_00151941	151	-13.18							ssa-miR-146a-3p	TCONS_00048262	159	-20.37		oni-miR-10778	TCONS_00118404	154	-26.36
ssa-miR-142a-3p	TCONS_00132250	151	-13.1							ipu-miR-19a	TCONS_00083396	149	-13.78		oni-miR-10778	TCONS_00072458	160	-22.57
ssa-miR-142a-3p	TCONS_00005968	152	-14.59							ipu-miR-19a	TCONS_00181156	148	-10.32		oni-miR-10778	TCONS_00076461	146	-25.42
ssa-miR-142a-3p	TCONS_00071885	161	-23.57							ipu-miR-19a	TCONS_00166158	151	-17.17		oni-miR-10778	TCONS_00102197	169	-21.05
ssa-miR-142a-3p	TCONS_00181156	159	-22.75							ipu-miR-19a	TCONS_00023425	147	-12.34		oni-miR-10778	TCONS_00104344	145	-18.65
ssa-miR-142a-3p	TCONS_00138411	158	-17.99							ipu-miR-19a	TCONS_00021059	148	-11.11		oni-miR-10778	TCONS_00163118	156	-21.31
ssa-miR-142a-3p	TCONS_00112622	149	-23.33							ipu-miR-19a	TCONS_00193787	151	-10.49		oni-miR-10778	TCONS_00110353	148	-10.35
ssa-miR-142a-3p	TCONS_00110340	152	-11.5							ipu-miR-19a	TCONS_00078652	155	-11.81		oni-miR-10778	TCONS_00109481	151	-14.77
ssa-miR-142a-3p	TCONS_00065500	154	-11							dre-miR-152	TCONS_00166158	156	-17.82		oni-miR-10778	TCONS_00124082	145	-10.76
ssa-miR-142a-3p	TCONS_00068908	162	-21							dre-miR-152	TCONS_00167090	165	-19.54		oni-miR-10778	TCONS_00072821	160	-14.08
										dre-miR-152	TCONS_00030894	155	-15.65		abu-miR-33-5p	TCONS_00007230	147	-15.37
										dre-miR-152	TCONS_00099043	145	-17.01		abu-miR-33-5p	TCONS_00065946	151	-15.08
										dre-miR-152	TCONS_00143782	163	-18.5		abu-miR-33-5p	TCONS_00099928	151	-15.08
										oni-miR-10744	TCONS_00062278	163	-21.94		abu-miR-33-5p	TCONS_00194987	166	-18.57
										oni-miR-10744	TCONS_00001243	174	-22.34		abu-miR-33-5p	TCONS_00005202	150	-18.27
										oni-miR-10744	TCONS_00032377	162	-23.37		abu-miR-33-5p	TCONS_00039870	169	-18.04
										oni-miR-10744	TCONS_00138411	152	-21.79		abu-miR-33-5p	TCONS_00131233	162	-18.74
										oni-miR-10744	TCONS_00181156	166	-27.12		abu-miR-33-5p	TCONS_00164936	150	-15.77
										oni-miR-10826	TCONS_00034829	149	-18.14		abu-miR-33-5p	TCONS_00035946	165	-15.74
										oni-miR-10826	TCONS_00094484	159	-18.98		abu-miR-33-5p	TCONS_00118404	154	-14.22
										oni-miR-10826	TCONS_00044145	152	-12.95		abu-miR-33-5p	TCONS_00078652	146	-10.52
										oni-miR-10826	TCONS_00030896	151	-15.41		abu-miR-33-5p	TCONS_00121971	153	-14.62
										oni-miR-10826	TCONS_00036279	160	-25.54		abu-miR-33-5p	TCONS_00039882	154	-22.2
										oni-miR-10826	TCONS_00049730	150	-16.24		abu-miR-33-5p	TCONS_00008561	156	-14.69
										oni-miR-10826	TCONS_00099043	148	-13.71		abu-miR-33-5p	TCONS_00022764	147	-21.81
										oni-miR-10826	TCONS_00048262	158	-15.97		abu-miR-33-5p	TCONS_00163118	148	-11.17
										ssa-miR-301b-5p	TCONS_00045445	150	-12.43		abu-miR-33-5p	TCONS_00124082	148	-14.51
										ssa-miR-301b-5p	TCONS_00034829	152	-17.72		abu-miR-33-5p	TCONS_00058601	155	-18.86
										ssa-miR-301b-5p	TCONS_00032377	147	-14.38		abu-miR-33-5p	TCONS_00154908	158	-17.34
										ssa-miR-301b-5p	TCONS_00075227	151	-17.93		abu-miR-33-5p	TCONS_00052394	162	-15.08
										ssa-miR-301b-5p	TCONS_00188569	145	-12.01		ssa-miR-19c-5p	TCONS_00058751	150	-16.66
										ssa-miR-301b-5p	TCONS_00166158	155	-16.14		ssa-miR-19c-5p	TCONS_00114827	156	-16.71
										ssa-miR-301b-5p	TCONS_00075114	151	-15.63		ssa-miR-19c-5p	TCONS_00065946	151	-13.87
										ssa-miR-200a-1-5p	TCONS_00005737	146	-15.5		ssa-miR-19c-5p	TCONS_00173328	145	-14.1
										ssa-miR-200a-1-5p	TCONS_00181156	162	-16.11		ssa-miR-19c-5p	TCONS_00015428	151	-13.42
										ssa-miR-200a-1-5p	TCONS_00067121	160	-14.45		ssa-miR-19c-5p	TCONS_00007217	148	-21.18
										oni-miR-728b	TCONS_00034829	154	-10.08		ssa-miR-19c-5p	TCONS_00195527	151	-19.03
										oni-miR-728b	TCONS_00021001	154	-13.71		ssa-miR-19c-5p	TCONS_00131233	154	-13.51
										oni-miR-728b	TCONS_00035181	159	-12.76		ssa-miR-19c-5p	TCONS_00035946	152	-27.85
										oni-miR-728b	TCONS_00032377	145	-10.77		ssa-miR-19c-5p	TCONS_00135158	152	-10.72
										oni-miR-728b	TCONS_00181156	156	-12.51		ssa-miR-19c-5p	TCONS_00118404	159	-12.52
										oni-miR-728b	TCONS_00023425	160	-13.29		ssa-miR-19c-5p	TCONS_00078652	157	-12.83
										oni-miR-728b	TCONS_00031367	151	-12.56		ssa-miR-19c-5p	TCONS_00095034	147	-16.21
										oni-miR-728b	TCONS_00136883	145	-11.32		ssa-miR-19c-5p	TCONS_00039882	171	-21.35
										oni-miR-728b	TCONS_00015145	166	-15.77		ssa-miR-19c-5p	TCONS_00008561	151	-12.55
										oni-miR-728b	TCONS_00035908	169	-15.61		ssa-miR-19c-5p	TCONS_00106902	147	-14.42
										ssa-miR-7a-2-3p	TCONS_00021001	147	-20.85		ssa-miR-19c-5p	TCONS_00124082	156	-19.99
										ssa-miR-7a-2-3p	TCONS_00167090	154	-16.38		ssa-miR-19c-5p	TCONS_00144505	148	-10.98
										ssa-miR-7a-2-3p	TCONS_00099043	150	-25.09		ipu-let-7j	TCONS_00105367	159	-15.68
										ssa-miR-7a-2-3p	TCONS_00038294	156	-19.46		ipu-let-7j	TCONS_00173328	147	-17.13
										ssa-miR-7a-2-3p	TCONS_00126207	148	-20.53		ipu-let-7j	TCONS_00076461	148	-18.17
										abu-miR-10556b	TCONS_00045445	147	-14.58		ipu-let-7j	TCONS_00088811	148	-20.01
										abu-miR-10556b	TCONS_00021057	159	-15.77		ipu-let-7j	TCONS_00011623	150	-27.1
										abu-miR-10556b	TCONS_00035181	151	-14.56		ipu-let-7j	TCONS_00022764	149	-13.32
										abu-miR-10556b	TCONS_00181541	158	-16.19		ipu-let-7j	TCONS_00029922	149	-13.56
										abu-miR-10556b	TCONS_00094484	149	-11.28		gmo-miR-11262-3p	TCONS_00034829	147	-11.76
										abu-miR-10556b	TCONS_00181156	151	-16.43		gmo-miR-11262-3p	TCONS_00007217	149	-16.06
										abu-miR-10556b	TCONS_00026911	154	-10.03		gmo-miR-11262-3p	TCONS_00164936	147	-18.78
										abu-miR-10556b	TCONS_00167090	154	-19.54		gmo-miR-11262-3p	TCONS_00129824	152	-13.02
										abu-miR-10556b	TCONS_00114739	148	-18.74		gmo-miR-11262-3p	TCONS_00095034	163	-17.94
										abu-miR-10556b	TCONS_00081939	165	-15.6		gmo-miR-11262-3p	TCONS_00016126	147	-15.38
										abu-miR-10556b	TCONS_00126207	148	-13.86		gmo-miR-11262-3p	TCONS_00029922	155	-21.87
										oni-miR-10671	TCONS_00021057	151	-22.44		gmo-miR-11224b-3p	TCONS_00035946	155	-27.56
										oni-miR-10671	TCONS_00048262	146	-19.9		gmo-miR-11224b-3p	TCONS_00126202	147	-12.83
										oni-miR-10698	TCONS_00181156	155	-17.07		gmo-miR-11224b-3p	TCONS_00088811	146	-14.62
										oni-miR-10698	TCONS_00023425	163	-12.53		gmo-miR-11224b-3p	TCONS_00124082	155	-15.37
										oni-miR-10698	TCONS_00143782	156	-18.2		ssa-miR-27a-3p	TCONS_00034829	146	-14.47
										oni-miR-10698	TCONS_00188774	152	-17.67		ssa-miR-27a-3p	TCONS_00114827	146	-10.15
										oni-miR-10698	TCONS_00141526	149	-13.73		ssa-miR-27a-3p	TCONS_00052355	148	-16.8
										oni-miR-10632	TCONS_00045445	147	-23.14		ssa-miR-27a-3p	TCONS_00179266	146	-18.37
										oni-miR-10632	TCONS_00170237	150	-21.77		ssa-miR-27a-3p	TCONS_00007217	156	-24.76
										oni-miR-10632	TCONS_00181541	160	-26.74		ssa-miR-27a-3p	TCONS_00095292	157	-18.96
										oni-miR-10632	TCONS_00083396	148	-19.26		ssa-miR-27a-3p	TCONS_00059935	156	-24.24
										oni-miR-10632	TCONS_00094484	155	-20.81		ssa-miR-27a-3p	TCONS_00124082	153	-13.02
										oni-miR-10632	TCONS_00181156	147	-22.5		ssa-miR-27a-3p	TCONS_00144505	147	-14.81
										oni-miR-10632	TCONS_00117896	151	-22.85		dre-miR-24b-5p	TCONS_00045445	147	-16.85
										oni-miR-10632	TCONS_00181680	145	-14.85		dre-miR-24b-5p	TCONS_00095034	148	-23.53
										oni-miR-10632	TCONS_00061439	152	-20.1		dre-miR-24b-5p	TCONS_00023098	148	-17.73
										oni-miR-10632	TCONS_00048262	148	-15.65		dre-miR-24b-5p	TCONS_00020653	147	-16.58
										oni-miR-10632	TCONS_00126207	159	-19.66		dre-miR-732	TCONS_00095292	154	-11.26
										oni-miR-10580	TCONS_00129837	149	-19.67		dre-miR-732	TCONS_00124082	149	-13.54
										oni-miR-10580	TCONS_00083396	155	-28.69		dre-miR-732	TCONS_00176664	148	-19.67
										oni-miR-10580	TCONS_00181156	171	-28.72		dre-miR-725-3p	TCONS_00034829	145	-12.18
															dre-miR-725-3p	TCONS_00052966	146	-10.6
															dre-miR-725-3p	TCONS_00151369	157	-17.57
															dre-miR-725-3p	TCONS_00110350	151	-13.52
															dre-miR-725-3p	TCONS_00015428	150	-13.22
															dre-miR-725-3p	TCONS_00100739	167	-16.65
															dre-miR-725-3p	TCONS_00005202	152	-17.39
															dre-miR-725-3p	TCONS_00072484	151	-14.32
															dre-miR-725-3p	TCONS_00126202	146	-22.75
															dre-miR-725-3p	TCONS_00099859	151	-16.27
															dre-miR-725-3p	TCONS_00037634	156	-17.37
															dre-miR-725-3p	TCONS_00016379	146	-12.24
															dre-miR-725-3p	TCONS_00134799	145	-14.5
															dre-miR-725-3p	TCONS_00022764	161	-22.79
															dre-miR-725-3p	TCONS_00072821	154	-16.52
