# Supplementary material for: Interplay of gene expression and regulators under salinity stress in gill of Labeo rohita
Source: BMC Genomics. 2023 Jun 19;24:336. doi: 10.1186/s12864-023-09426-x (PMC10278310; doi:10.1186/s12864-023-09426-x)
Supplement: Supplementary file 9 — Supplementary Material 9 [file 12864_2023_9426_MOESM9_ESM.xlsx]

## Sheet: Sheet1
Supplementary table S8. lncRNA-mRNA pairs along with pearson correlation coefficient (r) and p-value
2 ppt					4 ppt					6 ppt					8 ppt
lncRNA	mRNA	r	p-value		lncRNA	mRNA	r	p-value		lncRNA	mRNA	r	p-value		lncRNA	mRNA	r	p-value
TCONS_00132250	ROHU_027358	0.957455	0.0425453		TCONS_00071885	ROHU_019154	0.952593	0.0474073		TCONS_00045445	ROHU_005137	0.999647	0.000353409		TCONS_00034829	ROHU_032697	0.990001	0.0099988
TCONS_00011474	ROHU_027358	0.993483	0.00651732		TCONS_00000133	ROHU_019154	0.992918	0.0070822		TCONS_00166732	ROHU_005137	0.972488	0.0275121		TCONS_00006074	ROHU_032697	0.990976	0.00902372
TCONS_00140934	ROHU_027358	0.998397	0.00160333		TCONS_00055151	ROHU_019154	0.973275	0.0267252		TCONS_00049396	ROHU_005137	0.971154	0.0288464		TCONS_00114827	ROHU_032697	0.99195	0.00805009
TCONS_00075227	ROHU_027358	0.976383	0.0236166		TCONS_00151863	ROHU_019154	0.96563	0.0343698		TCONS_00062278	ROHU_005137	0.978757	0.0212429		TCONS_00094484	ROHU_032697	0.982422	0.0175781
TCONS_00016304	ROHU_027358	0.999779	0.000221042		TCONS_00039453	ROHU_019154	0.966317	0.0336826		TCONS_00035181	ROHU_005137	0.984223	0.0157765		TCONS_00003059	ROHU_032697	0.955908	0.0440916
TCONS_00167369	ROHU_027358	0.999214	0.000786479		TCONS_00036279	ROHU_019154	0.972537	0.0274628		TCONS_00032334	ROHU_005137	0.993431	0.00656944		TCONS_00099928	ROHU_032697	0.982192	0.0178081
TCONS_00023635	ROHU_027358	0.994075	0.00592548		TCONS_00112625	ROHU_019154	0.953282	0.0467182		TCONS_00001243	ROHU_005137	0.999549	0.000451429		TCONS_00198054	ROHU_032697	0.994896	0.00510433
TCONS_00132250	ROHU_035955	0.965742	0.0342576		TCONS_00001703	ROHU_019154	0.979927	0.0200735		TCONS_00158179	ROHU_005137	0.997508	0.00249215		TCONS_00032334	ROHU_032697	0.950977	0.0490233
TCONS_00011474	ROHU_035955	0.989846	0.0101539		TCONS_00036478	ROHU_019154	0.99855	0.00145011		TCONS_00083396	ROHU_005137	0.993412	0.00658789		TCONS_00044897	ROHU_032697	0.993851	0.00614864
TCONS_00140934	ROHU_035955	0.996514	0.00348574		TCONS_00180865	ROHU_019154	0.995366	0.00463445		TCONS_00117896	ROHU_005137	0.997474	0.00252567		TCONS_00005202	ROHU_032697	0.979403	0.0205969
TCONS_00075227	ROHU_035955	0.969016	0.0309844		TCONS_00011477	ROHU_019154	0.993038	0.00696242		TCONS_00147488	ROHU_005137	0.972284	0.0277159		TCONS_00129859	ROHU_032697	0.997034	0.00296615
TCONS_00016304	ROHU_035955	0.999189	0.000810833		TCONS_00015777	ROHU_019154	0.972777	0.0272226		TCONS_00003007	ROHU_005137	0.99384	0.00616003		TCONS_00145204	ROHU_032697	0.9881	0.0118998
TCONS_00167369	ROHU_035955	0.999932	6.82279e-05		TCONS_00025217	ROHU_019154	0.991114	0.00888583		TCONS_00071514	ROHU_005137	0.984738	0.0152623		TCONS_00031284	ROHU_032697	0.952001	0.0479991
TCONS_00038294	ROHU_035955	0.951123	0.0488771		TCONS_00154604	ROHU_019154	0.986226	0.0137738		TCONS_00036279	ROHU_005137	0.990222	0.00977815		TCONS_00075765	ROHU_032697	0.965341	0.0346589
TCONS_00023635	ROHU_035955	0.996969	0.00303066		TCONS_00142813	ROHU_019154	0.95286	0.0471398		TCONS_00197030	ROHU_005137	0.985281	0.0147187		TCONS_00127714	ROHU_032697	0.999611	0.000389089
TCONS_00132250	ROHU_019154	0.997511	0.00248862		TCONS_00071885	ROHU_023401	0.95025	0.0497501		TCONS_00099043	ROHU_005137	0.986859	0.0131414		TCONS_00021593	ROHU_032697	0.973383	0.0266172
TCONS_00151747	ROHU_019154	0.979339	0.0206611		TCONS_00000133	ROHU_023401	0.99139	0.00860992		TCONS_00181680	ROHU_005137	0.983974	0.0160261		TCONS_00095034	ROHU_032697	0.985801	0.0141991
TCONS_00140934	ROHU_019154	0.952595	0.0474047		TCONS_00055151	ROHU_023401	0.970819	0.0291809		TCONS_00143782	ROHU_005137	0.962124	0.037876		TCONS_00130975	ROHU_032697	0.989551	0.0104492
TCONS_00029922	ROHU_019154	0.987406	0.0125942		TCONS_00151863	ROHU_023401	0.96327	0.0367296		TCONS_00035908	ROHU_005137	0.988073	0.0119272		TCONS_00021001	ROHU_032697	0.952821	0.0471793
TCONS_00016304	ROHU_019154	0.96471	0.0352899		TCONS_00039453	ROHU_023401	0.968079	0.0319213		TCONS_00061439	ROHU_005137	0.995871	0.00412947		TCONS_00088811	ROHU_032697	0.957022	0.0429778
TCONS_00167369	ROHU_019154	0.976884	0.0231156		TCONS_00036279	ROHU_023401	0.971678	0.0283219		TCONS_00188774	ROHU_005137	0.991464	0.00853574		TCONS_00008280	ROHU_032697	0.996286	0.0037141
TCONS_00038294	ROHU_019154	0.990751	0.00924932		TCONS_00112625	ROHU_023401	0.955295	0.0447049		TCONS_00048262	ROHU_005137	0.968144	0.0318556		TCONS_00109481	ROHU_032697	0.999984	1.56016e-05
TCONS_00068908	ROHU_019154	0.953719	0.0462813		TCONS_00001703	ROHU_023401	0.982106	0.0178943		TCONS_00117898	ROHU_005137	0.992966	0.00703398		TCONS_00052394	ROHU_032697	0.956467	0.0435328
TCONS_00023635	ROHU_019154	0.988153	0.0118465		TCONS_00036478	ROHU_023401	0.998211	0.00178883		TCONS_00136347	ROHU_005137	0.998926	0.0010743		TCONS_00038873	ROHU_015767	0.999557	0.000443149
TCONS_00132250	ROHU_019455	0.981752	0.0182476		TCONS_00180865	ROHU_023401	0.996189	0.00381087		TCONS_00072821	ROHU_005137	0.972284	0.0277159		TCONS_00125755	ROHU_015767	0.984003	0.0159971
TCONS_00151747	ROHU_019455	0.997094	0.00290572		TCONS_00011477	ROHU_023401	0.993326	0.00667408		TCONS_00126207	ROHU_005137	0.996014	0.00398551		TCONS_00163141	ROHU_015767	0.986471	0.0135293
TCONS_00029922	ROHU_019455	0.985218	0.0147824		TCONS_00015777	ROHU_023401	0.973933	0.026067		TCONS_00129837	ROHU_008495	0.978666	0.0213335		TCONS_00038872	ROHU_015767	0.980665	0.0193345
TCONS_00010843	ROHU_019455	0.980205	0.0197952		TCONS_00013978	ROHU_023401	0.951961	0.0480392		TCONS_00021001	ROHU_008495	0.972927	0.0270735		TCONS_00054296	ROHU_015767	0.986391	0.0136093
TCONS_00038294	ROHU_019455	0.990233	0.00976742		TCONS_00025217	ROHU_023401	0.989475	0.010525		TCONS_00148599	ROHU_008495	0.984414	0.0155856		TCONS_00042456	ROHU_015767	0.976774	0.023226
TCONS_00068908	ROHU_019455	0.982557	0.0174434		TCONS_00154604	ROHU_023401	0.985386	0.014614		TCONS_00105367	ROHU_008495	0.982512	0.017488		TCONS_00054076	ROHU_015767	0.998248	0.00175212
TCONS_00136883	ROHU_007636	0.98477	0.01523		TCONS_00071885	ROHU_021330	0.978558	0.021442		TCONS_00134799	ROHU_008495	0.958642	0.0413582		TCONS_00112465	ROHU_015767	0.962024	0.0379764
TCONS_00151941	ROHU_007636	0.972282	0.0277183		TCONS_00055151	ROHU_021330	0.953585	0.0464154		TCONS_00009456	ROHU_008495	0.958642	0.0413582		TCONS_00039870	ROHU_015767	0.973006	0.0269944
TCONS_00005968	ROHU_007636	0.991457	0.00854269		TCONS_00151863	ROHU_021330	0.966984	0.0330158		TCONS_00136886	ROHU_008495	0.994138	0.00586163		TCONS_00195527	ROHU_015767	0.968579	0.0314205
TCONS_00042572	ROHU_007636	0.952686	0.0473136		TCONS_00052394	ROHU_021330	0.996598	0.00340218		TCONS_00136883	ROHU_008495	0.95656	0.0434405		TCONS_00131233	ROHU_015767	0.998009	0.00199149
TCONS_00103061	ROHU_007636	0.988964	0.0110358		TCONS_00137372	ROHU_021330	0.994651	0.0053495		TCONS_00130987	ROHU_008495	0.990208	0.00979221		TCONS_00183796	ROHU_015767	0.956861	0.0431395
TCONS_00181156	ROHU_007636	0.962449	0.0375507		TCONS_00110445	ROHU_021330	0.995373	0.00462656		TCONS_00078652	ROHU_008495	0.958642	0.0413582		TCONS_00164936	ROHU_015767	0.975806	0.0241944
TCONS_00115993	ROHU_007636	0.99973	0.000269538		TCONS_00130314	ROHU_021330	0.990122	0.00987819		TCONS_00152721	ROHU_008495	0.996727	0.00327259		TCONS_00018847	ROHU_015767	0.967556	0.0324437
TCONS_00124472	ROHU_007636	0.999125	0.000875333		TCONS_00000277	ROHU_021330	0.992819	0.0071808		TCONS_00045445	ROHU_028212	0.990202	0.00979839		TCONS_00072484	ROHU_015767	0.99886	0.0011399
TCONS_00110340	ROHU_007636	0.985922	0.0140777		TCONS_00097073	ROHU_021330	0.978072	0.0219278		TCONS_00049396	ROHU_028212	0.997228	0.00277205		TCONS_00095292	ROHU_015767	0.9782	0.0217997
TCONS_00058322	ROHU_007636	0.953764	0.0462361		TCONS_00041337	ROHU_021330	0.982463	0.0175371		TCONS_00062278	ROHU_028212	0.999188	0.000812067		TCONS_00126202	ROHU_015767	0.981077	0.0189228
TCONS_00132250	ROHU_029299	0.990378	0.00962158		TCONS_00119001	ROHU_021330	0.963389	0.0366109		TCONS_00035181	ROHU_028212	0.99975	0.000249631		TCONS_00135158	ROHU_015767	0.956125	0.0438753
TCONS_00011474	ROHU_029299	0.957506	0.0424936		TCONS_00133489	ROHU_021330	0.985721	0.014279		TCONS_00032334	ROHU_028212	0.997878	0.0021219		TCONS_00073242	ROHU_015767	0.956837	0.0431634
TCONS_00151747	ROHU_029299	0.9623	0.0376997		TCONS_00071885	ROHU_019455	0.991244	0.00875566		TCONS_00001243	ROHU_028212	0.990695	0.00930521		TCONS_00099859	ROHU_015767	0.989614	0.0103856
TCONS_00140934	ROHU_029299	0.972401	0.0275992		TCONS_00000133	ROHU_019455	0.993377	0.00662339		TCONS_00158179	ROHU_028212	0.973544	0.0264563		TCONS_00031128	ROHU_015767	0.988537	0.0114632
TCONS_00029922	ROHU_029299	0.973356	0.0266436		TCONS_00055151	ROHU_019455	0.996984	0.00301625		TCONS_00083396	ROHU_028212	0.996589	0.00341142		TCONS_00078295	ROHU_015767	0.995173	0.00482696
TCONS_00016304	ROHU_029299	0.981188	0.0188123		TCONS_00151863	ROHU_019455	0.99624	0.00376036		TCONS_00117896	ROHU_028212	0.97257	0.0274298		TCONS_00016429	ROHU_015767	0.984185	0.0158148
TCONS_00167369	ROHU_029299	0.989722	0.0102781		TCONS_00052394	ROHU_019455	0.966405	0.0335948		TCONS_00188569	ROHU_028212	0.97419	0.0258103		TCONS_00164938	ROHU_015767	0.982436	0.0175639
TCONS_00038294	ROHU_029299	0.979387	0.0206132		TCONS_00137372	ROHU_019455	0.972326	0.0276738		TCONS_00003007	ROHU_028212	0.99585	0.00415008		TCONS_00010655	ROHU_015767	0.958569	0.041431
TCONS_00023635	ROHU_029299	0.995528	0.00447191		TCONS_00036478	ROHU_019455	0.991887	0.00811342		TCONS_00071514	ROHU_028212	0.999118	0.000882303		TCONS_00074363	ROHU_015767	0.989337	0.0106631
TCONS_00136883	ROHU_008991	0.992115	0.00788499		TCONS_00180865	ROHU_019455	0.962867	0.0371327		TCONS_00031367	ROHU_028212	0.962905	0.0370947		TCONS_00095323	ROHU_015767	0.984051	0.0159494
TCONS_00151941	ROHU_008991	0.995533	0.00446667		TCONS_00011477	ROHU_019455	0.958776	0.0412238		TCONS_00087245	ROHU_028212	0.956951	0.0430486		TCONS_00072458	ROHU_015767	0.961111	0.0388886
TCONS_00136886	ROHU_008991	0.971651	0.0283486		TCONS_00025217	ROHU_019455	0.984629	0.0153711		TCONS_00167090	ROHU_028212	0.983302	0.016698		TCONS_00023098	ROHU_015767	0.951711	0.0482894
TCONS_00005968	ROHU_008991	0.981512	0.0184885		TCONS_00154604	ROHU_019455	0.998328	0.00167221		TCONS_00036279	ROHU_028212	0.953589	0.0464107		TCONS_00037634	ROHU_015767	0.986301	0.0136985
TCONS_00088811	ROHU_008991	0.988058	0.0119416		TCONS_00071885	ROHU_027358	0.999761	0.0002386		TCONS_00099043	ROHU_028212	0.992191	0.00780891		TCONS_00071991	ROHU_015767	0.959295	0.0407051
TCONS_00063716	ROHU_008991	0.98549	0.01451		TCONS_00000133	ROHU_027358	0.976161	0.0238391		TCONS_00181680	ROHU_028212	0.983802	0.0161978		TCONS_00076461	ROHU_015767	0.992445	0.00755454
TCONS_00094546	ROHU_008991	0.970994	0.0290059		TCONS_00055151	ROHU_027358	0.994318	0.00568162		TCONS_00143782	ROHU_028212	0.991565	0.00843524		TCONS_00016379	ROHU_015767	0.969629	0.0303707
TCONS_00021508	ROHU_008991	0.991579	0.00842086		TCONS_00151863	ROHU_027358	0.998818	0.00118235		TCONS_00035908	ROHU_028212	0.988262	0.0117383		TCONS_00102197	ROHU_015767	0.953045	0.0469553
TCONS_00103061	ROHU_008991	0.989327	0.0106728		TCONS_00052394	ROHU_027358	0.988942	0.0110581		TCONS_00061439	ROHU_028212	0.967093	0.0329067		TCONS_00038967	ROHU_015767	0.955487	0.0445128
TCONS_00115993	ROHU_008991	0.963454	0.0365461		TCONS_00137372	ROHU_027358	0.992102	0.00789787		TCONS_00188774	ROHU_028212	0.98105	0.0189501		TCONS_00010652	ROHU_015767	0.996858	0.00314169
TCONS_00124472	ROHU_008991	0.970249	0.0297509		TCONS_00036478	ROHU_027358	0.972411	0.0275888		TCONS_00048262	ROHU_028212	0.995411	0.00458877		TCONS_00059935	ROHU_015767	0.962226	0.037774
TCONS_00110340	ROHU_008991	0.982931	0.0170689		TCONS_00025217	ROHU_027358	0.962233	0.0377674		TCONS_00117898	ROHU_028212	0.960138	0.039862		TCONS_00110353	ROHU_015767	0.998187	0.001813
TCONS_00130975	ROHU_008991	0.976748	0.0232519		TCONS_00154604	ROHU_027358	0.991147	0.00885348		TCONS_00136347	ROHU_028212	0.991586	0.00841421		TCONS_00020547	ROHU_015767	0.975518	0.024482
TCONS_00011474	ROHU_011206	0.997888	0.00211151		TCONS_00071885	ROHU_004190	0.977009	0.0229911		TCONS_00126207	ROHU_028212	0.967628	0.0323716		TCONS_00016304	ROHU_015767	0.999502	0.000498194
TCONS_00140934	ROHU_011206	0.999177	0.000822971		TCONS_00000133	ROHU_004190	0.99259	0.00740994		TCONS_00181541	ROHU_008496	0.989199	0.0108013		TCONS_00182798	ROHU_015767	0.989531	0.0104694
TCONS_00075227	ROHU_011206	0.988307	0.0116933		TCONS_00055151	ROHU_004190	0.985946	0.0140542		TCONS_00193033	ROHU_008496	0.999953	4.69757e-05		TCONS_00045095	ROHU_015767	0.952349	0.0476509
TCONS_00016304	ROHU_011206	0.997894	0.00210564		TCONS_00151863	ROHU_004190	0.983951	0.0160495		TCONS_00164823	ROHU_008496	0.954365	0.0456352		TCONS_00099895	ROHU_015767	0.967696	0.0323041
TCONS_00167369	ROHU_011206	0.994601	0.00539885		TCONS_00001703	ROHU_004190	0.961241	0.0387591		TCONS_00166158	ROHU_008496	0.980976	0.0190239		TCONS_00020653	ROHU_015767	0.982503	0.0174971
TCONS_00023635	ROHU_011206	0.985037	0.0149635		TCONS_00036478	ROHU_004190	0.998633	0.00136706		TCONS_00045445	ROHU_037437	0.979373	0.0206275		TCONS_00052966	ROHU_008991	0.95386	0.04614
TCONS_00136883	ROHU_003603	0.981366	0.0186342		TCONS_00180865	ROHU_004190	0.981472	0.018528		TCONS_00166732	ROHU_037437	0.998266	0.00173354		TCONS_00038873	ROHU_008991	0.996533	0.0034669
TCONS_00151941	ROHU_003603	0.967009	0.0329907		TCONS_00011477	ROHU_004190	0.97519	0.0248098		TCONS_00032334	ROHU_037437	0.958168	0.0418318		TCONS_00125755	ROHU_008991	0.965823	0.0341773
TCONS_00005968	ROHU_003603	0.991602	0.00839827		TCONS_00025217	ROHU_004190	0.984964	0.0150361		TCONS_00001243	ROHU_037437	0.978715	0.0212848		TCONS_00163141	ROHU_008991	0.968628	0.0313715
TCONS_00042572	ROHU_003603	0.962246	0.0377544		TCONS_00154604	ROHU_004190	0.998027	0.00197296		TCONS_00158179	ROHU_037437	0.992102	0.00789754		TCONS_00038872	ROHU_008991	0.961665	0.0383351
TCONS_00103061	ROHU_003603	0.986383	0.0136167		TCONS_00039453	ROHU_030432	0.994398	0.00560156		TCONS_00083396	ROHU_037437	0.959167	0.040833		TCONS_00054296	ROHU_008991	0.968569	0.031431
TCONS_00181156	ROHU_003603	0.97787	0.0221298		TCONS_00036279	ROHU_030432	0.953671	0.0463289		TCONS_00117896	ROHU_037437	0.993251	0.00674943		TCONS_00042456	ROHU_008991	0.954555	0.0454452
TCONS_00115993	ROHU_003603	0.997561	0.00243927		TCONS_00112625	ROHU_030432	0.997496	0.00250421		TCONS_00147488	ROHU_037437	0.998215	0.00178549		TCONS_00100739	ROHU_008991	0.967432	0.0325685
TCONS_00124472	ROHU_003603	0.998783	0.00121729		TCONS_00001703	ROHU_030432	0.98147	0.0185297		TCONS_00003007	ROHU_037437	0.960734	0.0392662		TCONS_00054076	ROHU_008991	0.993464	0.00653579
TCONS_00110340	ROHU_003603	0.986462	0.0135385		TCONS_00154945	ROHU_030432	0.988927	0.0110734		TCONS_00036279	ROHU_037437	0.998703	0.00129679		TCONS_00112465	ROHU_008991	0.978886	0.0211141
TCONS_00058322	ROHU_003603	0.961042	0.0389583		TCONS_00129133	ROHU_030432	0.994603	0.00539658		TCONS_00197030	ROHU_037437	0.996749	0.00325066		TCONS_00195527	ROHU_008991	0.982332	0.0176676
TCONS_00136886	ROHU_006959	0.989677	0.0103233		TCONS_00045245	ROHU_030432	0.999165	0.000835176		TCONS_00181680	ROHU_037437	0.957055	0.0429453		TCONS_00131233	ROHU_008991	0.998392	0.00160842
TCONS_00138411	ROHU_006959	0.995728	0.00427203		TCONS_00014690	ROHU_030432	0.960986	0.0390144		TCONS_00035908	ROHU_037437	0.955863	0.0441369		TCONS_00164936	ROHU_008991	0.95324	0.0467599
TCONS_00088811	ROHU_006959	0.954645	0.0453549		TCONS_00105367	ROHU_030432	0.956822	0.0431779		TCONS_00061439	ROHU_037437	0.996306	0.0036939		TCONS_00072484	ROHU_008991	0.991244	0.00875586
TCONS_00094546	ROHU_006959	0.98638	0.01362		TCONS_00180865	ROHU_030432	0.965336	0.0346641		TCONS_00188774	ROHU_037437	0.970364	0.029636		TCONS_00095292	ROHU_008991	0.957429	0.0425709
TCONS_00021508	ROHU_006959	0.962004	0.0379958		TCONS_00011477	ROHU_030432	0.96623	0.0337696		TCONS_00117898	ROHU_037437	0.997187	0.00281336		TCONS_00126202	ROHU_008991	0.960778	0.0392224
TCONS_00100538	ROHU_006959	0.958924	0.0410763		TCONS_00015777	ROHU_030432	0.98862	0.0113797		TCONS_00136347	ROHU_037437	0.976078	0.0239218		TCONS_00007231	ROHU_008991	0.971269	0.028731
TCONS_00130975	ROHU_006959	0.985823	0.0141771		TCONS_00081953	ROHU_030432	0.962865	0.0371345		TCONS_00072821	ROHU_037437	0.998215	0.00178549		TCONS_00099859	ROHU_008991	0.997104	0.00289598
TCONS_00132250	ROHU_023401	0.987674	0.0123262		TCONS_00013978	ROHU_030432	0.959944	0.0400557		TCONS_00126207	ROHU_037437	0.995676	0.00432426		TCONS_00031128	ROHU_008991	0.979002	0.020998
TCONS_00151747	ROHU_023401	0.976316	0.023684		TCONS_00061915	ROHU_030432	0.998548	0.00145168		TCONS_00034829	ROHU_027358	0.973597	0.0264027		TCONS_00078295	ROHU_008991	0.989866	0.0101338
TCONS_00029922	ROHU_023401	0.998797	0.00120252		TCONS_00099928	ROHU_030169	0.997517	0.00248325		TCONS_00005737	ROHU_027358	0.996088	0.00391229		TCONS_00016429	ROHU_008991	0.990247	0.00975294
TCONS_00038294	ROHU_023401	0.982171	0.0178295		TCONS_00032336	ROHU_030169	0.979248	0.0207517		TCONS_00138411	ROHU_027358	0.952358	0.0476422		TCONS_00164938	ROHU_008991	0.963533	0.0364668
TCONS_00023635	ROHU_023401	0.958411	0.0415888		TCONS_00141526	ROHU_030169	0.960757	0.0392429		TCONS_00045233	ROHU_027358	0.998162	0.00183768		TCONS_00074363	ROHU_008991	0.973371	0.0266293
TCONS_00042572	ROHU_017528	0.970623	0.0293767		TCONS_00181747	ROHU_030169	0.995625	0.00437549		TCONS_00181156	ROHU_027358	0.967797	0.0322028		TCONS_00095323	ROHU_008991	0.965839	0.0341606
TCONS_00058322	ROHU_017528	0.969977	0.0300235		TCONS_00006705	ROHU_030169	0.956565	0.0434352		TCONS_00110386	ROHU_027358	0.998823	0.00117675		TCONS_00024505	ROHU_008991	0.958588	0.0414121
TCONS_00109778	ROHU_017528	0.998821	0.00117903		TCONS_00058718	ROHU_030169	0.951618	0.048382		TCONS_00023425	ROHU_027358	0.999621	0.000379408		TCONS_00037634	ROHU_008991	0.972964	0.0270358
TCONS_00151747	ROHU_031355	0.965984	0.0340161		TCONS_00038336	ROHU_030169	0.995169	0.00483127		TCONS_00011533	ROHU_027358	0.989849	0.0101514		TCONS_00076461	ROHU_008991	0.998158	0.001842
TCONS_00029922	ROHU_031355	0.960092	0.0399076		TCONS_00170237	ROHU_030169	0.989155	0.0108446		TCONS_00163118	ROHU_027358	0.996745	0.00325483		TCONS_00010652	ROHU_008991	0.986452	0.0135476
TCONS_00010843	ROHU_031355	0.999912	8.84792e-05		TCONS_00160943	ROHU_030169	0.999796	0.000204003		TCONS_00026911	ROHU_027358	0.99915	0.000849765		TCONS_00059935	ROHU_008991	0.97767	0.0223299
TCONS_00021991	ROHU_031355	0.95027	0.0497304		TCONS_00190265	ROHU_030169	0.996524	0.003476		TCONS_00117481	ROHU_027358	0.996721	0.00327866		TCONS_00110353	ROHU_008991	0.98935	0.0106495
TCONS_00002170	ROHU_031355	0.985322	0.0146776		TCONS_00099928	ROHU_032997	0.986338	0.0136621		TCONS_00044145	ROHU_027358	0.988378	0.011622		TCONS_00020547	ROHU_008991	0.953148	0.0468524
TCONS_00151747	ROHU_025264	0.974198	0.0258019		TCONS_00032336	ROHU_032997	0.955695	0.0443053		TCONS_00168343	ROHU_027358	0.985004	0.0149956		TCONS_00016304	ROHU_008991	0.997186	0.00281366
TCONS_00029922	ROHU_025264	0.968581	0.0314187		TCONS_00181747	ROHU_032997	0.982279	0.0177214		TCONS_00026884	ROHU_027358	0.957625	0.0423749		TCONS_00182798	ROHU_008991	0.973623	0.0263769
TCONS_00010843	ROHU_025264	0.99881	0.00118987		TCONS_00006705	ROHU_032997	0.978389	0.0216112		TCONS_00075114	ROHU_027358	0.999922	7.80055e-05		TCONS_00099895	ROHU_008991	0.98025	0.0197505
TCONS_00038294	ROHU_025264	0.958282	0.041718		TCONS_00058718	ROHU_032997	0.976354	0.0236457		TCONS_00049730	ROHU_027358	0.976261	0.0237393		TCONS_00020653	ROHU_008991	0.964284	0.0357161
TCONS_00068908	ROHU_025264	0.95304	0.0469598		TCONS_00038336	ROHU_032997	0.999702	0.000298214		TCONS_00114739	ROHU_027358	0.974137	0.025863		TCONS_00130136	ROHU_028589	0.978929	0.0210705
TCONS_00002170	ROHU_025264	0.97972	0.0202795		TCONS_00170237	ROHU_032997	0.995994	0.00400555		TCONS_00067121	ROHU_027358	0.999566	0.000434435		TCONS_00114827	ROHU_028589	0.978824	0.0211764
TCONS_00011474	ROHU_013536	0.984103	0.0158975		TCONS_00160943	ROHU_032997	0.993355	0.00664452		TCONS_00193787	ROHU_027358	0.988104	0.0118961		TCONS_00151941	ROHU_028589	0.992693	0.00730731
TCONS_00140934	ROHU_013536	0.983294	0.0167064		TCONS_00119437	ROHU_032997	0.96507	0.03493		TCONS_00065653	ROHU_027358	0.98824	0.0117602		TCONS_00094484	ROHU_028589	0.99352	0.00648022
TCONS_00075227	ROHU_013536	0.988725	0.0112748		TCONS_00190265	ROHU_032997	0.991418	0.00858197		TCONS_00034829	ROHU_019455	0.999929	7.09166e-05		TCONS_00055899	ROHU_028589	0.978928	0.0210722
TCONS_00016304	ROHU_013536	0.980523	0.019477		TCONS_00071885	ROHU_002045	0.980156	0.019844		TCONS_00005737	ROHU_019455	0.988669	0.0113313		TCONS_00181680	ROHU_028589	0.971131	0.0288692
TCONS_00167369	ROHU_013536	0.977425	0.0225755		TCONS_00000133	ROHU_002045	0.996939	0.00306056		TCONS_00168341	ROHU_019455	0.994239	0.00576072		TCONS_00177625	ROHU_028589	0.988522	0.011478
TCONS_00023635	ROHU_013536	0.963761	0.036239		TCONS_00055151	ROHU_002045	0.991663	0.0083366		TCONS_00045233	ROHU_019455	0.972247	0.0277532		TCONS_00032334	ROHU_028589	0.988385	0.0116152
TCONS_00136883	ROHU_011233	0.974664	0.0253355		TCONS_00151863	ROHU_002045	0.988261	0.0117391		TCONS_00181156	ROHU_019455	0.999286	0.000714004		TCONS_00044897	ROHU_028589	0.981894	0.0181056
TCONS_00151941	ROHU_011233	0.958302	0.0416979		TCONS_00137372	ROHU_002045	0.954372	0.045628		TCONS_00110386	ROHU_019455	0.960512	0.0394876		TCONS_00181679	ROHU_028589	0.965599	0.0344011
TCONS_00005968	ROHU_011233	0.98687	0.0131302		TCONS_00036279	ROHU_002045	0.952746	0.047254		TCONS_00023425	ROHU_019455	0.968694	0.0313058		TCONS_00052355	ROHU_028589	0.987776	0.0122244
TCONS_00042572	ROHU_011233	0.970535	0.0294647		TCONS_00001703	ROHU_002045	0.954131	0.0458688		TCONS_00011533	ROHU_019455	0.995398	0.00460225		TCONS_00037085	ROHU_028589	0.98084	0.01916
TCONS_00103061	ROHU_011233	0.98057	0.0194301		TCONS_00036478	ROHU_002045	0.998132	0.00186781		TCONS_00163118	ROHU_019455	0.978774	0.0212258		TCONS_00005202	ROHU_028589	0.995169	0.0048314
TCONS_00181156	ROHU_011233	0.976909	0.0230911		TCONS_00180865	ROHU_002045	0.978886	0.0211143		TCONS_00026911	ROHU_019455	0.962708	0.0372924		TCONS_00145204	ROHU_028589	0.989195	0.0108045
TCONS_00115993	ROHU_011233	0.997132	0.0028683		TCONS_00011477	ROHU_002045	0.975479	0.0245211		TCONS_00117481	ROHU_019455	0.950504	0.0494962		TCONS_00095034	ROHU_028589	0.976672	0.0233277
TCONS_00124472	ROHU_011233	0.996936	0.00306357		TCONS_00025217	ROHU_002045	0.990832	0.00916767		TCONS_00044145	ROHU_019455	0.996308	0.00369163		TCONS_00021001	ROHU_028589	0.969274	0.0307259
TCONS_00110340	ROHU_011233	0.98065	0.0193497		TCONS_00154604	ROHU_002045	0.997407	0.00259317		TCONS_00168343	ROHU_019455	0.997876	0.00212421		TCONS_00008280	ROHU_028589	0.976908	0.0230923
TCONS_00058322	ROHU_011233	0.969531	0.0304689		TCONS_00142813	ROHU_002045	0.954092	0.0459085		TCONS_00030894	ROHU_019455	0.964941	0.0350588		TCONS_00109481	ROHU_028589	0.953867	0.0461328
TCONS_00132250	ROHU_022672	0.986302	0.0136977		TCONS_00071885	ROHU_025264	0.96368	0.0363199		TCONS_00121466	ROHU_019455	0.983837	0.0161628		TCONS_00124082	ROHU_028589	0.959537	0.0404632
TCONS_00011474	ROHU_022672	0.970872	0.0291282		TCONS_00052394	ROHU_025264	0.989487	0.0105133		TCONS_00026884	ROHU_019455	0.998463	0.00153676		TCONS_00112625	ROHU_028589	0.954751	0.0452494
TCONS_00151747	ROHU_022672	0.956455	0.0435453		TCONS_00137372	ROHU_025264	0.986197	0.0138034		TCONS_00075114	ROHU_019455	0.969136	0.030864		TCONS_00045445	ROHU_036306	0.995177	0.00482349
TCONS_00140934	ROHU_022672	0.983284	0.0167159		TCONS_00110445	ROHU_025264	0.999315	0.000685196		TCONS_00049730	ROHU_019455	0.999768	0.000231553		TCONS_00052966	ROHU_036306	0.974115	0.0258849
TCONS_00029922	ROHU_022672	0.959564	0.0404361		TCONS_00130314	ROHU_025264	0.996979	0.00302062		TCONS_00114739	ROHU_019455	0.989443	0.0105572		TCONS_00173328	ROHU_036306	0.978183	0.0218166
TCONS_00016304	ROHU_022672	0.990215	0.00978508		TCONS_00000277	ROHU_025264	0.998107	0.00189271		TCONS_00067121	ROHU_019455	0.966369	0.0336312		TCONS_00007231	ROHU_036306	0.957293	0.0427067
TCONS_00167369	ROHU_022672	0.996015	0.00398473		TCONS_00097073	ROHU_025264	0.989163	0.0108372		TCONS_00015145	ROHU_019455	0.959418	0.040582		TCONS_00139718	ROHU_036306	0.998221	0.00177932
TCONS_00038294	ROHU_022672	0.975393	0.0246067		TCONS_00041337	ROHU_025264	0.98821	0.0117897		TCONS_00091879	ROHU_019455	0.992609	0.00739147		TCONS_00017264	ROHU_036306	0.990832	0.00916798
TCONS_00023635	ROHU_022672	0.999507	0.00049349		TCONS_00119001	ROHU_025264	0.975475	0.0245251		TCONS_00065653	ROHU_019455	0.982679	0.017321		TCONS_00090021	ROHU_036306	0.982409	0.0175912
TCONS_00136883	ROHU_025765	0.968886	0.0311135		TCONS_00133489	ROHU_025264	0.989144	0.0108556		TCONS_00132863	ROHU_019455	0.981947	0.018053		TCONS_00008561	ROHU_036306	0.998818	0.00118217
TCONS_00151941	ROHU_025765	0.982775	0.0172253		TCONS_00124258	ROHU_025264	0.953032	0.0469675		TCONS_00049396	ROHU_025867	0.990321	0.00967905		TCONS_00106902	ROHU_036306	0.991099	0.00890143
TCONS_00136886	ROHU_025765	0.998433	0.00156716		TCONS_00067580	ROHU_025264	0.956577	0.043423		TCONS_00062278	ROHU_025867	0.985228	0.0147721		TCONS_00024329	ROHU_036306	0.970183	0.0298171
TCONS_00005968	ROHU_025765	0.950008	0.0499918		TCONS_00071885	ROHU_002092	0.992952	0.0070481		TCONS_00035181	ROHU_025867	0.978316	0.0216836		TCONS_00011623	ROHU_036306	0.985106	0.0148942
TCONS_00138411	ROHU_025765	0.957592	0.0424083		TCONS_00000133	ROHU_002092	0.990657	0.00934307		TCONS_00032334	ROHU_025867	0.965901	0.0340992		TCONS_00052966	ROHU_025246	0.967232	0.0327678
TCONS_00088811	ROHU_025765	0.982007	0.0179935		TCONS_00055151	ROHU_002092	0.996086	0.00391358		TCONS_00083396	ROHU_025867	0.964211	0.0357889		TCONS_00038873	ROHU_025246	0.992456	0.00754429
TCONS_00063716	ROHU_025765	0.965108	0.0348921		TCONS_00151863	ROHU_002092	0.996634	0.00336565		TCONS_00094484	ROHU_025867	0.986815	0.0131849		TCONS_00173328	ROHU_025246	0.956384	0.0436164
TCONS_00094546	ROHU_025765	0.998513	0.00148744		TCONS_00052394	ROHU_002092	0.969961	0.0300393		TCONS_00164823	ROHU_025867	0.983852	0.0161482		TCONS_00125755	ROHU_025246	0.952345	0.0476555
TCONS_00092160	ROHU_025765	0.961907	0.038093		TCONS_00137372	ROHU_002092	0.975284	0.0247159		TCONS_00188569	ROHU_025867	0.998827	0.0011733		TCONS_00163141	ROHU_025246	0.95606	0.0439404
TCONS_00021508	ROHU_025765	0.997052	0.0029481		TCONS_00036478	ROHU_002092	0.99044	0.0095597		TCONS_00003007	ROHU_025867	0.962347	0.0376526		TCONS_00054296	ROHU_025246	0.955932	0.0440683
TCONS_00103061	ROHU_025765	0.96154	0.0384604		TCONS_00180865	ROHU_002092	0.959654	0.040346		TCONS_00118667	ROHU_025867	0.9898	0.0101997		TCONS_00100739	ROHU_025246	0.977109	0.0228908
TCONS_00110340	ROHU_025765	0.958359	0.0416415		TCONS_00011477	ROHU_002092	0.954197	0.0458026		TCONS_00071514	ROHU_025867	0.979773	0.0202267		TCONS_00054076	ROHU_025246	0.98907	0.0109301
TCONS_00130975	ROHU_025765	0.999513	0.000487268		TCONS_00025217	ROHU_002092	0.980576	0.0194243		TCONS_00031367	ROHU_025867	0.997304	0.00269591		TCONS_00112465	ROHU_025246	0.987068	0.0129319
TCONS_00138411	ROHU_035624	0.959618	0.0403825		TCONS_00154604	ROHU_002092	0.998855	0.00114537		TCONS_00087245	ROHU_025867	0.994891	0.00510861		TCONS_00195527	ROHU_025246	0.98911	0.0108902
TCONS_00112622	ROHU_035624	0.985098	0.0149024		TCONS_00071885	ROHU_035737	0.998113	0.00188702		TCONS_00167090	ROHU_025867	0.998985	0.00101458		TCONS_00131233	ROHU_025246	0.996281	0.00371869
TCONS_00168339	ROHU_035624	0.988707	0.0112928		TCONS_00000133	ROHU_035737	0.976168	0.0238323		TCONS_00099043	ROHU_025867	0.966101	0.0338986		TCONS_00072484	ROHU_025246	0.984665	0.015335
TCONS_00100538	ROHU_035624	0.992164	0.00783638		TCONS_00055151	ROHU_035737	0.996189	0.00381065		TCONS_00143782	ROHU_025867	0.993555	0.00644529		TCONS_00007231	ROHU_025246	0.981613	0.0183871
TCONS_00194988	ROHU_035624	0.999056	0.000944334		TCONS_00151863	ROHU_035737	0.998748	0.00125226		TCONS_00035908	ROHU_025867	0.956895	0.043105		TCONS_00099859	ROHU_025246	0.999033	0.000967165
TCONS_00136883	ROHU_022162	0.972534	0.0274657		TCONS_00052394	ROHU_035737	0.988714	0.0112863		TCONS_00048262	ROHU_025867	0.986801	0.013199		TCONS_00031128	ROHU_025246	0.973723	0.0262771
TCONS_00151941	ROHU_022162	0.955602	0.0443976		TCONS_00137372	ROHU_035737	0.992555	0.00744455		TCONS_00129837	ROHU_015069	0.999889	0.000110816		TCONS_00078295	ROHU_025246	0.985954	0.0140455
TCONS_00005968	ROHU_022162	0.985728	0.0142716		TCONS_00110445	ROHU_035737	0.951035	0.0489646		TCONS_00021001	ROHU_015069	0.999163	0.00083749		TCONS_00016429	ROHU_025246	0.992884	0.00711628
TCONS_00042572	ROHU_022162	0.972528	0.0274722		TCONS_00036478	ROHU_035737	0.965728	0.0342722		TCONS_00105367	ROHU_015069	0.999835	0.000164744		TCONS_00074363	ROHU_025246	0.963	0.0370001
TCONS_00103061	ROHU_022162	0.978692	0.0213079		TCONS_00025217	ROHU_035737	0.964392	0.0356078		TCONS_00134799	ROHU_015069	0.995366	0.00463437		TCONS_00095323	ROHU_025246	0.952377	0.0476231
TCONS_00181156	ROHU_022162	0.979799	0.0202012		TCONS_00154604	ROHU_035737	0.984256	0.0157443		TCONS_00009456	ROHU_015069	0.995366	0.00463437		TCONS_00024505	ROHU_025246	0.96021	0.0397898
TCONS_00115993	ROHU_022162	0.995663	0.00433668		TCONS_00099928	ROHU_036900	0.950395	0.049605		TCONS_00136886	ROHU_015069	0.955153	0.0448471		TCONS_00037634	ROHU_025246	0.965526	0.0344742
TCONS_00124472	ROHU_022162	0.995838	0.00416234		TCONS_00032336	ROHU_036900	0.981227	0.0187732		TCONS_00136883	ROHU_015069	0.994597	0.00540346		TCONS_00076461	ROHU_025246	0.996889	0.0031106
TCONS_00110340	ROHU_022162	0.979548	0.020452		TCONS_00141526	ROHU_036900	0.994419	0.00558141		TCONS_00130987	ROHU_015069	0.997594	0.00240581		TCONS_00011623	ROHU_025246	0.951646	0.0483543
TCONS_00058322	ROHU_022162	0.970969	0.0290305		TCONS_00181747	ROHU_036900	0.957324	0.0426761		TCONS_00078652	ROHU_015069	0.995366	0.00463437		TCONS_00010652	ROHU_025246	0.977682	0.022318
TCONS_00154912	ROHU_036619	0.995672	0.00432807		TCONS_00168329	ROHU_036900	0.993377	0.00662323		TCONS_00152721	ROHU_015069	0.967001	0.032999		TCONS_00059935	ROHU_025246	0.985584	0.0144156
TCONS_00071885	ROHU_036619	0.995284	0.00471638		TCONS_00153681	ROHU_036900	0.999986	1.43252e-05		TCONS_00049396	ROHU_015036	0.975895	0.0241055		TCONS_00110353	ROHU_025246	0.981483	0.0185174
TCONS_00000133	ROHU_036619	0.985984	0.0140158		TCONS_00021996	ROHU_036900	0.972001	0.0279989		TCONS_00062278	ROHU_015036	0.96792	0.0320802		TCONS_00016304	ROHU_025246	0.993432	0.00656807
TCONS_00089313	ROHU_036619	0.968851	0.031149		TCONS_00138411	ROHU_036900	0.988266	0.0117338		TCONS_00035181	ROHU_015036	0.958763	0.041237		TCONS_00182798	ROHU_025246	0.963233	0.0367667
TCONS_00041642	ROHU_036619	0.998837	0.00116252		TCONS_00115323	ROHU_036900	0.955954	0.0440465		TCONS_00094484	ROHU_015036	0.996095	0.00390475		TCONS_00099895	ROHU_025246	0.986849	0.0131508
TCONS_00058751	ROHU_036619	0.979205	0.0207952		TCONS_00032377	ROHU_036900	0.992828	0.00717238		TCONS_00164823	ROHU_015036	0.995616	0.00438376		TCONS_00020653	ROHU_025246	0.950433	0.0495669
TCONS_00134799	ROHU_036619	0.995376	0.00462447		TCONS_00062268	ROHU_036900	0.994801	0.00519869		TCONS_00188569	ROHU_015036	0.997435	0.00256473		TCONS_00018022	ROHU_025246	0.956432	0.0435681
TCONS_00138411	ROHU_010113	0.967975	0.0320252		TCONS_00028394	ROHU_036900	0.995043	0.00495745		TCONS_00118667	ROHU_015036	0.998236	0.00176392		TCONS_00045445	ROHU_032044	0.990302	0.00969841
TCONS_00112622	ROHU_010113	0.952837	0.047163		TCONS_00172438	ROHU_036900	0.959227	0.0407728		TCONS_00071514	ROHU_015036	0.959093	0.0409065		TCONS_00052966	ROHU_032044	0.983098	0.0169017
TCONS_00017744	ROHU_010113	0.968619	0.0313814		TCONS_00114740	ROHU_036900	0.99564	0.00435989		TCONS_00031367	ROHU_015036	0.999622	0.000377521		TCONS_00173328	ROHU_032044	0.986304	0.013696
TCONS_00168339	ROHU_010113	0.986249	0.0137507		TCONS_00065946	ROHU_025550	0.991502	0.00849801		TCONS_00087245	ROHU_015036	0.999292	0.000708364		TCONS_00100739	ROHU_032044	0.956273	0.0437275
TCONS_00100538	ROHU_010113	0.975447	0.0245532		TCONS_00168329	ROHU_025550	0.992388	0.00761232		TCONS_00167090	ROHU_015036	0.991705	0.00829486		TCONS_00112465	ROHU_032044	0.953334	0.0466657
TCONS_00023587	ROHU_010113	0.98407	0.01593		TCONS_00153681	ROHU_025550	0.974962	0.0250378		TCONS_00143782	ROHU_015036	0.980233	0.0197667		TCONS_00007231	ROHU_032044	0.969054	0.0309455
TCONS_00194988	ROHU_010113	0.982418	0.0175822		TCONS_00021996	ROHU_025550	0.996082	0.00391819		TCONS_00048262	ROHU_015036	0.973553	0.0264469		TCONS_00139718	ROHU_032044	0.999868	0.000132265
TCONS_00011474	ROHU_030841	0.968601	0.0313989		TCONS_00138411	ROHU_025550	0.995617	0.00438274		TCONS_00034829	ROHU_023401	0.987011	0.0129886		TCONS_00017264	ROHU_032044	0.984162	0.0158381
TCONS_00140934	ROHU_030841	0.972679	0.027321		TCONS_00015428	ROHU_025550	0.990421	0.00957868		TCONS_00005737	ROHU_023401	0.954124	0.0458764		TCONS_00090021	ROHU_032044	0.983454	0.0165459
TCONS_00075227	ROHU_030841	0.969411	0.0305894		TCONS_00074186	ROHU_025550	0.980516	0.019484		TCONS_00168341	ROHU_023401	0.997874	0.00212626		TCONS_00008561	ROHU_032044	0.995985	0.00401506
TCONS_00016304	ROHU_030841	0.973533	0.0264671		TCONS_00148599	ROHU_025550	0.976852	0.0231478		TCONS_00075227	ROHU_023401	0.954618	0.0453821		TCONS_00106902	ROHU_032044	0.985582	0.0144176
TCONS_00167369	ROHU_030841	0.975245	0.0247547		TCONS_00032377	ROHU_025550	0.993979	0.00602105		TCONS_00181156	ROHU_023401	0.989152	0.0108477		TCONS_00024329	ROHU_032044	0.95883	0.0411701
TCONS_00023635	ROHU_030841	0.966549	0.0334507		TCONS_00028337	ROHU_025550	0.980516	0.019484		TCONS_00011533	ROHU_023401	0.96909	0.0309096		TCONS_00011623	ROHU_032044	0.991725	0.00827459
TCONS_00136886	ROHU_021652	0.97663	0.0233698		TCONS_00062268	ROHU_025550	0.991869	0.00813132		TCONS_00044145	ROHU_023401	0.971523	0.0284766		TCONS_00018022	ROHU_032044	0.954325	0.0456751
TCONS_00138411	ROHU_021652	0.99931	0.000689883		TCONS_00028394	ROHU_025550	0.990981	0.00901888		TCONS_00168343	ROHU_023401	0.976259	0.0237406		TCONS_00034829	ROHU_021247	0.99722	0.0027799
TCONS_00094546	ROHU_021652	0.973314	0.0266862		TCONS_00114740	ROHU_025550	0.966969	0.0330309		TCONS_00008169	ROHU_023401	0.982172	0.0178276		TCONS_00006074	ROHU_021247	0.99965	0.000349758
TCONS_00100538	ROHU_021652	0.977683	0.022317		TCONS_00099928	ROHU_027955	0.996986	0.00301438		TCONS_00030894	ROHU_023401	0.983033	0.016967		TCONS_00114827	ROHU_021247	0.963277	0.0367226
TCONS_00130975	ROHU_021652	0.971059	0.0289408		TCONS_00032336	ROHU_027955	0.977809	0.0221908		TCONS_00121466	ROHU_023401	0.999548	0.000452007		TCONS_00003059	ROHU_021247	0.987787	0.0122128
TCONS_00136886	ROHU_020476	0.991783	0.00821748		TCONS_00141526	ROHU_027955	0.958742	0.0412583		TCONS_00026884	ROHU_023401	0.995031	0.00496934		TCONS_00065946	ROHU_021247	0.987007	0.0129935
TCONS_00138411	ROHU_020476	0.993397	0.00660339		TCONS_00181747	ROHU_027955	0.994928	0.00507174		TCONS_00049730	ROHU_023401	0.985018	0.0149824		TCONS_00099928	ROHU_021247	0.99939	0.000610194
TCONS_00088811	ROHU_020476	0.963819	0.0361807		TCONS_00006705	ROHU_027955	0.958427	0.0415726		TCONS_00114739	ROHU_023401	0.971346	0.0286544		TCONS_00105367	ROHU_021247	0.978277	0.0217231
TCONS_00094546	ROHU_020476	0.987697	0.0123033		TCONS_00058718	ROHU_027955	0.953799	0.0462013		TCONS_00015145	ROHU_023401	0.991152	0.00884849		TCONS_00198054	ROHU_021247	0.997817	0.00218276
TCONS_00021508	ROHU_020476	0.966459	0.0335405		TCONS_00038336	ROHU_027955	0.995802	0.00419752		TCONS_00091879	ROHU_023401	0.999384	0.000616173		TCONS_00044897	ROHU_021247	0.964274	0.0357264
TCONS_00017744	ROHU_020476	0.956037	0.0439627		TCONS_00170237	ROHU_027955	0.989912	0.0100877		TCONS_00132863	ROHU_023401	0.993877	0.00612297		TCONS_00179266	ROHU_021247	0.965011	0.0349892
TCONS_00100538	ROHU_020476	0.951016	0.0489835		TCONS_00160943	ROHU_027955	0.999625	0.000374701		TCONS_00045445	ROHU_019470	0.999611	0.00038895		TCONS_00129859	ROHU_021247	0.995785	0.00421497
TCONS_00130975	ROHU_020476	0.988391	0.0116086		TCONS_00190265	ROHU_027955	0.996389	0.00361064		TCONS_00166732	ROHU_019470	0.966754	0.0332465		TCONS_00145204	ROHU_021247	0.951858	0.048142
TCONS_00042572	ROHU_009628	0.993553	0.00644681		TCONS_00184370	ROHU_025814	0.999985	1.45733e-05		TCONS_00049396	ROHU_019470	0.975599	0.0244014		TCONS_00031284	ROHU_021247	0.988044	0.0119555
TCONS_00014690	ROHU_009628	0.951259	0.0487405		TCONS_00082311	ROHU_025814	1	0		TCONS_00062278	ROHU_019470	0.982478	0.0175221		TCONS_00075765	ROHU_021247	0.992071	0.00792899
TCONS_00181156	ROHU_009628	0.974892	0.0251078		TCONS_00144626	ROHU_025814	0.996007	0.00399262		TCONS_00035181	ROHU_019470	0.986577	0.0134229		TCONS_00127714	ROHU_021247	0.991604	0.00839648
TCONS_00115993	ROHU_009628	0.967287	0.0327132		TCONS_00124258	ROHU_025814	0.9549	0.0451005		TCONS_00032334	ROHU_019470	0.995987	0.00401261		TCONS_00021593	ROHU_021247	0.997144	0.00285568
TCONS_00124472	ROHU_009628	0.964835	0.035165		TCONS_00026917	ROHU_025814	0.999746	0.000253573		TCONS_00001243	ROHU_019470	0.999474	0.000526219		TCONS_00095034	ROHU_021247	0.955405	0.044595
TCONS_00058322	ROHU_009628	0.989519	0.010481		TCONS_00071885	ROHU_011053	0.969272	0.0307279		TCONS_00158179	ROHU_019470	0.996648	0.00335229		TCONS_00130975	ROHU_021247	0.999829	0.000171474
TCONS_00042572	ROHU_004862	0.989355	0.0106455		TCONS_00000133	ROHU_011053	0.997095	0.00290542		TCONS_00083396	ROHU_019470	0.996398	0.0036024		TCONS_00088811	ROHU_021247	0.988735	0.0112652
TCONS_00115993	ROHU_004862	0.984508	0.0154917		TCONS_00055151	ROHU_011053	0.985369	0.0146309		TCONS_00117896	ROHU_019470	0.996163	0.00383725		TCONS_00104344	ROHU_021247	0.958198	0.0418019
TCONS_00124472	ROHU_004862	0.974678	0.0253223		TCONS_00151863	ROHU_011053	0.979818	0.0201819		TCONS_00147488	ROHU_019470	0.966534	0.0334665		TCONS_00008280	ROHU_021247	0.970528	0.0294723
TCONS_00058322	ROHU_004862	0.992206	0.00779431		TCONS_00036279	ROHU_011053	0.9641	0.0358999		TCONS_00003007	ROHU_019470	0.996827	0.00317292		TCONS_00109481	ROHU_021247	0.988171	0.011829
TCONS_00154912	ROHU_003588	0.998387	0.00161308		TCONS_00001703	ROHU_011053	0.966445	0.033555		TCONS_00071514	ROHU_019470	0.988788	0.0112116		TCONS_00052394	ROHU_021247	0.983942	0.016058
TCONS_00071885	ROHU_003588	0.998187	0.00181263		TCONS_00036478	ROHU_011053	0.999689	0.000310825		TCONS_00167090	ROHU_019470	0.950837	0.0491635		TCONS_00034829	ROHU_024609	0.997099	0.00290084
TCONS_00000133	ROHU_003588	0.973173	0.0268273		TCONS_00180865	ROHU_011053	0.987543	0.012457		TCONS_00036279	ROHU_019470	0.987293	0.0127069		TCONS_00006074	ROHU_024609	0.999739	0.000261167
TCONS_00089313	ROHU_003588	0.960156	0.0398438		TCONS_00011477	ROHU_011053	0.985012	0.0149879		TCONS_00197030	ROHU_019470	0.983251	0.0167488		TCONS_00114827	ROHU_024609	0.971442	0.0285584
TCONS_00041642	ROHU_003588	0.994501	0.00549938		TCONS_00015777	ROHU_011053	0.957623	0.0423769		TCONS_00099043	ROHU_019470	0.991945	0.00805503		TCONS_00094484	ROHU_024609	0.951074	0.0489256
TCONS_00058751	ROHU_003588	0.967147	0.0328529		TCONS_00025217	ROHU_011053	0.993166	0.00683445		TCONS_00181680	ROHU_019470	0.98026	0.01974		TCONS_00003059	ROHU_024609	0.982542	0.0174576
TCONS_00134799	ROHU_003588	0.998248	0.00175225		TCONS_00154604	ROHU_011053	0.993599	0.00640097		TCONS_00143782	ROHU_019470	0.969388	0.0306122		TCONS_00065946	ROHU_024609	0.981355	0.0186452
TCONS_00136883	ROHU_004083	0.991587	0.0084133		TCONS_00142813	ROHU_011053	0.956762	0.0432379		TCONS_00035908	ROHU_019470	0.992984	0.0070161		TCONS_00099928	ROHU_024609	0.997761	0.00223931
TCONS_00151941	ROHU_004083	0.997732	0.00226754		TCONS_00000133	ROHU_000035	0.991165	0.00883547		TCONS_00061439	ROHU_019470	0.993152	0.00684828		TCONS_00105367	ROHU_024609	0.971502	0.0284979
TCONS_00136886	ROHU_004083	0.983948	0.0160525		TCONS_00055151	ROHU_000035	0.965103	0.0348974		TCONS_00188774	ROHU_019470	0.99506	0.00493958		TCONS_00198054	ROHU_024609	0.998903	0.00109668
TCONS_00005968	ROHU_004083	0.980025	0.0199753		TCONS_00151863	ROHU_000035	0.951769	0.0482308		TCONS_00048262	ROHU_019470	0.97102	0.0289804		TCONS_00044897	ROHU_024609	0.972003	0.0279966
TCONS_00088811	ROHU_004083	0.983279	0.0167215		TCONS_00039453	ROHU_000035	0.973924	0.0260759		TCONS_00117898	ROHU_019470	0.990791	0.00920913		TCONS_00179266	ROHU_024609	0.956391	0.0436095
TCONS_00063716	ROHU_004083	0.974135	0.0258653		TCONS_00036279	ROHU_000035	0.991089	0.00891112		TCONS_00136347	ROHU_019470	0.999813	0.000186951		TCONS_00129859	ROHU_024609	0.997666	0.00233432
TCONS_00094546	ROHU_004083	0.985268	0.0147316		TCONS_00112625	ROHU_000035	0.963799	0.0362012		TCONS_00072821	ROHU_019470	0.966534	0.0334665		TCONS_00145204	ROHU_024609	0.960908	0.0390924
TCONS_00092160	ROHU_004083	0.950219	0.0497813		TCONS_00001703	ROHU_000035	0.973816	0.0261836		TCONS_00126207	ROHU_019470	0.993983	0.00601681		TCONS_00031284	ROHU_024609	0.982598	0.0174021
TCONS_00021508	ROHU_004083	0.998646	0.00135364		TCONS_00036478	ROHU_000035	0.989474	0.0105264		TCONS_00181541	ROHU_029812	0.987915	0.0120848		TCONS_00075765	ROHU_024609	0.987916	0.0120839
TCONS_00103061	ROHU_004083	0.987604	0.0123959		TCONS_00045245	ROHU_000035	0.951591	0.0484088		TCONS_00193033	ROHU_029812	0.999418	0.000581721		TCONS_00127714	ROHU_024609	0.995131	0.00486914
TCONS_00115993	ROHU_004083	0.950246	0.0497538		TCONS_00014690	ROHU_000035	0.963489	0.0365113		TCONS_00164823	ROHU_029812	0.95598	0.0440201		TCONS_00021593	ROHU_024609	0.994189	0.00581122
TCONS_00124472	ROHU_004083	0.961903	0.0380965		TCONS_00180865	ROHU_000035	0.992506	0.00749411		TCONS_00166158	ROHU_029812	0.976286	0.0237141		TCONS_00095034	ROHU_024609	0.964348	0.0356516
TCONS_00110340	ROHU_004083	0.984247	0.0157528		TCONS_00011477	ROHU_000035	0.996953	0.00304684		TCONS_00045445	ROHU_022246	0.996284	0.00371628		TCONS_00130975	ROHU_024609	0.999594	0.000405659
TCONS_00130975	ROHU_004083	0.988033	0.0119667		TCONS_00015777	ROHU_000035	0.9825	0.0175004		TCONS_00049396	ROHU_022246	0.991811	0.00818894		TCONS_00088811	ROHU_024609	0.983607	0.0163932
TCONS_00042572	ROHU_020044	0.996012	0.00398772		TCONS_00094484	ROHU_000035	0.961062	0.0389379		TCONS_00062278	ROHU_022246	0.995606	0.0043937		TCONS_00104344	ROHU_024609	0.956331	0.0436692
TCONS_00058322	ROHU_020044	0.994699	0.00530143		TCONS_00025217	ROHU_000035	0.995404	0.00459626		TCONS_00035181	ROHU_022246	0.997706	0.00229366		TCONS_00008280	ROHU_024609	0.977499	0.0225006
TCONS_00109778	ROHU_020044	0.979356	0.0206438		TCONS_00154604	ROHU_000035	0.969364	0.0306356		TCONS_00032334	ROHU_022246	0.999538	0.000461559		TCONS_00109481	ROHU_024609	0.992366	0.00763409
TCONS_00011474	ROHU_030294	0.995853	0.00414728		TCONS_00142813	ROHU_000035	0.973624	0.0263757		TCONS_00001243	ROHU_022246	0.996578	0.00342167		TCONS_00052394	ROHU_024609	0.979044	0.0209559
TCONS_00140934	ROHU_030294	0.993258	0.00674158		TCONS_00000133	ROHU_016803	0.991659	0.00834128		TCONS_00158179	ROHU_022246	0.984359	0.0156413		TCONS_00034829	ROHU_025076	0.988495	0.0115048
TCONS_00075227	ROHU_030294	0.996519	0.00348069		TCONS_00055151	ROHU_016803	0.970442	0.0295578		TCONS_00083396	ROHU_022246	0.9987	0.00129975		TCONS_00006074	ROHU_025076	0.988026	0.011974
TCONS_00016304	ROHU_030294	0.98914	0.0108595		TCONS_00151863	ROHU_016803	0.955594	0.0444064		TCONS_00117896	ROHU_022246	0.983663	0.0163371		TCONS_00114827	ROHU_025076	0.992035	0.00796503
TCONS_00167369	ROHU_030294	0.983331	0.0166694		TCONS_00039453	ROHU_016803	0.955773	0.0442272		TCONS_00188569	ROHU_022246	0.960678	0.0393215		TCONS_00094484	ROHU_025076	0.985838	0.0141619
TCONS_00023635	ROHU_030294	0.968722	0.0312784		TCONS_00036279	ROHU_016803	0.99111	0.00889025		TCONS_00003007	ROHU_022246	0.998349	0.00165143		TCONS_00003059	ROHU_025076	0.951778	0.0482224
TCONS_00132250	ROHU_033484	0.987297	0.0127033		TCONS_00001703	ROHU_016803	0.950566	0.0494339		TCONS_00071514	ROHU_022246	0.997578	0.00242208		TCONS_00099928	ROHU_025076	0.978207	0.0217929
TCONS_00011474	ROHU_033484	0.970063	0.0299369		TCONS_00036478	ROHU_016803	0.98124	0.0187604		TCONS_00167090	ROHU_022246	0.973211	0.0267885		TCONS_00198054	ROHU_025076	0.993048	0.0069521
TCONS_00151747	ROHU_033484	0.959618	0.0403817		TCONS_00014690	ROHU_016803	0.962804	0.0371959		TCONS_00036279	ROHU_022246	0.96842	0.0315804		TCONS_00032334	ROHU_025076	0.959493	0.0405068
TCONS_00140934	ROHU_033484	0.982738	0.0172621		TCONS_00180865	ROHU_016803	0.978132	0.0218684		TCONS_00197030	ROHU_022246	0.961266	0.0387344		TCONS_00044897	ROHU_025076	0.995613	0.00438726
TCONS_00029922	ROHU_033484	0.958381	0.0416191		TCONS_00011477	ROHU_016803	0.987108	0.0128916		TCONS_00099043	ROHU_022246	0.993724	0.00627631		TCONS_00005202	ROHU_025076	0.982928	0.0170724
TCONS_00016304	ROHU_033484	0.98986	0.0101402		TCONS_00015777	ROHU_016803	0.968432	0.0315675		TCONS_00181680	ROHU_022246	0.986505	0.0134954		TCONS_00129859	ROHU_025076	0.995802	0.00419754
TCONS_00167369	ROHU_033484	0.995562	0.004438		TCONS_00094484	ROHU_016803	0.970995	0.0290049		TCONS_00143782	ROHU_022246	0.985214	0.0147863		TCONS_00145204	ROHU_025076	0.990694	0.00930562
TCONS_00038294	ROHU_033484	0.97768	0.02232		TCONS_00025217	ROHU_016803	0.997655	0.00234518		TCONS_00035908	ROHU_022246	0.991485	0.00851463		TCONS_00075765	ROHU_025076	0.961714	0.0382862
TCONS_00023635	ROHU_033484	0.99968	0.000319909		TCONS_00154604	ROHU_016803	0.963016	0.0369839		TCONS_00061439	ROHU_022246	0.979359	0.0206409		TCONS_00127714	ROHU_025076	0.998466	0.00153421
TCONS_00132250	ROHU_013094	0.983903	0.0160968		TCONS_00142813	ROHU_016803	0.989745	0.0102555		TCONS_00188774	ROHU_022246	0.987693	0.0123073		TCONS_00021593	ROHU_025076	0.968605	0.0313947
TCONS_00011474	ROHU_013094	0.955665	0.0443352		TCONS_00154605	ROHU_030721	0.960286	0.0397135		TCONS_00048262	ROHU_022246	0.989477	0.0105231		TCONS_00095034	ROHU_025076	0.984978	0.0150217
TCONS_00151747	ROHU_013094	0.950903	0.0490967		TCONS_00024505	ROHU_030721	0.978329	0.0216714		TCONS_00117898	ROHU_022246	0.973774	0.0262263		TCONS_00130975	ROHU_025076	0.986405	0.0135946
TCONS_00140934	ROHU_013094	0.969844	0.0301562		TCONS_00045233	ROHU_030721	0.992271	0.00772878		TCONS_00136347	ROHU_022246	0.997037	0.00296285		TCONS_00021001	ROHU_025076	0.951097	0.0489028
TCONS_00029922	ROHU_013094	0.971786	0.0282137		TCONS_00031398	ROHU_030721	0.975233	0.0247673		TCONS_00126207	ROHU_022246	0.979815	0.0201846		TCONS_00088811	ROHU_025076	0.952703	0.0472972
TCONS_00016304	ROHU_013094	0.978118	0.0218825		TCONS_00142468	ROHU_030721	0.981308	0.0186924		TCONS_00049396	ROHU_025866	0.983754	0.0162456		TCONS_00008280	ROHU_025076	0.997572	0.00242835
TCONS_00167369	ROHU_013094	0.98679	0.0132101		TCONS_00030607	ROHU_030721	0.972012	0.0279878		TCONS_00062278	ROHU_025866	0.977052	0.0229476		TCONS_00109481	ROHU_025076	0.999543	0.000456525
TCONS_00038294	ROHU_013094	0.969978	0.0300223		TCONS_00000133	ROHU_018884	0.956452	0.0435481		TCONS_00035181	ROHU_025866	0.969367	0.0306327		TCONS_00052394	ROHU_025076	0.95423	0.04577
TCONS_00023635	ROHU_013094	0.991081	0.00891886		TCONS_00039453	ROHU_018884	0.992081	0.00791865		TCONS_00032334	ROHU_025866	0.952525	0.047475		TCONS_00045445	ROHU_004194	0.997373	0.00262714
TCONS_00045245	ROHU_014952	0.995016	0.00498434		TCONS_00036279	ROHU_018884	0.995913	0.00408665		TCONS_00083396	ROHU_025866	0.950007	0.0499935		TCONS_00052966	ROHU_004194	0.968422	0.0315781
TCONS_00011474	ROHU_014952	0.968636	0.0313638		TCONS_00112625	ROHU_018884	0.989571	0.0104285		TCONS_00094484	ROHU_025866	0.991806	0.0081943		TCONS_00173328	ROHU_004194	0.973696	0.0263044
TCONS_00184370	ROHU_014952	0.996985	0.00301528		TCONS_00001703	ROHU_018884	0.975302	0.0246983		TCONS_00164823	ROHU_025866	0.991326	0.00867354		TCONS_00007231	ROHU_004194	0.950087	0.0499131
TCONS_00140934	ROHU_014952	0.952228	0.0477716		TCONS_00036478	ROHU_018884	0.95703	0.0429704		TCONS_00188569	ROHU_025866	0.999505	0.000495243		TCONS_00139718	ROHU_004194	0.99664	0.00336034
TCONS_00148599	ROHU_014952	0.980891	0.0191089		TCONS_00129133	ROHU_018884	0.955731	0.0442693		TCONS_00118667	ROHU_025866	0.995919	0.00408061		TCONS_00017264	ROHU_004194	0.992852	0.00714807
TCONS_00075227	ROHU_014952	0.985207	0.0147932		TCONS_00045245	ROHU_018884	0.977889	0.0221109		TCONS_00071514	ROHU_025866	0.968987	0.031013		TCONS_00083099	ROHU_004194	0.955681	0.0443189
TCONS_00000133	ROHU_020847	0.95939	0.0406101		TCONS_00014690	ROHU_018884	0.991091	0.0089087		TCONS_00031367	ROHU_025866	0.99981	0.000190251		TCONS_00090021	ROHU_004194	0.983402	0.0165978
TCONS_00002170	ROHU_020847	0.97691	0.0230899		TCONS_00180865	ROHU_018884	0.983172	0.0168276		TCONS_00087245	ROHU_025866	0.998904	0.00109604		TCONS_00008561	ROHU_004194	0.99974	0.000259878
TCONS_00184797	ROHU_020847	0.989712	0.0102881		TCONS_00011477	ROHU_018884	0.991997	0.00800332		TCONS_00167090	ROHU_025866	0.995072	0.004928		TCONS_00106902	ROHU_004194	0.994159	0.0058415
TCONS_00042572	ROHU_013527	0.999791	0.000209042		TCONS_00015777	ROHU_018884	0.99686	0.00314046		TCONS_00099043	ROHU_025866	0.951052	0.0489481		TCONS_00024329	ROHU_004194	0.975886	0.0241142
TCONS_00181156	ROHU_013527	0.950436	0.0495638		TCONS_00094484	ROHU_018884	0.977767	0.022233		TCONS_00143782	ROHU_025866	0.986035	0.0139655		TCONS_00011623	ROHU_004194	0.980754	0.0192456
TCONS_00115993	ROHU_013527	0.96265	0.0373498		TCONS_00025217	ROHU_018884	0.968813	0.0311868		TCONS_00048262	ROHU_025866	0.982016	0.017984		TCONS_00130136	ROHU_008247	0.995867	0.00413266
TCONS_00124472	ROHU_013527	0.954524	0.0454765		TCONS_00061915	ROHU_018884	0.964147	0.0358529		TCONS_00045445	ROHU_035302	0.976081	0.0239188		TCONS_00055895	ROHU_008247	0.997472	0.00252753
TCONS_00058322	ROHU_013527	0.998694	0.00130585		TCONS_00142813	ROHU_018884	0.953392	0.0466079		TCONS_00049396	ROHU_035302	0.998381	0.00161857		TCONS_00058751	ROHU_008247	0.973404	0.0265962
TCONS_00109778	ROHU_013527	0.952676	0.0473238		TCONS_00099928	ROHU_026758	0.969829	0.0301709		TCONS_00062278	ROHU_035302	0.997849	0.00215087		TCONS_00151941	ROHU_008247	0.988221	0.0117786
TCONS_00042572	ROHU_003781	0.998256	0.00174387		TCONS_00032336	ROHU_026758	0.993607	0.00639253		TCONS_00035181	ROHU_035302	0.994674	0.00532585		TCONS_00055899	ROHU_008247	0.996065	0.00393547
TCONS_00115993	ROHU_003781	0.953564	0.0464365		TCONS_00141526	ROHU_026758	0.998294	0.00170583		TCONS_00032334	ROHU_035302	0.991475	0.00852497		TCONS_00181680	ROHU_008247	0.996665	0.00333452
TCONS_00058322	ROHU_003781	0.999606	0.00039447		TCONS_00181747	ROHU_026758	0.975082	0.0249184		TCONS_00001243	ROHU_035302	0.976579	0.0234208		TCONS_00177625	ROHU_008247	0.981974	0.0180261
TCONS_00109778	ROHU_003781	0.962382	0.037618		TCONS_00168329	ROHU_026758	0.982867	0.0171326		TCONS_00158179	ROHU_035302	0.955519	0.0444811		TCONS_00181679	ROHU_008247	0.985924	0.0140759
TCONS_00000133	ROHU_030397	0.991936	0.00806385		TCONS_00153681	ROHU_026758	0.995543	0.0044569		TCONS_00083396	ROHU_035302	0.990918	0.00908169		TCONS_00052355	ROHU_008247	0.974585	0.025415
TCONS_00089313	ROHU_030397	0.994532	0.00546819		TCONS_00021996	ROHU_026758	0.956435	0.0435653		TCONS_00094484	ROHU_035302	0.95755	0.0424505		TCONS_00037085	ROHU_008247	0.95282	0.04718
TCONS_00140718	ROHU_030397	0.973006	0.0269939		TCONS_00138411	ROHU_026758	0.971208	0.0287918		TCONS_00164823	ROHU_035302	0.951082	0.0489182		TCONS_00167433	ROHU_008247	0.960421	0.0395787
TCONS_00041642	ROHU_030397	0.979781	0.0202193		TCONS_00160943	ROHU_026758	0.956606	0.0433942		TCONS_00117896	ROHU_035302	0.953436	0.0465645		TCONS_00144496	ROHU_008247	0.991056	0.00894449
TCONS_00058751	ROHU_030397	0.998982	0.001018		TCONS_00032377	ROHU_026758	0.979868	0.0201318		TCONS_00188569	ROHU_035302	0.986465	0.0135352		TCONS_00112625	ROHU_008247	0.951837	0.0481629
TCONS_00002170	ROHU_030397	0.972915	0.0270852		TCONS_00062268	ROHU_026758	0.98316	0.0168401		TCONS_00003007	ROHU_035302	0.990004	0.00999571		TCONS_00029922	ROHU_008247	0.986008	0.0139921
TCONS_00042572	ROHU_000446	0.997749	0.00225143		TCONS_00028394	ROHU_026758	0.984995	0.0150047		TCONS_00118667	ROHU_035302	0.962267	0.0377331		TCONS_00144505	ROHU_008247	0.961663	0.0383365
TCONS_00181156	ROHU_000446	0.953788	0.046212		TCONS_00172438	ROHU_026758	0.95166	0.04834		TCONS_00071514	ROHU_035302	0.997513	0.0024872		TCONS_00007230	ROHU_027461	0.989134	0.0108657
TCONS_00115993	ROHU_000446	0.975389	0.0246114		TCONS_00114740	ROHU_026758	0.99716	0.0028401		TCONS_00031367	ROHU_035302	0.979121	0.0208788		TCONS_00151369	ROHU_027461	0.969832	0.030168
TCONS_00124472	ROHU_000446	0.967565	0.032435		TCONS_00071885	ROHU_002391	0.997046	0.00295396		TCONS_00087245	ROHU_035302	0.973604	0.0263956		TCONS_00110350	ROHU_027461	0.995827	0.00417347
TCONS_00058322	ROHU_000446	0.997708	0.00229206		TCONS_00000133	ROHU_002391	0.952442	0.0475583		TCONS_00167090	ROHU_035302	0.995409	0.00459144		TCONS_00007217	ROHU_027461	0.956365	0.0436348
TCONS_00136886	ROHU_028798	0.983776	0.0162243		TCONS_00055151	ROHU_002391	0.983309	0.0166908		TCONS_00099043	ROHU_035302	0.991441	0.00855919		TCONS_00194986	ROHU_027461	0.998019	0.00198148
TCONS_00138411	ROHU_028798	0.986596	0.0134036		TCONS_00151863	ROHU_002391	0.991588	0.00841214		TCONS_00181680	ROHU_035302	0.963351	0.0366492		TCONS_00129824	ROHU_027461	0.988759	0.0112411
TCONS_00088811	ROHU_028798	0.973301	0.0266989		TCONS_00052394	ROHU_002391	0.998621	0.00137905		TCONS_00143782	ROHU_035302	0.999393	0.000607201		TCONS_00118404	ROHU_027461	0.962657	0.0373431
TCONS_00063716	ROHU_028798	0.954906	0.0450938		TCONS_00137372	ROHU_002391	0.999632	0.000367566		TCONS_00035908	ROHU_035302	0.986355	0.0136454		TCONS_00083099	ROHU_027461	0.967664	0.0323358
TCONS_00094546	ROHU_028798	0.975968	0.0240324		TCONS_00110445	ROHU_002391	0.974515	0.0254852		TCONS_00188774	ROHU_035302	0.974696	0.0253035		TCONS_00030896	ROHU_027461	0.989482	0.0105184
TCONS_00021508	ROHU_028798	0.957612	0.0423876		TCONS_00130314	ROHU_002391	0.963449	0.0365508		TCONS_00048262	ROHU_035302	0.993405	0.00659498		TCONS_00135512	ROHU_027461	0.96175	0.0382502
TCONS_00017744	ROHU_028798	0.978163	0.0218367		TCONS_00000277	ROHU_002391	0.969657	0.0303426		TCONS_00136347	ROHU_035302	0.979772	0.0202284		TCONS_00154908	ROHU_027461	0.993922	0.00607822
TCONS_00023587	ROHU_028798	0.967106	0.0328942		TCONS_00041337	ROHU_002391	0.95942	0.0405799		TCONS_00021057	ROHU_001442	0.99979	0.000209909		TCONS_00034829	ROHU_008217	0.993822	0.00617823
TCONS_00130975	ROHU_028798	0.980283	0.0197171		TCONS_00133489	ROHU_002391	0.964977	0.0350226		TCONS_00138411	ROHU_001442	0.977783	0.0222174		TCONS_00006074	ROHU_008217	0.996999	0.00300078
TCONS_00045245	ROHU_033440	0.996913	0.00308676		TCONS_00154604	ROHU_002391	0.973601	0.0263987		TCONS_00124472	ROHU_001442	0.99994	5.96991e-05		TCONS_00003059	ROHU_008217	0.99253	0.00747007
TCONS_00011474	ROHU_033440	0.9525	0.0475003		TCONS_00039453	ROHU_027665	0.978137	0.0218628		TCONS_00074186	ROHU_001442	0.999845	0.000154955		TCONS_00065946	ROHU_008217	0.993823	0.00617668
TCONS_00184370	ROHU_033440	0.999986	1.44019e-05		TCONS_00112625	ROHU_027665	0.986099	0.0139006		TCONS_00021059	ROHU_001442	0.999825	0.000175267		TCONS_00099928	ROHU_008217	0.999563	0.000436939
TCONS_00148599	ROHU_033440	0.98865	0.0113505		TCONS_00001703	ROHU_027665	0.95697	0.0430297		TCONS_00081939	ROHU_001442	0.99992	8.04454e-05		TCONS_00105367	ROHU_008217	0.987791	0.0122091
TCONS_00075227	ROHU_033440	0.969154	0.0308463		TCONS_00154945	ROHU_027665	0.998695	0.00130506		TCONS_00141526	ROHU_001442	0.992203	0.00779654		TCONS_00198054	ROHU_008217	0.993183	0.0068171
TCONS_00132250	ROHU_035101	0.994517	0.00548251		TCONS_00129133	ROHU_027665	0.999996	4.17858e-06		TCONS_00045445	ROHU_014883	0.966559	0.0334411		TCONS_00179266	ROHU_008217	0.977363	0.0226375
TCONS_00151747	ROHU_035101	0.984032	0.0159683		TCONS_00045245	ROHU_027665	0.989872	0.0101283		TCONS_00049396	ROHU_014883	0.998717	0.00128268		TCONS_00129859	ROHU_008217	0.989757	0.0102426
TCONS_00029922	ROHU_035101	0.997988	0.00201174		TCONS_00105367	ROHU_027665	0.981388	0.0186118		TCONS_00062278	ROHU_014883	0.996614	0.00338638		TCONS_00031284	ROHU_008217	0.994521	0.00547851
TCONS_00167369	ROHU_035101	0.952424	0.0475762		TCONS_00015777	ROHU_027665	0.968965	0.0310351		TCONS_00035181	ROHU_014883	0.992836	0.00716413		TCONS_00075765	ROHU_008217	0.99511	0.00489001
TCONS_00038294	ROHU_035101	0.990214	0.00978553		TCONS_00081953	ROHU_027665	0.985594	0.014406		TCONS_00032334	ROHU_014883	0.984919	0.0150806		TCONS_00127714	ROHU_008217	0.983525	0.0164753
TCONS_00068908	ROHU_035101	0.95238	0.0476196		TCONS_00003007	ROHU_027665	0.961341	0.0386594		TCONS_00001243	ROHU_014883	0.967335	0.0326646		TCONS_00021593	ROHU_008217	0.999504	0.000496366
TCONS_00023635	ROHU_035101	0.968996	0.0310043		TCONS_00061915	ROHU_027665	0.996357	0.00364282		TCONS_00083396	ROHU_014883	0.983412	0.0165878		TCONS_00130975	ROHU_008217	0.997708	0.00229236
TCONS_00042572	ROHU_020742	0.994403	0.00559654		TCONS_00065946	ROHU_025536	0.988901	0.0110993		TCONS_00094484	ROHU_014883	0.968298	0.0317024		TCONS_00088811	ROHU_008217	0.993463	0.00653712
TCONS_00058322	ROHU_020742	0.997344	0.00265566		TCONS_00141526	ROHU_025536	0.95031	0.0496902		TCONS_00164823	ROHU_014883	0.964602	0.0353985		TCONS_00104344	ROHU_008217	0.964443	0.0355567
TCONS_00109778	ROHU_020742	0.964222	0.0357782		TCONS_00168329	ROHU_025536	0.994394	0.0056063		TCONS_00188569	ROHU_014883	0.993776	0.00622425		TCONS_00008280	ROHU_008217	0.956635	0.0433652
TCONS_00132250	ROHU_036547	0.990052	0.00994847		TCONS_00153681	ROHU_025536	0.978956	0.0210439		TCONS_00003007	ROHU_014883	0.982025	0.0179751		TCONS_00109481	ROHU_008217	0.978799	0.0212012
TCONS_00151747	ROHU_036547	0.99877	0.00122967		TCONS_00021996	ROHU_025536	0.995957	0.00404329		TCONS_00118667	ROHU_014883	0.974714	0.0252859		TCONS_00052394	ROHU_008217	0.986949	0.013051
TCONS_00029922	ROHU_036547	0.974991	0.0250091		TCONS_00138411	ROHU_025536	0.997047	0.00295337		TCONS_00071514	ROHU_014883	0.993471	0.00652886		TCONS_00034829	ROHU_017266	0.985294	0.014706
TCONS_00010843	ROHU_036547	0.950993	0.0490068		TCONS_00015428	ROHU_025536	0.987679	0.0123209		TCONS_00031367	ROHU_014883	0.988081	0.0119191		TCONS_00006074	ROHU_017266	0.990206	0.0097936
TCONS_00038294	ROHU_036547	0.997099	0.00290097		TCONS_00074186	ROHU_025536	0.976675	0.0233251		TCONS_00087245	ROHU_014883	0.984121	0.0158787		TCONS_00003059	ROHU_017266	0.992774	0.00722552
TCONS_00068908	ROHU_036547	0.994888	0.0051119		TCONS_00148599	ROHU_025536	0.973513	0.026487		TCONS_00167090	ROHU_014883	0.997836	0.0021644		TCONS_00065946	ROHU_017266	0.997536	0.00246366
TCONS_00023635	ROHU_036547	0.957241	0.0427591		TCONS_00032377	ROHU_025536	0.995859	0.00414136		TCONS_00099043	ROHU_014883	0.982687	0.0173133		TCONS_00099928	ROHU_017266	0.995891	0.00410942
TCONS_00042572	ROHU_006024	0.994647	0.00535335		TCONS_00028337	ROHU_025536	0.976675	0.0233251		TCONS_00181680	ROHU_014883	0.961418	0.038582		TCONS_00105367	ROHU_017266	0.995211	0.00478933
TCONS_00115993	ROHU_006024	0.979407	0.0205933		TCONS_00062268	ROHU_025536	0.99408	0.00592006		TCONS_00143782	ROHU_014883	0.998246	0.001754		TCONS_00198054	ROHU_017266	0.983915	0.0160848
TCONS_00124472	ROHU_006024	0.969873	0.0301268		TCONS_00028394	ROHU_025536	0.993251	0.00674909		TCONS_00035908	ROHU_014883	0.975704	0.0242956		TCONS_00179266	ROHU_017266	0.987776	0.012224
TCONS_00058322	ROHU_006024	0.996392	0.0036076		TCONS_00114740	ROHU_025536	0.971122	0.0288778		TCONS_00188774	ROHU_014883	0.96111	0.0388904		TCONS_00129859	ROHU_017266	0.978881	0.0211185
TCONS_00136886	ROHU_032481	0.97854	0.02146		TCONS_00071885	ROHU_018956	0.983074	0.0169262		TCONS_00048262	ROHU_014883	0.995847	0.00415332		TCONS_00031284	ROHU_017266	0.997855	0.00214481
TCONS_00138411	ROHU_032481	0.996726	0.00327401		TCONS_00055151	ROHU_018956	0.958898	0.0411019		TCONS_00136347	ROHU_014883	0.970154	0.0298457		TCONS_00075765	ROHU_017266	0.993539	0.00646109
TCONS_00094546	ROHU_032481	0.977062	0.0229383		TCONS_00151863	ROHU_018956	0.972016	0.0279835		TCONS_00034829	ROHU_004193	0.969509	0.030491		TCONS_00127714	ROHU_017266	0.970939	0.0290605
TCONS_00100538	ROHU_032481	0.974691	0.0253093		TCONS_00052394	ROHU_018956	0.998367	0.00163282		TCONS_00168341	ROHU_004193	0.990091	0.00990874		TCONS_00021593	ROHU_017266	0.998254	0.00174572
TCONS_00130975	ROHU_032481	0.973438	0.0265618		TCONS_00137372	ROHU_018956	0.996694	0.00330565		TCONS_00075227	ROHU_004193	0.977089	0.0229106		TCONS_00130975	ROHU_017266	0.9915	0.00850034
TCONS_00045245	ROHU_025550	0.999055	0.000945202		TCONS_00110445	ROHU_018956	0.992938	0.00706162		TCONS_00181156	ROHU_004193	0.972428	0.0275721		TCONS_00088811	ROHU_017266	0.993838	0.00616177
TCONS_00184370	ROHU_025550	0.993429	0.00657095		TCONS_00130314	ROHU_018956	0.986331	0.0136693		TCONS_00168343	ROHU_004193	0.953928	0.0460724		TCONS_00104344	ROHU_017266	0.972305	0.027695
TCONS_00148599	ROHU_025550	0.998548	0.00145217		TCONS_00000277	ROHU_018956	0.989163	0.0108369		TCONS_00008169	ROHU_004193	0.994832	0.00516819		TCONS_00109481	ROHU_017266	0.964627	0.0353731
TCONS_00075227	ROHU_025550	0.953263	0.0467372		TCONS_00097073	ROHU_018956	0.972292	0.0277079		TCONS_00030896	ROHU_004193	0.952864	0.0471361		TCONS_00052394	ROHU_017266	0.984308	0.015692
TCONS_00000133	ROHU_007715	0.95941	0.0405904		TCONS_00041337	ROHU_018956	0.977173	0.022827		TCONS_00030894	ROHU_004193	0.985949	0.0140511		TCONS_00045445	ROHU_014697	0.95832	0.0416798
TCONS_00010843	ROHU_007715	0.987124	0.0128758		TCONS_00119001	ROHU_018956	0.955523	0.0444774		TCONS_00121466	ROHU_004193	0.998175	0.00182467		TCONS_00052966	ROHU_014697	0.999468	0.000532247
TCONS_00021991	ROHU_007715	0.957154	0.0428457		TCONS_00133489	ROHU_018956	0.985184	0.0148155		TCONS_00026884	ROHU_004193	0.982832	0.0171675		TCONS_00173328	ROHU_014697	0.998581	0.0014191
TCONS_00089313	ROHU_007715	0.971446	0.0285539		TCONS_00071885	ROHU_030952	0.993478	0.00652231		TCONS_00049730	ROHU_004193	0.966495	0.0335054		TCONS_00100739	ROHU_014697	0.986702	0.013298
TCONS_00140718	ROHU_007715	0.950216	0.0497838		TCONS_00000133	ROHU_030952	0.989388	0.0106125		TCONS_00114739	ROHU_004193	0.953283	0.0467175		TCONS_00112465	ROHU_014697	0.987468	0.012532
TCONS_00058751	ROHU_007715	0.974146	0.0258538		TCONS_00055151	ROHU_030952	0.995535	0.00446483		TCONS_00015145	ROHU_004193	0.998965	0.00103502		TCONS_00195527	ROHU_014697	0.981041	0.0189589
TCONS_00002170	ROHU_007715	0.996771	0.00322872		TCONS_00151863	ROHU_030952	0.996618	0.00338151		TCONS_00091879	ROHU_004193	0.992938	0.00706186		TCONS_00007231	ROHU_014697	0.995218	0.00478165
TCONS_00151941	ROHU_027528	0.956605	0.0433953		TCONS_00052394	ROHU_030952	0.971223	0.0287765		TCONS_00132863	ROHU_004193	0.988297	0.0117028		TCONS_00099859	ROHU_014697	0.961933	0.0380665
TCONS_00136886	ROHU_027528	0.993845	0.00615505		TCONS_00137372	ROHU_030952	0.9763	0.0237001		TCONS_00045445	ROHU_030745	0.996237	0.00376334		TCONS_00016429	ROHU_014697	0.960075	0.0399249
TCONS_00138411	ROHU_027528	0.974355	0.0256454		TCONS_00036478	ROHU_030952	0.989736	0.0102638		TCONS_00166732	ROHU_030745	0.983552	0.016448		TCONS_00139718	ROHU_014697	0.990528	0.0094725
TCONS_00088811	ROHU_027528	0.988397	0.011603		TCONS_00180865	ROHU_030952	0.958265	0.0417349		TCONS_00049396	ROHU_030745	0.955823	0.044177		TCONS_00090021	ROHU_014697	0.969038	0.0309624
TCONS_00063716	ROHU_027528	0.973383	0.0266169		TCONS_00011477	ROHU_030952	0.952228	0.0477717		TCONS_00062278	ROHU_030745	0.965286	0.0347137		TCONS_00008561	ROHU_014697	0.971182	0.0288177
TCONS_00094546	ROHU_027528	0.988376	0.0116237		TCONS_00025217	ROHU_030952	0.978754	0.0212457		TCONS_00035181	ROHU_030745	0.971737	0.0282625		TCONS_00106902	ROHU_014697	0.95072	0.0492801
TCONS_00021508	ROHU_027528	0.980119	0.019881		TCONS_00154604	ROHU_030952	0.998945	0.00105483		TCONS_00032334	ROHU_030745	0.986049	0.013951		TCONS_00011623	ROHU_014697	0.999735	0.000264678
TCONS_00017744	ROHU_027528	0.959905	0.0400945		TCONS_00071885	ROHU_018284	0.996622	0.00337821		TCONS_00001243	ROHU_030745	0.995839	0.00416138		TCONS_00059935	ROHU_014697	0.984398	0.015602
TCONS_00130975	ROHU_027528	0.99268	0.00731959		TCONS_00000133	ROHU_018284	0.98165	0.0183496		TCONS_00158179	ROHU_030745	0.999949	5.05016e-05		TCONS_00099895	ROHU_014697	0.977771	0.0222288
TCONS_00136883	ROHU_029522	0.994668	0.00533246		TCONS_00055151	ROHU_018284	0.993187	0.00681348		TCONS_00083396	ROHU_030745	0.986976	0.013024		TCONS_00018022	ROHU_014697	0.979212	0.020788
TCONS_00151941	ROHU_029522	0.993369	0.00663125		TCONS_00151863	ROHU_018284	0.996923	0.00307718		TCONS_00117896	ROHU_030745	0.999949	5.12514e-05		TCONS_00130136	ROHU_005245	0.996724	0.00327557
TCONS_00136886	ROHU_029522	0.951964	0.0480363		TCONS_00052394	ROHU_018284	0.979683	0.0203168		TCONS_00147488	ROHU_030745	0.983398	0.0166019		TCONS_00055895	ROHU_005245	0.997239	0.00276145
TCONS_00005968	ROHU_029522	0.994062	0.00593807		TCONS_00137372	ROHU_018284	0.983451	0.016549		TCONS_00003007	ROHU_030745	0.987928	0.0120717		TCONS_00058751	ROHU_005245	0.97298	0.02702
TCONS_00094546	ROHU_029522	0.959942	0.0400579		TCONS_00036478	ROHU_018284	0.982902	0.0170984		TCONS_00071514	ROHU_030745	0.974237	0.0257628		TCONS_00151941	ROHU_005245	0.988263	0.0117369
TCONS_00092160	ROHU_029522	0.960931	0.0390693		TCONS_00025217	ROHU_018284	0.968339	0.0316606		TCONS_00036279	ROHU_030745	0.99664	0.00335961		TCONS_00055899	ROHU_005245	0.996871	0.00312895
TCONS_00021508	ROHU_029522	0.982147	0.0178529		TCONS_00154604	ROHU_018284	0.997145	0.00285499		TCONS_00197030	ROHU_030745	0.994043	0.00595705		TCONS_00181680	ROHU_005245	0.995414	0.00458619
TCONS_00103061	ROHU_029522	0.993944	0.00605589		TCONS_00071885	ROHU_025336	0.958505	0.0414954		TCONS_00099043	ROHU_030745	0.981322	0.0186778		TCONS_00177625	ROHU_005245	0.98038	0.0196196
TCONS_00181156	ROHU_029522	0.969829	0.0301712		TCONS_00052394	ROHU_025336	0.986756	0.0132438		TCONS_00181680	ROHU_030745	0.973309	0.0266906		TCONS_00181679	ROHU_005245	0.988542	0.0114579
TCONS_00115993	ROHU_029522	0.965978	0.0340222		TCONS_00137372	ROHU_025336	0.982906	0.0170944		TCONS_00035908	ROHU_030745	0.984696	0.0153044		TCONS_00052355	ROHU_005245	0.972558	0.0274422
TCONS_00124472	ROHU_029522	0.979462	0.0205381		TCONS_00110445	ROHU_025336	0.999859	0.000140914		TCONS_00061439	ROHU_030745	0.998884	0.00111608		TCONS_00037085	ROHU_005245	0.956368	0.0436324
TCONS_00110340	ROHU_029522	0.997378	0.00262156		TCONS_00130314	ROHU_025336	0.998218	0.00178227		TCONS_00188774	ROHU_030745	0.991704	0.00829565		TCONS_00167433	ROHU_005245	0.956895	0.0431046
TCONS_00130975	ROHU_029522	0.958819	0.0411805		TCONS_00000277	ROHU_025336	0.998563	0.00143747		TCONS_00048262	ROHU_030745	0.950937	0.0490629		TCONS_00144496	ROHU_005245	0.992731	0.00726897
TCONS_00014690	ROHU_014388	0.99297	0.00703025		TCONS_00097073	ROHU_025336	0.991394	0.00860569		TCONS_00117898	ROHU_030745	0.998301	0.00169922		TCONS_00112625	ROHU_005245	0.956582	0.0434182
TCONS_00181156	ROHU_014388	0.991566	0.00843401		TCONS_00041337	ROHU_025336	0.987797	0.0122033		TCONS_00136347	ROHU_030745	0.995372	0.00462793		TCONS_00029922	ROHU_005245	0.987119	0.0128815
TCONS_00151941	ROHU_013266	0.964043	0.0359572		TCONS_00119001	ROHU_025336	0.976825	0.0231749		TCONS_00072821	ROHU_030745	0.983398	0.0166019		TCONS_00144505	ROHU_005245	0.958804	0.0411962
TCONS_00136886	ROHU_013266	0.988351	0.0116486		TCONS_00133489	ROHU_025336	0.990707	0.00929346		TCONS_00126207	ROHU_030745	0.999447	0.00055333		TCONS_00007230	ROHU_008413	0.978889	0.0211107
TCONS_00138411	ROHU_013266	0.956532	0.0434685		TCONS_00124258	ROHU_025336	0.956536	0.0434641		TCONS_00181541	ROHU_011378	0.952588	0.0474123		TCONS_00151369	ROHU_008413	0.982583	0.0174174
TCONS_00094546	ROHU_013266	0.993567	0.00643296		TCONS_00067580	ROHU_025336	0.956923	0.0430766		TCONS_00094484	ROHU_011378	0.98533	0.01467		TCONS_00110350	ROHU_008413	0.98889	0.0111102
TCONS_00092160	ROHU_013266	0.990964	0.00903601		TCONS_00052394	ROHU_012373	0.979261	0.020739		TCONS_00193033	ROHU_011378	0.985293	0.0147072		TCONS_00015428	ROHU_008413	0.965265	0.034735
TCONS_00021508	ROHU_013266	0.982676	0.0173237		TCONS_00137372	ROHU_012373	0.974672	0.0253282		TCONS_00164823	ROHU_011378	0.989871	0.0101294		TCONS_00007217	ROHU_008413	0.97205	0.0279502
TCONS_00130975	ROHU_013266	0.988509	0.0114906		TCONS_00110445	ROHU_012373	0.999459	0.00054079		TCONS_00188569	ROHU_011378	0.954834	0.0451658		TCONS_00194986	ROHU_008413	0.999967	3.30925e-05
TCONS_00029922	ROHU_030335	0.950546	0.049454		TCONS_00130314	ROHU_012373	0.999828	0.000171892		TCONS_00118667	ROHU_011378	0.982497	0.0175033		TCONS_00129824	ROHU_008413	0.9959	0.00409966
TCONS_00002170	ROHU_030335	0.964656	0.0353445		TCONS_00000277	ROHU_012373	0.999384	0.000615957		TCONS_00031367	ROHU_011378	0.96746	0.0325403		TCONS_00118404	ROHU_008413	0.976661	0.0233389
TCONS_00045245	ROHU_018073	0.981548	0.0184524		TCONS_00097073	ROHU_012373	0.995948	0.00405215		TCONS_00087245	ROHU_011378	0.972264	0.0277362		TCONS_00121971	ROHU_008413	0.954381	0.045619
TCONS_00011474	ROHU_018073	0.98745	0.01255		TCONS_00041337	ROHU_012373	0.989666	0.0103341		TCONS_00045445	ROHU_010253	0.998191	0.00180911		TCONS_00083099	ROHU_008413	0.951035	0.0489647
TCONS_00184370	ROHU_018073	0.988406	0.0115939		TCONS_00119001	ROHU_012373	0.982907	0.0170927		TCONS_00166732	ROHU_010253	0.951473	0.0485266		TCONS_00118401	ROHU_008413	0.963313	0.0366866
TCONS_00140934	ROHU_018073	0.976369	0.0236306		TCONS_00133489	ROHU_012373	0.98917	0.0108298		TCONS_00049396	ROHU_010253	0.986074	0.0139257		TCONS_00134799	ROHU_008413	0.954381	0.045619
TCONS_00148599	ROHU_018073	0.958772	0.0412281		TCONS_00124258	ROHU_012373	0.96705	0.0329501		TCONS_00062278	ROHU_010253	0.9911	0.00889956		TCONS_00030896	ROHU_008413	0.996334	0.00366642
TCONS_00075227	ROHU_018073	0.995113	0.0048869		TCONS_00067580	ROHU_012373	0.963431	0.0365686		TCONS_00035181	ROHU_010253	0.995046	0.00495426		TCONS_00135512	ROHU_008413	0.975479	0.0245208
TCONS_00016304	ROHU_018073	0.966036	0.0339638		TCONS_00071885	ROHU_008367	0.995291	0.00470932		TCONS_00032334	ROHU_010253	0.997577	0.00242311		TCONS_00006720	ROHU_008413	0.966431	0.0335689
TCONS_00167369	ROHU_018073	0.952045	0.0479546		TCONS_00000133	ROHU_008367	0.98874	0.01126		TCONS_00001243	ROHU_010253	0.998479	0.00152146		TCONS_00154908	ROHU_008413	0.998711	0.00128875
TCONS_00132250	ROHU_018880	0.996147	0.00385345		TCONS_00055151	ROHU_008367	0.996981	0.00301932		TCONS_00158179	ROHU_010253	0.988315	0.011685		TCONS_00007230	ROHU_037223	0.999131	0.000869226
TCONS_00151747	ROHU_018880	0.975476	0.0245244		TCONS_00151863	ROHU_008367	0.998167	0.0018334		TCONS_00083396	ROHU_010253	0.996391	0.00360912		TCONS_00110350	ROHU_037223	0.99974	0.000260078
TCONS_00140934	ROHU_018880	0.956709	0.0432906		TCONS_00052394	ROHU_008367	0.974924	0.0250765		TCONS_00117896	ROHU_010253	0.988171	0.0118289		TCONS_00194986	ROHU_037223	0.985733	0.0142671
TCONS_00029922	ROHU_018880	0.98539	0.0146095		TCONS_00137372	ROHU_008367	0.979868	0.0201315		TCONS_00147488	ROHU_010253	0.951203	0.0487967		TCONS_00129824	ROHU_037223	0.967098	0.0329024
TCONS_00016304	ROHU_018880	0.968149	0.0318512		TCONS_00036478	ROHU_008367	0.987172	0.0128276		TCONS_00003007	ROHU_010253	0.996133	0.00386697		TCONS_00083099	ROHU_037223	0.985989	0.0140108
TCONS_00167369	ROHU_018880	0.979675	0.0203249		TCONS_00180865	ROHU_008367	0.953261	0.0467386		TCONS_00071514	ROHU_010253	0.993224	0.00677561		TCONS_00024329	ROHU_037223	0.977671	0.0223294
TCONS_00038294	ROHU_018880	0.988211	0.0117893		TCONS_00025217	ROHU_008367	0.978052	0.0219484		TCONS_00167090	ROHU_010253	0.962128	0.037872		TCONS_00030896	ROHU_037223	0.968341	0.0316588
TCONS_00023635	ROHU_018880	0.989741	0.0102594		TCONS_00154604	ROHU_008367	0.997711	0.00228866		TCONS_00036279	ROHU_010253	0.975578	0.0244216		TCONS_00154908	ROHU_037223	0.976498	0.0235017
TCONS_00132250	ROHU_020752	0.955998	0.0440018		TCONS_00071885	ROHU_016923	0.989852	0.0101484		TCONS_00197030	ROHU_010253	0.967748	0.0322516		TCONS_00007230	ROHU_012006	0.98153	0.0184695
TCONS_00011474	ROHU_020752	0.973605	0.026395		TCONS_00000133	ROHU_016923	0.99046	0.00953952		TCONS_00099043	ROHU_010253	0.989019	0.0109808		TCONS_00151369	ROHU_012006	0.979742	0.0202576
TCONS_00140934	ROHU_020752	0.981081	0.0189193		TCONS_00055151	ROHU_016923	0.993191	0.00680904		TCONS_00181680	ROHU_010253	0.991512	0.00848785		TCONS_00110350	ROHU_012006	0.990744	0.00925561
TCONS_00075227	ROHU_020752	0.964059	0.0359411		TCONS_00151863	ROHU_016923	0.993746	0.00625371		TCONS_00143782	ROHU_010253	0.976224	0.0237755		TCONS_00015428	ROHU_012006	0.961568	0.0384324
TCONS_00016304	ROHU_020752	0.984406	0.0155939		TCONS_00052394	ROHU_016923	0.964473	0.0355271		TCONS_00035908	ROHU_010253	0.987386	0.0126141		TCONS_00007217	ROHU_012006	0.968949	0.0310506
TCONS_00167369	ROHU_020752	0.988068	0.0119315		TCONS_00137372	ROHU_016923	0.969905	0.0300948		TCONS_00061439	ROHU_010253	0.985663	0.014337		TCONS_00194986	ROHU_012006	0.999705	0.0002945
TCONS_00023635	ROHU_020752	0.983992	0.0160081		TCONS_00036478	ROHU_016923	0.993053	0.00694657		TCONS_00188774	ROHU_010253	0.985846	0.0141543		TCONS_00129824	ROHU_012006	0.9944	0.00559993
TCONS_00154912	ROHU_001971	0.990058	0.00994155		TCONS_00180865	ROHU_016923	0.965474	0.034526		TCONS_00048262	ROHU_010253	0.985293	0.0147073		TCONS_00118404	ROHU_012006	0.975759	0.0242414
TCONS_00071885	ROHU_001971	0.989471	0.0105292		TCONS_00011477	ROHU_016923	0.958882	0.0411181		TCONS_00117898	ROHU_010253	0.979832	0.020168		TCONS_00083099	ROHU_012006	0.953015	0.046985
TCONS_00000133	ROHU_001971	0.991615	0.00838538		TCONS_00025217	ROHU_016923	0.980309	0.0196914		TCONS_00136347	ROHU_010253	0.9978	0.00219982		TCONS_00118401	ROHU_012006	0.958341	0.0416593
TCONS_00089313	ROHU_001971	0.979056	0.0209445		TCONS_00154604	ROHU_016923	0.999844	0.000156393		TCONS_00072821	ROHU_010253	0.951203	0.0487967		TCONS_00030896	ROHU_012006	0.994902	0.00509759
TCONS_00140718	ROHU_001971	0.954767	0.0452334		TCONS_00071885	ROHU_024449	0.997702	0.00229777		TCONS_00126207	ROHU_010253	0.985364	0.0146364		TCONS_00135512	ROHU_012006	0.9705	0.0294997
TCONS_00041642	ROHU_001971	1	4.53138e-08		TCONS_00000133	ROHU_024449	0.983153	0.0168473		TCONS_00049396	ROHU_031433	0.992409	0.00759138		TCONS_00006720	ROHU_012006	0.962595	0.0374054
TCONS_00058751	ROHU_001971	0.987856	0.0121445		TCONS_00055151	ROHU_024449	0.998483	0.00151733		TCONS_00062278	ROHU_031433	0.988241	0.0117589		TCONS_00154908	ROHU_012006	0.997772	0.00222773
TCONS_00134799	ROHU_001971	0.989612	0.0103883		TCONS_00151863	ROHU_024449	0.999831	0.000169418		TCONS_00035181	ROHU_031433	0.981641	0.0183585		TCONS_00034829	ROHU_036547	0.988554	0.0114456
TCONS_00136883	ROHU_006450	0.991649	0.00835105		TCONS_00052394	ROHU_024449	0.9838	0.0162003		TCONS_00032334	ROHU_031433	0.972081	0.0279189		TCONS_00006074	ROHU_036547	0.987597	0.0124031
TCONS_00151941	ROHU_006450	0.986317	0.0136829		TCONS_00137372	ROHU_024449	0.988352	0.011648		TCONS_00083396	ROHU_031433	0.97098	0.0290201		TCONS_00114827	ROHU_036547	0.991359	0.00864102
TCONS_00005968	ROHU_006450	0.995643	0.00435698		TCONS_00036478	ROHU_024449	0.974626	0.0253745		TCONS_00094484	ROHU_031433	0.98279	0.0172103		TCONS_00094484	ROHU_036547	0.98594	0.0140599
TCONS_00021508	ROHU_006450	0.968376	0.0316245		TCONS_00025217	ROHU_024449	0.972512	0.0274879		TCONS_00164823	ROHU_031433	0.978094	0.0219061		TCONS_00003059	ROHU_036547	0.951754	0.0482455
TCONS_00103061	ROHU_006450	0.992697	0.00730276		TCONS_00154604	ROHU_024449	0.989526	0.0104743		TCONS_00188569	ROHU_031433	0.996774	0.00322556		TCONS_00099928	ROHU_036547	0.977703	0.0222971
TCONS_00181156	ROHU_006450	0.983253	0.0167471		TCONS_00000133	ROHU_014388	0.964326	0.0356736		TCONS_00003007	ROHU_031433	0.969401	0.0305992		TCONS_00198054	ROHU_036547	0.992821	0.00717929
TCONS_00115993	ROHU_006450	0.973497	0.0265033		TCONS_00039453	ROHU_014388	0.976602	0.0233984		TCONS_00118667	ROHU_031433	0.984664	0.015336		TCONS_00032334	ROHU_036547	0.96101	0.0389899
TCONS_00124472	ROHU_006450	0.985473	0.0145266		TCONS_00036279	ROHU_014388	0.999819	0.000180702		TCONS_00071514	ROHU_031433	0.984495	0.0155046		TCONS_00044897	ROHU_036547	0.995534	0.00446627
TCONS_00110340	ROHU_006450	0.997364	0.00263602		TCONS_00112625	ROHU_014388	0.972424	0.027576		TCONS_00031367	ROHU_031433	0.99428	0.00571995		TCONS_00005202	ROHU_036547	0.982983	0.0170171
TCONS_00136886	ROHU_004071	0.987394	0.0126063		TCONS_00001703	ROHU_014388	0.956208	0.043792		TCONS_00087245	ROHU_031433	0.99091	0.00909016		TCONS_00129859	ROHU_036547	0.995653	0.0043473
TCONS_00138411	ROHU_004071	0.992815	0.00718489		TCONS_00036478	ROHU_014388	0.955987	0.0440128		TCONS_00167090	ROHU_031433	0.999933	6.70631e-05		TCONS_00145204	ROHU_036547	0.990679	0.00932142
TCONS_00094546	ROHU_004071	0.98694	0.0130599		TCONS_00045245	ROHU_014388	0.954679	0.0453214		TCONS_00099043	ROHU_031433	0.973698	0.0263023		TCONS_00075765	ROHU_036547	0.961692	0.0383081
TCONS_00092160	ROHU_004071	0.958091	0.0419085		TCONS_00014690	ROHU_014388	0.992159	0.00784085		TCONS_00143782	ROHU_031433	0.996637	0.00336284		TCONS_00127714	ROHU_036547	0.998098	0.00190179
TCONS_00021508	ROHU_004071	0.960403	0.0395966		TCONS_00180865	ROHU_014388	0.973973	0.0260269		TCONS_00035908	ROHU_031433	0.965622	0.0343778		TCONS_00021593	ROHU_036547	0.968044	0.0319561
TCONS_00100538	ROHU_004071	0.961174	0.0388264		TCONS_00011477	ROHU_014388	0.986949	0.0130509		TCONS_00048262	ROHU_031433	0.98755	0.0124496		TCONS_00095034	ROHU_036547	0.983895	0.0161051
TCONS_00130975	ROHU_004071	0.983614	0.0163861		TCONS_00015777	ROHU_014388	0.985828	0.0141719		TCONS_00136347	ROHU_031433	0.952962	0.0470376		TCONS_00130975	ROHU_036547	0.985962	0.014038
TCONS_00045245	ROHU_022924	0.992764	0.00723643		TCONS_00094484	ROHU_014388	0.990382	0.00961795		TCONS_00094484	ROHU_030820	0.997937	0.00206276		TCONS_00088811	ROHU_036547	0.952603	0.0473969
TCONS_00011474	ROHU_022924	0.953618	0.0463822		TCONS_00025217	ROHU_014388	0.977741	0.0222591		TCONS_00193033	ROHU_030820	0.953663	0.0463374		TCONS_00008280	ROHU_036547	0.997457	0.00254328
TCONS_00184370	ROHU_022924	0.999119	0.000880938		TCONS_00142813	ROHU_014388	0.975501	0.0244986		TCONS_00164823	ROHU_030820	0.999973	2.69804e-05		TCONS_00109481	ROHU_036547	0.999299	0.000700771
TCONS_00148599	ROHU_022924	0.983715	0.0162846		TCONS_00039453	ROHU_015086	0.986928	0.0130724		TCONS_00188569	ROHU_030820	0.986105	0.0138949		TCONS_00052394	ROHU_036547	0.954755	0.0452449
TCONS_00075227	ROHU_022924	0.965676	0.0343238		TCONS_00112625	ROHU_015086	0.992849	0.00715099		TCONS_00118667	ROHU_030820	0.998468	0.00153207		TCONS_00130136	ROHU_017948	0.951054	0.0489464
TCONS_00132250	ROHU_006478	0.956085	0.0439148		TCONS_00001703	ROHU_015086	0.96843	0.0315698		TCONS_00031367	ROHU_030820	0.992724	0.00727565		TCONS_00114827	ROHU_017948	0.993611	0.00638919
TCONS_00151747	ROHU_006478	0.953784	0.046216		TCONS_00154945	ROHU_015086	0.996059	0.00394057		TCONS_00087245	ROHU_030820	0.994715	0.00528491		TCONS_00151941	ROHU_017948	0.973277	0.0267226
TCONS_00029922	ROHU_006478	0.989885	0.0101147		TCONS_00129133	ROHU_015086	0.998998	0.00100236		TCONS_00167090	ROHU_030820	0.973992	0.0260079		TCONS_00094484	ROHU_017948	0.999991	8.60068e-06
TCONS_00010843	ROHU_006478	0.958729	0.0412706		TCONS_00045245	ROHU_015086	0.995116	0.00488389		TCONS_00143782	ROHU_030820	0.955611	0.0443885		TCONS_00055899	ROHU_017948	0.950972	0.0490282
TCONS_00038294	ROHU_006478	0.95278	0.0472204		TCONS_00014690	ROHU_015086	0.956253	0.043747		TCONS_00045445	ROHU_015622	0.996826	0.00317379		TCONS_00177625	ROHU_017948	0.970081	0.0299195
TCONS_00000133	ROHU_000035	0.995461	0.00453854		TCONS_00105367	ROHU_015086	0.971329	0.0286707		TCONS_00049396	ROHU_015622	0.990878	0.00912154		TCONS_00198054	ROHU_017948	0.958448	0.0415519
TCONS_00089313	ROHU_000035	0.983928	0.0160717		TCONS_00011477	ROHU_015086	0.95009	0.0499102		TCONS_00062278	ROHU_015622	0.994903	0.0050968		TCONS_00032334	ROHU_017948	0.986076	0.0139244
TCONS_00140718	ROHU_000035	0.952583	0.0474166		TCONS_00015777	ROHU_015086	0.979547	0.0204529		TCONS_00035181	ROHU_015622	0.996956	0.00304438		TCONS_00044897	ROHU_017948	0.996772	0.00322827
TCONS_00041642	ROHU_000035	0.977601	0.0223994		TCONS_00081953	ROHU_015086	0.976508	0.0234925		TCONS_00032334	ROHU_015622	0.999784	0.000215677		TCONS_00052355	ROHU_017948	0.972071	0.0279293
TCONS_00058751	ROHU_000035	0.996217	0.00378292		TCONS_00003007	ROHU_015086	0.952577	0.0474234		TCONS_00001243	ROHU_015622	0.997058	0.00294198		TCONS_00037085	ROHU_017948	0.971208	0.0287916
TCONS_00002170	ROHU_000035	0.976764	0.023236		TCONS_00061915	ROHU_015086	0.998324	0.00167592		TCONS_00158179	ROHU_015622	0.985845	0.014155		TCONS_00005202	ROHU_017948	0.999861	0.000138562
TCONS_00184797	ROHU_000035	0.965721	0.0342793		TCONS_00000133	ROHU_012599	0.966907	0.033093		TCONS_00083396	ROHU_015622	0.999197	0.000803415		TCONS_00129859	ROHU_017948	0.965585	0.0344146
TCONS_00151747	ROHU_001359	0.950468	0.0495316		TCONS_00039453	ROHU_012599	0.967583	0.0324168		TCONS_00117896	ROHU_015622	0.985077	0.0149232		TCONS_00145204	ROHU_017948	0.999289	0.000711064
TCONS_00010843	ROHU_001359	0.999077	0.000923123		TCONS_00036279	ROHU_012599	0.999033	0.000966838		TCONS_00188569	ROHU_015622	0.958743	0.0412567		TCONS_00127714	ROHU_017948	0.976162	0.0238378
TCONS_00021991	ROHU_001359	0.957736	0.0422644		TCONS_00112625	ROHU_012599	0.962422	0.0375785		TCONS_00003007	ROHU_015622	0.998943	0.00105667		TCONS_00095034	ROHU_017948	0.989592	0.0104082
TCONS_00002170	ROHU_001359	0.99166	0.00833971		TCONS_00036478	ROHU_012599	0.954944	0.0450562		TCONS_00071514	ROHU_015622	0.997492	0.00250776		TCONS_00021001	ROHU_017948	0.971821	0.0281788
TCONS_00136883	ROHU_018381	0.999143	0.000856601		TCONS_00014690	ROHU_012599	0.989274	0.010726		TCONS_00167090	ROHU_015622	0.972357	0.0276433		TCONS_00008280	ROHU_017948	0.994496	0.00550379
TCONS_00151941	ROHU_018381	0.997767	0.00223307		TCONS_00180865	ROHU_012599	0.968648	0.0313521		TCONS_00036279	ROHU_015622	0.970278	0.0297216		TCONS_00109481	ROHU_017948	0.98117	0.0188298
TCONS_00136886	ROHU_018381	0.95591	0.0440898		TCONS_00011477	ROHU_012599	0.983056	0.0169436		TCONS_00197030	ROHU_015622	0.963711	0.0362891		TCONS_00045445	ROHU_017419	0.986986	0.0130145
TCONS_00005968	ROHU_018381	0.996946	0.00305374		TCONS_00015777	ROHU_012599	0.978722	0.0212776		TCONS_00099043	ROHU_015622	0.994745	0.00525534		TCONS_00052966	ROHU_017419	0.986688	0.013312
TCONS_00088811	ROHU_018381	0.955184	0.0448159		TCONS_00094484	ROHU_012599	0.992562	0.00743815		TCONS_00181680	ROHU_015622	0.985039	0.014961		TCONS_00173328	ROHU_017419	0.98884	0.0111603
TCONS_00094546	ROHU_018381	0.961542	0.0384578		TCONS_00025217	ROHU_012599	0.980359	0.0196406		TCONS_00143782	ROHU_015622	0.984945	0.0150548		TCONS_00100739	ROHU_017419	0.960837	0.0391626
TCONS_00021508	ROHU_018381	0.986141	0.013859		TCONS_00142813	ROHU_012599	0.983087	0.0169128		TCONS_00035908	ROHU_015622	0.992879	0.00712062		TCONS_00112465	ROHU_017419	0.958889	0.0411106
TCONS_00103061	ROHU_018381	0.998448	0.0015518		TCONS_00154605	ROHU_006997	0.997113	0.00288655		TCONS_00061439	ROHU_015622	0.980627	0.019373		TCONS_00007231	ROHU_017419	0.973987	0.0260132
TCONS_00181156	ROHU_018381	0.961311	0.0386892		TCONS_00045233	ROHU_006997	0.996182	0.00381771		TCONS_00188774	ROHU_015622	0.989536	0.0104641		TCONS_00139718	ROHU_017419	0.999839	0.000160672
TCONS_00115993	ROHU_018381	0.974896	0.0251036		TCONS_00058718	ROHU_006997	0.963756	0.0362445		TCONS_00048262	ROHU_015622	0.987919	0.0120813		TCONS_00017264	ROHU_017419	0.981002	0.0189982
TCONS_00124472	ROHU_018381	0.985397	0.0146033		TCONS_00136664	ROHU_006997	0.986382	0.0136176		TCONS_00117898	ROHU_015622	0.975565	0.0244351		TCONS_00090021	ROHU_017419	0.981212	0.0187884
TCONS_00110340	ROHU_018381	0.9989	0.00109966		TCONS_00119437	ROHU_006997	0.974731	0.0252694		TCONS_00136347	ROHU_015622	0.997712	0.00228768		TCONS_00008561	ROHU_017419	0.993774	0.00622621
TCONS_00130975	ROHU_018381	0.962823	0.0371767		TCONS_00000133	ROHU_024672	0.960689	0.0393108		TCONS_00126207	ROHU_015622	0.981281	0.0187191		TCONS_00106902	ROHU_017419	0.981521	0.0184789
TCONS_00132250	ROHU_019951	0.973804	0.0261959		TCONS_00039453	ROHU_024672	0.995831	0.00416896		TCONS_00045445	ROHU_018664	0.960406	0.0395941		TCONS_00024329	ROHU_017419	0.952492	0.0475077
TCONS_00011474	ROHU_019951	0.983809	0.0161914		TCONS_00036279	ROHU_024672	0.977434	0.0225656		TCONS_00049396	ROHU_018664	0.997575	0.00242452		TCONS_00011623	ROHU_017419	0.99413	0.00586987
TCONS_00140934	ROHU_019951	0.992533	0.00746707		TCONS_00112625	ROHU_024672	0.990521	0.00947908		TCONS_00062278	ROHU_018664	0.994665	0.00533507		TCONS_00059935	ROHU_017419	0.954421	0.0455794
TCONS_00075227	ROHU_019951	0.956734	0.043266		TCONS_00001703	ROHU_024672	0.997345	0.00265454		TCONS_00035181	ROHU_018664	0.990391	0.00960923		TCONS_00018022	ROHU_017419	0.957435	0.0425651
TCONS_00016304	ROHU_019951	0.996724	0.00327647		TCONS_00036478	ROHU_024672	0.974298	0.0257023		TCONS_00032334	ROHU_018664	0.980477	0.0195231		TCONS_00038873	ROHU_004472	0.960743	0.039257
TCONS_00167369	ROHU_019951	0.998678	0.00132235		TCONS_00129133	ROHU_024672	0.958974	0.041026		TCONS_00001243	ROHU_018664	0.961295	0.0387051		TCONS_00125755	ROHU_004472	0.996618	0.00338165
TCONS_00038294	ROHU_019951	0.962531	0.0374692		TCONS_00045245	ROHU_024672	0.988546	0.0114539		TCONS_00083396	ROHU_018664	0.978636	0.0213641		TCONS_00163141	ROHU_004472	0.99429	0.0057103
TCONS_00023635	ROHU_019951	0.998619	0.00138133		TCONS_00014690	ROHU_024672	0.96067	0.0393301		TCONS_00094484	ROHU_018664	0.973196	0.0268043		TCONS_00038872	ROHU_004472	0.997778	0.00222217
TCONS_00011474	ROHU_008312	0.988603	0.0113973		TCONS_00180865	ROHU_024672	0.996756	0.00324405		TCONS_00164823	ROHU_018664	0.970496	0.0295041		TCONS_00054296	ROHU_004472	0.994555	0.00544545
TCONS_00140934	ROHU_008312	0.992236	0.00776441		TCONS_00011477	ROHU_024672	0.995461	0.00453902		TCONS_00188569	ROHU_018664	0.996239	0.00376126		TCONS_00042456	ROHU_004472	0.997187	0.00281281
TCONS_00075227	ROHU_008312	0.981519	0.018481		TCONS_00015777	ROHU_024672	0.996015	0.00398507		TCONS_00003007	ROHU_018664	0.977046	0.0229539		TCONS_00054076	ROHU_004472	0.961476	0.038524
TCONS_00016304	ROHU_008312	0.992704	0.00729648		TCONS_00013978	ROHU_024672	0.971432	0.0285677		TCONS_00118667	ROHU_018664	0.979851	0.0201487		TCONS_00039870	ROHU_004472	0.999183	0.000817113
TCONS_00167369	ROHU_008312	0.99248	0.00751962		TCONS_00025217	ROHU_024672	0.965268	0.0347318		TCONS_00071514	ROHU_018664	0.990368	0.00963189		TCONS_00183796	ROHU_004472	0.997793	0.00220671
TCONS_00023635	ROHU_008312	0.984557	0.0154425		TCONS_00061915	ROHU_024672	0.975792	0.0242078		TCONS_00031367	ROHU_018664	0.991492	0.00850778		TCONS_00164936	ROHU_004472	0.997494	0.00250636
TCONS_00132250	ROHU_011053	0.998322	0.00167806		TCONS_00000133	ROHU_014289	0.975407	0.0245932		TCONS_00087245	ROHU_018664	0.988201	0.0117992		TCONS_00018847	ROHU_004472	0.999799	0.000200597
TCONS_00151747	ROHU_011053	0.990812	0.00918807		TCONS_00039453	ROHU_014289	0.984753	0.0152473		TCONS_00167090	ROHU_018664	0.998297	0.0017032		TCONS_00072484	ROHU_004472	0.973643	0.0263569
TCONS_00029922	ROHU_011053	0.995245	0.00475476		TCONS_00036279	ROHU_014289	0.971527	0.0284725		TCONS_00099043	ROHU_018664	0.977742	0.0222581		TCONS_00095292	ROHU_004472	0.985259	0.0147407
TCONS_00167369	ROHU_011053	0.9569	0.0430999		TCONS_00112625	ROHU_014289	0.975587	0.024413		TCONS_00181680	ROHU_018664	0.957922	0.0420784		TCONS_00126202	ROHU_004472	0.989927	0.0100726
TCONS_00038294	ROHU_011053	0.996148	0.0038518		TCONS_00001703	ROHU_014289	0.995472	0.00452802		TCONS_00143782	ROHU_018664	0.996961	0.00303946		TCONS_00135158	ROHU_004472	0.999149	0.00085113
TCONS_00068908	ROHU_011053	0.966371	0.033629		TCONS_00036478	ROHU_014289	0.988671	0.0113291		TCONS_00035908	ROHU_018664	0.969919	0.0300809		TCONS_00073242	ROHU_004472	0.999235	0.000765132
TCONS_00023635	ROHU_011053	0.973845	0.0261554		TCONS_00045245	ROHU_014289	0.973952	0.0260483		TCONS_00188774	ROHU_018664	0.953846	0.0461545		TCONS_00031128	ROHU_004472	0.957795	0.0422054
TCONS_00042572	ROHU_037427	0.989417	0.0105832		TCONS_00180865	ROHU_014289	0.999625	0.000375338		TCONS_00048262	ROHU_018664	0.995348	0.00465246		TCONS_00078652	ROHU_004472	0.997087	0.00291263
TCONS_00058322	ROHU_037427	0.983767	0.016233		TCONS_00011477	ROHU_014289	0.995592	0.00440759		TCONS_00136347	ROHU_018664	0.964116	0.0358839		TCONS_00078295	ROHU_004472	0.956265	0.0437347
TCONS_00109778	ROHU_037427	0.966219	0.0337812		TCONS_00015777	ROHU_014289	0.986501	0.0134986		TCONS_00181541	ROHU_007715	0.964735	0.0352648		TCONS_00164938	ROHU_004472	0.997283	0.00271704
TCONS_00042572	ROHU_014769	0.995295	0.00470493		TCONS_00013978	ROHU_014289	0.972404	0.0275964		TCONS_00094484	ROHU_007715	0.976788	0.023212		TCONS_00010655	ROHU_004472	0.997457	0.00254309
TCONS_00181156	ROHU_014769	0.971011	0.0289889		TCONS_00025217	ROHU_014289	0.975557	0.0244432		TCONS_00193033	ROHU_007715	0.991034	0.00896569		TCONS_00074363	ROHU_004472	0.985525	0.0144747
TCONS_00115993	ROHU_014769	0.966062	0.0339378		TCONS_00061915	ROHU_014289	0.956623	0.0433773		TCONS_00164823	ROHU_007715	0.980178	0.0198224		TCONS_00095323	ROHU_004472	0.996591	0.00340921
TCONS_00124472	ROHU_014769	0.962623	0.0373767		TCONS_00154604	ROHU_014289	0.967737	0.0322631		TCONS_00166158	ROHU_007715	0.961458	0.0385422		TCONS_00111011	ROHU_004472	0.993727	0.00627345
TCONS_00058322	ROHU_014769	0.991678	0.0083219		TCONS_00099928	ROHU_036306	0.984289	0.0157113		TCONS_00118667	ROHU_007715	0.969644	0.0303561		TCONS_00072458	ROHU_004472	0.999634	0.000365543
TCONS_00136886	ROHU_021293	0.980965	0.0190347		TCONS_00032336	ROHU_036306	0.987041	0.0129591		TCONS_00031367	ROHU_007715	0.951508	0.0484921		TCONS_00039882	ROHU_004472	0.991253	0.00874697
TCONS_00138411	ROHU_021293	0.987168	0.012832		TCONS_00141526	ROHU_036306	0.990875	0.009125		TCONS_00087245	ROHU_007715	0.956708	0.043292		TCONS_00023098	ROHU_004472	0.99815	0.00184998
TCONS_00088811	ROHU_021293	0.970436	0.0295644		TCONS_00181747	ROHU_036306	0.987156	0.0128441		TCONS_00181541	ROHU_012537	0.99993	7.03415e-05		TCONS_00037634	ROHU_004472	0.967359	0.0326411
TCONS_00063716	ROHU_021293	0.95178	0.04822		TCONS_00153681	ROHU_036306	0.976657	0.0233433		TCONS_00148599	ROHU_012537	0.976472	0.0235284		TCONS_00071991	ROHU_004472	0.999424	0.000575537
TCONS_00094546	ROHU_021293	0.972669	0.027331		TCONS_00038336	ROHU_036306	0.952726	0.0472741		TCONS_00193033	ROHU_012537	0.991483	0.00851736		TCONS_00016379	ROHU_004472	0.998655	0.00134488
TCONS_00021508	ROHU_021293	0.952935	0.0470651		TCONS_00170237	ROHU_036306	0.950598	0.0494021		TCONS_00166158	ROHU_012537	0.994299	0.00570088		TCONS_00016126	ROHU_004472	0.997201	0.00279873
TCONS_00017744	ROHU_021293	0.980779	0.0192215		TCONS_00160943	ROHU_036306	0.976232	0.0237685		TCONS_00136886	ROHU_012537	0.960121	0.0398786		TCONS_00102197	ROHU_004472	0.998927	0.00107273
TCONS_00023587	ROHU_021293	0.970867	0.0291329		TCONS_00115323	ROHU_036306	0.982835	0.0171649		TCONS_00045445	ROHU_008957	0.99942	0.000580455		TCONS_00140081	ROHU_004472	0.997036	0.00296409
TCONS_00130975	ROHU_021293	0.977124	0.0228763		TCONS_00062268	ROHU_036306	0.954477	0.0455226		TCONS_00166732	ROHU_008957	0.973469	0.0265308		TCONS_00038967	ROHU_004472	0.998609	0.001391
TCONS_00094454	ROHU_037434	0.971062	0.0289383		TCONS_00028394	ROHU_036306	0.952937	0.047063		TCONS_00049396	ROHU_008957	0.970035	0.0299652		TCONS_00022764	ROHU_004472	0.992713	0.00728722
TCONS_00115993	ROHU_037434	0.961902	0.0380979		TCONS_00172438	ROHU_036306	0.988056	0.0119443		TCONS_00062278	ROHU_008957	0.977785	0.0222145		TCONS_00010652	ROHU_004472	0.983376	0.0166236
TCONS_00058322	ROHU_037434	0.955009	0.0449912		TCONS_00190265	ROHU_036306	0.981294	0.0187057		TCONS_00035181	ROHU_008957	0.983698	0.016302		TCONS_00110353	ROHU_004472	0.979754	0.0202464
TCONS_00136883	ROHU_021599	0.996834	0.00316615		TCONS_00114740	ROHU_036306	0.965161	0.0348394		TCONS_00032334	ROHU_008957	0.992492	0.00750755		TCONS_00020547	ROHU_004472	0.989002	0.0109979
TCONS_00151941	ROHU_021599	0.994433	0.00556696		TCONS_00110445	ROHU_035175	0.983274	0.0167257		TCONS_00001243	ROHU_008957	0.999356	0.000644182		TCONS_00016304	ROHU_004472	0.958917	0.0410827
TCONS_00005968	ROHU_021599	0.996745	0.00325496		TCONS_00130314	ROHU_035175	0.991048	0.00895237		TCONS_00158179	ROHU_008957	0.99721	0.00278972		TCONS_00182798	ROHU_004472	0.985791	0.0142091
TCONS_00094546	ROHU_021599	0.956263	0.0437369		TCONS_00000277	ROHU_035175	0.988917	0.011083		TCONS_00083396	ROHU_008957	0.992252	0.00774831		TCONS_00058601	ROHU_004472	0.993727	0.00627345
TCONS_00092160	ROHU_021599	0.952791	0.0472086		TCONS_00097073	ROHU_035175	0.998121	0.00187936		TCONS_00117896	ROHU_008957	0.997344	0.00265602		TCONS_00045095	ROHU_004472	0.992536	0.00746428
TCONS_00021508	ROHU_021599	0.981245	0.0187547		TCONS_00041337	ROHU_035175	0.986116	0.0138842		TCONS_00147488	ROHU_008957	0.973268	0.0267317		TCONS_00170842	ROHU_004472	0.993727	0.00627345
TCONS_00103061	ROHU_021599	0.996591	0.00340935		TCONS_00119001	ROHU_035175	0.994238	0.00576231		TCONS_00003007	ROHU_008957	0.992645	0.00735538		TCONS_00072821	ROHU_004472	0.993727	0.00627345
TCONS_00181156	ROHU_021599	0.970611	0.0293886		TCONS_00144626	ROHU_035175	0.965182	0.0348184		TCONS_00071514	ROHU_008957	0.983446	0.0165537		TCONS_00020653	ROHU_004472	0.997092	0.00290767
TCONS_00115993	ROHU_021599	0.972853	0.0271465		TCONS_00133489	ROHU_035175	0.965576	0.0344243		TCONS_00036279	ROHU_008957	0.990445	0.00955522		TCONS_00061368	ROHU_004472	0.997151	0.00284912
TCONS_00124472	ROHU_021599	0.984642	0.0153581		TCONS_00124258	ROHU_035175	0.99344	0.00655993		TCONS_00197030	ROHU_008957	0.985017	0.0149831		TCONS_00176664	ROHU_004472	0.995816	0.00418383
TCONS_00110340	ROHU_021599	0.999045	0.000955497		TCONS_00067580	ROHU_035175	0.979325	0.0206752		TCONS_00099043	ROHU_008957	0.984855	0.0151454		TCONS_00045445	ROHU_025781	0.990831	0.0091689
TCONS_00130975	ROHU_021599	0.956153	0.0438468		TCONS_00039453	ROHU_013817	0.992089	0.00791106		TCONS_00181680	ROHU_008957	0.985606	0.014394		TCONS_00052966	ROHU_025781	0.98257	0.0174297
TCONS_00154912	ROHU_004424	0.993761	0.00623908		TCONS_00112625	ROHU_013817	0.996149	0.00385127		TCONS_00143782	ROHU_008957	0.959887	0.0401127		TCONS_00173328	ROHU_025781	0.986351	0.0136489
TCONS_00071885	ROHU_004424	0.993293	0.0067068		TCONS_00001703	ROHU_013817	0.977524	0.0224761		TCONS_00035908	ROHU_008957	0.985993	0.0140065		TCONS_00100739	ROHU_025781	0.956471	0.043529
TCONS_00000133	ROHU_004424	0.988203	0.0117974		TCONS_00154945	ROHU_013817	0.991747	0.0082531		TCONS_00061439	ROHU_008957	0.996234	0.00376629		TCONS_00112465	ROHU_025781	0.952975	0.0470252
TCONS_00089313	ROHU_004424	0.973459	0.0265408		TCONS_00129133	ROHU_013817	0.996566	0.00343441		TCONS_00188774	ROHU_008957	0.989641	0.0103588		TCONS_00007231	ROHU_025781	0.968356	0.0316443
TCONS_00041642	ROHU_004424	0.999578	0.0004222		TCONS_00045245	ROHU_013817	0.998234	0.00176581		TCONS_00048262	ROHU_008957	0.967738	0.032262		TCONS_00139718	ROHU_025781	0.999861	0.000138768
TCONS_00058751	ROHU_004424	0.982869	0.0171315		TCONS_00014690	ROHU_013817	0.95895	0.0410503		TCONS_00117898	ROHU_008957	0.992976	0.00702446		TCONS_00017264	ROHU_025781	0.983972	0.0160276
TCONS_00134799	ROHU_004424	0.993406	0.00659439		TCONS_00105367	ROHU_013817	0.962532	0.0374676		TCONS_00136347	ROHU_008957	0.998362	0.00163784		TCONS_00090021	ROHU_025781	0.98507	0.0149296
TCONS_00154912	ROHU_009408	0.993279	0.00672065		TCONS_00180865	ROHU_013817	0.959632	0.0403676		TCONS_00072821	ROHU_008957	0.973268	0.0267317		TCONS_00008561	ROHU_025781	0.996283	0.00371678
TCONS_00071885	ROHU_009408	0.992794	0.0072057		TCONS_00011477	ROHU_013817	0.960777	0.0392226		TCONS_00126207	ROHU_008957	0.996092	0.00390754		TCONS_00106902	ROHU_025781	0.986512	0.0134877
TCONS_00000133	ROHU_009408	0.988748	0.0112523		TCONS_00015777	ROHU_013817	0.985636	0.014364		TCONS_00045445	ROHU_027521	0.985006	0.0149938		TCONS_00024329	ROHU_025781	0.959705	0.0402954
TCONS_00089313	ROHU_009408	0.974319	0.0256811		TCONS_00081953	ROHU_013817	0.968219	0.0317812		TCONS_00166732	ROHU_027521	0.995933	0.00406653		TCONS_00011623	ROHU_025781	0.991379	0.00862071
TCONS_00041642	ROHU_009408	0.999692	0.000308045		TCONS_00013978	ROHU_013817	0.95655	0.04345		TCONS_00032334	ROHU_027521	0.96615	0.0338496		TCONS_00018022	ROHU_025781	0.955324	0.0446764
TCONS_00058751	ROHU_009408	0.983641	0.0163592		TCONS_00061915	ROHU_013817	0.999018	0.000981909		TCONS_00001243	ROHU_027521	0.984478	0.0155221		TCONS_00034829	ROHU_005646	0.987037	0.0129632
TCONS_00134799	ROHU_009408	0.992911	0.00708919		TCONS_00071885	ROHU_004072	0.966537	0.0334634		TCONS_00158179	ROHU_027521	0.994865	0.00513476		TCONS_00006074	ROHU_005646	0.989404	0.0105955
TCONS_00151941	ROHU_009294	0.960174	0.0398261		TCONS_00055151	ROHU_004072	0.963747	0.0362532		TCONS_00083396	ROHU_027521	0.966806	0.0331941		TCONS_00003059	ROHU_005646	0.997481	0.00251868
TCONS_00136886	ROHU_009294	0.998562	0.00143797		TCONS_00151863	ROHU_004072	0.965886	0.0341137		TCONS_00117896	ROHU_027521	0.995902	0.00409761		TCONS_00065946	ROHU_005646	0.999293	0.000707003
TCONS_00138411	ROHU_009294	0.979928	0.0200716		TCONS_00052394	ROHU_004072	0.974028	0.0259715		TCONS_00147488	ROHU_027521	0.995854	0.0041457		TCONS_00099928	ROHU_005646	0.995852	0.00414841
TCONS_00088811	ROHU_009294	0.966375	0.0336248		TCONS_00137372	ROHU_004072	0.97701	0.0229895		TCONS_00003007	ROHU_027521	0.968134	0.0318661		TCONS_00105367	ROHU_005646	0.995622	0.00437766
TCONS_00094546	ROHU_009294	0.998436	0.00156352		TCONS_00110445	ROHU_004072	0.963629	0.036371		TCONS_00036279	ROHU_027521	0.999171	0.000828877		TCONS_00198054	ROHU_005646	0.983449	0.0165513
TCONS_00092160	ROHU_009294	0.965717	0.0342831		TCONS_00130314	ROHU_004072	0.960058	0.0399417		TCONS_00197030	ROHU_027521	0.996312	0.00368824		TCONS_00179266	ROHU_005646	0.989529	0.0104713
TCONS_00021508	ROHU_009294	0.984761	0.0152388		TCONS_00000277	ROHU_004072	0.97123	0.0287702		TCONS_00099043	ROHU_027521	0.95715	0.0428499		TCONS_00129859	ROHU_005646	0.97827	0.0217304
TCONS_00130975	ROHU_009294	0.997292	0.00270848		TCONS_00097073	ROHU_004072	0.950965	0.0490347		TCONS_00181680	ROHU_027521	0.965175	0.0348247		TCONS_00031284	ROHU_005646	0.99952	0.000480035
TCONS_00042572	ROHU_011472	0.988595	0.0114051		TCONS_00041337	ROHU_004072	0.983933	0.0160667		TCONS_00035908	ROHU_027521	0.962484	0.0375159		TCONS_00075765	ROHU_005646	0.997538	0.00246186
TCONS_00058322	ROHU_011472	0.98945	0.0105499		TCONS_00119001	ROHU_004072	0.963	0.0369997		TCONS_00061439	ROHU_027521	0.998405	0.00159471		TCONS_00127714	ROHU_005646	0.96816	0.0318402
TCONS_00109778	ROHU_011472	0.988336	0.011664		TCONS_00158179	ROHU_004072	0.977747	0.0222532		TCONS_00188774	ROHU_027521	0.975059	0.0249413		TCONS_00021593	ROHU_005646	0.998806	0.00119401
TCONS_00045245	ROHU_003576	0.999797	0.000203176		TCONS_00067580	ROHU_004072	0.965818	0.0341821		TCONS_00117898	ROHU_027521	0.998323	0.00167668		TCONS_00130975	ROHU_005646	0.990841	0.00915908
TCONS_00184370	ROHU_003576	0.995403	0.00459712		TCONS_00071885	ROHU_036093	0.99704	0.00295957		TCONS_00136347	ROHU_027521	0.981971	0.0180293		TCONS_00088811	ROHU_005646	0.998091	0.00190897
TCONS_00148599	ROHU_003576	0.997066	0.00293364		TCONS_00000133	ROHU_036093	0.974275	0.025725		TCONS_00072821	ROHU_027521	0.995854	0.0041457		TCONS_00104344	ROHU_005646	0.959958	0.0400424
TCONS_00075227	ROHU_003576	0.959814	0.0401859		TCONS_00055151	ROHU_036093	0.989366	0.0106341		TCONS_00126207	ROHU_027521	0.997729	0.00227093		TCONS_00109481	ROHU_005646	0.96201	0.0379897
TCONS_00045245	ROHU_018828	0.973579	0.026421		TCONS_00151863	ROHU_036093	0.995172	0.00482772		TCONS_00045445	ROHU_005384	0.967807	0.032193		TCONS_00052394	ROHU_005646	0.991485	0.00851467
TCONS_00011474	ROHU_018828	0.992733	0.00726656		TCONS_00052394	ROHU_036093	0.983711	0.0162892		TCONS_00166732	ROHU_005384	0.999928	7.21527e-05		TCONS_00052966	ROHU_001358	0.998006	0.00199394
TCONS_00184370	ROHU_018828	0.98251	0.0174897		TCONS_00137372	ROHU_036093	0.986477	0.013523		TCONS_00001243	ROHU_005384	0.96699	0.0330099		TCONS_00038873	ROHU_001358	0.952213	0.0477869
TCONS_00140934	ROHU_018828	0.98387	0.0161303		TCONS_00036478	ROHU_036093	0.976897	0.0231029		TCONS_00158179	ROHU_005384	0.984782	0.0152183		TCONS_00173328	ROHU_001358	0.993335	0.00666524
TCONS_00075227	ROHU_018828	0.996616	0.00338363		TCONS_00025217	ROHU_036093	0.958872	0.041128		TCONS_00117896	ROHU_005384	0.986262	0.0137384		TCONS_00100739	ROHU_001358	0.991607	0.00839296
TCONS_00016304	ROHU_018828	0.97515	0.0248503		TCONS_00154604	ROHU_036093	0.99467	0.00532959		TCONS_00147488	ROHU_005384	0.99992	7.97992e-05		TCONS_00112465	ROHU_001358	0.995893	0.00410685
TCONS_00167369	ROHU_018828	0.962945	0.0370548		TCONS_00099928	ROHU_006025	0.96944	0.0305602		TCONS_00036279	ROHU_005384	0.995361	0.00463866		TCONS_00195527	ROHU_001358	0.992022	0.00797799
TCONS_00136883	ROHU_018897	0.976737	0.0232627		TCONS_00181747	ROHU_006025	0.963568	0.0364319		TCONS_00197030	ROHU_005384	0.9943	0.0057005		TCONS_00131233	ROHU_001358	0.963859	0.0361406
TCONS_00151941	ROHU_018897	0.964888	0.035112		TCONS_00006705	ROHU_006025	0.983061	0.016939		TCONS_00061439	ROHU_005384	0.990638	0.00936165		TCONS_00007231	ROHU_001358	0.999845	0.00015477
TCONS_00005968	ROHU_018897	0.980442	0.0195584		TCONS_00058718	ROHU_006025	0.99007	0.00992951		TCONS_00188774	ROHU_005384	0.958655	0.0413446		TCONS_00099859	ROHU_001358	0.982832	0.0171677
TCONS_00094454	ROHU_018897	0.968178	0.0318217		TCONS_00136664	ROHU_006025	0.970336	0.0296635		TCONS_00117898	ROHU_005384	0.992623	0.00737748		TCONS_00016429	ROHU_001358	0.978875	0.0211245
TCONS_00103061	ROHU_018897	0.980662	0.0193382		TCONS_00038336	ROHU_006025	0.994262	0.00573834		TCONS_00136347	ROHU_005384	0.963794	0.036206		TCONS_00139718	ROHU_001358	0.973143	0.026857
TCONS_00115993	ROHU_018897	0.996267	0.0037328		TCONS_00170237	ROHU_006025	0.989219	0.0107811		TCONS_00072821	ROHU_005384	0.99992	7.97992e-05		TCONS_00076461	ROHU_001358	0.969024	0.0309756
TCONS_00124472	ROHU_018897	0.991676	0.00832412		TCONS_00160943	ROHU_006025	0.980434	0.0195662		TCONS_00126207	ROHU_005384	0.989795	0.0102052		TCONS_00011623	ROHU_001358	0.993027	0.00697349
TCONS_00110340	ROHU_018897	0.973292	0.0267082		TCONS_00119437	ROHU_006025	0.983268	0.0167319		TCONS_00034829	ROHU_016112	0.969419	0.030581		TCONS_00059935	ROHU_001358	0.993076	0.00692362
TCONS_00136883	ROHU_019685	0.96258	0.0374201		TCONS_00190265	ROHU_006025	0.97538	0.0246202		TCONS_00005737	ROHU_016112	0.994502	0.00549823		TCONS_00016304	ROHU_001358	0.95451	0.0454899
TCONS_00151941	ROHU_019685	0.974979	0.0250209		TCONS_00099928	ROHU_006024	0.976285	0.0237151		TCONS_00138411	ROHU_016112	0.957952	0.0420478		TCONS_00099895	ROHU_001358	0.98883	0.0111697
TCONS_00136886	ROHU_019685	0.985367	0.0146328		TCONS_00032336	ROHU_006024	0.95751	0.0424904		TCONS_00045233	ROHU_016112	0.998886	0.0011137		TCONS_00018022	ROHU_001358	0.979015	0.0209855
TCONS_00088811	ROHU_019685	0.999292	0.000708192		TCONS_00181747	ROHU_006024	0.972837	0.0271631		TCONS_00181156	ROHU_016112	0.964175	0.035825		TCONS_00130136	ROHU_007758	0.97584	0.0241599
TCONS_00063716	ROHU_019685	0.992948	0.007052		TCONS_00058718	ROHU_006024	0.957182	0.0428178		TCONS_00110386	ROHU_016112	0.999649	0.000351108		TCONS_00055895	ROHU_007758	0.99767	0.00232954
TCONS_00094546	ROHU_019685	0.979993	0.0200069		TCONS_00038336	ROHU_006024	0.979396	0.0206037		TCONS_00023425	ROHU_016112	0.998944	0.00105588		TCONS_00058751	ROHU_007758	0.993492	0.00650843
TCONS_00021508	ROHU_019685	0.986239	0.0137605		TCONS_00170237	ROHU_006024	0.964019	0.0359806		TCONS_00011533	ROHU_016112	0.987261	0.0127387		TCONS_00151941	ROHU_007758	0.960594	0.0394058
TCONS_00103061	ROHU_019685	0.955894	0.044106		TCONS_00160943	ROHU_006024	0.98199	0.0180099		TCONS_00163118	ROHU_016112	0.997098	0.00290238		TCONS_00055899	ROHU_007758	0.976235	0.023765
TCONS_00130975	ROHU_019685	0.986957	0.0130432		TCONS_00190265	ROHU_006024	0.965458	0.0345422		TCONS_00026911	ROHU_016112	0.999829	0.000171034		TCONS_00181680	ROHU_007758	0.985209	0.0147914
TCONS_00042572	ROHU_018977	0.988922	0.0110777		TCONS_00065946	ROHU_014143	0.999447	0.000553142		TCONS_00117481	ROHU_016112	0.99817	0.00182968		TCONS_00177625	ROHU_007758	0.957239	0.042761
TCONS_00115993	ROHU_018977	0.982493	0.0175068		TCONS_00168329	ROHU_014143	0.959667	0.040333		TCONS_00044145	ROHU_016112	0.985608	0.0143923		TCONS_00181679	ROHU_007758	0.96373	0.0362699
TCONS_00124472	ROHU_018977	0.97175	0.0282503		TCONS_00021996	ROHU_014143	0.980948	0.0190516		TCONS_00168343	ROHU_016112	0.981855	0.0181453		TCONS_00167433	ROHU_007758	0.985949	0.0140508
TCONS_00058322	ROHU_018977	0.992265	0.00773483		TCONS_00138411	ROHU_014143	0.969075	0.0309253		TCONS_00026884	ROHU_016112	0.952346	0.0476537		TCONS_00144496	ROHU_007758	0.986885	0.0131146
TCONS_00136883	ROHU_035288	0.969121	0.0308794		TCONS_00015428	ROHU_014143	0.999048	0.000951819		TCONS_00075114	ROHU_016112	0.999611	0.000388876		TCONS_00029922	ROHU_007758	0.991901	0.00809879
TCONS_00151941	ROHU_035288	0.976434	0.0235663		TCONS_00074186	ROHU_014143	0.999416	0.00058432		TCONS_00049730	ROHU_016112	0.972298	0.0277024		TCONS_00144505	ROHU_007758	0.9885	0.0115001
TCONS_00136886	ROHU_035288	0.967789	0.032211		TCONS_00148599	ROHU_014143	0.989059	0.0109414		TCONS_00114739	ROHU_016112	0.968129	0.0318711		TCONS_00130136	ROHU_020910	0.996888	0.00311194
TCONS_00005968	ROHU_035288	0.962301	0.0376991		TCONS_00032377	ROHU_014143	0.962881	0.0371192		TCONS_00067121	ROHU_016112	0.999989	1.06287e-05		TCONS_00055895	ROHU_020910	0.975669	0.0243312
TCONS_00094546	ROHU_035288	0.977161	0.0228393		TCONS_00028337	ROHU_014143	0.999416	0.00058432		TCONS_00193787	ROHU_016112	0.990911	0.00908947		TCONS_00151941	ROHU_020910	0.999608	0.000391872
TCONS_00092160	ROHU_035288	0.993517	0.0064833		TCONS_00062268	ROHU_014143	0.957916	0.0420844		TCONS_00065653	ROHU_016112	0.988828	0.0111716		TCONS_00094484	ROHU_020910	0.971161	0.0288394
TCONS_00021508	ROHU_035288	0.980348	0.0196524		TCONS_00028394	ROHU_014143	0.956149	0.0438505		TCONS_00045445	ROHU_029295	0.996247	0.00375271		TCONS_00055899	ROHU_020910	0.996911	0.00308856
TCONS_00103061	ROHU_035288	0.964655	0.0353445		TCONS_00039453	ROHU_027161	0.999572	0.000427876		TCONS_00166732	ROHU_029295	0.982787	0.0172135		TCONS_00181680	ROHU_020910	0.990209	0.00979139
TCONS_00110340	ROHU_035288	0.971761	0.0282393		TCONS_00036279	ROHU_027161	0.971854	0.0281461		TCONS_00049396	ROHU_029295	0.956419	0.0435813		TCONS_00177625	ROHU_020910	0.992212	0.00778786
TCONS_00130975	ROHU_035288	0.971299	0.0287006		TCONS_00112625	ROHU_027161	0.998233	0.00176667		TCONS_00062278	ROHU_029295	0.965786	0.0342144		TCONS_00032334	ROHU_020910	0.979465	0.0205355
TCONS_00132250	ROHU_017415	0.99697	0.00302992		TCONS_00001703	ROHU_027161	0.993604	0.00639573		TCONS_00035181	ROHU_029295	0.971968	0.0280322		TCONS_00181679	ROHU_020910	0.987411	0.0125891
TCONS_00151747	ROHU_017415	0.984828	0.0151718		TCONS_00154945	ROHU_027161	0.9702	0.0298004		TCONS_00032334	ROHU_029295	0.986499	0.0135012		TCONS_00052355	ROHU_020910	0.98775	0.0122503
TCONS_00029922	ROHU_017415	0.995587	0.0044127		TCONS_00036478	ROHU_027161	0.95155	0.0484497		TCONS_00001243	ROHU_029295	0.99583	0.00416964		TCONS_00037085	ROHU_020910	0.981319	0.0186807
TCONS_00167369	ROHU_017415	0.960914	0.0390855		TCONS_00129133	ROHU_027161	0.979611	0.0203891		TCONS_00158179	ROHU_029295	0.999976	2.44727e-05		TCONS_00005202	ROHU_020910	0.974626	0.0253743
TCONS_00038294	ROHU_017415	0.992331	0.00766875		TCONS_00045245	ROHU_027161	0.997475	0.00252524		TCONS_00083396	ROHU_029295	0.987553	0.0124471		TCONS_00145204	ROHU_020910	0.962601	0.0373988
TCONS_00068908	ROHU_017415	0.956014	0.0439861		TCONS_00014690	ROHU_027161	0.966638	0.0333619		TCONS_00117896	ROHU_029295	0.999876	0.000124199		TCONS_00144496	ROHU_020910	0.972081	0.0279187
TCONS_00023635	ROHU_017415	0.97609	0.02391		TCONS_00180865	ROHU_027161	0.986257	0.0137433		TCONS_00147488	ROHU_029295	0.982631	0.0173693		TCONS_00124082	ROHU_020910	0.956209	0.0437913
TCONS_00132250	ROHU_019469	0.95003	0.0499696		TCONS_00011477	ROHU_027161	0.986432	0.0135683		TCONS_00003007	ROHU_029295	0.988523	0.0114766		TCONS_00112625	ROHU_020910	0.968416	0.031584
TCONS_00011474	ROHU_019469	0.980172	0.0198281		TCONS_00015777	ROHU_027161	0.997228	0.0027715		TCONS_00071514	ROHU_029295	0.974911	0.0250887		TCONS_00029922	ROHU_020910	0.955835	0.0441654
TCONS_00140934	ROHU_019469	0.985832	0.0141679		TCONS_00013978	ROHU_027161	0.968508	0.0314916		TCONS_00036279	ROHU_029295	0.996342	0.00365825		TCONS_00130136	ROHU_010386	0.990362	0.00963847
TCONS_00016304	ROHU_019469	0.987768	0.0122325		TCONS_00061915	ROHU_027161	0.990197	0.00980264		TCONS_00197030	ROHU_029295	0.994022	0.00597765		TCONS_00055895	ROHU_010386	0.957623	0.0423767
TCONS_00167369	ROHU_019469	0.985543	0.0144571		TCONS_00039453	ROHU_032326	0.994435	0.00556527		TCONS_00099043	ROHU_029295	0.982394	0.0176056		TCONS_00114827	ROHU_010386	0.957033	0.0429673
TCONS_00065500	ROHU_019469	0.971969	0.0280305		TCONS_00036279	ROHU_032326	0.990557	0.009443		TCONS_00181680	ROHU_029295	0.972256	0.0277436		TCONS_00151941	ROHU_010386	0.99532	0.00467989
TCONS_00023635	ROHU_019469	0.98375	0.0162502		TCONS_00112625	ROHU_032326	0.994257	0.00574329		TCONS_00035908	ROHU_029295	0.985802	0.0141976		TCONS_00094484	ROHU_010386	0.981859	0.0181411
TCONS_00045245	ROHU_024684	0.973405	0.026595		TCONS_00001703	ROHU_032326	0.97428	0.0257198		TCONS_00061439	ROHU_029295	0.998517	0.00148293		TCONS_00055899	ROHU_010386	0.990197	0.00980293
TCONS_00011474	ROHU_024684	0.982771	0.0172293		TCONS_00154945	ROHU_032326	0.96395	0.0360503		TCONS_00188774	ROHU_029295	0.992643	0.00735716		TCONS_00181680	ROHU_010386	0.975824	0.0241756
TCONS_00184370	ROHU_024684	0.987688	0.0123119		TCONS_00129133	ROHU_032326	0.9689	0.0311004		TCONS_00048262	ROHU_029295	0.951121	0.0488792		TCONS_00177625	ROHU_010386	0.983718	0.0162815
TCONS_00140934	ROHU_024684	0.972344	0.0276563		TCONS_00045245	ROHU_032326	0.984113	0.0158872		TCONS_00117898	ROHU_029295	0.998133	0.0018672		TCONS_00032334	ROHU_010386	0.992489	0.00751076
TCONS_00148599	ROHU_024684	0.951472	0.0485281		TCONS_00014690	ROHU_032326	0.99222	0.00777997		TCONS_00136347	ROHU_029295	0.995582	0.00441766		TCONS_00044897	ROHU_010386	0.964934	0.0350664
TCONS_00075227	ROHU_024684	0.980733	0.0192672		TCONS_00180865	ROHU_032326	0.977154	0.0228457		TCONS_00072821	ROHU_029295	0.982631	0.0173693		TCONS_00181679	ROHU_010386	0.98526	0.0147398
TCONS_00016304	ROHU_024684	0.962485	0.0375152		TCONS_00011477	ROHU_032326	0.986133	0.0138671		TCONS_00126207	ROHU_029295	0.999246	0.000753544		TCONS_00052355	ROHU_010386	0.97946	0.0205395
TCONS_00065500	ROHU_024684	0.960414	0.039586		TCONS_00015777	ROHU_032326	0.997232	0.00276753		TCONS_00045445	ROHU_016685	0.996912	0.0030884		TCONS_00037085	ROHU_010386	0.992238	0.00776178
TCONS_00112622	ROHU_027395	0.9941	0.00590039		TCONS_00094484	ROHU_032326	0.973636	0.0263636		TCONS_00049396	ROHU_016685	0.990746	0.00925357		TCONS_00005202	ROHU_010386	0.983939	0.0160611
TCONS_00119001	ROHU_027395	0.970671	0.0293288		TCONS_00025217	ROHU_032326	0.954463	0.0455373		TCONS_00062278	ROHU_016685	0.994814	0.00518619		TCONS_00145204	ROHU_010386	0.974918	0.0250824
TCONS_00168339	ROHU_027395	0.996369	0.00363058		TCONS_00061915	ROHU_032326	0.973967	0.0260333		TCONS_00035181	ROHU_016685	0.997274	0.00272629		TCONS_00095034	ROHU_010386	0.952429	0.0475708
TCONS_00100538	ROHU_027395	0.974916	0.0250838		TCONS_00154605	ROHU_002380	0.956833	0.0431668		TCONS_00032334	ROHU_016685	0.999365	0.000634754		TCONS_00144496	ROHU_010386	0.959654	0.0403458
TCONS_00194988	ROHU_027395	0.998029	0.0019705		TCONS_00024505	ROHU_002380	0.982545	0.0174545		TCONS_00001243	ROHU_016685	0.997197	0.00280273		TCONS_00008280	ROHU_010386	0.958434	0.0415662
TCONS_00045245	ROHU_008766	0.989974	0.0100255		TCONS_00045233	ROHU_002380	0.989124	0.0108758		TCONS_00158179	ROHU_016685	0.985504	0.0144957		TCONS_00181678	ROHU_010386	0.95495	0.0450502
TCONS_00184370	ROHU_008766	0.996844	0.00315633		TCONS_00142460	ROHU_002380	0.956712	0.0432881		TCONS_00083396	ROHU_016685	0.998488	0.00151161		TCONS_00112625	ROHU_010386	0.977453	0.0225469
TCONS_00148599	ROHU_008766	0.984464	0.0155363		TCONS_00031398	ROHU_002380	0.981667	0.0183326		TCONS_00117896	ROHU_016685	0.984909	0.0150912		TCONS_00045445	ROHU_017068	0.998427	0.00157296
TCONS_00075227	ROHU_008766	0.952337	0.0476634		TCONS_00142468	ROHU_002380	0.988612	0.0113884		TCONS_00188569	ROHU_016685	0.958414	0.0415859		TCONS_00052966	ROHU_017068	0.964764	0.0352359
TCONS_00132250	ROHU_035315	0.965263	0.0347369		TCONS_00030607	ROHU_002380	0.966885	0.0331151		TCONS_00003007	ROHU_016685	0.998167	0.00183286		TCONS_00173328	ROHU_017068	0.971349	0.0286512
TCONS_00011474	ROHU_035315	0.980714	0.0192857		TCONS_00154912	ROHU_002380	0.955902	0.0440982		TCONS_00071514	ROHU_016685	0.996891	0.00310925		TCONS_00139718	ROHU_017068	0.995387	0.00461253
TCONS_00140934	ROHU_035315	0.988588	0.0114121		TCONS_00110445	ROHU_007758	0.988292	0.0117085		TCONS_00167090	ROHU_016685	0.971095	0.0289055		TCONS_00017264	ROHU_017068	0.992808	0.00719164
TCONS_00016304	ROHU_035315	0.992151	0.00784909		TCONS_00130314	ROHU_007758	0.994347	0.00565253		TCONS_00036279	ROHU_016685	0.970241	0.0297588		TCONS_00083099	ROHU_017068	0.958388	0.0416121
TCONS_00167369	ROHU_035315	0.992357	0.00764269		TCONS_00000277	ROHU_007758	0.990592	0.00940765		TCONS_00197030	ROHU_016685	0.963023	0.0369769		TCONS_00090021	ROHU_017068	0.985529	0.014471
TCONS_00038294	ROHU_035315	0.957063	0.042937		TCONS_00097073	ROHU_007758	0.998796	0.00120448		TCONS_00099043	ROHU_016685	0.9931	0.0068996		TCONS_00008561	ROHU_017068	0.999943	5.73234e-05
TCONS_00065500	ROHU_035315	0.956755	0.0432452		TCONS_00041337	ROHU_007758	0.981343	0.0186567		TCONS_00181680	ROHU_016685	0.987501	0.0124989		TCONS_00106902	ROHU_017068	0.996139	0.00386052
TCONS_00023635	ROHU_035315	0.992443	0.00755743		TCONS_00119001	ROHU_007758	0.987245	0.0127549		TCONS_00143782	ROHU_016685	0.983585	0.0164155		TCONS_00024329	ROHU_017068	0.978876	0.0211236
TCONS_00112622	ROHU_005382	0.995203	0.0047972		TCONS_00144626	ROHU_007758	0.964633	0.0353675		TCONS_00035908	ROHU_016685	0.991027	0.00897339		TCONS_00011623	ROHU_017068	0.977896	0.0221035
TCONS_00119001	ROHU_005382	0.986805	0.0131951		TCONS_00133489	ROHU_007758	0.977893	0.0221071		TCONS_00061439	ROHU_016685	0.980942	0.0190581		TCONS_00130136	ROHU_005670	0.99895	0.00104987
TCONS_00168339	ROHU_005382	0.994133	0.00586708		TCONS_00124258	ROHU_007758	0.985438	0.0145622		TCONS_00188774	ROHU_016685	0.987733	0.0122665		TCONS_00055895	ROHU_005670	0.980328	0.0196722
TCONS_00100538	ROHU_005382	0.954836	0.0451637		TCONS_00067580	ROHU_007758	0.966759	0.0332412		TCONS_00048262	ROHU_016685	0.988643	0.0113566		TCONS_00151941	ROHU_005670	0.997815	0.00218535
TCONS_00194988	ROHU_005382	0.990201	0.0097988		TCONS_00154605	ROHU_021469	0.990039	0.00996103		TCONS_00117898	ROHU_016685	0.97537	0.0246297		TCONS_00094484	ROHU_005670	0.962967	0.0370335
TCONS_00138411	ROHU_017938	0.986103	0.013897		TCONS_00045233	ROHU_021469	0.957003	0.0429968		TCONS_00136347	ROHU_016685	0.997455	0.00254522		TCONS_00055899	ROHU_005670	0.998907	0.00109276
TCONS_00017744	ROHU_017938	0.987133	0.0128671		TCONS_00006705	ROHU_021469	0.991431	0.00856897		TCONS_00126207	ROHU_016685	0.981273	0.0187273		TCONS_00181680	ROHU_005670	0.989551	0.0104487
TCONS_00168339	ROHU_017938	0.953573	0.0464273		TCONS_00058718	ROHU_021469	0.993138	0.0068623		TCONS_00049396	ROHU_031035	0.993116	0.00688405		TCONS_00177625	ROHU_005670	0.987324	0.0126756
TCONS_00100538	ROHU_017938	0.967187	0.0328127		TCONS_00136664	ROHU_021469	0.996119	0.00388082		TCONS_00062278	ROHU_031035	0.988565	0.0114347		TCONS_00032334	ROHU_005670	0.977999	0.0220013
TCONS_00023587	ROHU_017938	0.990507	0.00949262		TCONS_00038336	ROHU_021469	0.953894	0.0461063		TCONS_00035181	ROHU_031035	0.983675	0.0163252		TCONS_00181679	ROHU_005670	0.992959	0.00704092
TCONS_00194988	ROHU_017938	0.954856	0.0451437		TCONS_00170237	ROHU_021469	0.960311	0.039689		TCONS_00032334	ROHU_031035	0.968849	0.0311514		TCONS_00052355	ROHU_005670	0.981356	0.0186443
TCONS_00154912	ROHU_024609	0.99913	0.00087011		TCONS_00119437	ROHU_021469	0.993859	0.00614058		TCONS_00083396	ROHU_031035	0.966018	0.0339819		TCONS_00037085	ROHU_005670	0.98304	0.0169597
TCONS_00071885	ROHU_024609	0.999273	0.000726787		TCONS_00032336	ROHU_009080	0.97831	0.0216895		TCONS_00094484	ROHU_031035	0.979822	0.0201776		TCONS_00005202	ROHU_005670	0.966637	0.0333632
TCONS_00000133	ROHU_024609	0.960161	0.0398386		TCONS_00141526	ROHU_009080	0.988425	0.0115747		TCONS_00164823	ROHU_031035	0.980047	0.0199526		TCONS_00145204	ROHU_005670	0.953269	0.046731
TCONS_00041642	ROHU_024609	0.984382	0.0156178		TCONS_00168329	ROHU_009080	0.994012	0.00598807		TCONS_00188569	ROHU_031035	0.999128	0.000872129		TCONS_00144496	ROHU_005670	0.980032	0.019968
TCONS_00134799	ROHU_024609	0.999234	0.000766321		TCONS_00153681	ROHU_009080	0.995762	0.00423755		TCONS_00003007	ROHU_031035	0.963938	0.0360617		TCONS_00181678	ROHU_005670	0.956018	0.0439817
TCONS_00011474	ROHU_013100	0.955967	0.0440332		TCONS_00021996	ROHU_009080	0.979683	0.0203171		TCONS_00118667	ROHU_031035	0.988226	0.0117738		TCONS_00112625	ROHU_005670	0.975094	0.0249056
TCONS_00140934	ROHU_013100	0.954793	0.0452068		TCONS_00138411	ROHU_009080	0.98259	0.0174101		TCONS_00071514	ROHU_031035	0.981339	0.0186608		TCONS_00029922	ROHU_005670	0.964996	0.0350039
TCONS_00016304	ROHU_013100	0.951753	0.0482467		TCONS_00032377	ROHU_009080	0.990483	0.00951654		TCONS_00031367	ROHU_031035	0.996141	0.00385897		TCONS_00034829	ROHU_001971	0.963794	0.0362056
TCONS_00065500	ROHU_013100	0.99821	0.00179005		TCONS_00062268	ROHU_009080	0.992162	0.00783813		TCONS_00087245	ROHU_031035	0.994503	0.00549726		TCONS_00006074	ROHU_001971	0.963712	0.0362876
TCONS_00151941	ROHU_035831	0.958886	0.0411141		TCONS_00028394	ROHU_009080	0.994513	0.00548679		TCONS_00167090	ROHU_031035	0.996042	0.00395808		TCONS_00114827	ROHU_001971	0.997317	0.00268252
TCONS_00136886	ROHU_035831	0.964684	0.0353164		TCONS_00114740	ROHU_009080	0.999581	0.000418943		TCONS_00099043	ROHU_031035	0.963821	0.0361791		TCONS_00151941	ROHU_001971	0.959342	0.0406583
TCONS_00088811	ROHU_035831	0.998	0.00199957		TCONS_00071885	ROHU_009328	0.998766	0.00123358		TCONS_00181680	ROHU_031035	0.951249	0.048751		TCONS_00094484	ROHU_001971	0.998641	0.00135927
TCONS_00063716	ROHU_035831	0.998627	0.00137289		TCONS_00000133	ROHU_009328	0.981432	0.0185679		TCONS_00143782	ROHU_031035	0.990951	0.00904858		TCONS_00177625	ROHU_001971	0.957796	0.0422041
TCONS_00094546	ROHU_035831	0.956023	0.0439774		TCONS_00055151	ROHU_009328	0.995922	0.0040784		TCONS_00035908	ROHU_031035	0.954042	0.0459584		TCONS_00198054	ROHU_001971	0.972469	0.0275309
TCONS_00094454	ROHU_035831	0.952302	0.0476978		TCONS_00151863	ROHU_009328	0.999218	0.000781913		TCONS_00048262	ROHU_031035	0.993109	0.0068905		TCONS_00032334	ROHU_001971	0.978659	0.0213415
TCONS_00021508	ROHU_035831	0.967594	0.0324063		TCONS_00052394	ROHU_009328	0.984401	0.0155993		TCONS_00034829	ROHU_030953	0.998463	0.00153725		TCONS_00044897	ROHU_001971	0.999688	0.000311971
TCONS_00130975	ROHU_035831	0.966692	0.0333079		TCONS_00137372	ROHU_009328	0.988216	0.0117842		TCONS_00005737	ROHU_030953	0.996168	0.00383241		TCONS_00052355	ROHU_001971	0.961456	0.038544
TCONS_00045245	ROHU_024357	0.951112	0.0488881		TCONS_00036478	ROHU_009328	0.978548	0.0214521		TCONS_00168341	ROHU_030953	0.986193	0.0138071		TCONS_00037085	ROHU_001971	0.959731	0.0402693
TCONS_00011474	ROHU_024357	0.993582	0.00641768		TCONS_00025217	ROHU_009328	0.968672	0.0313285		TCONS_00045233	ROHU_030953	0.984519	0.0154811		TCONS_00005202	ROHU_001971	0.997728	0.00227196
TCONS_00184370	ROHU_024357	0.957214	0.0427863		TCONS_00154604	ROHU_009328	0.99427	0.00572982		TCONS_00181156	ROHU_030953	0.996346	0.00365396		TCONS_00129859	ROHU_001971	0.978161	0.021839
TCONS_00140934	ROHU_024357	0.988722	0.0112777		TCONS_00099928	ROHU_011071	0.972725	0.0272751		TCONS_00110386	ROHU_030953	0.976118	0.0238825		TCONS_00145204	ROHU_001971	0.999829	0.000171465
TCONS_00075227	ROHU_024357	0.998772	0.00122827		TCONS_00032336	ROHU_011071	0.99522	0.00478032		TCONS_00023425	ROHU_030953	0.982458	0.0175421		TCONS_00127714	ROHU_001971	0.986677	0.0133233
TCONS_00016304	ROHU_024357	0.98295	0.0170502		TCONS_00141526	ROHU_011071	0.995953	0.0040474		TCONS_00011533	ROHU_030953	0.999465	0.000534692		TCONS_00095034	ROHU_001971	0.992985	0.00701466
TCONS_00167369	ROHU_024357	0.97542	0.02458		TCONS_00181747	ROHU_011071	0.977405	0.0225948		TCONS_00163118	ROHU_030953	0.988934	0.0110661		TCONS_00130975	ROHU_001971	0.960925	0.0390749
TCONS_00023635	ROHU_024357	0.958138	0.0418617		TCONS_00168329	ROHU_011071	0.976654	0.0233464		TCONS_00026911	ROHU_030953	0.977825	0.0221748		TCONS_00021001	ROHU_001971	0.97144	0.0285602
TCONS_00136886	ROHU_014768	0.957374	0.0426262		TCONS_00153681	ROHU_011071	0.990467	0.00953339		TCONS_00117481	ROHU_030953	0.968168	0.0318319		TCONS_00008280	ROHU_001971	0.998763	0.00123678
TCONS_00138411	ROHU_014768	0.967817	0.0321829		TCONS_00021996	ROHU_011071	0.95001	0.0499901		TCONS_00044145	ROHU_030953	0.999744	0.000255923		TCONS_00109481	ROHU_001971	0.9903	0.00969987
TCONS_00088811	ROHU_014768	0.966265	0.0337347		TCONS_00138411	ROHU_011071	0.961068	0.0389319		TCONS_00168343	ROHU_030953	0.999999	1.44319e-06		TCONS_00130136	ROHU_009178	0.988673	0.0113267
TCONS_00063716	ROHU_014768	0.953997	0.0460032		TCONS_00160943	ROHU_011071	0.960742	0.039258		TCONS_00030894	ROHU_030953	0.952149	0.047851		TCONS_00055895	ROHU_009178	0.9995	0.000500109
TCONS_00017744	ROHU_014768	0.995296	0.00470422		TCONS_00032377	ROHU_011071	0.972038	0.0279619		TCONS_00121466	ROHU_030953	0.970713	0.0292866		TCONS_00058751	ROHU_009178	0.984008	0.0159922
TCONS_00023587	ROHU_014768	0.985553	0.0144467		TCONS_00062268	ROHU_011071	0.975753	0.0242473		TCONS_00026884	ROHU_030953	0.993108	0.00689158		TCONS_00151941	ROHU_009178	0.978167	0.0218331
TCONS_00130975	ROHU_014768	0.95316	0.0468399		TCONS_00028394	ROHU_011071	0.97868	0.0213198		TCONS_00075114	ROHU_030953	0.982829	0.0171714		TCONS_00055899	ROHU_009178	0.988981	0.011019
TCONS_00094454	ROHU_037435	0.972166	0.0278343		TCONS_00114740	ROHU_011071	0.996244	0.00375638		TCONS_00049730	ROHU_030953	0.999057	0.000943362		TCONS_00181680	ROHU_009178	0.994209	0.00579097
TCONS_00132250	ROHU_017388	0.967835	0.0321654		TCONS_00039453	ROHU_027333	0.984799	0.0152006		TCONS_00114739	ROHU_030953	0.991125	0.00887522		TCONS_00177625	ROHU_009178	0.973972	0.0260282
TCONS_00151747	ROHU_017388	0.967288	0.0327123		TCONS_00112625	ROHU_027333	0.99115	0.00885026		TCONS_00067121	ROHU_030953	0.980639	0.0193613		TCONS_00181679	ROHU_009178	0.976896	0.0231044
TCONS_00029922	ROHU_017388	0.995096	0.00490374		TCONS_00001703	ROHU_027333	0.966352	0.0336477		TCONS_00091879	ROHU_030953	0.983098	0.0169021		TCONS_00052355	ROHU_009178	0.966007	0.0339935
TCONS_00010843	ROHU_017388	0.965193	0.0348073		TCONS_00154945	ROHU_027333	0.996705	0.00329485		TCONS_00065653	ROHU_030953	0.989427	0.0105729		TCONS_00167433	ROHU_009178	0.974897	0.0251032
TCONS_00038294	ROHU_017388	0.966062	0.0339381		TCONS_00129133	ROHU_027333	0.999467	0.000533437		TCONS_00132863	ROHU_030953	0.969485	0.0305153		TCONS_00144496	ROHU_009178	0.990237	0.00976342
TCONS_00045245	ROHU_026737	0.981735	0.0182647		TCONS_00045245	ROHU_027333	0.994226	0.00577433		TCONS_00045445	ROHU_026847	0.999944	5.59704e-05		TCONS_00029922	ROHU_009178	0.989778	0.0102223
TCONS_00184370	ROHU_026737	0.99217	0.00782982		TCONS_00014690	ROHU_027333	0.952373	0.0476273		TCONS_00166732	ROHU_026847	0.963363	0.0366366		TCONS_00144505	ROHU_009178	0.976366	0.0236338
TCONS_00148599	ROHU_026737	0.975918	0.0240821		TCONS_00105367	ROHU_027333	0.974443	0.025557		TCONS_00049396	ROHU_026847	0.979195	0.0208045		TCONS_00038873	ROHU_003925	0.998981	0.00101871
TCONS_00010843	ROHU_027521	0.951433	0.0485674		TCONS_00015777	ROHU_027333	0.976747	0.023253		TCONS_00062278	ROHU_026847	0.985576	0.0144237		TCONS_00125755	ROHU_003925	0.98769	0.0123096
TCONS_00002170	ROHU_027521	0.977856	0.0221437		TCONS_00081953	ROHU_027333	0.979267	0.0207333		TCONS_00035181	ROHU_026847	0.989998	0.0100017		TCONS_00163141	ROHU_003925	0.989892	0.0101078
TCONS_00184797	ROHU_027521	0.960131	0.0398695		TCONS_00003007	ROHU_027333	0.953682	0.0463181		TCONS_00032334	ROHU_026847	0.996745	0.00325486		TCONS_00038872	ROHU_003925	0.984663	0.0153374
TCONS_00000133	ROHU_028925	0.985672	0.0143277		TCONS_00061915	ROHU_027333	0.998352	0.0016484		TCONS_00001243	ROHU_026847	0.999979	2.09595e-05		TCONS_00054296	ROHU_003925	0.989826	0.010174
TCONS_00010843	ROHU_028925	0.961516	0.0384844		TCONS_00071885	ROHU_035447	0.979841	0.0201591		TCONS_00158179	ROHU_026847	0.994578	0.00542213		TCONS_00042456	ROHU_003925	0.981315	0.018685
TCONS_00089313	ROHU_028925	0.987088	0.0129121		TCONS_00000133	ROHU_035447	0.999265	0.000734977		TCONS_00083396	ROHU_026847	0.99643	0.00356962		TCONS_00054076	ROHU_003925	0.997982	0.00201832
TCONS_00140718	ROHU_028925	0.962375	0.0376248		TCONS_00055151	ROHU_035447	0.994724	0.00527569		TCONS_00117896	ROHU_026847	0.994347	0.00565308		TCONS_00112465	ROHU_003925	0.955985	0.0440147
TCONS_00041642	ROHU_028925	0.964386	0.0356143		TCONS_00151863	ROHU_035447	0.989511	0.0104889		TCONS_00147488	ROHU_026847	0.963129	0.0368714		TCONS_00039870	ROHU_003925	0.977922	0.0220775
TCONS_00058751	ROHU_028925	0.993479	0.00652081		TCONS_00137372	ROHU_035447	0.955118	0.0448824		TCONS_00003007	ROHU_026847	0.996598	0.00340154		TCONS_00195527	ROHU_003925	0.963272	0.0367281
TCONS_00002170	ROHU_028925	0.987053	0.0129471		TCONS_00036279	ROHU_035447	0.958899	0.0411012		TCONS_00071514	ROHU_026847	0.990209	0.00979063		TCONS_00131233	ROHU_003925	0.996519	0.00348067
TCONS_00136883	ROHU_014584	0.965477	0.0345231		TCONS_00036478	ROHU_035447	0.995264	0.00473589		TCONS_00167090	ROHU_026847	0.953643	0.0463573		TCONS_00183796	ROHU_003925	0.962648	0.037352
TCONS_00151941	ROHU_014584	0.979817	0.0201834		TCONS_00180865	ROHU_035447	0.974631	0.0253693		TCONS_00036279	ROHU_026847	0.984501	0.015499		TCONS_00164936	ROHU_003925	0.980448	0.0195518
TCONS_00136886	ROHU_014584	0.997268	0.0027318		TCONS_00011477	ROHU_035447	0.974518	0.0254816		TCONS_00197030	ROHU_026847	0.978767	0.021233		TCONS_00018847	ROHU_003925	0.972944	0.0270558
TCONS_00138411	ROHU_014584	0.958245	0.0417546		TCONS_00025217	ROHU_035447	0.99512	0.00488018		TCONS_00099043	ROHU_026847	0.990284	0.00971645		TCONS_00072484	ROHU_003925	0.999486	0.000514256
TCONS_00088811	ROHU_014584	0.990464	0.00953637		TCONS_00154604	ROHU_035447	0.993751	0.00624928		TCONS_00181680	ROHU_026847	0.986411	0.0135893		TCONS_00095292	ROHU_003925	0.981934	0.0180658
TCONS_00063716	ROHU_014584	0.976596	0.0234043		TCONS_00142813	ROHU_035447	0.967531	0.0324687		TCONS_00143782	ROHU_026847	0.970817	0.0291831		TCONS_00126202	ROHU_003925	0.984841	0.0151587
TCONS_00094546	ROHU_014584	0.995089	0.00491114		TCONS_00071885	ROHU_024178	0.966906	0.0330938		TCONS_00035908	ROHU_026847	0.990356	0.00964417		TCONS_00135158	ROHU_003925	0.962413	0.0375873
TCONS_00021508	ROHU_014584	0.994682	0.00531841		TCONS_00055151	ROHU_024178	0.968021	0.0319787		TCONS_00061439	ROHU_026847	0.991913	0.00808667		TCONS_00073242	ROHU_003925	0.963072	0.0369275
TCONS_00103061	ROHU_014584	0.957937	0.0420634		TCONS_00151863	ROHU_024178	0.968288	0.0317124		TCONS_00188774	ROHU_026847	0.991422	0.00857756		TCONS_00099859	ROHU_003925	0.986245	0.0137552
TCONS_00110340	ROHU_014584	0.952041	0.0479591		TCONS_00052394	ROHU_024178	0.970417	0.0295834		TCONS_00048262	ROHU_026847	0.97649	0.0235099		TCONS_00031128	ROHU_003925	0.989125	0.0108752
TCONS_00130975	ROHU_014584	0.998159	0.00184054		TCONS_00137372	ROHU_024178	0.974346	0.0256541		TCONS_00117898	ROHU_026847	0.988081	0.0119191		TCONS_00078652	ROHU_003925	0.951587	0.0484126
TCONS_00011474	ROHU_005514	0.997564	0.00243649		TCONS_00110445	ROHU_024178	0.954968	0.0450325		TCONS_00136347	ROHU_026847	0.999666	0.000334167		TCONS_00078295	ROHU_003925	0.994867	0.00513347
TCONS_00140934	ROHU_005514	0.999626	0.000373523		TCONS_00130314	ROHU_024178	0.950435	0.0495648		TCONS_00072821	ROHU_026847	0.963129	0.0368714		TCONS_00016429	ROHU_003925	0.980845	0.0191549
TCONS_00075227	ROHU_005514	0.985713	0.0142866		TCONS_00000277	ROHU_024178	0.962922	0.0370776		TCONS_00126207	ROHU_026847	0.992126	0.00787439		TCONS_00164938	ROHU_003925	0.986316	0.0136844
TCONS_00016304	ROHU_005514	0.998911	0.00108948		TCONS_00041337	ROHU_024178	0.977456	0.0225445		TCONS_00034829	ROHU_005670	0.989952	0.0100482		TCONS_00010655	ROHU_003925	0.964696	0.0353035
TCONS_00167369	ROHU_005514	0.996082	0.00391772		TCONS_00119001	ROHU_024178	0.953998	0.0460021		TCONS_00005737	ROHU_005670	0.964922	0.0350778		TCONS_00074363	ROHU_003925	0.991982	0.00801771
TCONS_00023635	ROHU_005514	0.987572	0.0124276		TCONS_00158179	ROHU_024178	0.977049	0.0229508		TCONS_00168341	ROHU_005670	0.997557	0.00244296		TCONS_00095323	ROHU_003925	0.987738	0.0122617
TCONS_00132250	ROHU_036093	0.971311	0.0286886		TCONS_00067580	ROHU_024178	0.95887	0.0411303		TCONS_00181156	ROHU_005670	0.986139	0.0138612		TCONS_00072458	ROHU_003925	0.967024	0.0329758
TCONS_00151747	ROHU_036093	0.951072	0.0489276		TCONS_00154945	ROHU_025164	0.987318	0.0126824		TCONS_00011533	ROHU_005670	0.976892	0.0231083		TCONS_00023098	ROHU_003925	0.958338	0.0416619
TCONS_00029922	ROHU_036093	0.990647	0.00935309		TCONS_00129133	ROHU_025164	0.984481	0.0155193		TCONS_00044145	ROHU_005670	0.978771	0.0212287		TCONS_00037634	ROHU_003925	0.987908	0.0120918
TCONS_00038294	ROHU_036093	0.960572	0.0394284		TCONS_00045245	ROHU_025164	0.95445	0.0455499		TCONS_00168343	ROHU_005670	0.982356	0.0176438		TCONS_00071991	ROHU_003925	0.965164	0.0348356
TCONS_00002170	ROHU_019470	0.974368	0.025632		TCONS_00105367	ROHU_025164	0.999793	0.000206894		TCONS_00008169	ROHU_005670	0.965997	0.0340032		TCONS_00076461	ROHU_003925	0.990066	0.00993386
TCONS_00184797	ROHU_019470	0.954	0.0459999		TCONS_00081953	ROHU_025164	0.999857	0.0001435		TCONS_00030894	ROHU_005670	0.992313	0.00768687		TCONS_00016379	ROHU_003925	0.974864	0.0251359
TCONS_00092160	ROHU_004072	0.993246	0.00675428		TCONS_00003007	ROHU_025164	0.964803	0.0351971		TCONS_00121466	ROHU_005670	0.99214	0.00785965		TCONS_00016126	ROHU_003925	0.952503	0.0474974
TCONS_00094454	ROHU_020634	0.978506	0.0214943		TCONS_00061915	ROHU_025164	0.972686	0.0273143		TCONS_00026884	ROHU_005670	0.994536	0.00546414		TCONS_00102197	ROHU_003925	0.959489	0.0405114
TCONS_00115993	ROHU_020634	0.960892	0.0391082		TCONS_00130314	ROHU_008636	0.958806	0.0411939		TCONS_00049730	ROHU_005670	0.988623	0.0113773		TCONS_00140081	ROHU_003925	0.953028	0.0469725
TCONS_00029922	ROHU_027168	0.965393	0.0346074		TCONS_00000277	ROHU_008636	0.950369	0.0496311		TCONS_00114739	ROHU_005670	0.990237	0.0097627		TCONS_00038967	ROHU_003925	0.96185	0.0381496
TCONS_00011474	ROHU_030831	0.983156	0.0168435		TCONS_00184370	ROHU_008636	0.985156	0.0148443		TCONS_00015145	ROHU_005670	0.977979	0.0220208		TCONS_00010652	ROHU_003925	0.998377	0.00162314
TCONS_00140934	ROHU_030831	0.983703	0.0162967		TCONS_00097073	ROHU_008636	0.975219	0.0247812		TCONS_00091879	ROHU_005670	0.995199	0.0048005		TCONS_00059935	ROHU_003925	0.956437	0.0435625
TCONS_00075227	ROHU_030831	0.958006	0.0419942		TCONS_00119001	ROHU_008636	0.966204	0.0337957		TCONS_00132863	ROHU_005670	0.974428	0.025572		TCONS_00110353	ROHU_003925	0.999282	0.000718432
TCONS_00016304	ROHU_030831	0.98188	0.0181204		TCONS_00082311	ROHU_008636	0.985626	0.0143739		TCONS_00021057	ROHU_006751	0.957575	0.0424253		TCONS_00020547	ROHU_003925	0.979748	0.0202518
TCONS_00167369	ROHU_030831	0.975085	0.0249146		TCONS_00144626	ROHU_008636	0.996163	0.00383677		TCONS_00138411	ROHU_006751	0.997843	0.00215732		TCONS_00016304	ROHU_003925	0.998756	0.00124372
TCONS_00065500	ROHU_030831	0.983593	0.0164074		TCONS_00124258	ROHU_008636	0.984815	0.0151851		TCONS_00045233	ROHU_006751	0.968871	0.031129		TCONS_00182798	ROHU_003925	0.992172	0.00782759
TCONS_00023635	ROHU_030831	0.96783	0.0321703		TCONS_00026917	ROHU_008636	0.983474	0.016526		TCONS_00124472	ROHU_006751	0.95935	0.0406503		TCONS_00045095	ROHU_003925	0.957829	0.0421714
TCONS_00136883	ROHU_011892	0.999443	0.000556799		TCONS_00154945	ROHU_007526	0.988189	0.0118105		TCONS_00110386	ROHU_006751	0.9803	0.0196998		TCONS_00099895	ROHU_003925	0.96259	0.03741
TCONS_00151941	ROHU_011892	0.999469	0.000530903		TCONS_00129133	ROHU_007526	0.98177	0.0182297		TCONS_00023425	ROHU_006751	0.971401	0.0285995		TCONS_00020653	ROHU_003925	0.986287	0.0137128
TCONS_00136886	ROHU_011892	0.962783	0.0372172		TCONS_00105367	ROHU_007526	0.997347	0.00265323		TCONS_00074186	ROHU_006751	0.962947	0.0370533		TCONS_00061368	ROHU_003925	0.95327	0.0467303
TCONS_00005968	ROHU_011892	0.994541	0.00545863		TCONS_00081953	ROHU_007526	0.998209	0.00179062		TCONS_00163118	ROHU_006751	0.959921	0.0400791		TCONS_00176664	ROHU_003925	0.952547	0.0474526
TCONS_00088811	ROHU_011892	0.968721	0.0312787		TCONS_00003007	ROHU_007526	0.981479	0.0185215		TCONS_00026911	ROHU_006751	0.978688	0.0213122		TCONS_00130136	ROHU_007000	0.993972	0.0060281
TCONS_00063716	ROHU_011892	0.963852	0.0361484		TCONS_00061915	ROHU_007526	0.964916	0.0350842		TCONS_00021059	ROHU_006751	0.957675	0.0423248		TCONS_00055895	ROHU_007000	0.971363	0.0286371
TCONS_00094546	ROHU_011892	0.966245	0.033755		TCONS_00154605	ROHU_035954	0.99817	0.00182999		TCONS_00117481	ROHU_006751	0.986448	0.0135519		TCONS_00114827	ROHU_007000	0.954043	0.0459566
TCONS_00021508	ROHU_011892	0.990032	0.0099682		TCONS_00045233	ROHU_035954	0.993465	0.00653548		TCONS_00075114	ROHU_006751	0.972382	0.0276176		TCONS_00151941	ROHU_007000	0.999884	0.000115948
TCONS_00103061	ROHU_011892	0.998133	0.00186708		TCONS_00058718	ROHU_035954	0.971976	0.0280241		TCONS_00081939	ROHU_006751	0.963822	0.0361777		TCONS_00094484	ROHU_007000	0.975968	0.0240324
TCONS_00115993	ROHU_011892	0.974462	0.0255378		TCONS_00136664	ROHU_035954	0.990754	0.00924611		TCONS_00067121	ROHU_006751	0.975742	0.0242577		TCONS_00055899	ROHU_007000	0.994067	0.00593332
TCONS_00124472	ROHU_011892	0.983476	0.0165237		TCONS_00119437	ROHU_035954	0.982224	0.0177761		TCONS_00141526	ROHU_006751	0.982668	0.0173319		TCONS_00181680	ROHU_007000	0.990245	0.00975502
TCONS_00110340	ROHU_011892	0.996154	0.0038465		TCONS_00071885	ROHU_004071	0.999387	0.000613326		TCONS_00193787	ROHU_006751	0.995918	0.0040823		TCONS_00177625	ROHU_007000	0.995502	0.00449765
TCONS_00130975	ROHU_011892	0.96918	0.0308202		TCONS_00000133	ROHU_004071	0.974812	0.0251876		TCONS_00005737	ROHU_025899	0.953802	0.0461985		TCONS_00032334	ROHU_007000	0.978226	0.0217738
TCONS_00000133	ROHU_012655	0.956685	0.043315		TCONS_00055151	ROHU_004071	0.992603	0.00739723		TCONS_00138411	ROHU_025899	0.995466	0.00453442		TCONS_00044897	ROHU_007000	0.956517	0.0434828
TCONS_00010843	ROHU_012655	0.973394	0.0266058		TCONS_00151863	ROHU_004071	0.997823	0.00217657		TCONS_00045233	ROHU_025899	0.973523	0.026477		TCONS_00181679	ROHU_007000	0.981154	0.0188464
TCONS_00058751	ROHU_012655	0.959571	0.0404286		TCONS_00052394	ROHU_004071	0.988366	0.011634		TCONS_00124472	ROHU_025899	0.951789	0.0482113		TCONS_00052355	ROHU_007000	0.992345	0.00765535
TCONS_00002170	ROHU_012655	0.99689	0.00311035		TCONS_00137372	ROHU_004071	0.991252	0.00874847		TCONS_00110386	ROHU_025899	0.984804	0.0151963		TCONS_00037085	ROHU_007000	0.977454	0.0225455
TCONS_00184797	ROHU_012655	0.963753	0.0362474		TCONS_00036478	ROHU_004071	0.973207	0.0267931		TCONS_00023425	ROHU_025899	0.977981	0.0220188		TCONS_00005202	ROHU_007000	0.979349	0.0206509
TCONS_00151747	ROHU_035995	0.960941	0.0390592		TCONS_00025217	ROHU_004071	0.960105	0.0398951		TCONS_00074186	ROHU_025899	0.956007	0.0439932		TCONS_00145204	ROHU_007000	0.968296	0.0317044
TCONS_00010843	ROHU_035995	0.980809	0.0191905		TCONS_00154604	ROHU_004071	0.992209	0.00779063		TCONS_00163118	ROHU_025899	0.965084	0.0349164		TCONS_00095034	ROHU_007000	0.954041	0.0459594
TCONS_00021991	ROHU_035995	0.984403	0.0155973		TCONS_00099928	ROHU_025266	0.972765	0.0272348		TCONS_00026911	ROHU_025899	0.983397	0.016603		TCONS_00144496	ROHU_007000	0.964504	0.0354963
TCONS_00068908	ROHU_035995	0.966831	0.0331685		TCONS_00032336	ROHU_025266	0.969078	0.0309224		TCONS_00117481	ROHU_025899	0.990075	0.00992531		TCONS_00021001	ROHU_007000	0.957354	0.042646
TCONS_00042572	ROHU_026281	0.98415	0.01585		TCONS_00141526	ROHU_025266	0.97566	0.0243403		TCONS_00075114	ROHU_025899	0.978462	0.0215378		TCONS_00124082	ROHU_007000	0.964922	0.0350778
TCONS_00115993	ROHU_026281	0.96868	0.0313196		TCONS_00181747	ROHU_025266	0.975199	0.0248005		TCONS_00081939	ROHU_025899	0.956224	0.0437758		TCONS_00112625	ROHU_007000	0.960389	0.0396105
TCONS_00124472	ROHU_026281	0.953505	0.0464952		TCONS_00153681	ROHU_025266	0.959756	0.040244		TCONS_00067121	ROHU_025899	0.980808	0.0191924		TCONS_00052966	ROHU_021151	0.99902	0.000980305
TCONS_00058322	ROHU_026281	0.989774	0.0102258		TCONS_00170237	ROHU_025266	0.95126	0.0487396		TCONS_00141526	ROHU_025899	0.975862	0.0241384		TCONS_00173328	ROHU_021151	0.995251	0.00474852
TCONS_00042572	ROHU_011530	0.978572	0.0214277		TCONS_00160943	ROHU_025266	0.965672	0.0343284		TCONS_00193787	ROHU_025899	0.997611	0.0023885		TCONS_00100739	ROHU_021151	0.991776	0.0082245
TCONS_00115993	ROHU_011530	0.966723	0.0332773		TCONS_00115323	ROHU_025266	0.992315	0.00768538		TCONS_00045445	ROHU_018884	0.981349	0.0186507		TCONS_00112465	ROHU_021151	0.995212	0.00478777
TCONS_00124472	ROHU_011530	0.950481	0.0495188		TCONS_00172438	ROHU_025266	0.995926	0.00407424		TCONS_00166732	ROHU_018884	0.996988	0.00301173		TCONS_00195527	ROHU_021151	0.990919	0.00908111
TCONS_00058322	ROHU_011530	0.985253	0.0147468		TCONS_00190265	ROHU_025266	0.978003	0.0219968		TCONS_00032334	ROHU_018884	0.962183	0.0378167		TCONS_00131233	ROHU_021151	0.959222	0.0407776
TCONS_00045245	ROHU_017344	0.986147	0.013853		TCONS_00154605	ROHU_003944	0.990081	0.00991949		TCONS_00001243	ROHU_018884	0.980577	0.0194235		TCONS_00007231	ROHU_021151	0.999707	0.000293132
TCONS_00011474	ROHU_017344	0.981677	0.0183227		TCONS_00045233	ROHU_003944	0.995954	0.00404573		TCONS_00158179	ROHU_018884	0.99449	0.00550951		TCONS_00099859	ROHU_021151	0.979637	0.0203629
TCONS_00184370	ROHU_017344	0.989191	0.0108093		TCONS_00136664	ROHU_003944	0.974329	0.0256706		TCONS_00083396	ROHU_018884	0.963896	0.036104		TCONS_00016429	ROHU_021151	0.976329	0.0236709
TCONS_00140934	ROHU_017344	0.968882	0.0311183		TCONS_00142468	ROHU_003944	0.952602	0.0473978		TCONS_00117896	ROHU_018884	0.995127	0.00487331		TCONS_00139718	ROHU_021151	0.97718	0.0228196
TCONS_00148599	ROHU_017344	0.965619	0.0343812		TCONS_00119437	ROHU_003944	0.958459	0.0415406		TCONS_00147488	ROHU_018884	0.996929	0.00307123		TCONS_00090021	ROHU_021151	0.95078	0.0492203
TCONS_00075227	ROHU_017344	0.995014	0.00498616		TCONS_00099928	ROHU_009917	0.994413	0.00558727		TCONS_00003007	ROHU_018884	0.965588	0.0344117		TCONS_00076461	ROHU_021151	0.964149	0.035851
TCONS_00016304	ROHU_017344	0.957309	0.0426909		TCONS_00032336	ROHU_009917	0.998623	0.00137705		TCONS_00036279	ROHU_018884	0.999619	0.000381124		TCONS_00008561	ROHU_021151	0.950219	0.0497815
TCONS_00092160	ROHU_006361	0.969913	0.0300871		TCONS_00141526	ROHU_009917	0.99451	0.00548968		TCONS_00197030	ROHU_018884	0.999232	0.000767863		TCONS_00011623	ROHU_021151	0.995044	0.00495623
TCONS_00136883	ROHU_026404	0.999234	0.000766399		TCONS_00181747	ROHU_009917	0.996585	0.0034149		TCONS_00099043	ROHU_018884	0.956843	0.0431567		TCONS_00059935	ROHU_021151	0.992437	0.00756339
TCONS_00151941	ROHU_026404	0.999683	0.000316656		TCONS_00153681	ROHU_009917	0.976787	0.0232131		TCONS_00181680	ROHU_018884	0.953061	0.0469389		TCONS_00099895	ROHU_021151	0.987795	0.012205
TCONS_00136886	ROHU_026404	0.964571	0.0354291		TCONS_00038336	ROHU_009917	0.963642	0.0363577		TCONS_00035908	ROHU_018884	0.963507	0.0364929		TCONS_00018022	ROHU_021151	0.980405	0.0195954
TCONS_00005968	ROHU_026404	0.994049	0.00595083		TCONS_00170237	ROHU_009917	0.954718	0.0452819		TCONS_00061439	ROHU_018884	0.996684	0.00331574		TCONS_00007230	ROHU_016459	0.996483	0.00351721
TCONS_00088811	ROHU_026404	0.968793	0.0312065		TCONS_00160943	ROHU_009917	0.987849	0.0121507		TCONS_00188774	ROHU_018884	0.977349	0.0226511		TCONS_00045445	ROHU_016459	0.970495	0.0295053
TCONS_00063716	ROHU_026404	0.963211	0.0367886		TCONS_00115323	ROHU_009917	0.954698	0.0453022		TCONS_00117898	ROHU_018884	0.998724	0.00127586		TCONS_00110350	ROHU_016459	0.990414	0.00958606
TCONS_00094546	ROHU_026404	0.968146	0.0318538		TCONS_00062268	ROHU_009917	0.951554	0.0484461		TCONS_00136347	ROHU_018884	0.979081	0.0209186		TCONS_00194986	ROHU_016459	0.958836	0.0411635
TCONS_00021508	ROHU_026404	0.990985	0.00901501		TCONS_00028394	ROHU_009917	0.952906	0.0470942		TCONS_00072821	ROHU_018884	0.996929	0.00307123		TCONS_00017264	ROHU_016459	0.970608	0.0293925
TCONS_00103061	ROHU_026404	0.997738	0.0022622		TCONS_00172438	ROHU_009917	0.963218	0.036782		TCONS_00126207	ROHU_018884	0.996943	0.00305683		TCONS_00083099	ROHU_016459	0.994148	0.00585193
TCONS_00115993	ROHU_026404	0.972638	0.0273621		TCONS_00190265	ROHU_009917	0.983749	0.0162511		TCONS_00045445	ROHU_026737	0.989021	0.0109791		TCONS_00008561	ROHU_016459	0.957346	0.0426537
TCONS_00124472	ROHU_026404	0.982164	0.0178361		TCONS_00114740	ROHU_009917	0.976319	0.0236812		TCONS_00166732	ROHU_026737	0.993216	0.00678398		TCONS_00106902	ROHU_016459	0.975566	0.0244344
TCONS_00110340	ROHU_026404	0.995988	0.00401179		TCONS_00000133	ROHU_026027	0.96614	0.03386		TCONS_00035181	ROHU_026737	0.955304	0.0446958		TCONS_00024329	ROHU_016459	0.99526	0.00473961
TCONS_00130975	ROHU_026404	0.97081	0.0291901		TCONS_00055151	ROHU_026027	0.954152	0.0458483		TCONS_00032334	ROHU_026737	0.97321	0.02679		TCONS_00052966	ROHU_013243	0.999406	0.00059357
TCONS_00151747	ROHU_037078	0.980038	0.0199621		TCONS_00036279	ROHU_026027	0.967892	0.0321078		TCONS_00001243	ROHU_026737	0.988438	0.0115625		TCONS_00173328	ROHU_013243	0.995424	0.00457553
TCONS_00010843	ROHU_037078	0.971328	0.0286718		TCONS_00094484	ROHU_026027	0.970582	0.0294183		TCONS_00158179	ROHU_026737	0.997999	0.00200136		TCONS_00100739	ROHU_013243	0.989307	0.0106928
TCONS_00021991	ROHU_037078	0.9635	0.0364997		TCONS_00025217	ROHU_026027	0.976453	0.0235471		TCONS_00083396	ROHU_026737	0.97441	0.0255904		TCONS_00112465	ROHU_013243	0.992987	0.00701345
TCONS_00038294	ROHU_037078	0.964021	0.0359785		TCONS_00142813	ROHU_026027	0.999109	0.000891315		TCONS_00117896	ROHU_026737	0.998486	0.00151406		TCONS_00195527	ROHU_013243	0.987932	0.0120684
TCONS_00068908	ROHU_037078	0.988343	0.0116571		TCONS_00099928	ROHU_027855	0.95222	0.0477799		TCONS_00147488	ROHU_026737	0.993117	0.0068826		TCONS_00131233	ROHU_013243	0.954048	0.0459519
TCONS_00136886	ROHU_029005	0.958345	0.0416554		TCONS_00006705	ROHU_027855	0.963156	0.0368442		TCONS_00003007	ROHU_026737	0.975753	0.0242467		TCONS_00007231	ROHU_013243	0.999005	0.000995012
TCONS_00138411	ROHU_029005	0.977753	0.0222468		TCONS_00058718	ROHU_027855	0.984891	0.0151089		TCONS_00071514	ROHU_026737	0.957556	0.0424437		TCONS_00099859	ROHU_013243	0.975844	0.0241557
TCONS_00094546	ROHU_029005	0.962069	0.0379305		TCONS_00136664	ROHU_027855	0.968664	0.0313364		TCONS_00036279	ROHU_026737	0.999842	0.000157508		TCONS_00016429	ROHU_013243	0.971718	0.028282
TCONS_00092160	ROHU_029005	0.963004	0.0369957		TCONS_00038336	ROHU_027855	0.97829	0.0217104		TCONS_00197030	ROHU_026737	0.998112	0.00188837		TCONS_00139718	ROHU_013243	0.98029	0.0197096
TCONS_00100538	ROHU_029005	0.967849	0.0321507		TCONS_00170237	ROHU_027855	0.967095	0.0329045		TCONS_00099043	ROHU_026737	0.967309	0.0326912		TCONS_00090021	ROHU_013243	0.952388	0.0476115
TCONS_00130975	ROHU_029005	0.953179	0.046821		TCONS_00160943	ROHU_027855	0.964688	0.0353116		TCONS_00181680	ROHU_026737	0.964475	0.0355247		TCONS_00076461	ROHU_013243	0.960848	0.0391521
TCONS_00042572	ROHU_010961	0.967427	0.0325732		TCONS_00119437	ROHU_027855	0.981758	0.0182416		TCONS_00035908	ROHU_026737	0.972483	0.0275168		TCONS_00008561	ROHU_013243	0.954952	0.0450482
TCONS_00058322	ROHU_010961	0.976275	0.0237246		TCONS_00190265	ROHU_027855	0.951163	0.0488373		TCONS_00061439	ROHU_026737	0.999279	0.00072141		TCONS_00011623	ROHU_013243	0.996306	0.00369434
TCONS_00075227	ROHU_020612	0.975228	0.0247722		TCONS_00071885	ROHU_003919	0.997732	0.00226754		TCONS_00188774	ROHU_026737	0.983551	0.0164493		TCONS_00059935	ROHU_013243	0.989737	0.0102627
TCONS_00132250	ROHU_011224	0.995495	0.00450482		TCONS_00000133	ROHU_003919	0.98424	0.01576		TCONS_00117898	ROHU_026737	0.9999	9.97396e-05		TCONS_00099895	ROHU_013243	0.984395	0.0156051
TCONS_00151747	ROHU_011224	0.994471	0.00552931		TCONS_00055151	ROHU_003919	0.996417	0.0035831		TCONS_00136347	ROHU_026737	0.987104	0.0128955		TCONS_00018022	ROHU_013243	0.977607	0.022393
TCONS_00029922	ROHU_011224	0.996521	0.00347947		TCONS_00151863	ROHU_003919	0.999011	0.000988671		TCONS_00072821	ROHU_026737	0.993117	0.0068826		TCONS_00038873	ROHU_010079	0.997752	0.0022484
TCONS_00010843	ROHU_011224	0.957156	0.0428442		TCONS_00052394	ROHU_003919	0.981152	0.0188477		TCONS_00126207	ROHU_026737	0.999451	0.000549221		TCONS_00125755	ROHU_010079	0.991132	0.00886766
TCONS_00038294	ROHU_011224	0.996125	0.00387545		TCONS_00137372	ROHU_003919	0.985355	0.0146448		TCONS_00045445	ROHU_025333	0.9869	0.0131003		TCONS_00163141	ROHU_010079	0.992952	0.00704841
TCONS_00068908	ROHU_011224	0.970962	0.0290378		TCONS_00036478	ROHU_003919	0.982037	0.0179627		TCONS_00049396	ROHU_025333	0.995203	0.00479722		TCONS_00038872	ROHU_010079	0.988486	0.0115144
TCONS_00023635	ROHU_011224	0.962044	0.0379561		TCONS_00025217	ROHU_003919	0.972159	0.0278406		TCONS_00062278	ROHU_025333	0.996985	0.00301469		TCONS_00054296	ROHU_010079	0.992911	0.00708911
TCONS_00112622	ROHU_024077	0.989358	0.0106418		TCONS_00154604	ROHU_003919	0.995896	0.00410396		TCONS_00035181	ROHU_025333	0.998995	0.00100513		TCONS_00042456	ROHU_010079	0.985541	0.0144593
TCONS_00119001	ROHU_024077	0.986949	0.0130508		TCONS_00099928	ROHU_022513	0.958313	0.0416871		TCONS_00032334	ROHU_025333	0.993251	0.00674892		TCONS_00054076	ROHU_010079	0.996992	0.00300821
TCONS_00168339	ROHU_024077	0.996304	0.00369616		TCONS_00154605	ROHU_022513	0.953824	0.0461759		TCONS_00001243	ROHU_025333	0.987661	0.012339		TCONS_00039870	ROHU_010079	0.982629	0.0173709
TCONS_00194988	ROHU_024077	0.986574	0.0134261		TCONS_00181747	ROHU_022513	0.951682	0.0483184		TCONS_00158179	ROHU_025333	0.967542	0.0324584		TCONS_00195527	ROHU_010079	0.956842	0.0431583
TCONS_00132250	ROHU_032981	0.954291	0.0457094		TCONS_00006705	ROHU_022513	0.978454	0.0215455		TCONS_00083396	ROHU_025333	0.990638	0.00936154		TCONS_00131233	ROHU_010079	0.994311	0.0056885
TCONS_00011474	ROHU_032981	0.955802	0.0441976		TCONS_00058718	ROHU_022513	0.992085	0.00791488		TCONS_00117896	ROHU_025333	0.967257	0.0327432		TCONS_00183796	ROHU_010079	0.968541	0.0314588
TCONS_00140934	ROHU_032981	0.965512	0.0344881		TCONS_00136664	ROHU_022513	0.975981	0.0240193		TCONS_00188569	ROHU_025333	0.972945	0.0270552		TCONS_00164936	ROHU_010079	0.984787	0.0152127
TCONS_00016304	ROHU_032981	0.970522	0.0294777		TCONS_00038336	ROHU_022513	0.987231	0.0127685		TCONS_00003007	ROHU_025333	0.989535	0.0104647		TCONS_00018847	ROHU_010079	0.978185	0.0218153
TCONS_00167369	ROHU_032981	0.97686	0.0231396		TCONS_00170237	ROHU_022513	0.980241	0.0197594		TCONS_00071514	ROHU_025333	0.994325	0.00567465		TCONS_00072484	ROHU_010079	0.999525	0.000475305
TCONS_00023635	ROHU_032981	0.974738	0.0252615		TCONS_00160943	ROHU_022513	0.970981	0.0290189		TCONS_00031367	ROHU_025333	0.96114	0.0388596		TCONS_00095292	ROHU_010079	0.985062	0.0149383
TCONS_00088811	ROHU_020435	0.969533	0.0304674		TCONS_00119437	ROHU_022513	0.987687	0.0123127		TCONS_00087245	ROHU_025333	0.956476	0.0435237		TCONS_00126202	ROHU_010079	0.988089	0.0119108
TCONS_00063716	ROHU_020435	0.986268	0.0137319		TCONS_00190265	ROHU_022513	0.962815	0.0371846		TCONS_00167090	ROHU_025333	0.977373	0.0226266		TCONS_00135158	ROHU_010079	0.968625	0.0313753
TCONS_00094454	ROHU_020435	0.994027	0.00597285		TCONS_00071885	ROHU_011986	0.964756	0.0352437		TCONS_00099043	ROHU_025333	0.982353	0.0176474		TCONS_00073242	ROHU_010079	0.969228	0.0307718
TCONS_00045245	ROHU_011204	0.996884	0.00311553		TCONS_00000133	ROHU_011986	0.997187	0.00281268		TCONS_00181680	ROHU_025333	0.991356	0.008644		TCONS_00099859	ROHU_010079	0.982037	0.0179629
TCONS_00184370	ROHU_011204	0.989391	0.0106088		TCONS_00055151	ROHU_011986	0.983165	0.0168351		TCONS_00143782	ROHU_025333	0.984469	0.0155308		TCONS_00031128	ROHU_010079	0.988812	0.0111878
TCONS_00148599	ROHU_011204	0.99976	0.000240436		TCONS_00151863	ROHU_011986	0.976491	0.0235091		TCONS_00035908	ROHU_025333	0.977212	0.0227877		TCONS_00078652	ROHU_010079	0.958657	0.0413428
TCONS_00029922	ROHU_000980	0.960373	0.0396269		TCONS_00039453	ROHU_011986	0.954149	0.0458509		TCONS_00061439	ROHU_025333	0.963636	0.0363639		TCONS_00078295	ROHU_010079	0.993732	0.00626824
TCONS_00042572	ROHU_031133	0.954945	0.0450546		TCONS_00036279	ROHU_011986	0.969091	0.0309089		TCONS_00188774	ROHU_025333	0.969573	0.0304274		TCONS_00016429	ROHU_010079	0.97647	0.0235301
TCONS_00094454	ROHU_031133	0.971004	0.0289963		TCONS_00001703	ROHU_011986	0.969199	0.0308012		TCONS_00048262	ROHU_025333	0.997162	0.00283772		TCONS_00164938	ROHU_010079	0.989962	0.0100381
TCONS_00115993	ROHU_031133	0.978609	0.0213915		TCONS_00036478	ROHU_011986	0.999403	0.000596598		TCONS_00117898	ROHU_025333	0.95425	0.0457503		TCONS_00010655	ROHU_010079	0.970606	0.029394
TCONS_00124472	ROHU_031133	0.964633	0.0353674		TCONS_00180865	ROHU_011986	0.989695	0.0103054		TCONS_00136347	ROHU_025333	0.986933	0.013067		TCONS_00074363	ROHU_010079	0.994058	0.00594159
TCONS_00058322	ROHU_031133	0.963177	0.0368225		TCONS_00011477	ROHU_011986	0.988069	0.0119309		TCONS_00126207	ROHU_025333	0.9628	0.0371995		TCONS_00095323	ROHU_010079	0.991176	0.00882404
TCONS_00132250	ROHU_019555	0.999132	0.000868269		TCONS_00015777	ROHU_011986	0.96271	0.0372897		TCONS_00034829	ROHU_002424	0.98009	0.0199096		TCONS_00072458	ROHU_010079	0.972831	0.027169
TCONS_00151747	ROHU_019555	0.984572	0.0154277		TCONS_00025217	ROHU_011986	0.994422	0.00557768		TCONS_00005737	ROHU_002424	0.998194	0.0018059		TCONS_00023098	ROHU_010079	0.964878	0.0351218
TCONS_00029922	ROHU_019555	0.988212	0.0117878		TCONS_00154604	ROHU_011986	0.991157	0.0088428		TCONS_00168341	ROHU_002424	0.953103	0.0468971		TCONS_00037634	ROHU_010079	0.988685	0.0113149
TCONS_00016304	ROHU_019555	0.961206	0.0387944		TCONS_00142813	ROHU_011986	0.959755	0.0402446		TCONS_00045233	ROHU_002424	0.99749	0.00251013		TCONS_00071991	ROHU_010079	0.971046	0.028954
TCONS_00167369	ROHU_019555	0.97389	0.02611		TCONS_00039453	ROHU_000632	0.963521	0.0364785		TCONS_00181156	ROHU_002424	0.974578	0.0254215		TCONS_00076461	ROHU_010079	0.987207	0.0127932
TCONS_00038294	ROHU_019555	0.994244	0.00575572		TCONS_00036279	ROHU_000632	0.9907	0.00929955		TCONS_00110386	ROHU_002424	0.996859	0.00314078		TCONS_00016379	ROHU_010079	0.979858	0.0201416
TCONS_00068908	ROHU_019555	0.961936	0.0380639		TCONS_00112625	ROHU_000632	0.964036	0.0359639		TCONS_00023425	ROHU_002424	0.998999	0.00100093		TCONS_00016126	ROHU_010079	0.959503	0.0404968
TCONS_00023635	ROHU_019555	0.986627	0.0133726		TCONS_00014690	ROHU_000632	0.998622	0.00137836		TCONS_00011533	ROHU_002424	0.993648	0.00635208		TCONS_00102197	ROHU_010079	0.965925	0.0340746
TCONS_00045245	ROHU_013904	0.98794	0.0120598		TCONS_00011477	ROHU_000632	0.963717	0.0362825		TCONS_00163118	ROHU_002424	0.99702	0.00298048		TCONS_00140081	ROHU_010079	0.959825	0.040175
TCONS_00184370	ROHU_013904	0.972527	0.0274725		TCONS_00015777	ROHU_000632	0.973025	0.0269748		TCONS_00026911	ROHU_002424	0.997434	0.00256612		TCONS_00038967	ROHU_010079	0.968097	0.0319032
TCONS_00148599	ROHU_013904	0.99442	0.00558032		TCONS_00094484	ROHU_000632	0.997166	0.00283361		TCONS_00117481	ROHU_002424	0.993707	0.00629318		TCONS_00010652	ROHU_010079	0.999452	0.000547704
TCONS_00136883	ROHU_006025	0.963646	0.0363536		TCONS_00142813	ROHU_000632	0.961142	0.0388575		TCONS_00044145	ROHU_002424	0.992487	0.00751275		TCONS_00110353	ROHU_010079	0.999902	9.83175e-05
TCONS_00005968	ROHU_006025	0.977021	0.0229792		TCONS_00154605	ROHU_011905	0.99921	0.000789907		TCONS_00168343	ROHU_002424	0.989756	0.0102444		TCONS_00020547	ROHU_010079	0.983444	0.016556
TCONS_00042572	ROHU_006025	0.978201	0.0217992		TCONS_00045233	ROHU_011905	0.98911	0.0108896		TCONS_00026884	ROHU_002424	0.965984	0.0340159		TCONS_00016304	ROHU_010079	0.997356	0.00264413
TCONS_00103061	ROHU_006025	0.970614	0.0293863		TCONS_00006705	ROHU_011905	0.961536	0.0384637		TCONS_00075114	ROHU_002424	0.999171	0.000829318		TCONS_00182798	ROHU_010079	0.994252	0.0057484
TCONS_00181156	ROHU_006025	0.963486	0.036514		TCONS_00058718	ROHU_011905	0.975748	0.0242523		TCONS_00049730	ROHU_002424	0.982389	0.0176108		TCONS_00045095	ROHU_010079	0.963551	0.0364489
TCONS_00115993	ROHU_006025	0.996793	0.0032066		TCONS_00136664	ROHU_011905	0.993061	0.00693898		TCONS_00114739	ROHU_002424	0.980241	0.0197591		TCONS_00099895	ROHU_010079	0.956308	0.0436917
TCONS_00124472	ROHU_006025	0.992728	0.00727231		TCONS_00119437	ROHU_011905	0.983783	0.0162168		TCONS_00067121	ROHU_002424	0.998279	0.00172091		TCONS_00020653	ROHU_010079	0.989881	0.010119
TCONS_00110340	ROHU_006025	0.968547	0.0314526		TCONS_00052394	ROHU_016318	0.955627	0.0443725		TCONS_00193787	ROHU_002424	0.982804	0.0171963		TCONS_00061368	ROHU_010079	0.960059	0.039941
TCONS_00058322	ROHU_006025	0.979138	0.0208618		TCONS_00137372	ROHU_016318	0.950202	0.0497978		TCONS_00065653	ROHU_002424	0.989656	0.010344		TCONS_00176664	ROHU_010079	0.959476	0.0405241
TCONS_00011474	ROHU_027801	0.999099	0.000900548		TCONS_00110445	ROHU_016318	0.990711	0.00928882		TCONS_00181541	ROHU_014856	0.998472	0.0015279		TCONS_00130136	ROHU_007076	0.995891	0.0041094
TCONS_00140934	ROHU_027801	0.998494	0.00150558		TCONS_00130314	ROHU_016318	0.996072	0.00392821		TCONS_00148599	ROHU_014856	0.982675	0.0173252		TCONS_00055895	ROHU_007076	0.99745	0.00255012
TCONS_00075227	ROHU_027801	0.986589	0.013411		TCONS_00000277	ROHU_016318	0.995297	0.00470283		TCONS_00193033	ROHU_014856	0.985495	0.0145051		TCONS_00058751	ROHU_007076	0.973331	0.0266689
TCONS_00016304	ROHU_027801	0.99581	0.0041899		TCONS_00097073	ROHU_016318	0.999598	0.000402334		TCONS_00166158	ROHU_014856	0.997705	0.00229474		TCONS_00151941	ROHU_007076	0.98827	0.0117301
TCONS_00167369	ROHU_027801	0.989897	0.0101029		TCONS_00041337	ROHU_016318	0.992155	0.00784475		TCONS_00136886	ROHU_014856	0.969675	0.0303247		TCONS_00055899	ROHU_007076	0.996088	0.00391241
TCONS_00023635	ROHU_027801	0.979245	0.020755		TCONS_00119001	ROHU_016318	0.994915	0.00508495		TCONS_00152721	ROHU_014856	0.953728	0.0462724		TCONS_00181680	ROHU_007076	0.99668	0.00332016
TCONS_00136886	ROHU_034057	0.950548	0.0494519		TCONS_00144626	ROHU_016318	0.950792	0.0492077		TCONS_00049396	ROHU_027395	0.953439	0.0465614		TCONS_00177625	ROHU_007076	0.982025	0.0179746
TCONS_00138411	ROHU_034057	0.976932	0.0230678		TCONS_00133489	ROHU_016318	0.973165	0.0268351		TCONS_00094484	ROHU_027395	0.996568	0.003432		TCONS_00181679	ROHU_007076	0.985942	0.014058
TCONS_00094546	ROHU_034057	0.954034	0.0459664		TCONS_00124258	ROHU_016318	0.988171	0.0118288		TCONS_00193033	ROHU_027395	0.950197	0.0498035		TCONS_00052355	ROHU_007076	0.974644	0.0253557
TCONS_00092160	ROHU_034057	0.955329	0.0446713		TCONS_00067580	ROHU_016318	0.980271	0.0197287		TCONS_00164823	ROHU_027395	0.999684	0.000316365		TCONS_00037085	ROHU_007076	0.952893	0.0471073
TCONS_00100538	ROHU_034057	0.97302	0.0269797		TCONS_00039453	ROHU_019943	0.999345	0.000654948		TCONS_00188569	ROHU_027395	0.988309	0.0116908		TCONS_00167433	ROHU_007076	0.960355	0.0396455
TCONS_00094454	ROHU_037431	0.980977	0.019023		TCONS_00036279	ROHU_019943	0.970293	0.0297067		TCONS_00118667	ROHU_027395	0.99928	0.000719993		TCONS_00144496	ROHU_007076	0.991032	0.00896774
TCONS_00042572	ROHU_027199	0.996391	0.00360885		TCONS_00112625	ROHU_019943	0.997995	0.00200494		TCONS_00031367	ROHU_027395	0.994111	0.00588923		TCONS_00112625	ROHU_007076	0.95188	0.0481204
TCONS_00058322	ROHU_027199	0.993447	0.00655319		TCONS_00001703	ROHU_019943	0.994025	0.00597538		TCONS_00087245	ROHU_027395	0.996264	0.0037359		TCONS_00029922	ROHU_007076	0.985962	0.0140379
TCONS_00109778	ROHU_027199	0.972178	0.0278217		TCONS_00154945	ROHU_019943	0.970295	0.0297051		TCONS_00167090	ROHU_027395	0.975311	0.0246895		TCONS_00144505	ROHU_007076	0.961589	0.038411
TCONS_00136883	ROHU_011270	0.991948	0.00805169		TCONS_00036478	ROHU_019943	0.951181	0.0488189		TCONS_00143782	ROHU_027395	0.957446	0.0425543		TCONS_00007230	ROHU_022566	0.987649	0.0123506
TCONS_00151941	ROHU_011270	0.993283	0.00671748		TCONS_00129133	ROHU_019943	0.979889	0.0201114		TCONS_00048262	ROHU_027395	0.953375	0.0466248		TCONS_00045445	ROHU_022566	0.978852	0.021148
TCONS_00136886	ROHU_011270	0.961706	0.0382938		TCONS_00045245	ROHU_019943	0.997738	0.00226202		TCONS_00045445	ROHU_037427	0.992684	0.00731552		TCONS_00110350	ROHU_022566	0.978702	0.0212984
TCONS_00005968	ROHU_011270	0.982885	0.0171147		TCONS_00014690	ROHU_019943	0.964864	0.0351359		TCONS_00166732	ROHU_037427	0.989708	0.0102918		TCONS_00017264	ROHU_022566	0.972306	0.0276939
TCONS_00088811	ROHU_011270	0.985529	0.0144707		TCONS_00180865	ROHU_019943	0.986069	0.0139307		TCONS_00062278	ROHU_037427	0.955471	0.0445289		TCONS_00083099	ROHU_022566	0.985933	0.014067
TCONS_00063716	ROHU_011270	0.986136	0.0138641		TCONS_00011477	ROHU_019943	0.985806	0.0141941		TCONS_00035181	ROHU_037427	0.964193	0.035807		TCONS_00090021	ROHU_022566	0.953366	0.0466344
TCONS_00094546	ROHU_011270	0.960698	0.0393022		TCONS_00015777	ROHU_019943	0.996706	0.00329441		TCONS_00032334	ROHU_037427	0.978163	0.0218367		TCONS_00008561	ROHU_022566	0.96761	0.0323896
TCONS_00094454	ROHU_011270	0.953656	0.0463437		TCONS_00013978	ROHU_019943	0.970081	0.0299195		TCONS_00001243	ROHU_037427	0.992351	0.00764947		TCONS_00106902	ROHU_022566	0.985052	0.0149485
TCONS_00021508	ROHU_011270	0.985727	0.0142735		TCONS_00061915	ROHU_019943	0.99068	0.00932034		TCONS_00158179	ROHU_037427	0.997819	0.00218133		TCONS_00024329	ROHU_022566	0.995303	0.00469743
TCONS_00103061	ROHU_011270	0.990074	0.00992571		TCONS_00039453	ROHU_013904	0.996284	0.00371626		TCONS_00083396	ROHU_037427	0.97838	0.0216201		TCONS_00007230	ROHU_028212	0.972885	0.0271151
TCONS_00115993	ROHU_011270	0.970876	0.0291241		TCONS_00036279	ROHU_013904	0.955656	0.044344		TCONS_00117896	ROHU_037427	0.998573	0.00142745		TCONS_00151369	ROHU_028212	0.984376	0.0156238
TCONS_00124472	ROHU_011270	0.975406	0.0245943		TCONS_00112625	ROHU_013904	0.996812	0.00318762		TCONS_00147488	ROHU_037427	0.989582	0.0104176		TCONS_00110350	ROHU_028212	0.983983	0.0160171
TCONS_00110340	ROHU_011270	0.982813	0.0171874		TCONS_00001703	ROHU_013904	0.990808	0.00919201		TCONS_00003007	ROHU_037427	0.979331	0.0206689		TCONS_00015428	ROHU_028212	0.96821	0.03179
TCONS_00130975	ROHU_011270	0.967572	0.0324282		TCONS_00154945	ROHU_013904	0.979048	0.0209515		TCONS_00071514	ROHU_037427	0.963868	0.0361324		TCONS_00007217	ROHU_028212	0.974009	0.0259912
TCONS_00010843	ROHU_013711	0.992256	0.00774449		TCONS_00129133	ROHU_013904	0.987829	0.0121708		TCONS_00036279	ROHU_037427	0.998016	0.00198353		TCONS_00194986	ROHU_028212	0.998048	0.00195198
TCONS_00089313	ROHU_013711	0.950659	0.0493411		TCONS_00045245	ROHU_013904	0.999835	0.000165129		TCONS_00197030	ROHU_037427	0.99395	0.00605032		TCONS_00129824	ROHU_028212	0.995755	0.0042449
TCONS_00058751	ROHU_013711	0.957148	0.0428521		TCONS_00014690	ROHU_013904	0.954727	0.0452733		TCONS_00099043	ROHU_037427	0.969245	0.0307552		TCONS_00118404	ROHU_028212	0.974547	0.0254527
TCONS_00002170	ROHU_013711	0.999338	0.000662033		TCONS_00180865	ROHU_013904	0.976336	0.0236644		TCONS_00181680	ROHU_037427	0.975915	0.0240849		TCONS_00121971	ROHU_028212	0.958488	0.0415116
TCONS_00010843	ROHU_012786	0.983521	0.0164787		TCONS_00011477	ROHU_013904	0.974441	0.0255595		TCONS_00035908	ROHU_037427	0.97292	0.02708		TCONS_00118401	ROHU_028212	0.968744	0.0312555
TCONS_00002170	ROHU_012786	0.996682	0.00331764		TCONS_00015777	ROHU_013904	0.990839	0.00916146		TCONS_00061439	ROHU_037427	0.999868	0.000131906		TCONS_00134799	ROHU_028212	0.958488	0.0415116
TCONS_00132250	ROHU_030031	0.983876	0.0161241		TCONS_00081953	ROHU_013904	0.950118	0.0498817		TCONS_00188774	ROHU_037427	0.982136	0.0178642		TCONS_00030896	ROHU_028212	0.996089	0.00391107
TCONS_00151747	ROHU_030031	0.966652	0.0333479		TCONS_00013978	ROHU_013904	0.97352	0.0264801		TCONS_00117898	ROHU_037427	0.998401	0.00159877		TCONS_00135512	ROHU_028212	0.981323	0.0186772
TCONS_00029922	ROHU_030031	0.995592	0.00440839		TCONS_00061915	ROHU_013904	0.996643	0.00335744		TCONS_00136347	ROHU_037427	0.99028	0.00972043		TCONS_00006720	ROHU_028212	0.969681	0.0303195
TCONS_00038294	ROHU_030031	0.975402	0.0245977		TCONS_00001703	ROHU_003969	0.961909	0.0380907		TCONS_00072821	ROHU_037427	0.989582	0.0104176		TCONS_00154908	ROHU_028212	0.99776	0.00223979
TCONS_00023635	ROHU_030031	0.960223	0.0397771		TCONS_00036478	ROHU_003969	0.96418	0.0358197		TCONS_00126207	ROHU_037427	0.999284	0.000715848		TCONS_00045445	ROHU_005137	0.999423	0.000576858
TCONS_00136883	ROHU_021466	0.959014	0.0409862		TCONS_00180865	ROHU_003969	0.958222	0.0417777		TCONS_00045445	ROHU_037438	0.974701	0.0252993		TCONS_00052966	ROHU_005137	0.958699	0.0413008
TCONS_00005968	ROHU_021466	0.95877	0.0412304		TCONS_00013978	ROHU_003969	0.976326	0.023674		TCONS_00166732	ROHU_037438	0.999303	0.00069725		TCONS_00173328	ROHU_005137	0.966046	0.0339543
TCONS_00063716	ROHU_021466	0.959813	0.0401869		TCONS_00154604	ROHU_003969	0.964324	0.0356759		TCONS_00032334	ROHU_037438	0.951681	0.0483187		TCONS_00139718	ROHU_005137	0.993015	0.00698488
TCONS_00094454	ROHU_021466	0.988731	0.0112686		TCONS_00071885	ROHU_011289	0.999603	0.000396776		TCONS_00001243	ROHU_037438	0.973973	0.0260266		TCONS_00017264	ROHU_005137	0.994182	0.00581843
TCONS_00103061	ROHU_021466	0.962374	0.0376257		TCONS_00000133	ROHU_011289	0.974874	0.025126		TCONS_00158179	ROHU_037438	0.989274	0.0107264		TCONS_00083099	ROHU_005137	0.964005	0.0359949
TCONS_00115993	ROHU_021466	0.982107	0.0178926		TCONS_00055151	ROHU_011289	0.995064	0.00493558		TCONS_00083396	ROHU_037438	0.952813	0.0471873		TCONS_00090021	ROHU_005137	0.984501	0.0154986
TCONS_00124472	ROHU_021466	0.973309	0.0266914		TCONS_00151863	ROHU_011289	0.998995	0.00100502		TCONS_00117896	ROHU_037438	0.990562	0.00943757		TCONS_00008561	ROHU_005137	0.999839	0.000160866
TCONS_00110340	ROHU_021466	0.950091	0.0499094		TCONS_00052394	ROHU_011289	0.990555	0.00944525		TCONS_00147488	ROHU_037438	0.99927	0.000730102		TCONS_00106902	ROHU_005137	0.997696	0.00230417
TCONS_00136883	ROHU_023951	0.998072	0.00192823		TCONS_00137372	ROHU_011289	0.993845	0.00615502		TCONS_00003007	ROHU_037438	0.95452	0.0454797		TCONS_00024329	ROHU_005137	0.983134	0.0168664
TCONS_00151941	ROHU_023951	0.995788	0.00421203		TCONS_00110445	ROHU_011289	0.952537	0.0474634		TCONS_00036279	ROHU_037438	0.997589	0.0024113		TCONS_00011623	ROHU_005137	0.973025	0.026975
TCONS_00136886	ROHU_023951	0.950618	0.0493819		TCONS_00036478	ROHU_011289	0.967621	0.0323793		TCONS_00197030	ROHU_037438	0.99603	0.00397031		TCONS_00034829	ROHU_022182	0.988211	0.011789
TCONS_00005968	ROHU_023951	0.994123	0.00587721		TCONS_00025217	ROHU_011289	0.961625	0.0383754		TCONS_00181680	ROHU_037438	0.951538	0.048462		TCONS_00006074	ROHU_022182	0.990278	0.00972224
TCONS_00088811	ROHU_023951	0.970081	0.0299186		TCONS_00154604	ROHU_011289	0.987186	0.0128141		TCONS_00061439	ROHU_037438	0.994181	0.00581866		TCONS_00114827	ROHU_022182	0.993367	0.00663264
TCONS_00063716	ROHU_023951	0.970484	0.0295156		TCONS_00058718	ROHU_000980	0.978811	0.0211893		TCONS_00188774	ROHU_037438	0.965658	0.0343419		TCONS_00094484	ROHU_022182	0.982536	0.0174641
TCONS_00094546	ROHU_023951	0.95259	0.0474101		TCONS_00136664	ROHU_000980	0.965781	0.0342189		TCONS_00117898	ROHU_037438	0.995547	0.00445329		TCONS_00003059	ROHU_022182	0.953346	0.0466542
TCONS_00021508	ROHU_023951	0.982264	0.017736		TCONS_00038336	ROHU_000980	0.963946	0.0360544		TCONS_00136347	ROHU_037438	0.971101	0.0288993		TCONS_00099928	ROHU_022182	0.981333	0.0186675
TCONS_00103061	ROHU_023951	0.997776	0.00222433		TCONS_00119437	ROHU_000980	0.978127	0.0218733		TCONS_00072821	ROHU_037438	0.99927	0.000730102		TCONS_00198054	ROHU_022182	0.993951	0.00604859
TCONS_00115993	ROHU_023951	0.983526	0.0164739		TCONS_00110445	ROHU_016110	0.952535	0.0474646		TCONS_00126207	ROHU_037438	0.993464	0.00653601		TCONS_00044897	ROHU_022182	0.993894	0.00610587
TCONS_00124472	ROHU_023951	0.988646	0.0113545		TCONS_00130314	ROHU_016110	0.966373	0.0336267		TCONS_00045445	ROHU_008497	0.995894	0.0041064		TCONS_00005202	ROHU_022182	0.979727	0.020273
TCONS_00110340	ROHU_023951	0.993465	0.00653466		TCONS_00000277	ROHU_016110	0.962969	0.0370311		TCONS_00166732	ROHU_008497	0.985402	0.0145977		TCONS_00129859	ROHU_022182	0.996075	0.00392474
TCONS_00130975	ROHU_023951	0.95786	0.0421404		TCONS_00184370	ROHU_016110	0.968881	0.0311191		TCONS_00049396	ROHU_008497	0.953911	0.0460889		TCONS_00145204	ROHU_022182	0.988276	0.0117245
TCONS_00011474	ROHU_011071	0.998261	0.00173905		TCONS_00097073	ROHU_016110	0.982499	0.0175013		TCONS_00062278	ROHU_008497	0.963638	0.0363621		TCONS_00031284	ROHU_022182	0.950792	0.0492083
TCONS_00184370	ROHU_011071	0.957963	0.0420372		TCONS_00041337	ROHU_016110	0.966251	0.0337485		TCONS_00035181	ROHU_008497	0.971082	0.0289176		TCONS_00075765	ROHU_022182	0.962974	0.0370258
TCONS_00140934	ROHU_011071	0.994758	0.00524162		TCONS_00119001	ROHU_016110	0.98663	0.0133702		TCONS_00032334	ROHU_008497	0.984224	0.0157763		TCONS_00127714	ROHU_022182	0.999441	0.000559311
TCONS_00075227	ROHU_011071	0.997374	0.00262591		TCONS_00082311	ROHU_016110	0.969988	0.0300117		TCONS_00001243	ROHU_008497	0.995588	0.00441236		TCONS_00021593	ROHU_022182	0.972401	0.0275993
TCONS_00016304	ROHU_011071	0.989964	0.0100362		TCONS_00144626	ROHU_016110	0.982059	0.0179413		TCONS_00158179	ROHU_008497	0.999198	0.000802425		TCONS_00095034	ROHU_022182	0.988259	0.0117408
TCONS_00167369	ROHU_011071	0.982866	0.0171342		TCONS_00124258	ROHU_016110	0.998331	0.0016689		TCONS_00083396	ROHU_008497	0.984596	0.0154044		TCONS_00130975	ROHU_022182	0.988822	0.0111782
TCONS_00023635	ROHU_011071	0.967739	0.0322611		TCONS_00026917	ROHU_016110	0.969398	0.0306019		TCONS_00117896	ROHU_008497	0.999583	0.000416872		TCONS_00021001	ROHU_022182	0.957689	0.042311
TCONS_00045245	ROHU_000654	0.998636	0.00136394		TCONS_00067580	ROHU_016110	0.976024	0.0239758		TCONS_00147488	ROHU_008497	0.985253	0.0147469		TCONS_00088811	ROHU_022182	0.954646	0.0453542
TCONS_00184370	ROHU_000654	0.992182	0.00781795		TCONS_00024505	ROHU_017156	0.999394	0.000606212		TCONS_00003007	ROHU_008497	0.985445	0.014555		TCONS_00008280	ROHU_022182	0.996253	0.0037468
TCONS_00148599	ROHU_000654	0.99305	0.00695003		TCONS_00142460	ROHU_017156	0.99633	0.0036702		TCONS_00071514	ROHU_008497	0.971723	0.0282769		TCONS_00109481	ROHU_022182	0.999679	0.000321087
TCONS_00075227	ROHU_000654	0.968267	0.0317331		TCONS_00031398	ROHU_017156	0.999812	0.000187929		TCONS_00036279	ROHU_008497	0.996928	0.00307185		TCONS_00052394	ROHU_022182	0.952791	0.0472092
TCONS_00017744	ROHU_002058	0.96326	0.0367398		TCONS_00142468	ROHU_017156	0.9975	0.00250048		TCONS_00197030	ROHU_008497	0.993103	0.00689739		TCONS_00038873	ROHU_014818	0.998097	0.00190303
TCONS_00168339	ROHU_002058	0.989217	0.0107834		TCONS_00030607	ROHU_017156	0.985293	0.0147066		TCONS_00099043	ROHU_008497	0.976948	0.0230519		TCONS_00125755	ROHU_014818	0.971347	0.0286533
TCONS_00023587	ROHU_002058	0.983032	0.0169685		TCONS_00154912	ROHU_017156	0.996065	0.00393477		TCONS_00181680	ROHU_008497	0.97758	0.02242		TCONS_00163141	ROHU_014818	0.974088	0.0259117
TCONS_00194988	ROHU_002058	0.971198	0.0288022		TCONS_00154605	ROHU_010226	0.981114	0.0188858		TCONS_00035908	ROHU_008497	0.980056	0.0199436		TCONS_00038872	ROHU_014818	0.967391	0.0326087
TCONS_00132250	ROHU_002871	0.976485	0.0235148		TCONS_00024505	ROHU_010226	0.959168	0.0408316		TCONS_00061439	ROHU_008497	0.99964	0.000360193		TCONS_00054296	ROHU_014818	0.974021	0.0259792
TCONS_00151747	ROHU_002871	0.984569	0.0154308		TCONS_00045233	ROHU_010226	0.998288	0.00171153		TCONS_00188774	ROHU_008497	0.987508	0.0124922		TCONS_00042456	ROHU_014818	0.96117	0.0388299
TCONS_00038294	ROHU_002871	0.985087	0.0149131		TCONS_00136664	ROHU_010226	0.959977	0.040023		TCONS_00048262	ROHU_008497	0.950755	0.0492446		TCONS_00100739	ROHU_014818	0.963606	0.0363937
TCONS_00068908	ROHU_002871	0.996112	0.00388761		TCONS_00031398	ROHU_010226	0.95768	0.0423195		TCONS_00117898	ROHU_008497	0.998139	0.00186067		TCONS_00054076	ROHU_014818	0.995513	0.00448698
TCONS_00023635	ROHU_002871	0.956793	0.0432072		TCONS_00142468	ROHU_010226	0.968969	0.0310315		TCONS_00136347	ROHU_008497	0.994255	0.0057451		TCONS_00112465	ROHU_014818	0.975203	0.0247973
TCONS_00154912	ROHU_002944	0.953632	0.0463675		TCONS_00184370	ROHU_030031	0.998147	0.00185254		TCONS_00072821	ROHU_008497	0.985253	0.0147469		TCONS_00039870	ROHU_014818	0.956736	0.0432638
TCONS_00071885	ROHU_002944	0.95242	0.0475801		TCONS_00082311	ROHU_030031	0.998375	0.00162537		TCONS_00126207	ROHU_008497	0.999524	0.000476208		TCONS_00195527	ROHU_014818	0.979487	0.0205135
TCONS_00000133	ROHU_002944	0.982066	0.0179335		TCONS_00144626	ROHU_030031	0.998792	0.00120766		TCONS_00170237	ROHU_003817	0.998357	0.0016428		TCONS_00131233	ROHU_014818	0.999056	0.000943594
TCONS_00021991	ROHU_002944	0.958265	0.0417355		TCONS_00124258	ROHU_030031	0.969628	0.030372		TCONS_00146629	ROHU_003817	0.984675	0.0153247		TCONS_00164936	ROHU_014818	0.959945	0.040055
TCONS_00089313	ROHU_002944	0.999508	0.000491718		TCONS_00026917	ROHU_030031	0.997762	0.0022385		TCONS_00032377	ROHU_003817	0.974049	0.0259506		TCONS_00018847	ROHU_014818	0.950133	0.0498669
TCONS_00140718	ROHU_002944	0.990703	0.00929716		TCONS_00154945	ROHU_008996	0.958413	0.0415872		TCONS_00075227	ROHU_003817	0.962114	0.0378863		TCONS_00072484	ROHU_014818	0.994022	0.00597769
TCONS_00041642	ROHU_002944	0.983817	0.0161834		TCONS_00105367	ROHU_008996	0.98682	0.0131804		TCONS_00109481	ROHU_003817	0.993436	0.00656357		TCONS_00095292	ROHU_014818	0.963719	0.0362806
TCONS_00058751	ROHU_002944	0.994498	0.00550153		TCONS_00081953	ROHU_008996	0.985199	0.0148006		TCONS_00030896	ROHU_003817	0.984889	0.0151108		TCONS_00126202	ROHU_014818	0.966924	0.0330756
TCONS_00134799	ROHU_002944	0.952741	0.0472592		TCONS_00003007	ROHU_008996	0.974072	0.0259278		TCONS_00144498	ROHU_003817	0.993831	0.00616923		TCONS_00007231	ROHU_014818	0.966064	0.0339363
TCONS_00136886	ROHU_014330	0.960541	0.039459		TCONS_00000133	ROHU_024076	0.960666	0.0393335		TCONS_00038294	ROHU_003817	0.99633	0.00366962		TCONS_00099859	ROHU_014818	0.995887	0.00411295
TCONS_00094546	ROHU_014330	0.970401	0.0295991		TCONS_00039453	ROHU_024076	0.963915	0.0360846		TCONS_00045445	ROHU_017308	0.997135	0.00286495		TCONS_00031128	ROHU_014818	0.982354	0.0176462
TCONS_00092160	ROHU_014330	0.99807	0.00192957		TCONS_00112625	ROHU_024076	0.952009	0.0479914		TCONS_00166732	ROHU_017308	0.980962	0.0190378		TCONS_00078295	ROHU_014818	0.992075	0.00792469
TCONS_00021508	ROHU_014330	0.953821	0.0461787		TCONS_00001703	ROHU_024076	0.990181	0.00981909		TCONS_00049396	ROHU_017308	0.959962	0.0400377		TCONS_00016429	ROHU_014818	0.989451	0.0105494
TCONS_00130975	ROHU_014330	0.960378	0.0396217		TCONS_00036478	ROHU_024076	0.983404	0.0165962		TCONS_00062278	ROHU_017308	0.968948	0.0310523		TCONS_00164938	ROHU_014818	0.969247	0.0307529
TCONS_00154912	ROHU_014669	0.952383	0.0476171		TCONS_00045245	ROHU_024076	0.957807	0.0421926		TCONS_00035181	ROHU_017308	0.976434	0.0235658		TCONS_00074363	ROHU_014818	0.978374	0.0216259
TCONS_00071885	ROHU_014669	0.951182	0.0488185		TCONS_00180865	ROHU_024076	0.988875	0.0111248		TCONS_00032334	ROHU_017308	0.986578	0.0134217		TCONS_00095323	ROHU_014818	0.971373	0.0286273
TCONS_00000133	ROHU_014669	0.998243	0.00175735		TCONS_00011477	ROHU_024076	0.976707	0.0232929		TCONS_00001243	ROHU_017308	0.997017	0.00298297		TCONS_00024505	ROHU_014818	0.954404	0.0455955
TCONS_00089313	ROHU_014669	0.985021	0.0149788		TCONS_00015777	ROHU_024076	0.962494	0.0375056		TCONS_00158179	ROHU_017308	0.997481	0.00251939		TCONS_00037634	ROHU_014818	0.977317	0.0226827
TCONS_00140718	ROHU_014669	0.953869	0.0461312		TCONS_00013978	ROHU_024076	0.985813	0.0141871		TCONS_00083396	ROHU_017308	0.986223	0.0137768		TCONS_00076461	ROHU_014818	0.997343	0.00265747
TCONS_00041642	ROHU_014669	0.984598	0.0154025		TCONS_00025217	ROHU_024076	0.953991	0.0460087		TCONS_00117896	ROHU_017308	0.998048	0.00195249		TCONS_00016379	ROHU_014818	0.952243	0.0477571
TCONS_00058751	ROHU_014669	0.997513	0.00248664		TCONS_00154604	ROHU_024076	0.970715	0.0292848		TCONS_00147488	ROHU_017308	0.980792	0.019208		TCONS_00010652	ROHU_014818	0.989946	0.0100544
TCONS_00134799	ROHU_014669	0.951446	0.048554		TCONS_00039453	ROHU_004789	0.999634	0.000365934		TCONS_00003007	ROHU_017308	0.986774	0.0132265		TCONS_00059935	ROHU_014818	0.974378	0.0256217
TCONS_00002170	ROHU_014669	0.968121	0.0318787		TCONS_00036279	ROHU_004789	0.981134	0.0188657		TCONS_00071514	ROHU_017308	0.975195	0.0248053		TCONS_00110353	ROHU_014818	0.992431	0.00756888
TCONS_00184797	ROHU_014669	0.964647	0.0353532		TCONS_00112625	ROHU_004789	0.999013	0.000986965		TCONS_00036279	ROHU_017308	0.993873	0.00612733		TCONS_00020547	ROHU_014818	0.959849	0.040151
TCONS_00045245	ROHU_014836	0.961	0.0389996		TCONS_00001703	ROHU_004789	0.987345	0.012655		TCONS_00197030	ROHU_017308	0.988321	0.0116788		TCONS_00016304	ROHU_014818	0.998561	0.00143921
TCONS_00184370	ROHU_014836	0.97672	0.0232798		TCONS_00154945	ROHU_004789	0.970991	0.0290094		TCONS_00099043	ROHU_017308	0.977139	0.0228613		TCONS_00182798	ROHU_014818	0.97861	0.0213905
TCONS_00148599	ROHU_014836	0.957042	0.0429582		TCONS_00129133	ROHU_004789	0.97836	0.0216399		TCONS_00181680	ROHU_017308	0.984584	0.015416		TCONS_00099895	ROHU_014818	0.977735	0.0222647
TCONS_00065500	ROHU_014836	0.953814	0.0461856		TCONS_00045245	ROHU_004789	0.994454	0.00554649		TCONS_00035908	ROHU_017308	0.979097	0.0209032		TCONS_00020653	ROHU_014818	0.969806	0.0301943
TCONS_00000133	ROHU_035980	0.950067	0.0499332		TCONS_00014690	ROHU_004789	0.979449	0.0205511		TCONS_00061439	ROHU_017308	0.998422	0.00157771		TCONS_00130136	ROHU_033116	0.998311	0.00168935
TCONS_00010843	ROHU_035980	0.986022	0.0139783		TCONS_00180865	ROHU_004789	0.983791	0.0162092		TCONS_00188774	ROHU_017308	0.985073	0.0149274		TCONS_00055895	ROHU_033116	0.983316	0.0166836
TCONS_00021991	ROHU_035980	0.978308	0.021692		TCONS_00011477	ROHU_004789	0.987689	0.0123111		TCONS_00048262	ROHU_017308	0.95857	0.0414295		TCONS_00151941	ROHU_033116	0.999072	0.000927849
TCONS_00089313	ROHU_035980	0.97778	0.02222		TCONS_00015777	ROHU_004789	0.999254	0.000745871		TCONS_00117898	ROHU_017308	0.995364	0.004636		TCONS_00094484	ROHU_033116	0.961972	0.0380281
TCONS_00140718	ROHU_035980	0.967599	0.0324007		TCONS_00094484	ROHU_004789	0.953008	0.0469922		TCONS_00136347	ROHU_017308	0.99517	0.00483021		TCONS_00055899	ROHU_033116	0.99841	0.00158965
TCONS_00058751	ROHU_035980	0.971736	0.0282635		TCONS_00013978	ROHU_004789	0.953262	0.0467376		TCONS_00072821	ROHU_017308	0.980792	0.019208		TCONS_00181680	ROHU_033116	0.994853	0.00514749
TCONS_00002170	ROHU_035980	0.986959	0.0130409		TCONS_00061915	ROHU_004789	0.986311	0.0136892		TCONS_00126207	ROHU_017308	0.997764	0.00223628		TCONS_00177625	ROHU_033116	0.993041	0.00695898
TCONS_00136886	ROHU_014947	0.994456	0.00554378		TCONS_00099928	ROHU_012996	0.994314	0.00568577		TCONS_00045445	ROHU_011642	0.985956	0.0140444		TCONS_00032334	ROHU_033116	0.970637	0.0293627
TCONS_00138411	ROHU_014947	0.986711	0.0132892		TCONS_00032336	ROHU_012996	0.998643	0.00135679		TCONS_00166732	ROHU_011642	0.99555	0.00444965		TCONS_00181679	ROHU_033116	0.987511	0.0124887
TCONS_00088811	ROHU_014947	0.95338	0.0466198		TCONS_00141526	ROHU_012996	0.994607	0.00539289		TCONS_00032334	ROHU_011642	0.968098	0.0319021		TCONS_00052355	ROHU_033116	0.988151	0.0118488
TCONS_00094546	ROHU_014947	0.99451	0.00548963		TCONS_00181747	ROHU_012996	0.996508	0.00349204		TCONS_00001243	ROHU_011642	0.985354	0.0146459		TCONS_00037085	ROHU_033116	0.974226	0.0257741
TCONS_00092160	ROHU_014947	0.965538	0.0344621		TCONS_00153681	ROHU_012996	0.976985	0.0230145		TCONS_00158179	ROHU_011642	0.996229	0.00377122		TCONS_00005202	ROHU_033116	0.966148	0.0338518
TCONS_00021508	ROHU_014947	0.974694	0.0253058		TCONS_00038336	ROHU_012996	0.963396	0.0366042		TCONS_00083396	ROHU_011642	0.969178	0.0308225		TCONS_00145204	ROHU_033116	0.95239	0.0476099
TCONS_00130975	ROHU_014947	0.992047	0.00795315		TCONS_00170237	ROHU_012996	0.954457	0.0455431		TCONS_00117896	ROHU_011642	0.996984	0.00301552		TCONS_00144496	ROHU_033116	0.977746	0.0222535
TCONS_00045245	ROHU_003973	0.996689	0.00331124		TCONS_00160943	ROHU_012996	0.987704	0.0122955		TCONS_00147488	ROHU_011642	0.995469	0.00453138		TCONS_00124082	ROHU_033116	0.959044	0.0409555
TCONS_00011474	ROHU_003973	0.956029	0.0439708		TCONS_00115323	ROHU_012996	0.954797	0.0452033		TCONS_00003007	ROHU_011642	0.970592	0.0294084		TCONS_00112625	ROHU_033116	0.963378	0.0366221
TCONS_00184370	ROHU_003973	0.992968	0.00703172		TCONS_00062268	ROHU_012996	0.951839	0.0481608		TCONS_00071514	ROHU_011642	0.951163	0.0488366		TCONS_00029922	ROHU_033116	0.964561	0.0354391
TCONS_00148599	ROHU_003973	0.985663	0.0143369		TCONS_00028394	ROHU_012996	0.953186	0.0468137		TCONS_00036279	ROHU_011642	0.99985	0.000150462		TCONS_00007230	ROHU_022513	0.997758	0.00224243
TCONS_00075227	ROHU_003973	0.980879	0.0191212		TCONS_00172438	ROHU_012996	0.963294	0.0367056		TCONS_00197030	ROHU_011642	0.99793	0.00206999		TCONS_00045445	ROHU_022513	0.962952	0.0370479
TCONS_00136883	ROHU_015044	0.994823	0.00517699		TCONS_00190265	ROHU_012996	0.9836	0.0164		TCONS_00099043	ROHU_011642	0.96099	0.0390096		TCONS_00110350	ROHU_022513	0.993132	0.00686795
TCONS_00151941	ROHU_015044	0.986748	0.0132516		TCONS_00114740	ROHU_012996	0.9765	0.0234999		TCONS_00181680	ROHU_011642	0.962599	0.0374011		TCONS_00194986	ROHU_022513	0.965341	0.0346588
TCONS_00005968	ROHU_015044	0.997477	0.00252254		TCONS_00000133	ROHU_020944	0.952868	0.0471324		TCONS_00035908	ROHU_011642	0.966562	0.0334378		TCONS_00017264	ROHU_022513	0.969916	0.0300844
TCONS_00021508	ROHU_015044	0.963566	0.0364342		TCONS_00039453	ROHU_020944	0.99781	0.00218961		TCONS_00061439	ROHU_011642	0.998678	0.00132194		TCONS_00083099	ROHU_022513	0.99818	0.00181979
TCONS_00103061	ROHU_015044	0.997069	0.00293056		TCONS_00036279	ROHU_020944	0.975893	0.0241067		TCONS_00188774	ROHU_011642	0.978889	0.0211113		TCONS_00106902	ROHU_022513	0.965938	0.0340624
TCONS_00181156	ROHU_015044	0.962308	0.0376923		TCONS_00112625	ROHU_020944	0.993799	0.00620136		TCONS_00117898	ROHU_011642	0.99931	0.000689855		TCONS_00024329	ROHU_022513	0.992147	0.00785267
TCONS_00115993	ROHU_015044	0.995369	0.00463075		TCONS_00001703	ROHU_020944	0.997078	0.00292239		TCONS_00136347	ROHU_011642	0.983482	0.016518		TCONS_00154908	ROHU_022513	0.951783	0.0482173
TCONS_00124472	ROHU_015044	0.998342	0.00165823		TCONS_00154945	ROHU_020944	0.954747	0.0452529		TCONS_00072821	ROHU_011642	0.995469	0.00453138		TCONS_00007230	ROHU_001711	0.999323	0.00067734
TCONS_00110340	ROHU_015044	0.994534	0.00546578		TCONS_00036478	ROHU_020944	0.967499	0.0325014		TCONS_00126207	ROHU_011642	0.998506	0.00149405		TCONS_00110350	ROHU_001711	0.998118	0.001882
TCONS_00065500	ROHU_015074	0.981209	0.0187911		TCONS_00129133	ROHU_020944	0.966647	0.0333529		TCONS_00021057	ROHU_009603	0.995211	0.00478888		TCONS_00194986	ROHU_001711	0.979324	0.0206756
TCONS_00136883	ROHU_004070	0.955079	0.0449215		TCONS_00045245	ROHU_020944	0.992387	0.00761272		TCONS_00138411	ROHU_009603	0.991723	0.0082767		TCONS_00129824	ROHU_001711	0.957948	0.0420519
TCONS_00151941	ROHU_004070	0.967975	0.0320247		TCONS_00014690	ROHU_020944	0.962844	0.0371561		TCONS_00124472	ROHU_009603	0.995704	0.00429569		TCONS_00083099	ROHU_001711	0.987724	0.0122757
TCONS_00136886	ROHU_004070	0.980478	0.0195217		TCONS_00180865	ROHU_020944	0.994064	0.00593551		TCONS_00074186	ROHU_009603	0.996637	0.00336312		TCONS_00106902	ROHU_001711	0.953308	0.0466919
TCONS_00088811	ROHU_004070	0.999623	0.000376864		TCONS_00011477	ROHU_020944	0.993108	0.00689217		TCONS_00021059	ROHU_009603	0.995247	0.00475283		TCONS_00024329	ROHU_001711	0.983341	0.0166586
TCONS_00063716	ROHU_004070	0.994873	0.00512675		TCONS_00015777	ROHU_020944	0.997066	0.00293436		TCONS_00081939	ROHU_009603	0.997162	0.00283825		TCONS_00030896	ROHU_001711	0.959343	0.0406565
TCONS_00094546	ROHU_004070	0.973709	0.0262914		TCONS_00013978	ROHU_020944	0.971791	0.0282092		TCONS_00141526	ROHU_009603	0.997842	0.00215755		TCONS_00154908	ROHU_001711	0.968585	0.0314149
TCONS_00021508	ROHU_004070	0.980027	0.0199735		TCONS_00025217	ROHU_020944	0.958587	0.0414134		TCONS_00193787	ROHU_009603	0.959708	0.0402921		TCONS_00052966	ROHU_018545	0.995723	0.00427749
TCONS_00130975	ROHU_004070	0.981836	0.0181641		TCONS_00061915	ROHU_020944	0.981496	0.0185035		TCONS_00170237	ROHU_004449	0.996801	0.0031988		TCONS_00038873	ROHU_018545	0.961701	0.0382987
TCONS_00136883	ROHU_004160	0.975454	0.0245464		TCONS_00000133	ROHU_030893	0.989623	0.0103771		TCONS_00146629	ROHU_004449	0.951528	0.0484716		TCONS_00173328	ROHU_018545	0.991066	0.00893445
TCONS_00151941	ROHU_004160	0.961759	0.0382406		TCONS_00055151	ROHU_030893	0.976797	0.0232034		TCONS_00075227	ROHU_004449	0.98987	0.0101299		TCONS_00100739	ROHU_018545	0.993994	0.00600647
TCONS_00005968	ROHU_004160	0.981759	0.0182413		TCONS_00151863	ROHU_030893	0.962589	0.0374109		TCONS_00109481	ROHU_004449	0.999742	0.000257586		TCONS_00054076	ROHU_018545	0.957631	0.0423691
TCONS_00042572	ROHU_004160	0.953631	0.0463689		TCONS_00036279	ROHU_030893	0.980101	0.0198994		TCONS_00008169	ROHU_004449	0.970555	0.0294454		TCONS_00112465	ROHU_018545	0.998203	0.00179721
TCONS_00094454	ROHU_004160	0.959135	0.0408645		TCONS_00036478	ROHU_030893	0.972088	0.027912		TCONS_00030896	ROHU_004449	0.999326	0.000674432		TCONS_00195527	ROHU_018545	0.99565	0.00435029
TCONS_00103061	ROHU_004160	0.980188	0.0198115		TCONS_00180865	ROHU_030893	0.959244	0.0407559		TCONS_00144498	ROHU_004449	0.992562	0.00743795		TCONS_00131233	ROHU_018545	0.972114	0.0278862
TCONS_00115993	ROHU_004160	0.998497	0.00150316		TCONS_00011477	ROHU_030893	0.970668	0.0293325		TCONS_00015145	ROHU_004449	0.955489	0.0445112		TCONS_00007231	ROHU_018545	0.999629	0.000370653
TCONS_00124472	ROHU_004160	0.994115	0.00588524		TCONS_00094484	ROHU_030893	0.965239	0.0347613		TCONS_00038294	ROHU_004449	0.977593	0.0224069		TCONS_00099859	ROHU_018545	0.988441	0.0115586
TCONS_00110340	ROHU_004160	0.97428	0.0257195		TCONS_00025217	ROHU_030893	0.995143	0.004857		TCONS_00170237	ROHU_008314	0.974589	0.0254115		TCONS_00078295	ROHU_018545	0.95657	0.0434305
TCONS_00058322	ROHU_004160	0.957104	0.0428955		TCONS_00154604	ROHU_030893	0.959356	0.0406435		TCONS_00075227	ROHU_008314	0.998931	0.00106864		TCONS_00016429	ROHU_018545	0.985512	0.0144883
TCONS_00132250	ROHU_015411	0.979828	0.0201723		TCONS_00142813	ROHU_030893	0.996615	0.00338474		TCONS_00109481	ROHU_008314	0.985819	0.0141812		TCONS_00139718	ROHU_018545	0.965664	0.0343359
TCONS_00011474	ROHU_015411	0.963863	0.0361375		TCONS_00071885	ROHU_017926	0.996201	0.00379938		TCONS_00008169	ROHU_008314	0.995264	0.0047358		TCONS_00076461	ROHU_018545	0.974493	0.0255067
TCONS_00151747	ROHU_015411	0.960465	0.0395345		TCONS_00000133	ROHU_017926	0.984423	0.0155769		TCONS_00030896	ROHU_008314	0.994045	0.00595468		TCONS_00011623	ROHU_018545	0.989058	0.0109419
TCONS_00140934	ROHU_015411	0.976282	0.0237178		TCONS_00055151	ROHU_017926	0.999	0.00100045		TCONS_00030894	ROHU_008314	0.959105	0.0408949		TCONS_00059935	ROHU_018545	0.996099	0.0039009
TCONS_00016304	ROHU_015411	0.983215	0.0167854		TCONS_00151863	ROHU_017926	0.999316	0.00068413		TCONS_00121466	ROHU_008314	0.966521	0.0334794		TCONS_00016304	ROHU_018545	0.963712	0.0362875
TCONS_00167369	ROHU_015411	0.987124	0.0128756		TCONS_00052394	ROHU_017926	0.98147	0.0185299		TCONS_00144498	ROHU_008314	0.970742	0.0292581		TCONS_00099895	ROHU_018545	0.993069	0.00693063
TCONS_00038294	ROHU_015411	0.975653	0.0243467		TCONS_00137372	ROHU_017926	0.986465	0.0135349		TCONS_00015145	ROHU_008314	0.988231	0.0117689		TCONS_00018022	ROHU_018545	0.98149	0.0185098
TCONS_00068908	ROHU_015411	0.960813	0.0391868		TCONS_00036478	ROHU_017926	0.97415	0.0258503		TCONS_00132863	ROHU_008314	0.951404	0.0485961		TCONS_00130136	ROHU_005490	0.999365	0.00063486
TCONS_00023635	ROHU_015411	0.992648	0.00735159		TCONS_00025217	ROHU_017926	0.974873	0.0251273		TCONS_00045445	ROHU_026281	0.994502	0.00549751		TCONS_00055895	ROHU_005490	0.983125	0.0168747
TCONS_00000133	ROHU_015529	0.988172	0.0118284		TCONS_00154604	ROHU_017926	0.987893	0.0121066		TCONS_00166732	ROHU_026281	0.987262	0.0127381		TCONS_00151941	ROHU_005490	0.998023	0.00197696
TCONS_00010843	ROHU_015529	0.956537	0.0434628		TCONS_00142813	ROHU_017926	0.950719	0.0492809		TCONS_00049396	ROHU_026281	0.950041	0.0499593		TCONS_00094484	ROHU_005490	0.960355	0.0396452
TCONS_00089313	ROHU_015529	0.98038	0.0196197		TCONS_00099928	ROHU_024455	0.991958	0.00804156		TCONS_00062278	ROHU_026281	0.960164	0.0398355		TCONS_00055899	ROHU_005490	0.999369	0.000630948
TCONS_00041642	ROHU_015529	0.964066	0.0359337		TCONS_00032336	ROHU_024455	0.983391	0.0166085		TCONS_00035181	ROHU_026281	0.968393	0.0316072		TCONS_00181680	ROHU_005490	0.991927	0.00807344
TCONS_00058751	ROHU_015529	0.991744	0.00825599		TCONS_00141526	ROHU_024455	0.980227	0.0197727		TCONS_00032334	ROHU_026281	0.981358	0.0186417		TCONS_00177625	ROHU_005490	0.98871	0.0112899
TCONS_00002170	ROHU_015529	0.98767	0.0123295		TCONS_00181747	ROHU_024455	0.992819	0.00718116		TCONS_00001243	ROHU_026281	0.994222	0.0057778		TCONS_00032334	ROHU_005490	0.97435	0.02565
TCONS_00184797	ROHU_015529	0.963256	0.0367442		TCONS_00153681	ROHU_024455	0.956488	0.0435122		TCONS_00158179	ROHU_026281	0.998242	0.00175783		TCONS_00181679	ROHU_005490	0.992144	0.00785604
TCONS_00042572	ROHU_015609	0.972718	0.0272823		TCONS_00038336	ROHU_024455	0.974458	0.025542		TCONS_00083396	ROHU_026281	0.981471	0.0185286		TCONS_00052355	ROHU_005490	0.982815	0.0171854
TCONS_00058322	ROHU_015609	0.98076	0.0192399		TCONS_00170237	ROHU_024455	0.973955	0.0260454		TCONS_00117896	ROHU_026281	0.998892	0.00110832		TCONS_00037085	ROHU_005490	0.979616	0.0203844
TCONS_00065500	ROHU_015629	0.964276	0.0357235		TCONS_00160943	ROHU_024455	0.988256	0.0117444		TCONS_00147488	ROHU_026281	0.987122	0.012878		TCONS_00005202	ROHU_005490	0.964314	0.0356856
TCONS_00045245	ROHU_004355	0.951662	0.0483383		TCONS_00115323	ROHU_024455	0.973066	0.0269339		TCONS_00003007	ROHU_026281	0.982315	0.0176853		TCONS_00145204	ROHU_005490	0.950392	0.0496084
TCONS_00011474	ROHU_004355	0.971964	0.0280355		TCONS_00172438	ROHU_024455	0.980303	0.0196975		TCONS_00071514	ROHU_026281	0.968023	0.0319773		TCONS_00144496	ROHU_005490	0.981333	0.0186673
TCONS_00140934	ROHU_004355	0.963553	0.0364471		TCONS_00190265	ROHU_024455	0.994004	0.00599649		TCONS_00036279	ROHU_026281	0.99716	0.00284012		TCONS_00181678	ROHU_005490	0.952346	0.0476545
TCONS_00075227	ROHU_004355	0.9914	0.00860031		TCONS_00000133	ROHU_030294	0.95361	0.0463901		TCONS_00197030	ROHU_026281	0.992796	0.00720443		TCONS_00112625	ROHU_005490	0.971722	0.0282778
TCONS_00016304	ROHU_004355	0.955239	0.0447606		TCONS_00039453	ROHU_030294	0.996046	0.00395352		TCONS_00099043	ROHU_026281	0.972596	0.0274038		TCONS_00029922	ROHU_005490	0.967479	0.0325206
TCONS_00092160	ROHU_004410	0.993603	0.00639655		TCONS_00036279	ROHU_030294	0.992226	0.00777424		TCONS_00181680	ROHU_026281	0.978426	0.021574		TCONS_00007230	ROHU_008826	0.97563	0.0243697
TCONS_00136883	ROHU_015969	0.977274	0.0227264		TCONS_00112625	ROHU_030294	0.993787	0.00621342		TCONS_00035908	ROHU_026281	0.975787	0.0242131		TCONS_00151369	ROHU_008826	0.985378	0.0146221
TCONS_00151941	ROHU_015969	0.988661	0.0113394		TCONS_00001703	ROHU_030294	0.981941	0.0180591		TCONS_00061439	ROHU_026281	0.99977	0.000230388		TCONS_00110350	ROHU_008826	0.986496	0.0135035
TCONS_00136886	ROHU_015969	0.994768	0.00523171		TCONS_00154945	ROHU_030294	0.956031	0.0439686		TCONS_00188774	ROHU_026281	0.983972	0.016028		TCONS_00015428	ROHU_008826	0.969288	0.0307119
TCONS_00005968	ROHU_015969	0.961905	0.0380946		TCONS_00036478	ROHU_030294	0.95795	0.0420502		TCONS_00117898	ROHU_026281	0.997935	0.00206466		TCONS_00007217	ROHU_008826	0.975715	0.0242854
TCONS_00088811	ROHU_015969	0.975389	0.0246114		TCONS_00129133	ROHU_030294	0.9635	0.0364998		TCONS_00136347	ROHU_026281	0.992326	0.00767404		TCONS_00194986	ROHU_008826	0.999907	9.2755e-05
TCONS_00063716	ROHU_015969	0.958341	0.0416591		TCONS_00045245	ROHU_030294	0.984747	0.0152527		TCONS_00072821	ROHU_026281	0.987122	0.012878		TCONS_00129824	ROHU_008826	0.997211	0.0027893
TCONS_00094546	ROHU_015969	0.996915	0.0030848		TCONS_00014690	ROHU_030294	0.987205	0.0127955		TCONS_00126207	ROHU_026281	0.999247	0.000752529		TCONS_00118404	ROHU_008826	0.98025	0.0197496
TCONS_00092160	ROHU_015969	0.971024	0.0289763		TCONS_00180865	ROHU_030294	0.986151	0.0138486		TCONS_00045445	ROHU_026475	0.992961	0.00703851		TCONS_00121971	ROHU_008826	0.958931	0.0410692
TCONS_00021508	ROHU_015969	0.998772	0.0012282		TCONS_00011477	ROHU_030294	0.992863	0.00713747		TCONS_00166732	ROHU_026475	0.988915	0.0110847		TCONS_00118401	ROHU_008826	0.967066	0.0329339
TCONS_00103061	ROHU_015969	0.971012	0.0289878		TCONS_00015777	ROHU_030294	0.999109	0.00089089		TCONS_00062278	ROHU_026475	0.956166	0.0438342		TCONS_00134799	ROHU_008826	0.958931	0.0410692
TCONS_00110340	ROHU_015969	0.969854	0.030146		TCONS_00094484	ROHU_030294	0.969536	0.0304637		TCONS_00035181	ROHU_026475	0.963604	0.036396		TCONS_00030896	ROHU_008826	0.997567	0.00243256
TCONS_00130975	ROHU_015969	0.996826	0.00317402		TCONS_00025217	ROHU_030294	0.964971	0.0350285		TCONS_00032334	ROHU_026475	0.979995	0.020005		TCONS_00135512	ROHU_008826	0.978144	0.0218556
TCONS_00042572	ROHU_004727	0.957238	0.0427622		TCONS_00061915	ROHU_030294	0.972517	0.0274832		TCONS_00001243	ROHU_026475	0.992452	0.00754807		TCONS_00006720	ROHU_008826	0.970333	0.0296674
TCONS_00058322	ROHU_004727	0.960696	0.0393039		TCONS_00058718	ROHU_024357	0.964593	0.0354069		TCONS_00158179	ROHU_026475	0.999527	0.000472974		TCONS_00154908	ROHU_008826	0.999401	0.000599444
TCONS_00109778	ROHU_004727	0.99321	0.00678968		TCONS_00038336	ROHU_024357	0.957461	0.0425393		TCONS_00083396	ROHU_026475	0.981145	0.0188546		TCONS_00130136	ROHU_034927	0.967054	0.0329457
TCONS_00132250	ROHU_016793	0.956105	0.043895		TCONS_00119437	ROHU_024357	0.962989	0.0370107		TCONS_00117896	ROHU_026475	0.999731	0.000269386		TCONS_00114827	ROHU_034927	0.988217	0.0117833
TCONS_00029922	ROHU_016793	0.984917	0.0150828		TCONS_00071885	ROHU_034676	0.979318	0.0206816		TCONS_00147488	ROHU_026475	0.98879	0.01121		TCONS_00151941	ROHU_034927	0.985715	0.0142853
TCONS_00042572	ROHU_017149	0.963436	0.0365638		TCONS_00000133	ROHU_034676	0.995511	0.00448933		TCONS_00003007	ROHU_026475	0.98232	0.0176796		TCONS_00094484	ROHU_034927	0.997601	0.00239915
TCONS_00058322	ROHU_017149	0.968815	0.0311848		TCONS_00055151	ROHU_034676	0.989777	0.0102234		TCONS_00071514	ROHU_026475	0.966236	0.0337636		TCONS_00055899	ROHU_034927	0.967083	0.0329165
TCONS_00109778	ROHU_017149	0.983564	0.016436		TCONS_00151863	ROHU_034676	0.986945	0.013055		TCONS_00036279	ROHU_026475	0.998803	0.00119697		TCONS_00181680	ROHU_034927	0.960547	0.039453
TCONS_00109778	ROHU_017154	0.984229	0.0157709		TCONS_00137372	ROHU_034676	0.953024	0.0469757		TCONS_00197030	ROHU_026475	0.996837	0.00316252		TCONS_00177625	ROHU_034927	0.984132	0.0158684
TCONS_00094454	ROHU_017624	0.990434	0.00956572		TCONS_00036279	ROHU_034676	0.950352	0.0496481		TCONS_00099043	ROHU_026475	0.975003	0.0249973		TCONS_00032334	ROHU_034927	0.985289	0.0147107
TCONS_00115993	ROHU_017624	0.955811	0.0441887		TCONS_00001703	ROHU_034676	0.957002	0.0429978		TCONS_00181680	ROHU_026475	0.968512	0.0314876		TCONS_00044897	ROHU_034927	0.989789	0.0102114
TCONS_00045245	ROHU_005015	0.983208	0.0167916		TCONS_00036478	ROHU_034676	0.998572	0.00142805		TCONS_00035908	ROHU_026475	0.979371	0.0206292		TCONS_00181679	ROHU_034927	0.950865	0.0491345
TCONS_00184370	ROHU_005015	0.988715	0.0112851		TCONS_00180865	ROHU_034676	0.980048	0.0199519		TCONS_00061439	ROHU_026475	0.999492	0.000507785		TCONS_00052355	ROHU_034927	0.985184	0.0148158
TCONS_00148599	ROHU_005015	0.985219	0.0147813		TCONS_00011477	ROHU_034676	0.975513	0.0244868		TCONS_00188774	ROHU_026475	0.988474	0.0115263		TCONS_00037085	ROHU_034927	0.973603	0.0263967
TCONS_00136883	ROHU_036275	0.995404	0.00459584		TCONS_00025217	ROHU_034676	0.988786	0.0112136		TCONS_00117898	ROHU_026475	0.999678	0.000322478		TCONS_00005202	ROHU_034927	0.998661	0.0013393
TCONS_00151941	ROHU_036275	0.98723	0.0127695		TCONS_00154604	ROHU_034676	0.997955	0.00204478		TCONS_00136347	ROHU_026475	0.991648	0.00835217		TCONS_00145204	ROHU_034927	0.995023	0.00497651
TCONS_00005968	ROHU_036275	0.999418	0.000582076		TCONS_00065946	ROHU_018943	0.982893	0.0171073		TCONS_00072821	ROHU_026475	0.98879	0.01121		TCONS_00127714	ROHU_034927	0.96091	0.03909
TCONS_00021508	ROHU_036275	0.964052	0.0359485		TCONS_00168329	ROHU_018943	0.992144	0.00785585		TCONS_00126207	ROHU_026475	0.999944	5.60583e-05		TCONS_00095034	ROHU_034927	0.986365	0.0136353
TCONS_00103061	ROHU_036275	0.997693	0.00230676		TCONS_00153681	ROHU_018943	0.973145	0.0268554		TCONS_00045445	ROHU_029370	0.988327	0.0116729		TCONS_00021001	ROHU_034927	0.976848	0.0231522
TCONS_00181156	ROHU_036275	0.973112	0.0268883		TCONS_00021996	ROHU_018943	0.999802	0.00019827		TCONS_00166732	ROHU_029370	0.994055	0.00594487		TCONS_00008280	ROHU_034927	0.985972	0.0140283
TCONS_00115993	ROHU_036275	0.992912	0.00708779		TCONS_00138411	ROHU_018943	0.986609	0.0133913		TCONS_00035181	ROHU_029370	0.954171	0.0458287		TCONS_00109481	ROHU_034927	0.967115	0.032885
TCONS_00124472	ROHU_036275	0.998111	0.0018887		TCONS_00015428	ROHU_018943	0.985465	0.0145349		TCONS_00032334	ROHU_029370	0.97168	0.0283196		TCONS_00124082	ROHU_034927	0.96027	0.0397296
TCONS_00110340	ROHU_036275	0.997446	0.00255432		TCONS_00074186	ROHU_018943	0.970715	0.0292852		TCONS_00001243	ROHU_029370	0.987778	0.012222		TCONS_00130136	ROHU_030841	0.991745	0.00825484
TCONS_00136883	ROHU_018406	0.991312	0.00868765		TCONS_00148599	ROHU_018943	0.983671	0.0163288		TCONS_00158179	ROHU_029370	0.997301	0.00269866		TCONS_00055895	ROHU_030841	0.990231	0.00976864
TCONS_00151941	ROHU_018406	0.981993	0.0180073		TCONS_00032377	ROHU_018943	0.989902	0.0100984		TCONS_00083396	ROHU_029370	0.972645	0.0273546		TCONS_00058751	ROHU_030841	0.970732	0.0292675
TCONS_00005968	ROHU_018406	0.994537	0.00546341		TCONS_00028337	ROHU_018943	0.970715	0.0292852		TCONS_00117896	ROHU_029370	0.997974	0.00202555		TCONS_00151941	ROHU_030841	0.974901	0.0250992
TCONS_00021508	ROHU_018406	0.95664	0.0433603		TCONS_00062268	ROHU_018943	0.98814	0.0118595		TCONS_00147488	ROHU_029370	0.99396	0.00603955		TCONS_00055899	ROHU_030841	0.991572	0.00842803
TCONS_00103061	ROHU_018406	0.994109	0.00589096		TCONS_00028394	ROHU_018943	0.989902	0.0100975		TCONS_00003007	ROHU_029370	0.973957	0.0260431		TCONS_00181680	ROHU_030841	0.977237	0.0227635
TCONS_00181156	ROHU_018406	0.957205	0.0427949		TCONS_00114740	ROHU_018943	0.975286	0.0247136		TCONS_00071514	ROHU_029370	0.955599	0.0444009		TCONS_00177625	ROHU_030841	0.955678	0.0443215
TCONS_00115993	ROHU_018406	0.99744	0.00255964		TCONS_00154945	ROHU_025997	0.967902	0.0320979		TCONS_00036279	ROHU_029370	0.999775	0.000224726		TCONS_00181679	ROHU_030841	0.996152	0.00384812
TCONS_00124472	ROHU_018406	0.998366	0.00163424		TCONS_00129133	ROHU_025997	0.95739	0.0426099		TCONS_00197030	ROHU_029370	0.997536	0.00246429		TCONS_00037085	ROHU_030841	0.964131	0.0358695
TCONS_00110340	ROHU_018406	0.9904	0.00959995		TCONS_00105367	ROHU_025997	0.991279	0.00872082		TCONS_00099043	ROHU_029370	0.964623	0.0353767		TCONS_00144496	ROHU_030841	0.998737	0.00126271
TCONS_00132250	ROHU_018648	0.972678	0.0273216		TCONS_00081953	ROHU_025997	0.990316	0.00968439		TCONS_00181680	ROHU_029370	0.965757	0.0342426		TCONS_00181678	ROHU_030841	0.97061	0.0293898
TCONS_00151747	ROHU_018648	0.960773	0.039227		TCONS_00003007	ROHU_025997	0.977912	0.0220878		TCONS_00035908	ROHU_029370	0.969741	0.030259		TCONS_00112625	ROHU_030841	0.975947	0.0240526
TCONS_00140934	ROHU_018648	0.961989	0.0380108		TCONS_00099928	ROHU_024600	0.953064	0.0469356		TCONS_00061439	ROHU_029370	0.999322	0.000678322		TCONS_00029922	ROHU_030841	0.991982	0.0080181
TCONS_00016304	ROHU_018648	0.969735	0.0302648		TCONS_00006705	ROHU_024600	0.997922	0.00207806		TCONS_00188774	ROHU_029370	0.981137	0.0188631		TCONS_00045445	ROHU_037171	0.99802	0.00197983
TCONS_00167369	ROHU_018648	0.973693	0.0263074		TCONS_00058718	ROHU_024600	0.984563	0.0154371		TCONS_00117898	ROHU_029370	0.999582	0.000418305		TCONS_00052966	ROHU_037171	0.966393	0.0336066
TCONS_00038294	ROHU_018648	0.972695	0.0273052		TCONS_00136664	ROHU_024600	0.968015	0.0319846		TCONS_00136347	ROHU_029370	0.986036	0.0139639		TCONS_00173328	ROHU_037171	0.972357	0.0276433
TCONS_00065500	ROHU_018648	0.953295	0.0467052		TCONS_00038336	ROHU_024600	0.988255	0.0117452		TCONS_00072821	ROHU_029370	0.99396	0.00603955		TCONS_00139718	ROHU_037171	0.995982	0.00401773
TCONS_00068908	ROHU_018648	0.970295	0.0297055		TCONS_00170237	ROHU_024600	0.994738	0.00526159		TCONS_00126207	ROHU_029370	0.999183	0.000817101		TCONS_00017264	ROHU_037171	0.992968	0.0070319
TCONS_00023635	ROHU_018648	0.981516	0.0184841		TCONS_00160943	ROHU_024600	0.965382	0.0346179		TCONS_00034829	ROHU_018361	0.993442	0.0065582		TCONS_00083099	ROHU_037171	0.957361	0.0426394
TCONS_00042572	ROHU_036306	0.987521	0.0124787		TCONS_00119437	ROHU_024600	0.975658	0.024342		TCONS_00005737	ROHU_018361	0.993058	0.00694209		TCONS_00090021	ROHU_037171	0.984492	0.0155083
TCONS_00058322	ROHU_036306	0.983089	0.0169108		TCONS_00190265	ROHU_024600	0.974598	0.0254023		TCONS_00168341	ROHU_018361	0.98211	0.01789		TCONS_00008561	ROHU_037171	0.999912	8.75638e-05
TCONS_00109778	ROHU_036306	0.981626	0.0183744		TCONS_00071885	ROHU_000566	0.996077	0.00392336		TCONS_00045233	ROHU_018361	0.978706	0.0212941		TCONS_00106902	ROHU_037171	0.995294	0.00470629
TCONS_00136886	ROHU_036310	0.98698	0.0130203		TCONS_00055151	ROHU_000566	0.981339	0.0186612		TCONS_00181156	ROHU_018361	0.986904	0.0130959		TCONS_00024329	ROHU_037171	0.977647	0.0223534
TCONS_00138411	ROHU_036310	0.983616	0.0163842		TCONS_00151863	ROHU_000566	0.990074	0.00992625		TCONS_00110386	ROHU_018361	0.974821	0.0251792		TCONS_00011623	ROHU_037171	0.97918	0.0208195
TCONS_00088811	ROHU_036310	0.978681	0.0213193		TCONS_00052394	ROHU_000566	0.999131	0.000868506		TCONS_00023425	ROHU_018361	0.984753	0.0152475		TCONS_00007230	ROHU_035365	0.997797	0.0022033
TCONS_00063716	ROHU_036310	0.961474	0.0385257		TCONS_00137372	ROHU_000566	0.999882	0.000118353		TCONS_00011533	ROHU_018361	0.995613	0.0043873		TCONS_00110350	ROHU_035365	0.998997	0.00100265
TCONS_00094546	ROHU_036310	0.979655	0.0203455		TCONS_00110445	ROHU_000566	0.97707	0.0229303		TCONS_00163118	ROHU_018361	0.981578	0.0184223		TCONS_00194986	ROHU_035365	0.986571	0.0134289
TCONS_00021508	ROHU_036310	0.964238	0.035762		TCONS_00130314	ROHU_000566	0.966525	0.0334751		TCONS_00026911	ROHU_018361	0.976417	0.0235829		TCONS_00129824	ROHU_035365	0.968855	0.0311454
TCONS_00017744	ROHU_036310	0.97478	0.0252202		TCONS_00000277	ROHU_000566	0.97243	0.0275702		TCONS_00117481	ROHU_018361	0.967345	0.0326546		TCONS_00083099	ROHU_035365	0.988168	0.0118319
TCONS_00023587	ROHU_036310	0.961489	0.0385112		TCONS_00041337	ROHU_000566	0.962202	0.0377977		TCONS_00044145	ROHU_018361	0.995756	0.00424379		TCONS_00024329	ROHU_035365	0.974575	0.0254252
TCONS_00130975	ROHU_036310	0.984131	0.0158691		TCONS_00133489	ROHU_000566	0.967483	0.0325165		TCONS_00168343	ROHU_018361	0.995731	0.00426883		TCONS_00030896	ROHU_035365	0.970047	0.0299529
TCONS_00136886	ROHU_036314	0.950763	0.0492369		TCONS_00154604	ROHU_000566	0.97089	0.0291098		TCONS_00030894	ROHU_018361	0.959533	0.0404672		TCONS_00154908	ROHU_035365	0.97784	0.0221603
TCONS_00138411	ROHU_036314	0.996883	0.00311741		TCONS_00184370	ROHU_004961	0.984598	0.0154019		TCONS_00121466	ROHU_018361	0.963352	0.0366478		TCONS_00007230	ROHU_010996	0.991256	0.00874446
TCONS_00017744	ROHU_036314	0.950489	0.0495109		TCONS_00097073	ROHU_004961	0.962296	0.0377041		TCONS_00026884	ROHU_018361	0.987288	0.0127116		TCONS_00151369	ROHU_010996	0.966365	0.033635
TCONS_00100538	ROHU_036314	0.991899	0.00810092		TCONS_00119001	ROHU_004961	0.968399	0.0316012		TCONS_00075114	ROHU_018361	0.983466	0.0165342		TCONS_00110350	ROHU_010996	0.99714	0.00285974
TCONS_00023587	ROHU_036314	0.957186	0.0428141		TCONS_00082311	ROHU_004961	0.985483	0.0145175		TCONS_00049730	ROHU_018361	0.994193	0.00580717		TCONS_00007217	ROHU_010996	0.952471	0.0475294
TCONS_00194988	ROHU_036314	0.968936	0.0310639		TCONS_00144626	ROHU_004961	0.989577	0.0104227		TCONS_00114739	ROHU_018361	0.99851	0.00148986		TCONS_00194986	ROHU_010996	0.997169	0.00283056
TCONS_00132250	ROHU_036339	0.970804	0.0291958		TCONS_00124258	ROHU_004961	0.990324	0.00967601		TCONS_00067121	ROHU_018361	0.979038	0.0209625		TCONS_00129824	ROHU_010996	0.98665	0.0133504
TCONS_00011474	ROHU_036339	0.985262	0.0147377		TCONS_00026917	ROHU_004961	0.986006	0.0139941		TCONS_00091879	ROHU_018361	0.976444	0.0235558		TCONS_00118404	ROHU_010996	0.960313	0.0396866
TCONS_00140934	ROHU_036339	0.993332	0.0066676		TCONS_00067580	ROHU_004961	0.95799	0.0420097		TCONS_00065653	ROHU_018361	0.976175	0.0238246		TCONS_00083099	ROHU_010996	0.969959	0.0300406
TCONS_00075227	ROHU_036339	0.964989	0.0350111		TCONS_00099928	ROHU_032140	0.993959	0.006041		TCONS_00132863	ROHU_018361	0.951099	0.0489012		TCONS_00024329	ROHU_010996	0.954003	0.0459965
TCONS_00016304	ROHU_036339	0.99705	0.00294965		TCONS_00032336	ROHU_032140	0.982225	0.0177749		TCONS_00129837	ROHU_025663	0.994016	0.00598448		TCONS_00030896	ROHU_010996	0.987443	0.0125574
TCONS_00167369	ROHU_036339	0.999462	0.000537877		TCONS_00141526	ROHU_032140	0.960533	0.0394673		TCONS_00021001	ROHU_025663	0.990802	0.00919772		TCONS_00135512	ROHU_010996	0.956835	0.0431653
TCONS_00038294	ROHU_036339	0.955604	0.044396		TCONS_00181747	ROHU_032140	0.992427	0.00757277		TCONS_00148599	ROHU_025663	0.962802	0.0371982		TCONS_00154908	ROHU_010996	0.992383	0.00761707
TCONS_00023635	ROHU_036339	0.997635	0.00236512		TCONS_00038336	ROHU_032140	0.985853	0.0141474		TCONS_00105367	ROHU_025663	0.995893	0.00410712		TCONS_00130136	ROHU_033115	0.998477	0.00152341
TCONS_00029922	ROHU_005388	0.952611	0.0473893		TCONS_00170237	ROHU_032140	0.973538	0.0264616		TCONS_00134799	ROHU_025663	0.981793	0.0182072		TCONS_00055895	ROHU_033115	0.982379	0.0176208
TCONS_00005968	ROHU_019674	0.957174	0.0428261		TCONS_00160943	ROHU_032140	0.99546	0.00453992		TCONS_00009456	ROHU_025663	0.981793	0.0182072		TCONS_00151941	ROHU_033115	0.991735	0.00826483
TCONS_00042572	ROHU_019674	0.993822	0.00617791		TCONS_00190265	ROHU_032140	0.98434	0.0156596		TCONS_00136886	ROHU_025663	0.978895	0.0211055		TCONS_00055899	ROHU_033115	0.998308	0.00169209
TCONS_00181156	ROHU_019674	0.969903	0.0300972		TCONS_00036279	ROHU_019470	0.984692	0.0153076		TCONS_00136883	ROHU_025663	0.98037	0.0196303		TCONS_00181680	ROHU_033115	0.983918	0.0160823
TCONS_00115993	ROHU_019674	0.981596	0.0184037		TCONS_00014690	ROHU_019470	0.991308	0.00869238		TCONS_00130987	ROHU_025663	0.998563	0.00143659		TCONS_00177625	ROHU_033115	0.97599	0.0240097
TCONS_00124472	ROHU_019674	0.977314	0.0226855		TCONS_00015777	ROHU_019470	0.954115	0.0458853		TCONS_00078652	ROHU_025663	0.981793	0.0182072		TCONS_00032334	ROHU_033115	0.974732	0.0252678
TCONS_00058322	ROHU_019674	0.992233	0.00776711		TCONS_00094484	ROHU_019470	0.999765	0.000234532		TCONS_00152721	ROHU_025663	0.986211	0.0137887		TCONS_00181679	ROHU_033115	0.998408	0.00159204
TCONS_00136883	ROHU_020046	0.956621	0.0433789		TCONS_00142813	ROHU_019470	0.970561	0.0294393		TCONS_00045445	ROHU_037426	0.982812	0.0171884		TCONS_00052355	ROHU_033115	0.967759	0.0322405
TCONS_00151941	ROHU_020046	0.972933	0.0270674		TCONS_00024505	ROHU_036405	0.986978	0.0130216		TCONS_00166732	ROHU_037426	0.996932	0.00306754		TCONS_00037085	ROHU_033115	0.984363	0.0156371
TCONS_00136886	ROHU_020046	0.997996	0.00200414		TCONS_00045233	ROHU_036405	0.985757	0.0142427		TCONS_00032334	ROHU_037426	0.962916	0.0370835		TCONS_00005202	ROHU_033115	0.952935	0.0470651
TCONS_00138411	ROHU_020046	0.966371	0.0336288		TCONS_00142460	ROHU_036405	0.963496	0.0365036		TCONS_00001243	ROHU_037426	0.982247	0.0177532		TCONS_00144496	ROHU_033115	0.987854	0.0121456
TCONS_00088811	ROHU_020046	0.989146	0.0108542		TCONS_00031398	ROHU_036405	0.985901	0.0140988		TCONS_00158179	ROHU_037426	0.993679	0.00632126		TCONS_00181678	ROHU_033115	0.970335	0.0296655
TCONS_00063716	ROHU_020046	0.973971	0.0260286		TCONS_00142468	ROHU_036405	0.991488	0.00851235		TCONS_00083396	ROHU_037426	0.963632	0.0363675		TCONS_00112625	ROHU_033115	0.983781	0.016219
TCONS_00094546	ROHU_020046	0.99508	0.00492041		TCONS_00030607	ROHU_036405	0.973035	0.0269649		TCONS_00117896	ROHU_037426	0.994803	0.00519749		TCONS_00029922	ROHU_033115	0.973975	0.0260253
TCONS_00021508	ROHU_020046	0.99119	0.00880963		TCONS_00154912	ROHU_036405	0.962661	0.0373395		TCONS_00147488	ROHU_037426	0.996864	0.00313614		TCONS_00052966	ROHU_036368	0.997469	0.00253105
TCONS_00130975	ROHU_020046	0.998102	0.00189811		TCONS_00071885	ROHU_015710	0.953238	0.046762		TCONS_00003007	ROHU_037426	0.965036	0.0349638		TCONS_00038873	ROHU_036368	0.95403	0.0459702
TCONS_00109778	ROHU_005490	0.9977	0.00229973		TCONS_00052394	ROHU_015710	0.981207	0.0187934		TCONS_00036279	ROHU_037426	0.998953	0.00104715		TCONS_00173328	ROHU_036368	0.992291	0.00770932
TCONS_00136883	ROHU_020553	0.984877	0.0151233		TCONS_00137372	ROHU_015710	0.978576	0.0214236		TCONS_00197030	ROHU_037426	0.996281	0.00371851		TCONS_00100739	ROHU_036368	0.991062	0.00893792
TCONS_00151941	ROHU_020553	0.974027	0.0259728		TCONS_00110445	ROHU_015710	0.995927	0.00407251		TCONS_00099043	ROHU_037426	0.953739	0.0462613		TCONS_00112465	ROHU_036368	0.995832	0.00416839
TCONS_00005968	ROHU_020553	0.994263	0.00573726		TCONS_00130314	ROHU_015710	0.99622	0.00377986		TCONS_00181680	ROHU_037426	0.962614	0.0373862		TCONS_00195527	ROHU_036368	0.992062	0.00793833
TCONS_00014690	ROHU_020553	0.952494	0.0475065		TCONS_00000277	ROHU_015710	0.999039	0.000960986		TCONS_00035908	ROHU_037426	0.959418	0.040582		TCONS_00131233	ROHU_036368	0.965408	0.034592
TCONS_00103061	ROHU_020553	0.988352	0.0116477		TCONS_00097073	ROHU_015710	0.99237	0.00762972		TCONS_00061439	ROHU_037426	0.997642	0.00235818		TCONS_00007231	ROHU_036368	0.99974	0.000260129
TCONS_00181156	ROHU_020553	0.991909	0.00809126		TCONS_00041337	ROHU_015710	0.997064	0.00293626		TCONS_00188774	ROHU_037426	0.972754	0.0272464		TCONS_00099859	ROHU_036368	0.983842	0.0161579
TCONS_00115993	ROHU_020553	0.983606	0.0163945		TCONS_00119001	ROHU_015710	0.988182	0.0118182		TCONS_00117898	ROHU_037426	0.997806	0.00219449		TCONS_00016429	ROHU_036368	0.979416	0.020584
TCONS_00124472	ROHU_020553	0.991845	0.00815482		TCONS_00133489	ROHU_015710	0.976746	0.0232539		TCONS_00136347	ROHU_037426	0.979589	0.0204108		TCONS_00139718	ROHU_036368	0.971453	0.0285472
TCONS_00110340	ROHU_020553	0.993059	0.00694134		TCONS_00158179	ROHU_015710	0.95065	0.04935		TCONS_00072821	ROHU_037426	0.996864	0.00313614		TCONS_00076461	ROHU_036368	0.970994	0.0290062
TCONS_00154912	ROHU_005510	0.984651	0.0153489		TCONS_00124258	ROHU_015710	0.968199	0.0318009		TCONS_00126207	ROHU_037426	0.996902	0.003098		TCONS_00011623	ROHU_036368	0.992102	0.0078981
TCONS_00071885	ROHU_005510	0.984159	0.0158407		TCONS_00067580	ROHU_015710	0.97596	0.0240396		TCONS_00034829	ROHU_037157	0.992824	0.00717645		TCONS_00059935	ROHU_036368	0.992919	0.00708143
TCONS_00000133	ROHU_005510	0.99295	0.00704981		TCONS_00032336	ROHU_037380	0.959321	0.0406785		TCONS_00005737	ROHU_037157	0.971688	0.0283118		TCONS_00016304	ROHU_036368	0.956304	0.0436963
TCONS_00089313	ROHU_005510	0.958296	0.0417044		TCONS_00141526	ROHU_037380	0.967486	0.0325135		TCONS_00168341	ROHU_037157	0.997324	0.00267582		TCONS_00099895	ROHU_036368	0.988769	0.0112306
TCONS_00041642	ROHU_005510	0.992999	0.00700121		TCONS_00168329	ROHU_037380	0.985341	0.0146586		TCONS_00181156	ROHU_037157	0.988719	0.011281		TCONS_00018022	ROHU_036368	0.977778	0.0222221
TCONS_00058751	ROHU_005510	0.979249	0.0207511		TCONS_00153681	ROHU_037380	0.979178	0.0208216		TCONS_00011533	ROHU_037157	0.982176	0.0178244		TCONS_00038873	ROHU_022932	0.997056	0.00294394
TCONS_00134799	ROHU_005510	0.984241	0.0157588		TCONS_00021996	ROHU_037380	0.981673	0.0183268		TCONS_00163118	ROHU_037157	0.952914	0.0470865		TCONS_00125755	ROHU_022932	0.980691	0.0193087
TCONS_00184797	ROHU_005510	0.961619	0.0383812		TCONS_00138411	ROHU_037380	0.967515	0.0324849		TCONS_00044145	ROHU_037157	0.983781	0.0162188		TCONS_00163141	ROHU_022932	0.986348	0.0136517
TCONS_00063716	ROHU_005544	0.966223	0.0337774		TCONS_00032377	ROHU_037380	0.978602	0.0213979		TCONS_00168343	ROHU_037157	0.986796	0.0132045		TCONS_00038872	ROHU_022932	0.975891	0.0241095
TCONS_00094454	ROHU_005544	0.999162	0.000837722		TCONS_00062268	ROHU_037380	0.979536	0.0204636		TCONS_00008169	ROHU_037157	0.959275	0.0407247		TCONS_00054296	ROHU_022932	0.985903	0.0140971
TCONS_00115993	ROHU_005544	0.955842	0.0441584		TCONS_00028394	ROHU_037380	0.9842	0.0158002		TCONS_00030894	ROHU_037157	0.988827	0.0111733		TCONS_00042456	ROHU_022932	0.97868	0.0213198
TCONS_00005968	ROHU_005630	0.95034	0.0496596		TCONS_00114740	ROHU_037380	0.99206	0.00793954		TCONS_00121466	ROHU_037157	0.98984	0.0101595		TCONS_00100739	ROHU_022932	0.952621	0.0473786
TCONS_00042572	ROHU_005630	0.96875	0.0312504		TCONS_00024505	ROHU_000536	0.997593	0.00240713		TCONS_00026884	ROHU_037157	0.995696	0.00430374		TCONS_00054076	ROHU_022932	0.99915	0.00084986
TCONS_00014690	ROHU_005630	0.984212	0.0157879		TCONS_00142460	ROHU_000536	0.998981	0.00101905		TCONS_00049730	ROHU_037157	0.991825	0.00817504		TCONS_00112465	ROHU_022932	0.959812	0.0401884
TCONS_00181156	ROHU_005630	0.993103	0.00689673		TCONS_00031398	ROHU_000536	0.998262	0.00173839		TCONS_00114739	ROHU_037157	0.993438	0.00656188		TCONS_00039870	ROHU_022932	0.972494	0.0275055
TCONS_00115993	ROHU_005630	0.953149	0.0468507		TCONS_00142468	ROHU_000536	0.994157	0.00584279		TCONS_00015145	ROHU_037157	0.972777	0.0272235		TCONS_00195527	ROHU_022932	0.968637	0.0313632
TCONS_00124472	ROHU_005630	0.958898	0.041102		TCONS_00030607	ROHU_000536	0.983868	0.0161318		TCONS_00091879	ROHU_037157	0.994516	0.00548418		TCONS_00131233	ROHU_022932	0.994994	0.00500649
TCONS_00058322	ROHU_005630	0.960097	0.0399032		TCONS_00154912	ROHU_000536	0.998824	0.00117597		TCONS_00065653	ROHU_037157	0.954169	0.0458307		TCONS_00164936	ROHU_022932	0.977632	0.0223676
TCONS_00136883	ROHU_020739	0.99139	0.0086103		TCONS_00032336	ROHU_006022	0.957578	0.042422		TCONS_00132863	ROHU_037157	0.973381	0.0266191		TCONS_00018847	ROHU_022932	0.966426	0.0335744
TCONS_00151941	ROHU_020739	0.980947	0.019053		TCONS_00141526	ROHU_006022	0.969066	0.0309336		TCONS_00146629	ROHU_004932	0.970776	0.0292236		TCONS_00072484	ROHU_022932	0.997707	0.00229327
TCONS_00005968	ROHU_020739	0.997668	0.00233152		TCONS_00168329	ROHU_006022	0.990758	0.00924191		TCONS_00032377	ROHU_004932	0.982128	0.0178716		TCONS_00095292	ROHU_022932	0.987748	0.0122524
TCONS_00021508	ROHU_020739	0.953963	0.0460374		TCONS_00153681	ROHU_006022	0.983292	0.0167078		TCONS_00045445	ROHU_016858	0.995636	0.0043636		TCONS_00126202	ROHU_022932	0.987501	0.0124985
TCONS_00103061	ROHU_020739	0.994679	0.00532143		TCONS_00021996	ROHU_006022	0.987704	0.012296		TCONS_00166732	ROHU_016858	0.971339	0.028661		TCONS_00135158	ROHU_022932	0.955535	0.0444646
TCONS_00181156	ROHU_020739	0.975834	0.0241655		TCONS_00138411	ROHU_006022	0.976039	0.0239612		TCONS_00049396	ROHU_016858	0.964383	0.0356165		TCONS_00073242	ROHU_022932	0.956216	0.0437843
TCONS_00115993	ROHU_020739	0.995761	0.00423894		TCONS_00015428	ROHU_006022	0.951742	0.0482581		TCONS_00062278	ROHU_016858	0.972365	0.0276352		TCONS_00099859	ROHU_022932	0.985198	0.0148022
TCONS_00124472	ROHU_020739	0.999488	0.000512429		TCONS_00148599	ROHU_006022	0.953929	0.046071		TCONS_00035181	ROHU_016858	0.976038	0.0239621		TCONS_00031128	ROHU_022932	0.998448	0.00155158
TCONS_00110340	ROHU_020739	0.994525	0.00547495		TCONS_00032377	ROHU_006022	0.985275	0.0147253		TCONS_00032334	ROHU_016858	0.990726	0.00927376		TCONS_00078295	ROHU_022932	0.999668	0.000332105
TCONS_00136883	ROHU_020770	0.952415	0.0475847		TCONS_00062268	ROHU_006022	0.985815	0.0141846		TCONS_00001243	ROHU_016858	0.995161	0.00483934		TCONS_00016429	ROHU_022932	0.986848	0.0131515
TCONS_00151941	ROHU_020770	0.967867	0.0321329		TCONS_00028394	ROHU_006022	0.989636	0.0103638		TCONS_00158179	ROHU_016858	0.997646	0.00235394		TCONS_00164938	ROHU_022932	0.979321	0.0206786
TCONS_00136886	ROHU_020770	0.989908	0.0100918		TCONS_00114740	ROHU_006022	0.992972	0.00702764		TCONS_00083396	ROHU_016858	0.992516	0.00748403		TCONS_00010655	ROHU_022932	0.962371	0.0376288
TCONS_00138411	ROHU_020770	0.955785	0.0442153		TCONS_00071885	ROHU_010854	0.961497	0.0385027		TCONS_00117896	ROHU_016858	0.996731	0.00326929		TCONS_00074363	ROHU_022932	0.993988	0.00601246
TCONS_00088811	ROHU_020770	0.996702	0.00329849		TCONS_00052394	ROHU_010854	0.988056	0.0119441		TCONS_00147488	ROHU_016858	0.971152	0.0288479		TCONS_00095323	ROHU_022932	0.980895	0.0191051
TCONS_00063716	ROHU_020770	0.987006	0.0129938		TCONS_00137372	ROHU_010854	0.984805	0.0151945		TCONS_00003007	ROHU_016858	0.993468	0.00653176		TCONS_00072458	ROHU_022932	0.960295	0.0397045
TCONS_00094546	ROHU_020770	0.984229	0.0157712		TCONS_00110445	ROHU_010854	0.999244	0.000756153		TCONS_00071514	ROHU_016858	0.981963	0.0180367		TCONS_00023098	ROHU_022932	0.952659	0.047341
TCONS_00021508	ROHU_020770	0.984426	0.0155741		TCONS_00130314	ROHU_010854	0.997485	0.00251524		TCONS_00036279	ROHU_016858	0.990128	0.00987223		TCONS_00037634	ROHU_022932	0.99692	0.00307957
TCONS_00017744	ROHU_020770	0.951748	0.0482523		TCONS_00000277	ROHU_010854	0.998811	0.00118904		TCONS_00197030	ROHU_016858	0.98934	0.0106604		TCONS_00071991	ROHU_022932	0.954278	0.045722
TCONS_00130975	ROHU_020770	0.990305	0.00969509		TCONS_00097073	ROHU_010854	0.990528	0.00947166		TCONS_00099043	ROHU_016858	0.991116	0.00888408		TCONS_00076461	ROHU_022932	0.97852	0.02148
TCONS_00042572	ROHU_021151	0.968538	0.0314624		TCONS_00041337	ROHU_010854	0.990231	0.00976856		TCONS_00181680	ROHU_016858	0.965309	0.0346906		TCONS_00016379	ROHU_022932	0.971222	0.0287784
TCONS_00058322	ROHU_021151	0.960103	0.0398967		TCONS_00119001	ROHU_010854	0.978442	0.0215578		TCONS_00143782	ROHU_016858	0.962058	0.0379422		TCONS_00102197	ROHU_022932	0.950598	0.0494016
TCONS_00109778	ROHU_021151	0.969124	0.0308762		TCONS_00133489	ROHU_010854	0.987569	0.0124311		TCONS_00035908	ROHU_016858	0.994121	0.00587886		TCONS_00038967	ROHU_022932	0.956559	0.0434408
TCONS_00045245	ROHU_021354	0.989546	0.0104541		TCONS_00124258	ROHU_010854	0.956742	0.0432579		TCONS_00061439	ROHU_016858	0.992813	0.00718678		TCONS_00010652	ROHU_022932	0.993484	0.00651581
TCONS_00011474	ROHU_021354	0.963198	0.0368017		TCONS_00067580	ROHU_010854	0.960611	0.0393887		TCONS_00188774	ROHU_016858	0.998443	0.00155653		TCONS_00059935	ROHU_022932	0.962709	0.0372911
TCONS_00184370	ROHU_021354	0.997995	0.00200523		TCONS_00065946	ROHU_030675	0.991634	0.00836618		TCONS_00048262	ROHU_016858	0.95633	0.0436697		TCONS_00110353	ROHU_022932	0.994575	0.005425
TCONS_00148599	ROHU_021354	0.977055	0.0229445		TCONS_00168329	ROHU_030675	0.986162	0.0138384		TCONS_00117898	ROHU_016858	0.993319	0.00668064		TCONS_00020547	ROHU_022932	0.984133	0.0158666
TCONS_00075227	ROHU_021354	0.971568	0.0284325		TCONS_00153681	ROHU_030675	0.969326	0.0306738		TCONS_00136347	ROHU_016858	0.996642	0.00335761		TCONS_00016304	ROHU_022932	0.996508	0.00349175
TCONS_00045245	ROHU_021534	0.952169	0.0478308		TCONS_00021996	ROHU_030675	0.987895	0.0121054		TCONS_00072821	ROHU_016858	0.971152	0.0288479		TCONS_00182798	ROHU_022932	0.993935	0.0060647
TCONS_00011474	ROHU_021534	0.980454	0.0195462		TCONS_00138411	ROHU_030675	0.994973	0.0050269		TCONS_00126207	ROHU_016858	0.994766	0.00523397		TCONS_00099895	ROHU_022932	0.970245	0.0297552
TCONS_00184370	ROHU_021534	0.973087	0.0269131		TCONS_00015428	ROHU_030675	0.98832	0.0116802		TCONS_00170237	ROHU_004336	0.953542	0.0464579		TCONS_00020653	ROHU_022932	0.977606	0.0223936
TCONS_00140934	ROHU_021534	0.973312	0.0266877		TCONS_00074186	ROHU_030675	0.981763	0.0182373		TCONS_00146629	ROHU_004336	0.997308	0.00269194		TCONS_00034829	ROHU_003355	0.977145	0.022855
TCONS_00075227	ROHU_021534	0.968254	0.0317465		TCONS_00148599	ROHU_030675	0.967647	0.0323533		TCONS_00032377	ROHU_004336	0.999793	0.000207494		TCONS_00006074	ROHU_003355	0.978303	0.0216968
TCONS_00016304	ROHU_021534	0.965859	0.0341412		TCONS_00032377	ROHU_030675	0.990162	0.00983789		TCONS_00038294	ROHU_004336	0.982501	0.0174989		TCONS_00114827	ROHU_003355	0.997965	0.00203473
TCONS_00167369	ROHU_021534	0.952794	0.0472062		TCONS_00028337	ROHU_030675	0.981763	0.0182373		TCONS_00045445	ROHU_021901	0.977363	0.0226365		TCONS_00094484	ROHU_003355	0.99327	0.00673014
TCONS_00065500	ROHU_021534	0.979791	0.0202094		TCONS_00062268	ROHU_030675	0.987765	0.0122354		TCONS_00166732	ROHU_021901	0.99865	0.00134998		TCONS_00099928	ROHU_003355	0.965576	0.0344238
TCONS_00151747	ROHU_021536	0.954774	0.0452257		TCONS_00028394	ROHU_030675	0.985218	0.0147821		TCONS_00032334	ROHU_021901	0.956027	0.0439728		TCONS_00198054	ROHU_003355	0.984622	0.0153777
TCONS_00010843	ROHU_021536	0.982784	0.0172159		TCONS_00114740	ROHU_030675	0.95503	0.0449699		TCONS_00001243	ROHU_021901	0.976578	0.0234216		TCONS_00032334	ROHU_003355	0.965948	0.0340516
TCONS_00021991	ROHU_021536	0.987553	0.0124465		TCONS_00065946	ROHU_014346	0.983617	0.016383		TCONS_00158179	ROHU_021901	0.991793	0.00820663		TCONS_00044897	ROHU_003355	0.999187	0.000812506
TCONS_00068908	ROHU_021536	0.959046	0.0409536		TCONS_00168329	ROHU_014346	0.993046	0.00695436		TCONS_00083396	ROHU_021901	0.957581	0.0424188		TCONS_00005202	ROHU_003355	0.9915	0.00849994
TCONS_00002170	ROHU_021536	0.954341	0.0456591		TCONS_00153681	ROHU_014346	0.974585	0.0254152		TCONS_00117896	ROHU_021901	0.992728	0.00727231		TCONS_00129859	ROHU_003355	0.988634	0.0113656
TCONS_00136883	ROHU_021825	0.994937	0.00506334		TCONS_00021996	ROHU_014346	0.999912	8.80761e-05		TCONS_00147488	ROHU_021901	0.998608	0.00139185		TCONS_00145204	ROHU_003355	0.996628	0.00337175
TCONS_00151941	ROHU_021825	0.988109	0.0118909		TCONS_00138411	ROHU_014346	0.98819	0.0118095		TCONS_00003007	ROHU_021901	0.959338	0.0406624		TCONS_00127714	ROHU_003355	0.994891	0.00510875
TCONS_00005968	ROHU_021825	0.995548	0.00445219		TCONS_00015428	ROHU_014346	0.985829	0.0141715		TCONS_00036279	ROHU_021901	0.9988	0.00119989		TCONS_00021593	ROHU_003355	0.953749	0.0462512
TCONS_00088811	ROHU_021825	0.953577	0.0464233		TCONS_00074186	ROHU_014346	0.97129	0.0287098		TCONS_00197030	ROHU_021901	0.998144	0.00185576		TCONS_00095034	ROHU_003355	0.993468	0.00653158
TCONS_00063716	ROHU_021825	0.958182	0.0418176		TCONS_00148599	ROHU_014346	0.982838	0.0171625		TCONS_00181680	ROHU_021901	0.950603	0.0493975		TCONS_00130975	ROHU_003355	0.976134	0.0238662
TCONS_00021508	ROHU_021825	0.966925	0.0330752		TCONS_00032377	ROHU_014346	0.991126	0.00887369		TCONS_00035908	ROHU_021901	0.956347	0.0436529		TCONS_00021001	ROHU_003355	0.968093	0.0319069
TCONS_00103061	ROHU_021825	0.996636	0.00336368		TCONS_00028337	ROHU_014346	0.97129	0.0287098		TCONS_00061439	ROHU_021901	0.995275	0.00472452		TCONS_00008280	ROHU_003355	0.9998	0.000199781
TCONS_00181156	ROHU_021825	0.952451	0.0475487		TCONS_00062268	ROHU_014346	0.9894	0.0106001		TCONS_00188774	ROHU_021901	0.971493	0.0285071		TCONS_00109481	ROHU_003355	0.996892	0.00310779
TCONS_00115993	ROHU_021825	0.993886	0.00611403		TCONS_00028394	ROHU_014346	0.990933	0.00906726		TCONS_00117898	ROHU_021901	0.997267	0.00273279		TCONS_00007230	ROHU_024958	0.975286	0.0247137
TCONS_00124472	ROHU_021825	0.996188	0.00381207		TCONS_00114740	ROHU_014346	0.975835	0.0241652		TCONS_00136347	ROHU_021901	0.974479	0.0255208		TCONS_00045445	ROHU_024958	0.988782	0.011218
TCONS_00110340	ROHU_021825	0.992592	0.00740815		TCONS_00158179	ROHU_020910	0.963569	0.0364312		TCONS_00072821	ROHU_021901	0.998608	0.00139185		TCONS_00110350	ROHU_024958	0.96217	0.03783
TCONS_00029922	ROHU_021901	0.956791	0.043209		TCONS_00142813	ROHU_020910	0.973767	0.0262334		TCONS_00126207	ROHU_021901	0.99514	0.00486032		TCONS_00139718	ROHU_024958	0.960883	0.0391167
TCONS_00010843	ROHU_021901	0.960641	0.0393587		TCONS_00071885	ROHU_010961	0.989531	0.0104687		TCONS_00181541	ROHU_026536	0.996725	0.00327466		TCONS_00017264	ROHU_024958	0.995921	0.00407875
TCONS_00002170	ROHU_021901	0.971846	0.0281542		TCONS_00000133	ROHU_010961	0.97341	0.0265896		TCONS_00148599	ROHU_026536	0.958022	0.0419775		TCONS_00083099	ROHU_024958	0.994504	0.00549605
TCONS_00000133	ROHU_021985	0.959913	0.0400872		TCONS_00055151	ROHU_010961	0.993633	0.00636706		TCONS_00193033	ROHU_026536	0.998356	0.00164366		TCONS_00008561	ROHU_024958	0.982866	0.0171337
TCONS_00002170	ROHU_021985	0.959326	0.0406741		TCONS_00151863	ROHU_010961	0.99299	0.00700957		TCONS_00166158	ROHU_026536	0.990118	0.00988227		TCONS_00106902	ROHU_024958	0.986707	0.0132928
TCONS_00184797	ROHU_021985	0.997352	0.00264765		TCONS_00052394	ROHU_010961	0.980004	0.0199965		TCONS_00045445	ROHU_031822	0.997121	0.00287875		TCONS_00024329	ROHU_024958	0.995783	0.00421737
TCONS_00045245	ROHU_022182	0.988033	0.0119668		TCONS_00137372	ROHU_010961	0.985073	0.0149267		TCONS_00166732	ROHU_031822	0.978194	0.0218063		TCONS_00034829	ROHU_015069	0.989385	0.0106145
TCONS_00011474	ROHU_022182	0.97907	0.0209295		TCONS_00036478	ROHU_010961	0.954898	0.0451015		TCONS_00049396	ROHU_031822	0.961643	0.0383573		TCONS_00006074	ROHU_015069	0.987558	0.0124423
TCONS_00184370	ROHU_022182	0.990203	0.0097972		TCONS_00041337	ROHU_010961	0.951386	0.0486137		TCONS_00062278	ROHU_031822	0.970317	0.0296831		TCONS_00114827	ROHU_015069	0.989339	0.0106607
TCONS_00140934	ROHU_022182	0.965533	0.0344667		TCONS_00025217	ROHU_010961	0.965143	0.0348566		TCONS_00035181	ROHU_031822	0.975531	0.0244694		TCONS_00094484	ROHU_015069	0.984885	0.015115
TCONS_00148599	ROHU_022182	0.968663	0.0313366		TCONS_00154604	ROHU_010961	0.971337	0.0286627		TCONS_00032334	ROHU_031822	0.989497	0.0105033		TCONS_00003059	ROHU_015069	0.953412	0.046588
TCONS_00075227	ROHU_022182	0.993889	0.00611085		TCONS_00142813	ROHU_010961	0.95402	0.0459804		TCONS_00001243	ROHU_031822	0.996721	0.003279		TCONS_00099928	ROHU_015069	0.977862	0.0221382
TCONS_00016304	ROHU_022182	0.953423	0.0465767		TCONS_00071885	ROHU_024297	0.986292	0.0137082		TCONS_00158179	ROHU_031822	0.999549	0.0004511		TCONS_00198054	ROHU_015069	0.992935	0.00706509
TCONS_00136883	ROHU_006187	0.990505	0.00949502		TCONS_00000133	ROHU_024297	0.990869	0.00913114		TCONS_00083396	ROHU_031822	0.990685	0.00931527		TCONS_00032334	ROHU_015069	0.9621	0.0378995
TCONS_00151941	ROHU_006187	0.988879	0.011121		TCONS_00055151	ROHU_024297	0.9908	0.00920008		TCONS_00117896	ROHU_031822	0.999168	0.000831679		TCONS_00044897	ROHU_015069	0.994615	0.00538544
TCONS_00005968	ROHU_006187	0.991178	0.00882218		TCONS_00151863	ROHU_024297	0.990859	0.00914118		TCONS_00147488	ROHU_031822	0.978021	0.0219788		TCONS_00005202	ROHU_015069	0.981744	0.0182564
TCONS_00094546	ROHU_006187	0.955794	0.0442055		TCONS_00052394	ROHU_024297	0.958359	0.041641		TCONS_00003007	ROHU_031822	0.991585	0.00841484		TCONS_00129859	ROHU_015069	0.995746	0.00425356
TCONS_00092160	ROHU_006187	0.965378	0.0346219		TCONS_00137372	ROHU_024297	0.964105	0.035895		TCONS_00071514	ROHU_031822	0.979244	0.0207564		TCONS_00145204	ROHU_015069	0.989608	0.0103924
TCONS_00021508	ROHU_006187	0.977273	0.0227267		TCONS_00036478	ROHU_024297	0.995142	0.00485828		TCONS_00036279	ROHU_031822	0.994105	0.00589466		TCONS_00075765	ROHU_015069	0.963148	0.0368525
TCONS_00103061	ROHU_006187	0.98993	0.0100696		TCONS_00180865	ROHU_024297	0.970746	0.029254		TCONS_00197030	ROHU_031822	0.992016	0.00798431		TCONS_00127714	ROHU_015069	0.997505	0.00249497
TCONS_00181156	ROHU_006187	0.974193	0.0258075		TCONS_00011477	ROHU_024297	0.963808	0.0361918		TCONS_00099043	ROHU_031822	0.986687	0.0133125		TCONS_00021593	ROHU_015069	0.968356	0.0316442
TCONS_00115993	ROHU_006187	0.960441	0.0395588		TCONS_00025217	ROHU_024297	0.981185	0.0188146		TCONS_00181680	ROHU_031822	0.971857	0.028143		TCONS_00095034	ROHU_015069	0.981028	0.0189724
TCONS_00124472	ROHU_006187	0.975369	0.0246311		TCONS_00154604	ROHU_024297	0.999904	9.57322e-05		TCONS_00143782	ROHU_031822	0.955852	0.0441475		TCONS_00130975	ROHU_015069	0.98596	0.0140399
TCONS_00110340	ROHU_006187	0.995074	0.00492572		TCONS_00065946	ROHU_001291	0.998379	0.00162147		TCONS_00035908	ROHU_031822	0.989695	0.0103046		TCONS_00088811	ROHU_015069	0.954108	0.0458915
TCONS_00130975	ROHU_006187	0.953368	0.0466318		TCONS_00168329	ROHU_001291	0.979395	0.0206051		TCONS_00061439	ROHU_031822	0.996874	0.00312586		TCONS_00008280	ROHU_015069	0.996625	0.00337523
TCONS_00088811	ROHU_022704	0.953146	0.0468538		TCONS_00153681	ROHU_001291	0.954914	0.0450857		TCONS_00188774	ROHU_031822	0.995241	0.0047591		TCONS_00109481	ROHU_015069	0.998787	0.00121304
TCONS_00063716	ROHU_022704	0.968572	0.0314284		TCONS_00021996	ROHU_001291	0.99011	0.00988971		TCONS_00048262	ROHU_031822	0.955637	0.0443628		TCONS_00052394	ROHU_015069	0.957278	0.042722
TCONS_00094454	ROHU_022704	0.95952	0.0404797		TCONS_00138411	ROHU_001291	0.987208	0.0127916		TCONS_00117898	ROHU_031822	0.996506	0.00349385		TCONS_00007230	ROHU_018389	0.972345	0.027655
TCONS_00045245	ROHU_022708	0.991457	0.00854253		TCONS_00015428	ROHU_001291	0.99684	0.00316023		TCONS_00136347	ROHU_031822	0.997041	0.00295948		TCONS_00151369	ROHU_018389	0.982049	0.0179512
TCONS_00184370	ROHU_022708	0.983578	0.0164218		TCONS_00074186	ROHU_001291	0.992507	0.00749264		TCONS_00072821	ROHU_031822	0.978021	0.0219788		TCONS_00110350	ROHU_018389	0.983173	0.0168271
TCONS_00148599	ROHU_022708	0.999335	0.000665159		TCONS_00148599	ROHU_001291	0.982394	0.0176059		TCONS_00126207	ROHU_031822	0.997968	0.00203238		TCONS_00015428	ROHU_018389	0.965399	0.0346015
TCONS_00136883	ROHU_022709	0.998192	0.0018084		TCONS_00032377	ROHU_001291	0.98251	0.0174899		TCONS_00045445	ROHU_013536	0.978378	0.0216217		TCONS_00007217	ROHU_018389	0.971128	0.0288723
TCONS_00151941	ROHU_022709	0.992664	0.00733557		TCONS_00028337	ROHU_001291	0.992507	0.00749264		TCONS_00049396	ROHU_013536	0.990474	0.00952595		TCONS_00194986	ROHU_018389	0.996534	0.00346574
TCONS_00005968	ROHU_022709	0.998534	0.00146594		TCONS_00062268	ROHU_001291	0.979051	0.020949		TCONS_00062278	ROHU_013536	0.991524	0.00847596		TCONS_00129824	ROHU_018389	0.993844	0.00615565
TCONS_00088811	ROHU_022709	0.953261	0.0467393		TCONS_00028394	ROHU_001291	0.977219	0.0227811		TCONS_00035181	ROHU_013536	0.987979	0.012021		TCONS_00118404	ROHU_018389	0.970404	0.0295965
TCONS_00063716	ROHU_022709	0.954242	0.0457582		TCONS_00154945	ROHU_003916	0.957487	0.0425135		TCONS_00032334	ROHU_013536	0.991756	0.00824431		TCONS_00121971	ROHU_018389	0.955688	0.0443122
TCONS_00021508	ROHU_022709	0.973797	0.0262033		TCONS_00105367	ROHU_003916	0.98655	0.0134505		TCONS_00001243	ROHU_013536	0.978435	0.0215646		TCONS_00118401	ROHU_018389	0.966927	0.0330726
TCONS_00103061	ROHU_022709	0.999317	0.000682988		TCONS_00081953	ROHU_003916	0.984832	0.0151676		TCONS_00158179	ROHU_013536	0.964417	0.0355825		TCONS_00134799	ROHU_018389	0.955688	0.0443122
TCONS_00181156	ROHU_022709	0.959949	0.0400507		TCONS_00003007	ROHU_003916	0.973262	0.0267383		TCONS_00083396	ROHU_013536	0.992963	0.00703667		TCONS_00030896	ROHU_018389	0.9942	0.00579997
TCONS_00115993	ROHU_022709	0.990469	0.00953119		TCONS_00099928	ROHU_015808	0.982022	0.0179785		TCONS_00117896	ROHU_013536	0.961818	0.0381822		TCONS_00135512	ROHU_018389	0.980399	0.0196012
TCONS_00124472	ROHU_022709	0.995492	0.00450833		TCONS_00032336	ROHU_015808	0.998208	0.00179156		TCONS_00188569	ROHU_013536	0.971667	0.0283331		TCONS_00006720	ROHU_018389	0.967052	0.0329477
TCONS_00110340	ROHU_022709	0.997086	0.00291404		TCONS_00141526	ROHU_015808	0.994454	0.00554579		TCONS_00003007	ROHU_013536	0.992739	0.00726137		TCONS_00154908	ROHU_018389	0.996028	0.00397206
TCONS_00136883	ROHU_022887	0.965463	0.0345365		TCONS_00181747	ROHU_015808	0.98553	0.0144705		TCONS_00071514	ROHU_013536	0.995513	0.00448681		TCONS_00007230	ROHU_005576	0.996817	0.00318267
TCONS_00151941	ROHU_022887	0.979593	0.0204071		TCONS_00168329	ROHU_015808	0.964357	0.0356432		TCONS_00031367	ROHU_013536	0.963202	0.0367985		TCONS_00110350	ROHU_005576	0.995151	0.00484936
TCONS_00136886	ROHU_022887	0.996268	0.00373222		TCONS_00153681	ROHU_015808	0.983272	0.0167283		TCONS_00087245	ROHU_013536	0.955433	0.0445669		TCONS_00194986	ROHU_005576	0.975178	0.0248223
TCONS_00138411	ROHU_022887	0.956542	0.0434579		TCONS_00160943	ROHU_015808	0.972573	0.0274267		TCONS_00167090	ROHU_013536	0.98817	0.0118297		TCONS_00129824	ROHU_005576	0.953153	0.0468468
TCONS_00088811	ROHU_022887	0.992263	0.00773735		TCONS_00032377	ROHU_015808	0.959064	0.040936		TCONS_00099043	ROHU_013536	0.997216	0.00278382		TCONS_00017264	ROHU_005576	0.95697	0.0430301
TCONS_00063716	ROHU_022887	0.97939	0.0206099		TCONS_00062268	ROHU_015808	0.963669	0.0363306		TCONS_00181680	ROHU_013536	0.95152	0.04848		TCONS_00083099	ROHU_005576	0.995041	0.00495885
TCONS_00094546	ROHU_022887	0.993629	0.00637055		TCONS_00028394	ROHU_015808	0.96699	0.0330103		TCONS_00143782	ROHU_013536	0.996212	0.00378772		TCONS_00024329	ROHU_005576	0.982282	0.0177181
TCONS_00021508	ROHU_022887	0.994053	0.00594672		TCONS_00190265	ROHU_015808	0.960481	0.0395193		TCONS_00035908	ROHU_013536	0.994739	0.0052607		TCONS_00030896	ROHU_005576	0.954584	0.0454161
TCONS_00103061	ROHU_022887	0.958015	0.0419846		TCONS_00114740	ROHU_015808	0.990471	0.0095292		TCONS_00061439	ROHU_013536	0.951711	0.0482895		TCONS_00154908	ROHU_005576	0.96408	0.03592
TCONS_00110340	ROHU_022887	0.951502	0.0484981		TCONS_00099928	ROHU_022912	0.962561	0.0374391		TCONS_00188774	ROHU_013536	0.986197	0.0138027		TCONS_00130136	ROHU_001929	0.996755	0.00324463
TCONS_00130975	ROHU_022887	0.997237	0.00276334		TCONS_00032336	ROHU_022912	0.952871	0.0471293		TCONS_00048262	ROHU_013536	0.981085	0.0189155		TCONS_00055895	ROHU_001929	0.979033	0.0209666
TCONS_00136883	ROHU_006394	0.987414	0.0125858		TCONS_00141526	ROHU_022912	0.960013	0.0399873		TCONS_00136347	ROHU_013536	0.983019	0.0169814		TCONS_00151941	ROHU_001929	0.999808	0.000192336
TCONS_00151941	ROHU_006394	0.975879	0.0241212		TCONS_00181747	ROHU_022912	0.964372	0.0356283		TCONS_00126207	ROHU_013536	0.955179	0.0448214		TCONS_00094484	ROHU_001929	0.967828	0.0321722
TCONS_00005968	ROHU_006394	0.996181	0.00381872		TCONS_00170237	ROHU_022912	0.951575	0.0484247		TCONS_00045445	ROHU_011493	0.982325	0.0176752		TCONS_00055899	ROHU_001929	0.996868	0.0031322
TCONS_00103061	ROHU_006394	0.991187	0.00881274		TCONS_00160943	ROHU_022912	0.956843	0.0431569		TCONS_00166732	ROHU_011493	0.994616	0.00538433		TCONS_00181680	ROHU_001929	0.993799	0.00620088
TCONS_00181156	ROHU_006394	0.986151	0.013849		TCONS_00115323	ROHU_022912	0.992555	0.00744463		TCONS_00032334	ROHU_011493	0.964994	0.0350062		TCONS_00177625	ROHU_001929	0.994905	0.00509471
TCONS_00115993	ROHU_006394	0.991499	0.00850088		TCONS_00172438	ROHU_022912	0.995458	0.00454177		TCONS_00001243	ROHU_011493	0.981477	0.0185228		TCONS_00032334	ROHU_001929	0.973233	0.0267665
TCONS_00124472	ROHU_006394	0.997005	0.00299507		TCONS_00190265	ROHU_022912	0.973891	0.0261088		TCONS_00158179	ROHU_011493	0.995472	0.00452834		TCONS_00181679	ROHU_001929	0.984636	0.0153636
TCONS_00110340	ROHU_006394	0.993591	0.00640894		TCONS_00039453	ROHU_030894	0.974931	0.0250691		TCONS_00083396	ROHU_011493	0.967219	0.0327807		TCONS_00052355	ROHU_001929	0.99083	0.00917015
TCONS_00138411	ROHU_023268	0.954466	0.0455345		TCONS_00036279	ROHU_030894	0.984805	0.0151954		TCONS_00117896	ROHU_011493	0.995701	0.00429883		TCONS_00037085	ROHU_001929	0.9749	0.0251003
TCONS_00088811	ROHU_023268	0.963102	0.0368981		TCONS_00112625	ROHU_030894	0.978183	0.0218173		TCONS_00147488	ROHU_011493	0.994548	0.00545237		TCONS_00005202	ROHU_001929	0.971734	0.0282659
TCONS_00063716	ROHU_023268	0.954218	0.045782		TCONS_00154945	ROHU_030894	0.956864	0.0431358		TCONS_00003007	ROHU_011493	0.968982	0.0310183		TCONS_00145204	ROHU_001929	0.959032	0.0409679
TCONS_00017744	ROHU_023268	0.996842	0.00315845		TCONS_00129133	ROHU_030894	0.95583	0.0441703		TCONS_00036279	ROHU_011493	0.999223	0.000777199		TCONS_00144496	ROHU_001929	0.972394	0.0276059
TCONS_00023587	ROHU_023268	0.986305	0.0136953		TCONS_00045245	ROHU_030894	0.961302	0.0386983		TCONS_00197030	ROHU_011493	0.999951	4.91431e-05		TCONS_00021001	ROHU_001929	0.950004	0.0499957
TCONS_00010843	ROHU_006785	0.986981	0.0130189		TCONS_00014690	ROHU_030894	0.999268	0.000732065		TCONS_00099043	ROHU_011493	0.962186	0.037814		TCONS_00124082	ROHU_001929	0.963074	0.0369261
TCONS_00002170	ROHU_006785	0.997865	0.00213509		TCONS_00011477	ROHU_030894	0.962767	0.0372327		TCONS_00035908	ROHU_011493	0.968972	0.0310278		TCONS_00112625	ROHU_001929	0.961221	0.0387792
TCONS_00042572	ROHU_006822	0.966852	0.0331484		TCONS_00015777	ROHU_030894	0.980307	0.0196928		TCONS_00061439	ROHU_011493	0.996046	0.00395446		TCONS_00029922	ROHU_001929	0.9579	0.0421003
TCONS_00058322	ROHU_006822	0.968361	0.0316385		TCONS_00094484	ROHU_030894	0.986998	0.0130016		TCONS_00188774	ROHU_011493	0.982092	0.0179084		TCONS_00130136	ROHU_014883	0.951614	0.0483865
TCONS_00109778	ROHU_006822	0.997211	0.00278922		TCONS_00061915	ROHU_030894	0.952406	0.0475943		TCONS_00117898	ROHU_011493	0.998877	0.00112272		TCONS_00114827	ROHU_014883	0.991164	0.00883581
TCONS_00011474	ROHU_024076	0.995934	0.00406647		TCONS_00000133	ROHU_026668	0.959026	0.0409745		TCONS_00136347	ROHU_011493	0.980877	0.0191229		TCONS_00151941	ROHU_014883	0.972437	0.0275626
TCONS_00140934	ROHU_024076	0.993181	0.00681891		TCONS_00036279	ROHU_026668	0.986243	0.0137566		TCONS_00072821	ROHU_011493	0.994548	0.00545237		TCONS_00094484	ROHU_014883	0.999551	0.000448958
TCONS_00075227	ROHU_024076	0.996751	0.00324855		TCONS_00014690	ROHU_026668	0.973419	0.0265805		TCONS_00126207	ROHU_011493	0.996985	0.00301524		TCONS_00055899	ROHU_014883	0.951452	0.0485477
TCONS_00016304	ROHU_024076	0.988947	0.0110531		TCONS_00011477	ROHU_026668	0.958059	0.0419409		TCONS_00146629	ROHU_011061	0.97067	0.0293299		TCONS_00177625	ROHU_014883	0.966636	0.0333638
TCONS_00167369	ROHU_024076	0.982987	0.0170125		TCONS_00094484	ROHU_026668	0.992114	0.0078856		TCONS_00032377	ROHU_011061	0.98201	0.0179902		TCONS_00198054	ROHU_014883	0.958534	0.0414662
TCONS_00023635	ROHU_024076	0.968218	0.031782		TCONS_00025217	ROHU_026668	0.973896	0.0261038		TCONS_00045445	ROHU_021649	0.97975	0.0202502		TCONS_00032334	ROHU_014883	0.989619	0.0103806
TCONS_00136883	ROHU_024158	0.987403	0.012597		TCONS_00142813	ROHU_026668	0.994753	0.00524725		TCONS_00049396	ROHU_021649	0.998559	0.00144126		TCONS_00044897	ROHU_014883	0.996181	0.00381896
TCONS_00151941	ROHU_024158	0.977572	0.0224279		TCONS_00071885	ROHU_020477	0.988676	0.0113242		TCONS_00062278	ROHU_021649	0.998647	0.00135284		TCONS_00052355	ROHU_014883	0.967909	0.0320908
TCONS_00005968	ROHU_024158	0.995616	0.00438382		TCONS_00055151	ROHU_020477	0.97062	0.0293799		TCONS_00035181	ROHU_021649	0.998665	0.00133514		TCONS_00037085	ROHU_014883	0.975851	0.0241486
TCONS_00021508	ROHU_024158	0.952014	0.0479857		TCONS_00151863	ROHU_020477	0.980747	0.0192533		TCONS_00032334	ROHU_021649	0.990783	0.00921702		TCONS_00005202	ROHU_014883	0.99919	0.00081042
TCONS_00103061	ROHU_024158	0.990429	0.00957112		TCONS_00052394	ROHU_020477	0.998957	0.00104265		TCONS_00001243	ROHU_021649	0.980603	0.0193972		TCONS_00129859	ROHU_014883	0.96577	0.0342296
TCONS_00181156	ROHU_024158	0.99017	0.00983012		TCONS_00137372	ROHU_020477	0.998749	0.00125144		TCONS_00158179	ROHU_021649	0.956887	0.0431134		TCONS_00145204	ROHU_014883	0.998659	0.00134064
TCONS_00115993	ROHU_024158	0.983433	0.0165668		TCONS_00110445	ROHU_020477	0.987457	0.0125433		TCONS_00083396	ROHU_021649	0.988219	0.0117805		TCONS_00127714	ROHU_014883	0.975423	0.0245771
TCONS_00124472	ROHU_024158	0.992065	0.00793514		TCONS_00130314	ROHU_020477	0.980022	0.0199778		TCONS_00117896	ROHU_021649	0.956091	0.0439093		TCONS_00095034	ROHU_014883	0.985793	0.014207
TCONS_00110340	ROHU_024158	0.994816	0.00518417		TCONS_00000277	ROHU_020477	0.985096	0.0149037		TCONS_00188569	ROHU_021649	0.98381	0.0161897		TCONS_00021001	ROHU_014883	0.96507	0.03493
TCONS_00136883	ROHU_024174	0.997998	0.00200222		TCONS_00097073	ROHU_020477	0.964873	0.035127		TCONS_00003007	ROHU_021649	0.98688	0.01312		TCONS_00008280	ROHU_014883	0.993928	0.00607185
TCONS_00151941	ROHU_024174	0.996532	0.00346818		TCONS_00041337	ROHU_020477	0.977323	0.022677		TCONS_00118667	ROHU_021649	0.957532	0.0424679		TCONS_00109481	ROHU_014883	0.980687	0.0193131
TCONS_00136886	ROHU_024174	0.954387	0.0456134		TCONS_00119001	ROHU_020477	0.952803	0.047197		TCONS_00071514	ROHU_021649	0.994971	0.0050295		TCONS_00130136	ROHU_022205	0.998402	0.00159812
TCONS_00005968	ROHU_024174	0.993189	0.00681147		TCONS_00133489	ROHU_020477	0.97491	0.0250899		TCONS_00031367	ROHU_021649	0.974398	0.0256021		TCONS_00055895	ROHU_022205	0.979343	0.0206568
TCONS_00088811	ROHU_024174	0.972731	0.0272687		TCONS_00154604	ROHU_020477	0.95381	0.0461899		TCONS_00087245	ROHU_021649	0.970421	0.0295786		TCONS_00151941	ROHU_022205	0.998893	0.00110718
TCONS_00063716	ROHU_024174	0.972479	0.027521		TCONS_00154945	ROHU_000954	0.978082	0.0219179		TCONS_00167090	ROHU_021649	0.986636	0.0133636		TCONS_00094484	ROHU_022205	0.966004	0.0339957
TCONS_00094546	ROHU_024174	0.956125	0.0438747		TCONS_00129133	ROHU_000954	0.965685	0.0343148		TCONS_00099043	ROHU_021649	0.9819	0.0181003		TCONS_00055899	ROHU_022205	0.998402	0.00159816
TCONS_00021508	ROHU_024174	0.984387	0.0156133		TCONS_00105367	ROHU_000954	0.967048	0.0329521		TCONS_00181680	ROHU_021649	0.983537	0.0164626		TCONS_00181680	ROHU_022205	0.990771	0.00922885
TCONS_00103061	ROHU_024174	0.997343	0.0026567		TCONS_00081953	ROHU_000954	0.971423	0.0285767		TCONS_00143782	ROHU_021649	0.99056	0.00944019		TCONS_00177625	ROHU_022205	0.990103	0.00989706
TCONS_00115993	ROHU_024174	0.981151	0.0188491		TCONS_00003007	ROHU_000954	0.999804	0.000195895		TCONS_00035908	ROHU_021649	0.975591	0.0244094		TCONS_00032334	ROHU_022205	0.977788	0.0222121
TCONS_00124472	ROHU_024174	0.986695	0.0133053		TCONS_00071885	ROHU_017344	0.969555	0.0304445		TCONS_00061439	ROHU_021649	0.950694	0.0493055		TCONS_00181679	ROHU_022205	0.99052	0.00948049
TCONS_00110340	ROHU_024174	0.992909	0.00709064		TCONS_00055151	ROHU_017344	0.961754	0.0382457		TCONS_00188774	ROHU_021649	0.964858	0.0351425		TCONS_00052355	ROHU_022205	0.984814	0.0151861
TCONS_00130975	ROHU_024174	0.961325	0.0386746		TCONS_00151863	ROHU_017344	0.966378	0.0336224		TCONS_00048262	ROHU_021649	0.999656	0.000344106		TCONS_00037085	ROHU_022205	0.981502	0.0184981
TCONS_00011474	ROHU_024178	0.968137	0.031863		TCONS_00052394	ROHU_017344	0.980634	0.0193659		TCONS_00136347	ROHU_021649	0.980869	0.019131		TCONS_00005202	ROHU_022205	0.969671	0.0303288
TCONS_00140934	ROHU_024178	0.970457	0.0295429		TCONS_00137372	ROHU_017344	0.982464	0.0175358		TCONS_00126207	ROHU_021649	0.950427	0.0495731		TCONS_00145204	ROHU_022205	0.956724	0.0432758
TCONS_00016304	ROHU_024178	0.969959	0.0300414		TCONS_00110445	ROHU_017344	0.974216	0.0257844		TCONS_00049396	ROHU_026358	0.985049	0.0149508		TCONS_00144496	ROHU_022205	0.977164	0.0228365
TCONS_00167369	ROHU_024178	0.963857	0.0361432		TCONS_00130314	ROHU_017344	0.970965	0.0290348		TCONS_00062278	ROHU_026358	0.978764	0.0212358		TCONS_00181678	ROHU_022205	0.950642	0.0493575
TCONS_00065500	ROHU_024178	0.991209	0.00879105		TCONS_00000277	ROHU_017344	0.980343	0.0196573		TCONS_00035181	ROHU_026358	0.972989	0.0270114		TCONS_00124082	ROHU_022205	0.951503	0.048497
TCONS_00023635	ROHU_024178	0.959613	0.040387		TCONS_00097073	ROHU_017344	0.962229	0.0377709		TCONS_00032334	ROHU_026358	0.953512	0.0464884		TCONS_00112625	ROHU_022205	0.9714	0.0286005
TCONS_00132250	ROHU_024254	0.987579	0.0124209		TCONS_00041337	ROHU_017344	0.989116	0.0108838		TCONS_00094484	ROHU_026358	0.984438	0.0155619		TCONS_00029922	ROHU_022205	0.961944	0.0380561
TCONS_00151747	ROHU_024254	0.980163	0.0198369		TCONS_00119001	ROHU_017344	0.9698	0.0302003		TCONS_00164823	ROHU_026358	0.987225	0.0127752		TCONS_00045445	ROHU_024517	0.995258	0.00474236
TCONS_00029922	ROHU_024254	0.999788	0.00021221		TCONS_00158179	ROHU_017344	0.972931	0.0270688		TCONS_00188569	ROHU_026358	0.998886	0.00111359		TCONS_00052966	ROHU_024517	0.967595	0.0324048
TCONS_00010843	ROHU_024254	0.950955	0.0490448		TCONS_00067580	ROHU_017344	0.968767	0.0312333		TCONS_00118667	ROHU_026358	0.993877	0.0061233		TCONS_00173328	ROHU_024517	0.976961	0.0230394
TCONS_00038294	ROHU_024254	0.983921	0.0160787		TCONS_00099928	ROHU_036363	0.995113	0.00488699		TCONS_00071514	ROHU_026358	0.968804	0.0311957		TCONS_00139718	ROHU_024517	0.994778	0.00522232
TCONS_00023635	ROHU_024254	0.953698	0.0463016		TCONS_00032336	ROHU_036363	0.977253	0.0227473		TCONS_00031367	ROHU_026358	0.997903	0.00209659		TCONS_00017264	ROHU_024517	0.983565	0.0164345
TCONS_00136883	ROHU_024263	0.958832	0.0411677		TCONS_00141526	ROHU_036363	0.955218	0.0447817		TCONS_00087245	ROHU_026358	0.997856	0.00214385		TCONS_00090021	ROHU_024517	0.994476	0.00552361
TCONS_00005968	ROHU_024263	0.976418	0.0235823		TCONS_00181747	ROHU_036363	0.992869	0.00713077		TCONS_00167090	ROHU_026358	0.990987	0.00901261		TCONS_00008561	ROHU_024517	0.997176	0.00282421
TCONS_00042572	ROHU_024263	0.979715	0.0202852		TCONS_00006705	ROHU_036363	0.953169	0.0468308		TCONS_00143782	ROHU_026358	0.982031	0.0179694		TCONS_00106902	ROHU_024517	0.994883	0.00511655
TCONS_00014690	ROHU_024263	0.951786	0.0482141		TCONS_00058718	ROHU_036363	0.955086	0.0449145		TCONS_00048262	ROHU_026358	0.986843	0.0131572		TCONS_00024329	ROHU_024517	0.972049	0.0279511
TCONS_00103061	ROHU_024263	0.966238	0.0337623		TCONS_00038336	ROHU_036363	0.993567	0.00643322		TCONS_00168341	ROHU_031355	0.972638	0.0273618		TCONS_00011623	ROHU_024517	0.979698	0.0203015
TCONS_00181156	ROHU_024263	0.987089	0.0129105		TCONS_00170237	ROHU_036363	0.984693	0.0153075		TCONS_00075227	ROHU_031355	0.992361	0.00763936		TCONS_00018022	ROHU_024517	0.951098	0.048902
TCONS_00115993	ROHU_024263	0.986602	0.0133982		TCONS_00160943	ROHU_036363	0.998162	0.00183803		TCONS_00109481	ROHU_031355	0.962921	0.0370791		TCONS_00058751	ROHU_007537	0.984765	0.0152349
TCONS_00124472	ROHU_024263	0.987673	0.0123267		TCONS_00190265	ROHU_036363	0.990951	0.00904869		TCONS_00008169	ROHU_031355	0.999974	2.58967e-05		TCONS_00055889	ROHU_007537	0.990233	0.00976716
TCONS_00110340	ROHU_024263	0.970025	0.0299748		TCONS_00099928	ROHU_032154	0.966651	0.0333487		TCONS_00030896	ROHU_031355	0.977244	0.0227559		TCONS_00194987	ROHU_007537	0.966499	0.0335015
TCONS_00058322	ROHU_024263	0.976136	0.0238639		TCONS_00181747	ROHU_032154	0.961753	0.038247		TCONS_00030894	ROHU_031355	0.97803	0.0219695		TCONS_00112444	ROHU_007537	0.998525	0.00147475
TCONS_00132250	ROHU_024297	0.998121	0.0018788		TCONS_00006705	ROHU_032154	0.990694	0.00930632		TCONS_00121466	ROHU_031355	0.988022	0.0119783		TCONS_00035946	ROHU_007537	0.990673	0.00932701
TCONS_00151747	ROHU_024297	0.987407	0.012593		TCONS_00058718	ROHU_032154	0.971749	0.028251		TCONS_00026884	ROHU_031355	0.961034	0.0389662		TCONS_00167433	ROHU_007537	0.964662	0.0353375
TCONS_00029922	ROHU_024297	0.994875	0.00512522		TCONS_00038336	ROHU_032154	0.991334	0.00866557		TCONS_00015145	ROHU_031355	0.998799	0.00120092		TCONS_00003167	ROHU_007537	0.983379	0.0166211
TCONS_00167369	ROHU_024297	0.961423	0.0385769		TCONS_00170237	ROHU_032154	0.99785	0.00214957		TCONS_00091879	ROHU_031355	0.97731	0.0226895		TCONS_00163118	ROHU_007537	0.993963	0.00603698
TCONS_00038294	ROHU_024297	0.994376	0.00562371		TCONS_00160943	ROHU_032154	0.975531	0.0244685		TCONS_00132863	ROHU_031355	0.975595	0.0244054		TCONS_00144498	ROHU_007537	0.994962	0.00503819
TCONS_00068908	ROHU_024297	0.961022	0.0389781		TCONS_00119437	ROHU_032154	0.959346	0.0406544		TCONS_00045445	ROHU_022182	0.994699	0.00530147		TCONS_00029922	ROHU_007537	0.96317	0.0368299
TCONS_00023635	ROHU_024297	0.976956	0.0230436		TCONS_00190265	ROHU_032154	0.985996	0.0140041		TCONS_00049396	ROHU_022182	0.993803	0.00619737		TCONS_00144505	ROHU_007537	0.975567	0.0244329
TCONS_00136883	ROHU_024455	0.957023	0.0429768		TCONS_00154605	ROHU_013225	0.990095	0.00990491		TCONS_00062278	ROHU_022182	0.997024	0.002976		TCONS_00034829	ROHU_021248	0.992484	0.00751627
TCONS_00151941	ROHU_024455	0.951675	0.048325		TCONS_00045233	ROHU_013225	0.999076	0.000923951		TCONS_00035181	ROHU_022182	0.99846	0.00154045		TCONS_00006074	ROHU_021248	0.993124	0.00687572
TCONS_00005968	ROHU_024455	0.965605	0.0343954		TCONS_00136664	ROHU_013225	0.973647	0.0263527		TCONS_00032334	ROHU_022182	0.999538	0.000462297		TCONS_00003059	ROHU_021248	0.998288	0.00171188
TCONS_00014690	ROHU_024455	0.970567	0.029433		TCONS_00142468	ROHU_013225	0.954399	0.0456005		TCONS_00001243	ROHU_022182	0.995027	0.00497342		TCONS_00065946	ROHU_021248	0.9972	0.00279987
TCONS_00092160	ROHU_024455	0.961147	0.0388533		TCONS_00119437	ROHU_013225	0.958261	0.041739		TCONS_00158179	ROHU_022182	0.981552	0.0184484		TCONS_00099928	ROHU_021248	0.997845	0.00215516
TCONS_00103061	ROHU_024455	0.958124	0.0418763		TCONS_00071885	ROHU_019227	0.956528	0.0434722		TCONS_00083396	ROHU_022182	0.998706	0.00129435		TCONS_00105367	ROHU_021248	0.990899	0.00910062
TCONS_00181156	ROHU_024455	0.985195	0.0148053		TCONS_00000133	ROHU_019227	0.995835	0.00416496		TCONS_00117896	ROHU_022182	0.980687	0.0193134		TCONS_00198054	ROHU_021248	0.988781	0.0112187
TCONS_00110340	ROHU_024455	0.970817	0.0291831		TCONS_00055151	ROHU_019227	0.984374	0.0156261		TCONS_00188569	ROHU_022182	0.965201	0.0347987		TCONS_00179266	ROHU_021248	0.98331	0.01669
TCONS_00045245	ROHU_036835	0.990066	0.00993415		TCONS_00151863	ROHU_019227	0.972597	0.0274032		TCONS_00003007	ROHU_022182	0.998271	0.00172939		TCONS_00129859	ROHU_021248	0.984557	0.0154434
TCONS_00011474	ROHU_036835	0.965598	0.0344023		TCONS_00036279	ROHU_019227	0.978546	0.0214535		TCONS_00071514	ROHU_022182	0.998633	0.00136749		TCONS_00031284	ROHU_021248	0.997637	0.00236305
TCONS_00184370	ROHU_036835	0.986463	0.0135372		TCONS_00036478	ROHU_019227	0.982876	0.0171238		TCONS_00031367	ROHU_022182	0.952437	0.0475635		TCONS_00075765	ROHU_021248	0.99928	0.000719573
TCONS_00148599	ROHU_036835	0.974151	0.0258492		TCONS_00180865	ROHU_019227	0.968874	0.0311257		TCONS_00167090	ROHU_022182	0.977166	0.0228343		TCONS_00127714	ROHU_021248	0.974942	0.025058
TCONS_00075227	ROHU_036835	0.988903	0.0110973		TCONS_00011477	ROHU_019227	0.976792	0.0232084		TCONS_00036279	ROHU_022182	0.964246	0.0357539		TCONS_00021593	ROHU_021248	0.999459	0.000541454
TCONS_00151941	ROHU_024640	0.964479	0.0355213		TCONS_00094484	ROHU_019227	0.955566	0.0444336		TCONS_00197030	ROHU_022182	0.957058	0.0429419		TCONS_00130975	ROHU_021248	0.994237	0.00576287
TCONS_00136886	ROHU_024640	0.989782	0.0102176		TCONS_00025217	ROHU_019227	0.998687	0.00131253		TCONS_00099043	ROHU_022182	0.994364	0.00563583		TCONS_00088811	ROHU_021248	0.9987	0.00130028
TCONS_00138411	ROHU_024640	0.958855	0.0411453		TCONS_00154604	ROHU_019227	0.972666	0.0273338		TCONS_00181680	ROHU_022182	0.984764	0.0152358		TCONS_00104344	ROHU_021248	0.951673	0.0483266
TCONS_00088811	ROHU_024640	0.995841	0.00415882		TCONS_00142813	ROHU_019227	0.990876	0.0091236		TCONS_00143782	ROHU_022182	0.988091	0.0119086		TCONS_00109481	ROHU_021248	0.969814	0.0301864
TCONS_00063716	ROHU_024640	0.985637	0.0143629		TCONS_00039453	ROHU_004867	0.98898	0.01102		TCONS_00035908	ROHU_022182	0.991718	0.00828237		TCONS_00052394	ROHU_021248	0.99471	0.0052902
TCONS_00094546	ROHU_024640	0.983758	0.0162419		TCONS_00036279	ROHU_004867	0.954608	0.0453925		TCONS_00061439	ROHU_022182	0.975789	0.0242108		TCONS_00034829	ROHU_004802	0.995283	0.00471735
TCONS_00021508	ROHU_024640	0.982486	0.0175142		TCONS_00112625	ROHU_004867	0.994844	0.00515649		TCONS_00188774	ROHU_022182	0.986867	0.013133		TCONS_00006074	ROHU_004802	0.997012	0.00298769
TCONS_00017744	ROHU_024640	0.955665	0.0443352		TCONS_00001703	ROHU_004867	0.96515	0.0348502		TCONS_00048262	ROHU_022182	0.991201	0.00879864		TCONS_00003059	ROHU_004802	0.994859	0.00514063
TCONS_00130975	ROHU_024640	0.989841	0.0101586		TCONS_00154945	ROHU_004867	0.994506	0.00549416		TCONS_00117898	ROHU_022182	0.97004	0.02996		TCONS_00065946	ROHU_004802	0.994364	0.0056359
TCONS_00132250	ROHU_036845	0.959986	0.0400145		TCONS_00129133	ROHU_004867	0.996003	0.00399703		TCONS_00136347	ROHU_022182	0.995812	0.00418828		TCONS_00099928	ROHU_004802	0.999734	0.000265872
TCONS_00011474	ROHU_036845	0.981414	0.0185861		TCONS_00045245	ROHU_004867	0.992708	0.00729247		TCONS_00126207	ROHU_022182	0.976429	0.0235712		TCONS_00105367	ROHU_004802	0.987356	0.0126442
TCONS_00140934	ROHU_036845	0.988396	0.0116035		TCONS_00014690	ROHU_004867	0.971647	0.0283534		TCONS_00045445	ROHU_035289	0.995413	0.00458713		TCONS_00198054	ROHU_004802	0.993557	0.00644272
TCONS_00075227	ROHU_036845	0.969173	0.0308267		TCONS_00105367	ROHU_004867	0.961557	0.0384428		TCONS_00166732	ROHU_035289	0.986098	0.0139021		TCONS_00179266	ROHU_004802	0.977395	0.0226049
TCONS_00016304	ROHU_036845	0.991337	0.00866322		TCONS_00180865	ROHU_004867	0.950184	0.049816		TCONS_00049396	ROHU_035289	0.952552	0.0474481		TCONS_00129859	ROHU_004802	0.990179	0.00982127
TCONS_00167369	ROHU_036845	0.993956	0.00604378		TCONS_00011477	ROHU_004867	0.9561	0.0439001		TCONS_00062278	ROHU_035289	0.962421	0.037579		TCONS_00031284	ROHU_004802	0.995043	0.00495657
TCONS_00023635	ROHU_036845	0.989845	0.010155		TCONS_00015777	ROHU_004867	0.984267	0.0157332		TCONS_00035181	ROHU_035289	0.970217	0.0297827		TCONS_00075765	ROHU_004802	0.997211	0.00278922
TCONS_00151941	ROHU_024850	0.955426	0.0445745		TCONS_00081953	ROHU_004867	0.968087	0.0319134		TCONS_00032334	ROHU_035289	0.983138	0.0168617		TCONS_00127714	ROHU_004802	0.982955	0.0170451
TCONS_00136886	ROHU_024850	0.994636	0.0053639		TCONS_00003007	ROHU_004867	0.95823	0.0417701		TCONS_00001243	ROHU_035289	0.995127	0.00487272		TCONS_00021593	ROHU_004802	0.999797	0.000203349
TCONS_00138411	ROHU_024850	0.977027	0.022973		TCONS_00061915	ROHU_004867	0.993798	0.00620231		TCONS_00158179	ROHU_035289	0.99877	0.00122995		TCONS_00130975	ROHU_004802	0.99775	0.00224958
TCONS_00088811	ROHU_024850	0.951586	0.0484142		TCONS_00071885	ROHU_017262	0.9537	0.0463002		TCONS_00083396	ROHU_035289	0.98336	0.0166397		TCONS_00088811	ROHU_004802	0.995548	0.0044525
TCONS_00094546	ROHU_024850	0.996633	0.00336741		TCONS_00151863	ROHU_017262	0.950422	0.0495783		TCONS_00117896	ROHU_035289	0.999282	0.000718106		TCONS_00104344	ROHU_004802	0.957378	0.0426221
TCONS_00092160	ROHU_024850	0.977328	0.0226718		TCONS_00052394	ROHU_017262	0.968935	0.0310651		TCONS_00147488	ROHU_035289	0.985952	0.0140482		TCONS_00008280	ROHU_004802	0.956014	0.0439858
TCONS_00021508	ROHU_024850	0.980564	0.019436		TCONS_00137372	ROHU_017262	0.970621	0.0293786		TCONS_00003007	ROHU_035289	0.984193	0.0158073		TCONS_00109481	ROHU_004802	0.978434	0.0215661
TCONS_00130975	ROHU_024850	0.99327	0.00673008		TCONS_00110445	ROHU_017262	0.969566	0.030434		TCONS_00071514	ROHU_035289	0.970318	0.029682		TCONS_00052394	ROHU_004802	0.990775	0.00922477
TCONS_00010843	ROHU_024897	0.994006	0.0059936		TCONS_00130314	ROHU_017262	0.968947	0.0310526		TCONS_00036279	ROHU_035289	0.996965	0.00303452		TCONS_00007230	ROHU_029293	0.964406	0.0355945
TCONS_00002170	ROHU_024897	0.998086	0.00191389		TCONS_00000277	ROHU_017262	0.978652	0.021348		TCONS_00197030	ROHU_035289	0.992817	0.00718276		TCONS_00045445	ROHU_029293	0.998257	0.00174329
TCONS_00005968	ROHU_025328	0.955112	0.044888		TCONS_00097073	ROHU_017262	0.964136	0.0358643		TCONS_00099043	ROHU_035289	0.975097	0.0249034		TCONS_00139718	ROHU_029293	0.978106	0.0218944
TCONS_00042572	ROHU_025328	0.98107	0.0189295		TCONS_00041337	ROHU_017262	0.992094	0.00790551		TCONS_00181680	ROHU_035289	0.978369	0.0216306		TCONS_00017264	ROHU_029293	0.993531	0.00646914
TCONS_00115993	ROHU_025328	0.988847	0.0111525		TCONS_00119001	ROHU_017262	0.977488	0.0225121		TCONS_00035908	ROHU_035289	0.978187	0.021813		TCONS_00083099	ROHU_029293	0.980761	0.0192395
TCONS_00124472	ROHU_025328	0.978991	0.021009		TCONS_00158179	ROHU_017262	0.983861	0.0161391		TCONS_00061439	ROHU_035289	0.99972	0.000280355		TCONS_00090021	ROHU_029293	0.977054	0.0229463
TCONS_00058322	ROHU_025328	0.985041	0.0149586		TCONS_00067580	ROHU_017262	0.98012	0.0198799		TCONS_00188774	ROHU_035289	0.985895	0.0141046		TCONS_00008561	ROHU_029293	0.994095	0.00590452
TCONS_00045245	ROHU_025330	0.968207	0.0317925		TCONS_00154945	ROHU_007065	0.969005	0.0309949		TCONS_00117898	ROHU_035289	0.997996	0.002004		TCONS_00106902	ROHU_029293	0.999254	0.000746408
TCONS_00011474	ROHU_025330	0.952152	0.0478481		TCONS_00129133	ROHU_007065	0.958755	0.0412445		TCONS_00136347	ROHU_035289	0.993519	0.00648117		TCONS_00024329	ROHU_029293	0.995166	0.00483388
TCONS_00184370	ROHU_025330	0.958176	0.041824		TCONS_00105367	ROHU_007065	0.991946	0.00805378		TCONS_00072821	ROHU_035289	0.985952	0.0140482		TCONS_00130136	ROHU_018954	0.953575	0.0464252
TCONS_00075227	ROHU_025330	0.982459	0.0175415		TCONS_00081953	ROHU_007065	0.991028	0.008972		TCONS_00126207	ROHU_035289	0.999397	0.000603208		TCONS_00114827	ROHU_018954	0.994523	0.00547674
TCONS_00138411	ROHU_025658	0.986796	0.013204		TCONS_00003007	ROHU_007065	0.977895	0.0221045		TCONS_00034829	ROHU_006937	0.986993	0.0130069		TCONS_00151941	ROHU_018954	0.976982	0.0230184
TCONS_00112622	ROHU_025658	0.950055	0.0499452		TCONS_00154605	ROHU_033238	0.958308	0.0416923		TCONS_00005737	ROHU_006937	0.99983	0.000169851		TCONS_00094484	ROHU_018954	0.998516	0.00148401
TCONS_00017744	ROHU_025658	0.960485	0.0395154		TCONS_00045233	ROHU_033238	0.960115	0.0398847		TCONS_00168341	ROHU_006937	0.963342	0.0366581		TCONS_00055899	ROHU_018954	0.953657	0.0463429
TCONS_00168339	ROHU_025658	0.973552	0.0264479		TCONS_00024505	ROHU_003674	0.998025	0.00197542		TCONS_00045233	ROHU_006937	0.996996	0.00300416		TCONS_00177625	ROHU_018954	0.978544	0.0214555
TCONS_00100538	ROHU_025658	0.990469	0.00953119		TCONS_00142460	ROHU_003674	0.998637	0.00136271		TCONS_00181156	ROHU_006937	0.983137	0.0168631		TCONS_00198054	ROHU_018954	0.950779	0.0492209
TCONS_00023587	ROHU_025658	0.972507	0.0274935		TCONS_00031398	ROHU_003674	0.99865	0.00135023		TCONS_00110386	ROHU_006937	0.993624	0.00637557		TCONS_00032334	ROHU_018954	0.978578	0.0214217
TCONS_00194988	ROHU_025658	0.982755	0.017245		TCONS_00142468	ROHU_003674	0.994857	0.00514298		TCONS_00023425	ROHU_006937	0.996097	0.00390268		TCONS_00044897	ROHU_018954	0.994158	0.00584187
TCONS_00045245	ROHU_025690	0.95835	0.0416498		TCONS_00030607	ROHU_003674	0.984233	0.0157672		TCONS_00011533	ROHU_006937	0.997314	0.00268563		TCONS_00052355	ROHU_018954	0.981423	0.0185768
TCONS_00075227	ROHU_025690	0.969232	0.0307685		TCONS_00154912	ROHU_003674	0.998462	0.0015384		TCONS_00163118	ROHU_006937	0.998	0.00200009		TCONS_00037085	ROHU_018954	0.962895	0.0371055
TCONS_00045245	ROHU_025735	0.965327	0.0346733		TCONS_00099928	ROHU_007921	0.991495	0.0085049		TCONS_00026911	ROHU_006937	0.994495	0.00550495		TCONS_00005202	ROHU_018954	0.999125	0.000874567
TCONS_00184370	ROHU_025735	0.951204	0.0487955		TCONS_00032336	ROHU_007921	0.996143	0.00385662		TCONS_00117481	ROHU_006937	0.989217	0.0107825		TCONS_00129859	ROHU_018954	0.958186	0.0418139
TCONS_00075227	ROHU_025735	0.971655	0.0283449		TCONS_00141526	ROHU_007921	0.98366	0.0163399		TCONS_00044145	ROHU_006937	0.996526	0.00347441		TCONS_00145204	ROHU_018954	0.997557	0.00244258
TCONS_00136883	ROHU_007523	0.994648	0.00535185		TCONS_00181747	ROHU_007921	0.992785	0.00721513		TCONS_00168343	ROHU_006937	0.994565	0.00543528		TCONS_00127714	ROHU_018954	0.971321	0.0286789
TCONS_00151941	ROHU_007523	0.997514	0.00248635		TCONS_00153681	ROHU_007921	0.961925	0.0380752		TCONS_00026884	ROHU_006937	0.975133	0.0248673		TCONS_00095034	ROHU_018954	0.993381	0.00661882
TCONS_00136886	ROHU_007523	0.971496	0.0285041		TCONS_00038336	ROHU_007921	0.963098	0.0369016		TCONS_00075114	ROHU_006937	0.996634	0.00336641		TCONS_00021001	ROHU_018954	0.982971	0.0170294
TCONS_00005968	ROHU_007523	0.985202	0.0147979		TCONS_00160943	ROHU_007921	0.986858	0.0131416		TCONS_00049730	ROHU_006937	0.988853	0.0111466		TCONS_00008280	ROHU_018954	0.991383	0.0086174
TCONS_00088811	ROHU_007523	0.984563	0.0154365		TCONS_00190265	ROHU_007921	0.973827	0.0261728		TCONS_00114739	ROHU_006937	0.982966	0.0170336		TCONS_00109481	ROHU_018954	0.976264	0.0237357
TCONS_00063716	ROHU_007523	0.981073	0.0189266		TCONS_00114740	ROHU_007921	0.972455	0.0275453		TCONS_00067121	ROHU_006937	0.995854	0.00414596		TCONS_00124082	ROHU_018954	0.960755	0.0392454
TCONS_00094546	ROHU_007523	0.971854	0.0281464		TCONS_00099928	ROHU_021875	0.978013	0.0219869		TCONS_00091879	ROHU_006937	0.958207	0.0417925		TCONS_00052966	ROHU_020523	0.993659	0.00634103
TCONS_00021508	ROHU_007523	0.992686	0.00731389		TCONS_00032336	ROHU_021875	0.994703	0.00529731		TCONS_00193787	ROHU_006937	0.975588	0.0244118		TCONS_00173328	ROHU_020523	0.985728	0.014272
TCONS_00103061	ROHU_007523	0.992099	0.00790059		TCONS_00141526	ROHU_021875	0.987173	0.0128274		TCONS_00065653	ROHU_006937	0.993649	0.00635112		TCONS_00100739	ROHU_020523	0.970342	0.0296584
TCONS_00115993	ROHU_007523	0.965937	0.0340632		TCONS_00181747	ROHU_021875	0.981151	0.0188492		TCONS_00034829	ROHU_004078	0.986824	0.0131764		TCONS_00112465	ROHU_020523	0.977966	0.0220336
TCONS_00124472	ROHU_007523	0.97353	0.0264701		TCONS_00168329	ROHU_021875	0.955888	0.0441122		TCONS_00005737	ROHU_004078	0.964215	0.0357846		TCONS_00195527	ROHU_020523	0.970002	0.0299976
TCONS_00110340	ROHU_007523	0.986845	0.0131551		TCONS_00153681	ROHU_021875	0.974385	0.0256151		TCONS_00168341	ROHU_004078	0.986762	0.0132383		TCONS_00007231	ROHU_020523	0.990755	0.00924483
TCONS_00130975	ROHU_007523	0.976813	0.0231869		TCONS_00160943	ROHU_021875	0.969378	0.0306217		TCONS_00181156	ROHU_004078	0.993351	0.00664859		TCONS_00099859	ROHU_020523	0.959936	0.0400643
TCONS_00151747	ROHU_025955	0.974622	0.0253785		TCONS_00062268	ROHU_021875	0.953474	0.046526		TCONS_00011533	ROHU_004078	0.975251	0.0247486		TCONS_00139718	ROHU_020523	0.980462	0.019538
TCONS_00010843	ROHU_025955	0.991141	0.00885856		TCONS_00028394	ROHU_021875	0.958142	0.0418578		TCONS_00163118	ROHU_004078	0.957248	0.0427518		TCONS_00024505	ROHU_020523	0.957738	0.0422623
TCONS_00021991	ROHU_025955	0.970767	0.0292329		TCONS_00190265	ROHU_021875	0.953037	0.0469631		TCONS_00044145	ROHU_004078	0.97696	0.0230399		TCONS_00076461	ROHU_020523	0.952916	0.0470842
TCONS_00038294	ROHU_025955	0.95549	0.0445095		TCONS_00114740	ROHU_021875	0.986772	0.0132276		TCONS_00168343	ROHU_004078	0.980191	0.0198094		TCONS_00008561	ROHU_020523	0.958827	0.0411732
TCONS_00068908	ROHU_025955	0.970844	0.0291561		TCONS_00154605	ROHU_022305	0.985083	0.0149168		TCONS_00008169	ROHU_004078	0.957321	0.0426791		TCONS_00011623	ROHU_020523	0.992348	0.00765233
TCONS_00002170	ROHU_025955	0.960531	0.039469		TCONS_00045233	ROHU_022305	0.994779	0.00522141		TCONS_00121466	ROHU_004078	0.985948	0.0140522		TCONS_00059935	ROHU_020523	0.971974	0.0280263
TCONS_00000133	ROHU_026473	0.980443	0.0195569		TCONS_00136664	ROHU_022305	0.966815	0.0331855		TCONS_00026884	ROHU_004078	0.990375	0.00962518		TCONS_00099895	ROHU_020523	0.963979	0.0360206
TCONS_00010843	ROHU_026473	0.969345	0.0306551		TCONS_00142468	ROHU_022305	0.96074	0.0392598		TCONS_00049730	ROHU_004078	0.985696	0.0143039		TCONS_00018022	ROHU_020523	0.953107	0.0468932
TCONS_00089313	ROHU_026473	0.982374	0.0176263		TCONS_00099928	ROHU_007039	0.993744	0.00625584		TCONS_00114739	ROHU_004078	0.957479	0.0425213		TCONS_00038873	ROHU_023396	0.991396	0.00860396
TCONS_00140718	ROHU_026473	0.956901	0.0430986		TCONS_00032336	ROHU_007039	0.994572	0.00542754		TCONS_00015145	ROHU_004078	0.970142	0.0298584		TCONS_00125755	ROHU_023396	0.990403	0.00959698
TCONS_00041642	ROHU_026473	0.955141	0.0448586		TCONS_00141526	ROHU_007039	0.992393	0.00760734		TCONS_00091879	ROHU_004078	0.989946	0.0100536		TCONS_00163141	ROHU_023396	0.994888	0.00511203
TCONS_00058751	ROHU_026473	0.9891	0.0109005		TCONS_00181747	ROHU_007039	0.995755	0.00424499		TCONS_00065653	ROHU_004078	0.97209	0.0279099		TCONS_00038872	ROHU_023396	0.98682	0.0131802
TCONS_00002170	ROHU_026473	0.991849	0.0081511		TCONS_00153681	ROHU_007039	0.973939	0.0260612		TCONS_00132863	ROHU_004078	0.997525	0.00247475		TCONS_00054296	ROHU_023396	0.994516	0.0054838
TCONS_00136883	ROHU_026552	0.989897	0.0101028		TCONS_00038336	ROHU_007039	0.965933	0.034067		TCONS_00045445	ROHU_029152	0.992321	0.00767872		TCONS_00042456	ROHU_023396	0.99113	0.00887023
TCONS_00151941	ROHU_026552	0.986645	0.0133553		TCONS_00170237	ROHU_007039	0.960483	0.0395174		TCONS_00166732	ROHU_029152	0.983291	0.0167089		TCONS_00054076	ROHU_023396	0.994378	0.00562237
TCONS_00005968	ROHU_026552	0.992337	0.00766255		TCONS_00160943	ROHU_007039	0.987534	0.0124664		TCONS_00062278	ROHU_029152	0.958672	0.0413284		TCONS_00039870	ROHU_023396	0.986463	0.0135365
TCONS_00092160	ROHU_026552	0.959976	0.0400242		TCONS_00115323	ROHU_007039	0.967207	0.0327927		TCONS_00035181	ROHU_029152	0.9643	0.0356998		TCONS_00131233	ROHU_023396	0.986103	0.013897
TCONS_00021508	ROHU_026552	0.972311	0.0276889		TCONS_00172438	ROHU_007039	0.974725	0.0252749		TCONS_00032334	ROHU_029152	0.982265	0.0177348		TCONS_00183796	ROHU_023396	0.966055	0.0339447
TCONS_00103061	ROHU_026552	0.990036	0.00996367		TCONS_00190265	ROHU_007039	0.987771	0.0122288		TCONS_00001243	ROHU_029152	0.991678	0.00832173		TCONS_00164936	ROHU_023396	0.990454	0.00954556
TCONS_00181156	ROHU_026552	0.979517	0.0204834		TCONS_00114740	ROHU_007039	0.968746	0.0312537		TCONS_00158179	ROHU_029152	0.999098	0.000901814		TCONS_00018847	ROHU_023396	0.982142	0.017858
TCONS_00115993	ROHU_026552	0.96429	0.0357096		TCONS_00071885	ROHU_026862	0.985911	0.0140893		TCONS_00083396	ROHU_029152	0.984295	0.0157054		TCONS_00072484	ROHU_023396	0.99626	0.00373991
TCONS_00124472	ROHU_026552	0.978463	0.0215374		TCONS_00000133	ROHU_026862	0.997575	0.00242491		TCONS_00117896	ROHU_029152	0.998631	0.00136879		TCONS_00095292	ROHU_023396	0.996798	0.00320176
TCONS_00110340	ROHU_026552	0.995523	0.00447701		TCONS_00055151	ROHU_026862	0.997502	0.00249802		TCONS_00147488	ROHU_029152	0.983154	0.0168462		TCONS_00126202	ROHU_023396	0.996855	0.00314467
TCONS_00154912	ROHU_026758	0.959543	0.0404566		TCONS_00151863	ROHU_026862	0.993833	0.00616719		TCONS_00003007	ROHU_029152	0.985602	0.0143978		TCONS_00135158	ROHU_023396	0.974481	0.0255188
TCONS_00071885	ROHU_026758	0.95839	0.0416099		TCONS_00052394	ROHU_026862	0.957338	0.042662		TCONS_00071514	ROHU_029152	0.969976	0.0300236		TCONS_00073242	ROHU_023396	0.974974	0.0250256
TCONS_00000133	ROHU_026758	0.997619	0.00238059		TCONS_00137372	ROHU_026862	0.964582	0.035418		TCONS_00036279	ROHU_029152	0.996249	0.00375101		TCONS_00099859	ROHU_023396	0.9697	0.0302995
TCONS_00089313	ROHU_026758	0.991413	0.00858745		TCONS_00036478	ROHU_026862	0.992733	0.00726658		TCONS_00197030	ROHU_029152	0.996214	0.00378563		TCONS_00031128	ROHU_023396	0.996175	0.00382527
TCONS_00140718	ROHU_026758	0.965865	0.0341346		TCONS_00180865	ROHU_026862	0.967235	0.0327652		TCONS_00099043	ROHU_029152	0.981532	0.0184682		TCONS_00078652	ROHU_023396	0.9662	0.0338
TCONS_00041642	ROHU_026758	0.989416	0.0105842		TCONS_00011477	ROHU_026862	0.966434	0.0335659		TCONS_00181680	ROHU_029152	0.960539	0.0394615		TCONS_00078295	ROHU_023396	0.994525	0.00547469
TCONS_00058751	ROHU_026758	0.999622	0.00037802		TCONS_00025217	ROHU_026862	0.991876	0.00812409		TCONS_00035908	ROHU_029152	0.986172	0.0138277		TCONS_00016429	ROHU_023396	0.971009	0.0289907
TCONS_00134799	ROHU_026758	0.958657	0.0413426		TCONS_00154604	ROHU_026862	0.994967	0.00503306		TCONS_00061439	ROHU_029152	0.996411	0.00358949		TCONS_00164938	ROHU_023396	0.989713	0.0102865
TCONS_00002170	ROHU_026758	0.961238	0.0387621		TCONS_00142813	ROHU_026862	0.963872	0.0361278		TCONS_00188774	ROHU_029152	0.994197	0.00580335		TCONS_00010655	ROHU_023396	0.980443	0.0195573
TCONS_00184797	ROHU_026758	0.951296	0.048704		TCONS_00110445	ROHU_008749	0.952826	0.047174		TCONS_00117898	ROHU_029152	0.997988	0.00201176		TCONS_00074363	ROHU_023396	0.999423	0.000577067
TCONS_00136883	ROHU_027035	0.970451	0.0295495		TCONS_00130314	ROHU_008749	0.954761	0.0452391		TCONS_00136347	ROHU_029152	0.992359	0.00764077		TCONS_00095323	ROHU_023396	0.990597	0.00940303
TCONS_00151941	ROHU_027035	0.964318	0.0356816		TCONS_00000277	ROHU_008749	0.966048	0.0339517		TCONS_00072821	ROHU_029152	0.983154	0.0168462		TCONS_00111011	ROHU_023396	0.956803	0.0431968
TCONS_00005968	ROHU_027035	0.966098	0.0339018		TCONS_00097073	ROHU_008749	0.953861	0.0461395		TCONS_00126207	ROHU_029152	0.998	0.00200026		TCONS_00072458	ROHU_023396	0.977894	0.0221057
TCONS_00088811	ROHU_027035	0.962572	0.0374276		TCONS_00041337	ROHU_008749	0.987167	0.0128325		TCONS_00094484	ROHU_011461	0.99469	0.00531023		TCONS_00039882	ROHU_023396	0.951413	0.0485872
TCONS_00063716	ROHU_027035	0.976747	0.0232526		TCONS_00119001	ROHU_008749	0.976446	0.0235538		TCONS_00193033	ROHU_011461	0.955385	0.0446149		TCONS_00023098	ROHU_023396	0.972735	0.0272652
TCONS_00094454	ROHU_027035	0.987433	0.0125669		TCONS_00158179	ROHU_008749	0.994503	0.00549669		TCONS_00164823	ROHU_011461	0.999084	0.000915623		TCONS_00037634	ROHU_023396	0.998255	0.00174485
TCONS_00103061	ROHU_027035	0.971877	0.0281228		TCONS_00067580	ROHU_008749	0.985686	0.0143144		TCONS_00188569	ROHU_011461	0.985356	0.0146438		TCONS_00071991	ROHU_023396	0.972006	0.0279935
TCONS_00115993	ROHU_027035	0.979474	0.0205256		TCONS_00154605	ROHU_008825	0.955353	0.0446471		TCONS_00118667	ROHU_011461	0.99833	0.00166982		TCONS_00076461	ROHU_023396	0.967185	0.0328151
TCONS_00124472	ROHU_027035	0.974056	0.0259439		TCONS_00045233	ROHU_008825	0.950128	0.0498715		TCONS_00031367	ROHU_011461	0.99175	0.00825025		TCONS_00016379	ROHU_023396	0.986202	0.0137977
TCONS_00110340	ROHU_027035	0.959911	0.0400889		TCONS_00136664	ROHU_008825	0.954673	0.0453274		TCONS_00087245	ROHU_011461	0.994575	0.00542463		TCONS_00016126	ROHU_023396	0.96737	0.0326301
TCONS_00136883	ROHU_027124	0.998808	0.00119235		TCONS_00119437	ROHU_008825	0.955783	0.0442174		TCONS_00167090	ROHU_011461	0.970252	0.0297481		TCONS_00102197	ROHU_023396	0.970236	0.0297638
TCONS_00151941	ROHU_027124	0.999542	0.000457758		TCONS_00052394	ROHU_028890	0.952405	0.0475949		TCONS_00143782	ROHU_011461	0.951014	0.0489859		TCONS_00140081	ROHU_023396	0.960736	0.0392644
TCONS_00136886	ROHU_027124	0.965498	0.0345021		TCONS_00133489	ROHU_028890	0.960329	0.0396707		TCONS_00045445	ROHU_033403	0.976108	0.0238925		TCONS_00038967	ROHU_023396	0.975667	0.0243333
TCONS_00005968	ROHU_027124	0.992791	0.00720871		TCONS_00052394	ROHU_029703	0.955705	0.044295		TCONS_00166732	ROHU_033403	0.999001	0.000999072		TCONS_00022764	ROHU_023396	0.957509	0.0424909
TCONS_00088811	ROHU_027124	0.973063	0.0269371		TCONS_00137372	ROHU_029703	0.950305	0.0496947		TCONS_00032334	ROHU_033403	0.954147	0.0458526		TCONS_00010652	ROHU_023396	0.995388	0.00461206
TCONS_00063716	ROHU_027124	0.968483	0.0315166		TCONS_00110445	ROHU_029703	0.990703	0.00929717		TCONS_00001243	ROHU_033403	0.97532	0.0246797		TCONS_00110353	ROHU_023396	0.994972	0.00502817
TCONS_00094546	ROHU_027124	0.96822	0.0317805		TCONS_00130314	ROHU_029703	0.996057	0.00394339		TCONS_00158179	ROHU_033403	0.990891	0.00910883		TCONS_00020547	ROHU_023396	0.995032	0.00496825
TCONS_00021508	ROHU_027124	0.991253	0.00874677		TCONS_00000277	ROHU_029703	0.995323	0.00467659		TCONS_00083396	ROHU_033403	0.95565	0.0443503		TCONS_00016304	ROHU_023396	0.990273	0.00972739
TCONS_00103061	ROHU_027124	0.997188	0.00281245		TCONS_00097073	ROHU_029703	0.999574	0.000425968		TCONS_00117896	ROHU_033403	0.991914	0.00808621		TCONS_00182798	ROHU_023396	0.999373	0.000626518
TCONS_00115993	ROHU_027124	0.972823	0.0271769		TCONS_00041337	ROHU_029703	0.992271	0.00772912		TCONS_00147488	ROHU_033403	0.998964	0.00103594		TCONS_00058601	ROHU_023396	0.956803	0.0431968
TCONS_00124472	ROHU_027124	0.981528	0.0184721		TCONS_00119001	ROHU_029703	0.994993	0.00500742		TCONS_00003007	ROHU_033403	0.957423	0.0425775		TCONS_00045095	ROHU_023396	0.955211	0.0447886
TCONS_00110340	ROHU_027124	0.99443	0.00557001		TCONS_00144626	ROHU_029703	0.95058	0.0494199		TCONS_00036279	ROHU_033403	0.998436	0.0015637		TCONS_00170842	ROHU_023396	0.956803	0.0431968
TCONS_00130975	ROHU_027124	0.971629	0.028371		TCONS_00133489	ROHU_029703	0.973053	0.026947		TCONS_00197030	ROHU_033403	0.997689	0.00231054		TCONS_00072821	ROHU_023396	0.956803	0.0431968
TCONS_00045245	ROHU_037038	0.976998	0.0230021		TCONS_00124258	ROHU_029703	0.988186	0.0118143		TCONS_00035908	ROHU_033403	0.95415	0.0458497		TCONS_00020653	ROHU_023396	0.987775	0.0122249
TCONS_00011474	ROHU_037038	0.986829	0.0131714		TCONS_00067580	ROHU_029703	0.980434	0.0195662		TCONS_00061439	ROHU_033403	0.994753	0.00524711		TCONS_00061368	ROHU_023396	0.961148	0.038852
TCONS_00184370	ROHU_037038	0.980169	0.0198315		TCONS_00000133	ROHU_011152	0.973796	0.0262044		TCONS_00188774	ROHU_033403	0.969665	0.0303353		TCONS_00176664	ROHU_023396	0.970742	0.0292578
TCONS_00140934	ROHU_037038	0.976432	0.023568		TCONS_00036279	ROHU_011152	0.992592	0.00740804		TCONS_00117898	ROHU_033403	0.996719	0.00328086		TCONS_00034829	ROHU_016857	0.963284	0.0367157
TCONS_00148599	ROHU_037038	0.952233	0.0477674		TCONS_00036478	ROHU_011152	0.955563	0.0444372		TCONS_00136347	ROHU_033403	0.973041	0.0269589		TCONS_00006074	ROHU_016857	0.96826	0.03174
TCONS_00075227	ROHU_037038	0.998716	0.00128422		TCONS_00014690	ROHU_011152	0.975014	0.0249858		TCONS_00072821	ROHU_033403	0.998964	0.00103594		TCONS_00114827	ROHU_016857	0.999778	0.000222161
TCONS_00016304	ROHU_037038	0.966611	0.0333889		TCONS_00180865	ROHU_011152	0.957745	0.042255		TCONS_00126207	ROHU_033403	0.994498	0.00550211		TCONS_00094484	ROHU_016857	0.991789	0.00821093
TCONS_00167369	ROHU_037038	0.954121	0.0458794		TCONS_00011477	ROHU_011152	0.973559	0.0264409		TCONS_00045445	ROHU_000959	0.998498	0.00150225		TCONS_00099928	ROHU_016857	0.954059	0.0459406
TCONS_00075227	ROHU_027707	0.95025	0.0497496		TCONS_00015777	ROHU_011152	0.960255	0.0397454		TCONS_00166732	ROHU_000959	0.964406	0.0355937		TCONS_00177625	ROHU_016857	0.953063	0.0469368
TCONS_00112622	ROHU_028070	0.998476	0.00152358		TCONS_00094484	ROHU_011152	0.988633	0.0113671		TCONS_00049396	ROHU_000959	0.975362	0.0246376		TCONS_00198054	ROHU_016857	0.974294	0.0257065
TCONS_00119001	ROHU_028070	0.98445	0.0155497		TCONS_00025217	ROHU_011152	0.985664	0.0143364		TCONS_00062278	ROHU_000959	0.982085	0.0179151		TCONS_00032334	ROHU_016857	0.956081	0.0439189
TCONS_00168339	ROHU_028070	0.99043	0.00956972		TCONS_00142813	ROHU_011152	0.99519	0.00480979		TCONS_00035181	ROHU_000959	0.985368	0.0146316		TCONS_00044897	ROHU_016857	0.996069	0.00393056
TCONS_00100538	ROHU_028070	0.959841	0.0401587		TCONS_00154605	ROHU_033960	0.96768	0.0323203		TCONS_00032334	ROHU_000959	0.995983	0.00401655		TCONS_00052355	ROHU_016857	0.959932	0.0400681
TCONS_00194988	ROHU_028070	0.99175	0.00824982		TCONS_00006705	ROHU_033960	0.991913	0.00808664		TCONS_00001243	ROHU_000959	0.998269	0.00173083		TCONS_00005202	ROHU_016857	0.991063	0.00893743
TCONS_00042572	ROHU_028212	0.972464	0.0275362		TCONS_00058718	ROHU_033960	0.998148	0.00185241		TCONS_00158179	ROHU_000959	0.996133	0.00386672		TCONS_00129859	ROHU_016857	0.978701	0.0212987
TCONS_00058322	ROHU_028212	0.977283	0.0227169		TCONS_00136664	ROHU_033960	0.986301	0.0136994		TCONS_00083396	ROHU_000959	0.996908	0.0030915		TCONS_00145204	ROHU_016857	0.99477	0.00522983
TCONS_00109778	ROHU_028212	0.98288	0.0171197		TCONS_00038336	ROHU_033960	0.986732	0.0132677		TCONS_00117896	ROHU_000959	0.995319	0.00468089		TCONS_00127714	ROHU_016857	0.988568	0.0114321
TCONS_00151747	ROHU_028469	0.953238	0.0467617		TCONS_00170237	ROHU_033960	0.985171	0.0148289		TCONS_00147488	ROHU_000959	0.964185	0.0358153		TCONS_00095034	ROHU_016857	0.999312	0.000687779
TCONS_00010843	ROHU_028469	0.964034	0.035966		TCONS_00160943	ROHU_033960	0.963327	0.0366732		TCONS_00003007	ROHU_000959	0.997448	0.00255238		TCONS_00130975	ROHU_016857	0.965811	0.0341885
TCONS_00021991	ROHU_028469	0.985196	0.0148043		TCONS_00119437	ROHU_033960	0.994125	0.00587524		TCONS_00071514	ROHU_000959	0.989254	0.0107463		TCONS_00021001	ROHU_016857	0.984274	0.0157258
TCONS_00068908	ROHU_028469	0.969186	0.0308139		TCONS_00190265	ROHU_033960	0.961405	0.0385948		TCONS_00167090	ROHU_000959	0.952889	0.0471114		TCONS_00008280	ROHU_016857	0.995967	0.00403257
TCONS_00112622	ROHU_028589	0.986761	0.0132388		TCONS_00099928	ROHU_030978	0.970014	0.0299862		TCONS_00036279	ROHU_000959	0.986065	0.0139346		TCONS_00109481	ROHU_016857	0.990494	0.00950573
TCONS_00119001	ROHU_028589	0.996868	0.00313169		TCONS_00032336	ROHU_030978	0.976442	0.0235579		TCONS_00197030	ROHU_000959	0.983179	0.0168206		TCONS_00130136	ROHU_018945	0.996766	0.00323358
TCONS_00168339	ROHU_028589	0.965697	0.0343026		TCONS_00141526	ROHU_030978	0.986504	0.0134958		TCONS_00099043	ROHU_000959	0.994208	0.00579165		TCONS_00055895	ROHU_018945	0.97278	0.0272202
TCONS_00194988	ROHU_028589	0.961117	0.0388833		TCONS_00181747	ROHU_030978	0.973944	0.026056		TCONS_00181680	ROHU_000959	0.974913	0.0250874		TCONS_00151941	ROHU_018945	0.99774	0.00226032
TCONS_00154912	ROHU_009156	0.99991	9.03233e-05		TCONS_00168329	ROHU_030978	0.952099	0.0479009		TCONS_00143782	ROHU_000959	0.971459	0.0285409		TCONS_00094484	ROHU_018945	0.970776	0.0292245
TCONS_00071885	ROHU_009156	0.999918	8.2223e-05		TCONS_00153681	ROHU_030978	0.977615	0.0223849		TCONS_00035908	ROHU_000959	0.995564	0.00443647		TCONS_00055899	ROHU_018945	0.996671	0.00332895
TCONS_00000133	ROHU_009156	0.965119	0.0348808		TCONS_00138411	ROHU_030978	0.954559	0.045441		TCONS_00061439	ROHU_000959	0.991373	0.00862709		TCONS_00181680	ROHU_018945	0.985147	0.0148526
TCONS_00041642	ROHU_009156	0.989273	0.0107266		TCONS_00160943	ROHU_030978	0.959669	0.0403312		TCONS_00188774	ROHU_000959	0.997409	0.00259085		TCONS_00177625	ROHU_018945	0.986579	0.0134207
TCONS_00058751	ROHU_009156	0.954555	0.0454455		TCONS_00115323	ROHU_030978	0.992437	0.00756266		TCONS_00048262	ROHU_000959	0.969227	0.0307726		TCONS_00032334	ROHU_018945	0.984584	0.0154158
TCONS_00134799	ROHU_009156	0.999921	7.87397e-05		TCONS_00032377	ROHU_030978	0.955844	0.0441556		TCONS_00117898	ROHU_000959	0.989899	0.0101015		TCONS_00181679	ROHU_018945	0.99137	0.00863011
TCONS_00136883	ROHU_028890	0.953613	0.0463866		TCONS_00062268	ROHU_030978	0.960067	0.0399333		TCONS_00136347	ROHU_000959	0.999357	0.000642842		TCONS_00052355	ROHU_018945	0.981166	0.0188339
TCONS_00088811	ROHU_028890	0.96584	0.03416		TCONS_00028394	ROHU_030978	0.957101	0.0428993		TCONS_00072821	ROHU_000959	0.964185	0.0358153		TCONS_00037085	ROHU_018945	0.987787	0.0122131
TCONS_00063716	ROHU_028890	0.982269	0.0177306		TCONS_00172438	ROHU_030978	0.995367	0.00463294		TCONS_00126207	ROHU_000959	0.992803	0.00719724		TCONS_00005202	ROHU_018945	0.973841	0.0261589
TCONS_00094454	ROHU_028890	0.995028	0.00497228		TCONS_00190265	ROHU_030978	0.968545	0.0314554		TCONS_00034829	ROHU_024357	0.956455	0.0435449		TCONS_00145204	ROHU_018945	0.962066	0.037934
TCONS_00103061	ROHU_028890	0.954075	0.0459254		TCONS_00114740	ROHU_030978	0.960757	0.0392434		TCONS_00168341	ROHU_024357	0.982885	0.0171146		TCONS_00144496	ROHU_018945	0.973634	0.0263665
TCONS_00115993	ROHU_028890	0.961255	0.0387452		TCONS_00071885	ROHU_025217	0.964441	0.0355595		TCONS_00075227	ROHU_024357	0.983222	0.0167776		TCONS_00181678	ROHU_018945	0.957333	0.0426665
TCONS_00124472	ROHU_028890	0.953731	0.0462694		TCONS_00000133	ROHU_025217	0.966055	0.033945		TCONS_00181156	ROHU_024357	0.955497	0.0445029		TCONS_00112625	ROHU_018945	0.97751	0.0224895
TCONS_00154912	ROHU_009589	0.997121	0.00287947		TCONS_00055151	ROHU_025217	0.961487	0.0385129		TCONS_00008169	ROHU_024357	0.993061	0.00693928		TCONS_00029922	ROHU_018945	0.955973	0.0440268
TCONS_00071885	ROHU_009589	0.996806	0.00319442		TCONS_00151863	ROHU_025217	0.965623	0.0343766		TCONS_00030896	ROHU_024357	0.957956	0.0420443		TCONS_00007230	ROHU_016964	0.974424	0.0255757
TCONS_00000133	ROHU_009589	0.980122	0.0198777		TCONS_00001703	ROHU_025217	0.957338	0.042662		TCONS_00030894	ROHU_024357	0.995247	0.00475305		TCONS_00045445	ROHU_016964	0.995261	0.00473866
TCONS_00089313	ROHU_009589	0.966716	0.0332843		TCONS_00036478	ROHU_025217	0.984884	0.015116		TCONS_00121466	ROHU_024357	0.991055	0.00894477		TCONS_00110350	ROHU_016964	0.960197	0.0398035
TCONS_00041642	ROHU_009589	0.997373	0.00262662		TCONS_00180865	ROHU_025217	0.967466	0.0325336		TCONS_00026884	ROHU_024357	0.971704	0.0282958		TCONS_00139718	ROHU_016964	0.969074	0.0309256
TCONS_00058751	ROHU_009589	0.974544	0.0254559		TCONS_00011477	ROHU_025217	0.95206	0.0479402		TCONS_00049730	ROHU_024357	0.953073	0.0469267		TCONS_00017264	ROHU_016964	0.992064	0.00793636
TCONS_00134799	ROHU_009589	0.996889	0.00311099		TCONS_00013978	ROHU_025217	0.954164	0.0458362		TCONS_00114739	ROHU_024357	0.951925	0.0480746		TCONS_00083099	ROHU_016964	0.987167	0.0128326
TCONS_00000133	ROHU_028992	0.966285	0.0337151		TCONS_00025217	ROHU_025217	0.952076	0.0479242		TCONS_00015145	ROHU_024357	0.995327	0.00467305		TCONS_00090021	ROHU_016964	0.968987	0.0310134
TCONS_00010843	ROHU_028992	0.978906	0.0210942		TCONS_00154604	ROHU_025217	0.989612	0.0103885		TCONS_00091879	ROHU_024357	0.983927	0.0160732		TCONS_00008561	ROHU_016964	0.989178	0.0108217
TCONS_00089313	ROHU_028992	0.962444	0.0375557		TCONS_00032336	ROHU_005479	0.951637	0.0483633		TCONS_00132863	ROHU_024357	0.968381	0.031619		TCONS_00106902	ROHU_016964	0.996944	0.00305573
TCONS_00058751	ROHU_028992	0.973627	0.026373		TCONS_00141526	ROHU_005479	0.970431	0.029569		TCONS_00045445	ROHU_020910	0.991909	0.0080913		TCONS_00024329	ROHU_016964	0.998297	0.00170264
TCONS_00002170	ROHU_028992	0.998712	0.00128778		TCONS_00153681	ROHU_005479	0.968587	0.0314134		TCONS_00049396	ROHU_020910	0.995722	0.00427827		TCONS_00055895	ROHU_027358	0.969284	0.0307162
TCONS_00184797	ROHU_028992	0.954208	0.0457923		TCONS_00138411	ROHU_005479	0.957896	0.0421045		TCONS_00062278	ROHU_020910	0.998179	0.00182096		TCONS_00058751	ROHU_027358	0.993959	0.00604114
TCONS_00151941	ROHU_029129	0.964392	0.0356083		TCONS_00115323	ROHU_005479	0.998705	0.00129543		TCONS_00035181	ROHU_020910	0.998439	0.00156062		TCONS_00055889	ROHU_027358	0.969645	0.0303552
TCONS_00136886	ROHU_029129	0.997924	0.00207567		TCONS_00032377	ROHU_005479	0.954194	0.0458061		TCONS_00032334	ROHU_020910	0.999163	0.000836892		TCONS_00112444	ROHU_027358	0.985085	0.0149146
TCONS_00138411	ROHU_029129	0.974581	0.0254189		TCONS_00062268	ROHU_005479	0.957263	0.0427366		TCONS_00001243	ROHU_020910	0.992235	0.00776505		TCONS_00035946	ROHU_027358	0.966808	0.0331917
TCONS_00088811	ROHU_029129	0.985844	0.0141561		TCONS_00028394	ROHU_005479	0.952107	0.0478931		TCONS_00158179	ROHU_020910	0.977571	0.0224291		TCONS_00167433	ROHU_027358	0.961363	0.0386371
TCONS_00063716	ROHU_029129	0.968911	0.0310893		TCONS_00172438	ROHU_005479	0.998284	0.00171608		TCONS_00083396	ROHU_020910	0.998575	0.00142469		TCONS_00003167	ROHU_027358	0.957476	0.0425235
TCONS_00094546	ROHU_029129	0.994386	0.00561398		TCONS_00039453	ROHU_003323	0.971246	0.028754		TCONS_00117896	ROHU_020910	0.976351	0.0236487		TCONS_00144496	ROHU_027358	0.972745	0.0272549
TCONS_00021508	ROHU_029129	0.986437	0.0135626		TCONS_00036279	ROHU_003323	0.965538	0.0344621		TCONS_00188569	ROHU_020910	0.970508	0.0294918		TCONS_00163118	ROHU_027358	0.975076	0.0249237
TCONS_00130975	ROHU_029129	0.997154	0.00284574		TCONS_00112625	ROHU_003323	0.978533	0.0214667		TCONS_00003007	ROHU_020910	0.99809	0.00190955		TCONS_00144498	ROHU_027358	0.977002	0.0229976
TCONS_00132250	ROHU_029228	0.961701	0.0382992		TCONS_00154945	ROHU_003323	0.975919	0.0240808		TCONS_00071514	ROHU_020910	0.999744	0.000255777		TCONS_00029922	ROHU_027358	0.987084	0.0129164
TCONS_00011474	ROHU_029228	0.99031	0.00969022		TCONS_00129133	ROHU_003323	0.971969	0.0280311		TCONS_00031367	ROHU_020910	0.958951	0.041049		TCONS_00144505	ROHU_027358	0.973106	0.0268935
TCONS_00140934	ROHU_029228	0.996306	0.00369427		TCONS_00045245	ROHU_003323	0.965233	0.0347669		TCONS_00087245	ROHU_020910	0.95215	0.0478501		TCONS_00052966	ROHU_002065	0.965456	0.0345441
TCONS_00075227	ROHU_029228	0.966373	0.0336272		TCONS_00014690	ROHU_003323	0.990906	0.00909395		TCONS_00167090	ROHU_020910	0.982505	0.017495		TCONS_00038873	ROHU_002065	0.994182	0.0058183
TCONS_00016304	ROHU_029228	0.998479	0.00152072		TCONS_00015777	ROHU_003323	0.972669	0.0273311		TCONS_00036279	ROHU_020910	0.958299	0.0417006		TCONS_00173328	ROHU_002065	0.95577	0.0442297
TCONS_00167369	ROHU_029228	0.99793	0.0020696		TCONS_00094484	ROHU_003323	0.968444	0.0315559		TCONS_00197030	ROHU_020910	0.951604	0.0483957		TCONS_00125755	ROHU_002065	0.954708	0.0452923
TCONS_00023635	ROHU_029228	0.994946	0.00505353		TCONS_00003007	ROHU_003323	0.96566	0.0343397		TCONS_00099043	ROHU_020910	0.995805	0.00419489		TCONS_00163141	ROHU_002065	0.959202	0.0407983
TCONS_00045245	ROHU_029303	0.967175	0.0328247		TCONS_00061915	ROHU_003323	0.963025	0.0369746		TCONS_00181680	ROHU_020910	0.979846	0.0201541		TCONS_00054296	ROHU_002065	0.958982	0.0410184
TCONS_00184370	ROHU_029303	0.953996	0.0460041		TCONS_00065946	ROHU_036336	0.994031	0.00596879		TCONS_00143782	ROHU_020910	0.99214	0.00786049		TCONS_00100739	ROHU_002065	0.978836	0.0211638
TCONS_00148599	ROHU_029303	0.950655	0.0493452		TCONS_00168329	ROHU_036336	0.989613	0.0103873		TCONS_00035908	ROHU_020910	0.992813	0.00718653		TCONS_00054076	ROHU_002065	0.991741	0.00825941
TCONS_00075227	ROHU_029303	0.974328	0.0256721		TCONS_00153681	ROHU_036336	0.968876	0.0311239		TCONS_00061439	ROHU_020910	0.970312	0.0296884		TCONS_00112465	ROHU_002065	0.987639	0.0123606
TCONS_00045245	ROHU_029578	0.977018	0.0229817		TCONS_00021996	ROHU_036336	0.997299	0.00270126		TCONS_00188774	ROHU_020910	0.986585	0.0134151		TCONS_00195527	ROHU_002065	0.990439	0.00956132
TCONS_00011474	ROHU_029578	0.990733	0.00926721		TCONS_00138411	ROHU_036336	0.991993	0.00800747		TCONS_00048262	ROHU_020910	0.992085	0.00791503		TCONS_00131233	ROHU_002065	0.99768	0.00232008
TCONS_00184370	ROHU_029578	0.985234	0.0147657		TCONS_00015428	ROHU_036336	0.993879	0.0061205		TCONS_00117898	ROHU_020910	0.964775	0.0352254		TCONS_00072484	ROHU_002065	0.986989	0.0130111
TCONS_00140934	ROHU_029578	0.980957	0.019043		TCONS_00074186	ROHU_036336	0.984677	0.0153228		TCONS_00136347	ROHU_020910	0.993757	0.00624339		TCONS_00095292	ROHU_002065	0.950929	0.0490714
TCONS_00148599	ROHU_029578	0.952219	0.047781		TCONS_00148599	ROHU_036336	0.983517	0.0164828		TCONS_00126207	ROHU_020910	0.971447	0.0285534		TCONS_00126202	ROHU_002065	0.95307	0.04693
TCONS_00075227	ROHU_029578	0.996001	0.00399933		TCONS_00032377	ROHU_036336	0.990643	0.00935744		TCONS_00034829	ROHU_015569	0.985825	0.014175		TCONS_00007231	ROHU_002065	0.980398	0.0196024
TCONS_00016304	ROHU_029578	0.971573	0.0284274		TCONS_00028337	ROHU_036336	0.984677	0.0153228		TCONS_00005737	ROHU_015569	0.956231	0.0437691		TCONS_00099859	ROHU_002065	0.999655	0.000344527
TCONS_00167369	ROHU_029578	0.958603	0.0413971		TCONS_00062268	ROHU_036336	0.9881	0.0118997		TCONS_00168341	ROHU_015569	0.997015	0.00298463		TCONS_00031128	ROHU_002065	0.978886	0.0211135
TCONS_00010843	ROHU_029625	0.990111	0.00988888		TCONS_00028394	ROHU_036336	0.987644	0.0123558		TCONS_00181156	ROHU_015569	0.982472	0.0175275		TCONS_00078295	ROHU_002065	0.989542	0.010458
TCONS_00002170	ROHU_029625	0.99671	0.00329026		TCONS_00114740	ROHU_036336	0.96263	0.0373704		TCONS_00011533	ROHU_015569	0.969936	0.0300645		TCONS_00016429	ROHU_002065	0.995337	0.00466265
TCONS_00045245	ROHU_030023	0.957823	0.0421774		TCONS_00112625	ROHU_016169	0.954084	0.0459156		TCONS_00044145	ROHU_015569	0.972136	0.0278638		TCONS_00164938	ROHU_002065	0.952111	0.0478892
TCONS_00148599	ROHU_030023	0.951371	0.0486285		TCONS_00154945	ROHU_016169	0.992716	0.00728369		TCONS_00168343	ROHU_015569	0.97639	0.02361		TCONS_00074363	ROHU_002065	0.967227	0.0327728
TCONS_00075227	ROHU_030329	0.955187	0.0448133		TCONS_00129133	ROHU_016169	0.984929	0.0150707		TCONS_00008169	ROHU_015569	0.973179	0.0268207		TCONS_00095323	ROHU_002065	0.954781	0.0452193
TCONS_00167369	ROHU_030329	0.951637	0.0483634		TCONS_00045245	ROHU_016169	0.953631	0.0463694		TCONS_00030894	ROHU_015569	0.995263	0.00473735		TCONS_00024505	ROHU_002065	0.952619	0.0473811
TCONS_00132250	ROHU_030411	0.993504	0.00649641		TCONS_00105367	ROHU_016169	0.984503	0.0154965		TCONS_00121466	ROHU_015569	0.994099	0.00590112		TCONS_00037634	ROHU_002065	0.971079	0.0289206
TCONS_00151747	ROHU_030411	0.972728	0.0272721		TCONS_00081953	ROHU_016169	0.988095	0.0119051		TCONS_00026884	ROHU_015569	0.99242	0.00758014		TCONS_00076461	ROHU_002065	0.995256	0.00474411
TCONS_00029922	ROHU_030411	0.990253	0.00974719		TCONS_00003007	ROHU_016169	0.993735	0.00626539		TCONS_00049730	ROHU_015569	0.984108	0.0158921		TCONS_00010652	ROHU_002065	0.97961	0.0203901
TCONS_00016304	ROHU_030411	0.958184	0.0418158		TCONS_00061915	ROHU_016169	0.967262	0.0327379		TCONS_00114739	ROHU_015569	0.985398	0.0146024		TCONS_00059935	ROHU_002065	0.986908	0.0130921
TCONS_00167369	ROHU_030411	0.971442	0.0285577		TCONS_00110445	ROHU_005492	0.964106	0.0358937		TCONS_00015145	ROHU_015569	0.983365	0.0166351		TCONS_00110353	ROHU_002065	0.983264	0.0167361
TCONS_00038294	ROHU_030411	0.984768	0.0152325		TCONS_00130314	ROHU_005492	0.975513	0.0244866		TCONS_00091879	ROHU_015569	0.995253	0.00474654		TCONS_00016304	ROHU_002065	0.994994	0.00500552
TCONS_00023635	ROHU_030411	0.982542	0.0174583		TCONS_00000277	ROHU_005492	0.969108	0.0308922		TCONS_00132863	ROHU_015569	0.975236	0.0247642		TCONS_00182798	ROHU_002065	0.967396	0.0326035
TCONS_00029922	ROHU_030439	0.980965	0.0190346		TCONS_00184370	ROHU_005492	0.971482	0.0285176		TCONS_00045445	ROHU_004961	0.991577	0.00842337		TCONS_00099895	ROHU_002065	0.988865	0.0111352
TCONS_00010843	ROHU_030439	0.959077	0.0409228		TCONS_00097073	ROHU_005492	0.987876	0.0121236		TCONS_00166732	ROHU_004961	0.984186	0.0158142		TCONS_00020653	ROHU_002065	0.952401	0.0475989
TCONS_00002170	ROHU_030439	0.954252	0.0457475		TCONS_00041337	ROHU_005492	0.961541	0.0384594		TCONS_00062278	ROHU_004961	0.956813	0.0431871		TCONS_00018022	ROHU_002065	0.959805	0.0401946
TCONS_00045245	ROHU_030975	0.96258	0.0374204		TCONS_00119001	ROHU_005492	0.979174	0.0208256		TCONS_00035181	ROHU_004961	0.962592	0.0374081		TCONS_00130136	ROHU_017619	0.99828	0.00171953
TCONS_00011474	ROHU_030975	0.984848	0.0151517		TCONS_00082311	ROHU_005492	0.972175	0.0278252		TCONS_00032334	ROHU_004961	0.981032	0.0189676		TCONS_00055895	ROHU_017619	0.979456	0.0205439
TCONS_00184370	ROHU_030975	0.963529	0.0364713		TCONS_00144626	ROHU_005492	0.988093	0.0119067		TCONS_00001243	ROHU_004961	0.990907	0.00909335		TCONS_00151941	ROHU_017619	0.999118	0.000882414
TCONS_00140934	ROHU_030975	0.976617	0.0233827		TCONS_00133489	ROHU_005492	0.952463	0.0475369		TCONS_00158179	ROHU_004961	0.998949	0.0010508		TCONS_00094484	ROHU_017619	0.966288	0.0337125
TCONS_00075227	ROHU_030975	0.998282	0.00171827		TCONS_00124258	ROHU_005492	0.990243	0.00975731		TCONS_00083396	ROHU_004961	0.983134	0.0168662		TCONS_00055899	ROHU_017619	0.998297	0.00170313
TCONS_00016304	ROHU_030975	0.968398	0.0316024		TCONS_00026917	ROHU_005492	0.969487	0.0305131		TCONS_00117896	ROHU_004961	0.998505	0.00149529		TCONS_00181680	ROHU_017619	0.991333	0.0086672
TCONS_00167369	ROHU_030975	0.95859	0.0414101		TCONS_00067580	ROHU_005492	0.959032	0.040968		TCONS_00147488	ROHU_004961	0.984054	0.0159459		TCONS_00177625	ROHU_017619	0.990885	0.00911455
TCONS_00132250	ROHU_011109	0.970993	0.0290071		TCONS_00154605	ROHU_025068	0.989938	0.0100621		TCONS_00003007	ROHU_004961	0.984491	0.0155087		TCONS_00032334	ROHU_017619	0.977176	0.0228242
TCONS_00029922	ROHU_011109	0.988012	0.0119884		TCONS_00045233	ROHU_025068	0.955202	0.0447977		TCONS_00071514	ROHU_004961	0.968385	0.0316149		TCONS_00181679	ROHU_017619	0.98979	0.0102102
TCONS_00038294	ROHU_011109	0.958753	0.0412471		TCONS_00006705	ROHU_025068	0.991223	0.00877741		TCONS_00036279	ROHU_004961	0.996572	0.0034281		TCONS_00052355	ROHU_017619	0.985764	0.0142363
TCONS_00023635	ROHU_011109	0.950916	0.0490843		TCONS_00058718	ROHU_025068	0.997462	0.00253829		TCONS_00197030	ROHU_004961	0.996725	0.00327513		TCONS_00037085	ROHU_017619	0.980615	0.0193853
TCONS_00151747	ROHU_035268	0.952622	0.047378		TCONS_00136664	ROHU_025068	0.998062	0.00193777		TCONS_00099043	ROHU_004961	0.98037	0.0196302		TCONS_00005202	ROHU_017619	0.969994	0.030006
TCONS_00068908	ROHU_035268	0.985158	0.0148422		TCONS_00038336	ROHU_025068	0.961523	0.038477		TCONS_00181680	ROHU_004961	0.959264	0.0407355		TCONS_00145204	ROHU_017619	0.957067	0.0429331
TCONS_00132250	ROHU_011191	0.989784	0.0102162		TCONS_00170237	ROHU_025068	0.96475	0.0352496		TCONS_00035908	ROHU_004961	0.985224	0.0147763		TCONS_00144496	ROHU_017619	0.976632	0.0233678
TCONS_00011474	ROHU_011191	0.956647	0.0433526		TCONS_00119437	ROHU_025068	0.998032	0.00196757		TCONS_00061439	ROHU_004961	0.996397	0.0036035		TCONS_00124082	ROHU_017619	0.953251	0.0467485
TCONS_00151747	ROHU_011191	0.972288	0.0277124		TCONS_00006705	ROHU_021151	0.981071	0.0189289		TCONS_00188774	ROHU_004961	0.993649	0.00635121		TCONS_00112625	ROHU_017619	0.970023	0.0299772
TCONS_00140934	ROHU_011191	0.971573	0.0284273		TCONS_00038336	ROHU_021151	0.952211	0.0477885		TCONS_00117898	ROHU_004961	0.998174	0.0018259		TCONS_00029922	ROHU_017619	0.961537	0.0384632
TCONS_00029922	ROHU_011191	0.956319	0.0436807		TCONS_00170237	ROHU_021151	0.970127	0.0298728		TCONS_00136347	ROHU_004961	0.991562	0.0084384		TCONS_00052966	ROHU_029201	0.999181	0.000819102
TCONS_00016304	ROHU_011191	0.980364	0.0196363		TCONS_00094484	ROHU_027168	0.968305	0.0316954		TCONS_00072821	ROHU_004961	0.984054	0.0159459		TCONS_00173328	ROHU_029201	0.996089	0.00391148
TCONS_00167369	ROHU_011191	0.986925	0.0130746		TCONS_00142813	ROHU_027168	0.988637	0.0113626		TCONS_00126207	ROHU_004961	0.997996	0.00200374		TCONS_00100739	ROHU_029201	0.992842	0.00715754
TCONS_00038294	ROHU_011191	0.985667	0.0143327		TCONS_00065946	ROHU_027777	0.965897	0.0341028		TCONS_00129837	ROHU_008690	0.99973	0.000270345		TCONS_00112465	ROHU_029201	0.995623	0.00437733
TCONS_00068908	ROHU_011191	0.966386	0.0336139		TCONS_00032336	ROHU_027777	0.956954	0.0430459		TCONS_00021001	ROHU_008690	0.999995	5.2239e-06		TCONS_00195527	ROHU_029201	0.991448	0.00855199
TCONS_00023635	ROHU_011191	0.994798	0.00520223		TCONS_00141526	ROHU_027777	0.975549	0.0244515		TCONS_00105367	ROHU_008690	0.998907	0.00109305		TCONS_00131233	ROHU_029201	0.958639	0.0413607
TCONS_00136883	ROHU_011277	0.987656	0.0123443		TCONS_00168329	ROHU_027777	0.999513	0.000486654		TCONS_00134799	ROHU_008690	0.998283	0.00171733		TCONS_00007231	ROHU_029201	0.999691	0.000308817
TCONS_00151941	ROHU_011277	0.97661	0.0233902		TCONS_00153681	ROHU_027777	0.992796	0.00720448		TCONS_00009456	ROHU_008690	0.998283	0.00171733		TCONS_00099859	ROHU_029201	0.97926	0.0207401
TCONS_00005968	ROHU_011277	0.99628	0.00372021		TCONS_00021996	ROHU_027777	0.993331	0.0066691		TCONS_00136883	ROHU_008690	0.997776	0.00222412		TCONS_00016429	ROHU_029201	0.976772	0.0232283
TCONS_00103061	ROHU_011277	0.991214	0.00878611		TCONS_00138411	ROHU_027777	0.993427	0.00657256		TCONS_00130987	ROHU_008690	0.994716	0.00528397		TCONS_00139718	ROHU_029201	0.977879	0.0221211
TCONS_00181156	ROHU_011277	0.987673	0.012327		TCONS_00015428	ROHU_027777	0.966456	0.0335438		TCONS_00078652	ROHU_008690	0.998283	0.00171733		TCONS_00090021	ROHU_029201	0.953391	0.0466086
TCONS_00115993	ROHU_011277	0.989376	0.0106237		TCONS_00148599	ROHU_027777	0.957377	0.0426226		TCONS_00152721	ROHU_008690	0.956937	0.0430631		TCONS_00076461	ROHU_029201	0.962474	0.0375265
TCONS_00124472	ROHU_011277	0.995813	0.0041869		TCONS_00032377	ROHU_027777	0.99777	0.00223046		TCONS_00045445	ROHU_000632	0.988428	0.0115719		TCONS_00008561	ROHU_029201	0.951219	0.0487808
TCONS_00110340	ROHU_011277	0.994218	0.00578215		TCONS_00062268	ROHU_027777	0.997854	0.00214589		TCONS_00049396	ROHU_000632	0.9937	0.00629969		TCONS_00011623	ROHU_029201	0.995397	0.00460317
TCONS_00094454	ROHU_011289	0.968056	0.0319445		TCONS_00028394	ROHU_027777	0.999101	0.000898752		TCONS_00062278	ROHU_000632	0.995888	0.00411172		TCONS_00059935	ROHU_029201	0.993112	0.0068883
TCONS_00115993	ROHU_011289	0.958553	0.0414469		TCONS_00114740	ROHU_027777	0.992608	0.00739174		TCONS_00035181	ROHU_000632	0.994628	0.00537151		TCONS_00099895	ROHU_029201	0.988575	0.011425
TCONS_00058322	ROHU_011289	0.955803	0.0441971		TCONS_00024505	ROHU_037179	0.999555	0.000444885		TCONS_00032334	ROHU_000632	0.997699	0.00230149		TCONS_00018022	ROHU_029201	0.982408	0.0175924
TCONS_00136886	ROHU_011422	0.977949	0.0220511		TCONS_00142460	ROHU_037179	0.995613	0.00438732		TCONS_00001243	ROHU_000632	0.988577	0.0114226		TCONS_00130136	ROHU_029292	0.993441	0.0065591
TCONS_00138411	ROHU_011422	0.992923	0.00707688		TCONS_00031398	ROHU_037179	0.999924	7.61354e-05		TCONS_00158179	ROHU_000632	0.975328	0.0246718		TCONS_00055895	ROHU_029292	0.997742	0.00225783
TCONS_00094546	ROHU_011422	0.978075	0.0219246		TCONS_00142468	ROHU_037179	0.997966	0.00203445		TCONS_00083396	ROHU_000632	0.998095	0.0019048		TCONS_00058751	ROHU_029292	0.980193	0.0198067
TCONS_00092160	ROHU_011422	0.955277	0.0447228		TCONS_00030607	ROHU_037179	0.985383	0.0146167		TCONS_00117896	ROHU_000632	0.973491	0.0265089		TCONS_00151941	ROHU_029292	0.979361	0.0206388
TCONS_00100538	ROHU_011422	0.971244	0.0287563		TCONS_00154912	ROHU_037179	0.995327	0.0046731		TCONS_00188569	ROHU_000632	0.969747	0.0302531		TCONS_00055899	ROHU_029292	0.993488	0.00651158
TCONS_00130975	ROHU_011422	0.973189	0.026811		TCONS_00154605	ROHU_012006	0.98096	0.0190404		TCONS_00003007	ROHU_000632	0.997826	0.00217445		TCONS_00181680	ROHU_029292	0.98811	0.01189
TCONS_00045245	ROHU_035398	0.96586	0.0341404		TCONS_00045233	ROHU_012006	0.974396	0.0256039		TCONS_00071514	ROHU_000632	0.999113	0.00088677		TCONS_00177625	ROHU_029292	0.966959	0.0330414
TCONS_00011474	ROHU_035398	0.975685	0.0243148		TCONS_00136664	ROHU_012006	0.969496	0.0305039		TCONS_00031367	ROHU_000632	0.95917	0.04083		TCONS_00181679	ROHU_029292	0.990458	0.00954236
TCONS_00184370	ROHU_035398	0.983443	0.0165569		TCONS_00119437	ROHU_012006	0.953895	0.0461051		TCONS_00087245	ROHU_000632	0.95161	0.0483902		TCONS_00052355	ROHU_029292	0.956968	0.0430324
TCONS_00140934	ROHU_035398	0.965424	0.0345758		TCONS_00071885	ROHU_034683	0.987479	0.0125208		TCONS_00167090	ROHU_000632	0.98476	0.0152396		TCONS_00037085	ROHU_029292	0.952889	0.0471111
TCONS_00075227	ROHU_035398	0.969354	0.0306462		TCONS_00000133	ROHU_034683	0.973962	0.0260378		TCONS_00036279	ROHU_000632	0.954802	0.0451977		TCONS_00167433	ROHU_029292	0.955515	0.0444852
TCONS_00016304	ROHU_035398	0.955696	0.0443045		TCONS_00055151	ROHU_034683	0.981153	0.0188468		TCONS_00197030	ROHU_000632	0.950328	0.0496717		TCONS_00144496	ROHU_029292	0.998128	0.00187205
TCONS_00065500	ROHU_035398	0.972217	0.0277833		TCONS_00151863	ROHU_034683	0.986586	0.0134141		TCONS_00099043	ROHU_000632	0.998641	0.00135904		TCONS_00181678	ROHU_029292	0.950714	0.049286
TCONS_00154912	ROHU_032044	0.99992	8.0431e-05		TCONS_00052394	ROHU_034683	0.967107	0.0328934		TCONS_00181680	ROHU_000632	0.968299	0.0317006		TCONS_00112625	ROHU_029292	0.960397	0.0396026
TCONS_00071885	ROHU_032044	0.999933	6.66388e-05		TCONS_00137372	ROHU_034683	0.970348	0.0296523		TCONS_00143782	ROHU_000632	0.994481	0.00551881		TCONS_00029922	ROHU_029292	0.994317	0.00568261
TCONS_00000133	ROHU_032044	0.967309	0.0326913		TCONS_00036478	ROHU_034683	0.983839	0.016161		TCONS_00035908	ROHU_000632	0.996282	0.0037177		TCONS_00144505	ROHU_029292	0.960187	0.0398128
TCONS_00041642	ROHU_032044	0.989424	0.0105764		TCONS_00180865	ROHU_034683	0.952611	0.0473888		TCONS_00061439	ROHU_000632	0.965708	0.034292		TCONS_00007230	ROHU_002491	0.967987	0.0320132
TCONS_00058751	ROHU_032044	0.954857	0.0451431		TCONS_00025217	ROHU_034683	0.958779	0.0412208		TCONS_00188774	ROHU_000632	0.989684	0.0103159		TCONS_00045445	ROHU_002491	0.997632	0.00236801
TCONS_00134799	ROHU_032044	0.999928	7.19904e-05		TCONS_00154604	ROHU_034683	0.996588	0.00341155		TCONS_00048262	ROHU_000632	0.987111	0.0128892		TCONS_00110350	ROHU_002491	0.952208	0.0477919
TCONS_00132250	ROHU_032331	0.987928	0.0120716		TCONS_00110445	ROHU_005493	0.960092	0.0399082		TCONS_00117898	ROHU_000632	0.961883	0.0381169		TCONS_00139718	ROHU_002491	0.975913	0.024087
TCONS_00151747	ROHU_032331	0.982237	0.0177626		TCONS_00130314	ROHU_005493	0.972006	0.0279936		TCONS_00136347	ROHU_000632	0.991509	0.00849145		TCONS_00017264	ROHU_002491	0.995864	0.00413647
TCONS_00029922	ROHU_032331	0.953755	0.0462447		TCONS_00000277	ROHU_005493	0.96486	0.0351398		TCONS_00126207	ROHU_000632	0.967974	0.0320259		TCONS_00083099	ROHU_002491	0.9854	0.0146001
TCONS_00016304	ROHU_032331	0.960287	0.0397133		TCONS_00184370	ROHU_005493	0.975159	0.024841		TCONS_00129837	ROHU_025164	0.999	0.000999804		TCONS_00090021	ROHU_002491	0.970451	0.0295491
TCONS_00167369	ROHU_032331	0.968854	0.0311462		TCONS_00097073	ROHU_005493	0.985109	0.0148914		TCONS_00021001	ROHU_025164	0.999706	0.000293762		TCONS_00008561	ROHU_002491	0.99316	0.00683952
TCONS_00038294	ROHU_032331	0.98973	0.0102702		TCONS_00041337	ROHU_005493	0.956296	0.0437044		TCONS_00105367	ROHU_025164	0.998314	0.00168644		TCONS_00106902	ROHU_002491	0.997777	0.00222311
TCONS_00068908	ROHU_032331	0.984648	0.0153524		TCONS_00119001	ROHU_005493	0.975357	0.0246432		TCONS_00134799	ROHU_025164	0.998795	0.00120537		TCONS_00024329	ROHU_002491	0.996674	0.00332564
TCONS_00023635	ROHU_032331	0.98167	0.0183297		TCONS_00082311	ROHU_005493	0.975764	0.0242361		TCONS_00009456	ROHU_025164	0.998795	0.00120537		TCONS_00007230	ROHU_014943	0.967987	0.0320132
TCONS_00151941	ROHU_032379	0.951154	0.0488463		TCONS_00144626	ROHU_005493	0.990614	0.00938622		TCONS_00136883	ROHU_025164	0.998649	0.00135128		TCONS_00045445	ROHU_014943	0.997632	0.00236801
TCONS_00136886	ROHU_032379	0.996823	0.00317686		TCONS_00124258	ROHU_005493	0.988284	0.0117164		TCONS_00130987	ROHU_025164	0.993838	0.00616223		TCONS_00110350	ROHU_014943	0.952208	0.0477919
TCONS_00138411	ROHU_032379	0.985403	0.0145965		TCONS_00026917	ROHU_005493	0.973053	0.0269474		TCONS_00078652	ROHU_025164	0.998795	0.00120537		TCONS_00139718	ROHU_014943	0.975913	0.024087
TCONS_00088811	ROHU_032379	0.961421	0.0385787		TCONS_00067580	ROHU_005493	0.954189	0.0458106		TCONS_00152721	ROHU_025164	0.951319	0.0486814		TCONS_00017264	ROHU_014943	0.995864	0.00413647
TCONS_00094546	ROHU_032379	0.996255	0.0037452		TCONS_00110445	ROHU_024870	0.960092	0.0399082		TCONS_00034829	ROHU_002051	0.99881	0.00119046		TCONS_00083099	ROHU_014943	0.9854	0.0146001
TCONS_00092160	ROHU_032379	0.96253	0.0374696		TCONS_00130314	ROHU_024870	0.972006	0.0279936		TCONS_00005737	ROHU_002051	0.981657	0.0183433		TCONS_00090021	ROHU_014943	0.970451	0.0295491
TCONS_00021508	ROHU_032379	0.978995	0.0210055		TCONS_00000277	ROHU_024870	0.96486	0.0351398		TCONS_00168341	ROHU_002051	0.997868	0.00213222		TCONS_00008561	ROHU_014943	0.99316	0.00683952
TCONS_00130975	ROHU_032379	0.994795	0.0052051		TCONS_00184370	ROHU_024870	0.975159	0.024841		TCONS_00045233	ROHU_002051	0.961466	0.0385336		TCONS_00106902	ROHU_014943	0.997777	0.00222311
TCONS_00092160	ROHU_012266	0.978764	0.0212361		TCONS_00097073	ROHU_024870	0.985109	0.0148914		TCONS_00181156	ROHU_002051	0.998427	0.00157324		TCONS_00024329	ROHU_014943	0.996674	0.00332564
TCONS_00045245	ROHU_012533	0.999564	0.000436382		TCONS_00041337	ROHU_024870	0.956296	0.0437044		TCONS_00023425	ROHU_002051	0.958285	0.0417152		TCONS_00007230	ROHU_012639	0.984691	0.0153092
TCONS_00184370	ROHU_012533	0.996909	0.00309103		TCONS_00119001	ROHU_024870	0.975357	0.0246432		TCONS_00011533	ROHU_002051	0.990636	0.00936403		TCONS_00151369	ROHU_012639	0.956235	0.0437649
TCONS_00148599	ROHU_012533	0.992174	0.00782557		TCONS_00082311	ROHU_024870	0.975764	0.0242361		TCONS_00163118	ROHU_002051	0.969188	0.0308122		TCONS_00110350	ROHU_012639	0.989984	0.0100161
TCONS_00075227	ROHU_012533	0.972316	0.0276843		TCONS_00144626	ROHU_024870	0.990614	0.00938622		TCONS_00026911	ROHU_002051	0.950722	0.0492777		TCONS_00194986	ROHU_012639	0.988555	0.0114447
TCONS_00154912	ROHU_033116	0.963786	0.0362142		TCONS_00124258	ROHU_024870	0.988284	0.0117164		TCONS_00044145	ROHU_002051	0.991962	0.00803837		TCONS_00129824	ROHU_012639	0.977271	0.0227289
TCONS_00071885	ROHU_033116	0.963151	0.0368489		TCONS_00026917	ROHU_024870	0.973053	0.0269474		TCONS_00168343	ROHU_002051	0.994392	0.00560783		TCONS_00083099	ROHU_012639	0.974214	0.0257858
TCONS_00089313	ROHU_033116	0.974455	0.025545		TCONS_00067580	ROHU_024870	0.954189	0.0458106		TCONS_00008169	ROHU_002051	0.955192	0.0448083		TCONS_00030896	ROHU_012639	0.978105	0.0218951
TCONS_00140718	ROHU_033116	0.980788	0.0192116		TCONS_00154605	ROHU_003808	0.956833	0.0431668		TCONS_00030894	ROHU_002051	0.973895	0.0261047		TCONS_00135512	ROHU_012639	0.955012	0.0449878
TCONS_00041642	ROHU_033116	0.972391	0.0276093		TCONS_00024505	ROHU_003808	0.982545	0.0174545		TCONS_00121466	ROHU_002051	0.990444	0.00955633		TCONS_00154908	ROHU_012639	0.983343	0.0166575
TCONS_00058751	ROHU_033116	0.959404	0.0405964		TCONS_00045233	ROHU_003808	0.989124	0.0108758		TCONS_00026884	ROHU_002051	0.999913	8.73117e-05		TCONS_00007230	ROHU_005956	0.999895	0.000104556
TCONS_00134799	ROHU_033116	0.963375	0.0366251		TCONS_00142460	ROHU_003808	0.956712	0.0432881		TCONS_00075114	ROHU_002051	0.958488	0.0415115		TCONS_00110350	ROHU_005956	0.998067	0.00193271
TCONS_00136886	ROHU_012642	0.995706	0.00429391		TCONS_00031398	ROHU_003808	0.981667	0.0183326		TCONS_00049730	ROHU_002051	0.998151	0.00184865		TCONS_00194986	ROHU_005956	0.97762	0.0223796
TCONS_00138411	ROHU_012642	0.988026	0.0119743		TCONS_00142468	ROHU_003808	0.988612	0.0113884		TCONS_00114739	ROHU_002051	0.988295	0.0117048		TCONS_00129824	ROHU_005956	0.955292	0.044708
TCONS_00088811	ROHU_012642	0.959399	0.0406011		TCONS_00030607	ROHU_003808	0.966885	0.0331151		TCONS_00067121	ROHU_002051	0.954935	0.0450646		TCONS_00017264	ROHU_005956	0.953197	0.0468031
TCONS_00094546	ROHU_012642	0.994753	0.00524687		TCONS_00154912	ROHU_003808	0.955902	0.0440982		TCONS_00015145	ROHU_002051	0.970312	0.0296881		TCONS_00083099	ROHU_005956	0.991117	0.00888301
TCONS_00092160	ROHU_012642	0.959559	0.0404413		TCONS_00024505	ROHU_011233	0.999282	0.000718025		TCONS_00091879	ROHU_002051	0.996813	0.00318747		TCONS_00106902	ROHU_005956	0.956024	0.0439759
TCONS_00021508	ROHU_012642	0.97578	0.0242201		TCONS_00142460	ROHU_011233	0.996943	0.00305728		TCONS_00065653	ROHU_002051	0.97444	0.02556		TCONS_00024329	ROHU_005956	0.985788	0.0142124
TCONS_00130975	ROHU_012642	0.993286	0.00671421		TCONS_00031398	ROHU_011233	0.999604	0.000395538		TCONS_00132863	ROHU_002051	0.986186	0.0138142		TCONS_00030896	ROHU_005956	0.95674	0.0432598
TCONS_00045245	ROHU_033374	0.973746	0.026254		TCONS_00142468	ROHU_011233	0.996839	0.00316068		TCONS_00181541	ROHU_006393	0.974673	0.0253266		TCONS_00154908	ROHU_005956	0.966359	0.0336411
TCONS_00011474	ROHU_033374	0.963883	0.0361169		TCONS_00030607	ROHU_011233	0.985891	0.0141087		TCONS_00094484	ROHU_006393	0.967747	0.0322531		TCONS_00130136	ROHU_022522	0.950116	0.0498837
TCONS_00184370	ROHU_033374	0.989056	0.0109442		TCONS_00154912	ROHU_011233	0.996662	0.00333767		TCONS_00193033	ROHU_006393	0.996126	0.00387395		TCONS_00055895	ROHU_022522	0.984666	0.015334
TCONS_00140934	ROHU_033374	0.950377	0.049623		TCONS_00099928	ROHU_036438	0.996624	0.00337568		TCONS_00164823	ROHU_006393	0.974775	0.0252253		TCONS_00058751	ROHU_022522	0.99936	0.000639799
TCONS_00148599	ROHU_033374	0.958066	0.0419345		TCONS_00032336	ROHU_036438	0.995031	0.00496948		TCONS_00166158	ROHU_006393	0.965995	0.0340048		TCONS_00055899	ROHU_022522	0.950359	0.0496408
TCONS_00075227	ROHU_033374	0.962093	0.0379074		TCONS_00141526	ROHU_036438	0.981314	0.0186865		TCONS_00118667	ROHU_006393	0.964319	0.0356808		TCONS_00181680	ROHU_022522	0.953562	0.0464379
TCONS_00065500	ROHU_033374	0.965296	0.034704		TCONS_00181747	ROHU_036438	0.997099	0.00290056		TCONS_00087245	ROHU_006393	0.950335	0.0496651		TCONS_00055889	ROHU_022522	0.954582	0.0454181
TCONS_00011474	ROHU_035762	0.995833	0.00416693		TCONS_00153681	ROHU_036438	0.955657	0.0443433		TCONS_00045445	ROHU_035956	0.981458	0.0185423		TCONS_00112444	ROHU_022522	0.976037	0.0239634
TCONS_00140934	ROHU_035762	0.998083	0.00191722		TCONS_00038336	ROHU_036438	0.975093	0.0249069		TCONS_00166732	ROHU_035956	0.997628	0.0023721		TCONS_00035946	ROHU_022522	0.961345	0.0386547
TCONS_00075227	ROHU_035762	0.98637	0.0136302		TCONS_00170237	ROHU_036438	0.962555	0.0374455		TCONS_00032334	ROHU_035956	0.96139	0.03861		TCONS_00167433	ROHU_022522	0.976099	0.0239006
TCONS_00016304	ROHU_035762	0.997512	0.00248765		TCONS_00160943	ROHU_036438	0.993752	0.0062484		TCONS_00001243	ROHU_035956	0.980792	0.0192082		TCONS_00144496	ROHU_022522	0.982703	0.0172965
TCONS_00167369	ROHU_035762	0.995314	0.00468583		TCONS_00190265	ROHU_036438	0.983804	0.0161961		TCONS_00158179	ROHU_035956	0.993704	0.00629639		TCONS_00163118	ROHU_022522	0.962554	0.0374464
TCONS_00023635	ROHU_035762	0.986561	0.0134391		TCONS_00114740	ROHU_036438	0.963538	0.0364624		TCONS_00083396	ROHU_035956	0.962539	0.0374612		TCONS_00144498	ROHU_022522	0.965071	0.0349289
TCONS_00000133	ROHU_034459	0.99352	0.00647961		TCONS_00036279	ROHU_024122	0.984376	0.0156244		TCONS_00117896	ROHU_035956	0.994668	0.00533204		TCONS_00029922	ROHU_022522	0.993965	0.00603523
TCONS_00089313	ROHU_034459	0.983411	0.0165889		TCONS_00014690	ROHU_024122	0.990161	0.00983908		TCONS_00147488	ROHU_035956	0.997568	0.00243227		TCONS_00144505	ROHU_022522	0.984522	0.015478
TCONS_00140718	ROHU_034459	0.952379	0.0476211		TCONS_00015777	ROHU_024122	0.952454	0.0475461		TCONS_00003007	ROHU_035956	0.964094	0.0359059		TCONS_00130136	ROHU_011017	0.952133	0.0478672
TCONS_00041642	ROHU_034459	0.973779	0.0262208		TCONS_00094484	ROHU_024122	0.999761	0.000239301		TCONS_00036279	ROHU_035956	0.999353	0.000647338		TCONS_00055895	ROHU_011017	0.987001	0.0129991
TCONS_00058751	ROHU_034459	0.995276	0.00472405		TCONS_00142813	ROHU_024122	0.972271	0.0277291		TCONS_00197030	ROHU_035956	0.997695	0.00230548		TCONS_00058751	ROHU_011017	0.999999	9.51444e-07
TCONS_00002170	ROHU_034459	0.980557	0.0194431		TCONS_00154605	ROHU_015590	0.997559	0.00244128		TCONS_00099043	ROHU_035956	0.953693	0.0463074		TCONS_00055899	ROHU_011017	0.952468	0.0475322
TCONS_00184797	ROHU_034459	0.964958	0.0350422		TCONS_00045233	ROHU_015590	0.995693	0.00430652		TCONS_00181680	ROHU_035956	0.957799	0.0422012		TCONS_00181680	ROHU_011017	0.959372	0.0406281
TCONS_00136883	ROHU_000121	0.991462	0.00853787		TCONS_00058718	ROHU_015590	0.965367	0.0346325		TCONS_00035908	ROHU_035956	0.959928	0.0400719		TCONS_00055889	ROHU_011017	0.951367	0.0486328
TCONS_00151941	ROHU_000121	0.997787	0.00221287		TCONS_00136664	ROHU_015590	0.987369	0.0126312		TCONS_00061439	ROHU_035956	0.997137	0.00286324		TCONS_00112444	ROHU_011017	0.974232	0.0257678
TCONS_00136886	ROHU_000121	0.984669	0.0153309		TCONS_00119437	ROHU_015590	0.976072	0.0239284		TCONS_00188774	ROHU_035956	0.973813	0.0261869		TCONS_00035946	ROHU_011017	0.962941	0.037059
TCONS_00005968	ROHU_000121	0.98029	0.0197101		TCONS_00071885	ROHU_022936	0.987556	0.0124444		TCONS_00117898	ROHU_035956	0.998174	0.00182611		TCONS_00167433	ROHU_011017	0.98304	0.0169603
TCONS_00088811	ROHU_000121	0.979716	0.0202842		TCONS_00000133	ROHU_022936	0.951943	0.0480573		TCONS_00136347	ROHU_035956	0.978539	0.0214606		TCONS_00144496	ROHU_011017	0.981239	0.0187605
TCONS_00063716	ROHU_000121	0.9691	0.0309001		TCONS_00055151	ROHU_022936	0.983131	0.0168685		TCONS_00072821	ROHU_035956	0.997568	0.00243227		TCONS_00163118	ROHU_011017	0.960164	0.0398359
TCONS_00094546	ROHU_000121	0.986773	0.0132274		TCONS_00151863	ROHU_022936	0.986472	0.0135284		TCONS_00126207	ROHU_035956	0.996775	0.00322522		TCONS_00144498	ROHU_011017	0.962781	0.0372189
TCONS_00092160	ROHU_000121	0.956665	0.0433354		TCONS_00052394	ROHU_022936	0.988837	0.0111632		TCONS_00045445	ROHU_037430	0.990937	0.0090628		TCONS_00029922	ROHU_011017	0.992697	0.00730261
TCONS_00021508	ROHU_000121	0.999085	0.000914942		TCONS_00137372	ROHU_022936	0.991764	0.00823567		TCONS_00166732	ROHU_037430	0.991411	0.00858872		TCONS_00144505	ROHU_011017	0.989848	0.0101522
TCONS_00103061	ROHU_000121	0.987401	0.0125989		TCONS_00110445	ROHU_022936	0.967553	0.032447		TCONS_00062278	ROHU_037430	0.951433	0.0485669		TCONS_00038873	ROHU_022933	0.988809	0.0111908
TCONS_00124472	ROHU_000121	0.960896	0.0391037		TCONS_00130314	ROHU_022936	0.959637	0.0403632		TCONS_00035181	ROHU_037430	0.960644	0.0393556		TCONS_00125755	ROHU_022933	0.981249	0.0187513
TCONS_00110340	ROHU_000121	0.985062	0.0149383		TCONS_00000277	ROHU_022936	0.969749	0.0302505		TCONS_00032334	ROHU_037430	0.97521	0.0247904		TCONS_00163141	ROHU_022933	0.987921	0.0120791
TCONS_00130975	ROHU_000121	0.988688	0.0113122		TCONS_00041337	ROHU_022936	0.973534	0.0264658		TCONS_00001243	ROHU_037430	0.990575	0.00942493		TCONS_00038872	ROHU_022933	0.976396	0.0236038
TCONS_00136883	ROHU_000528	0.997974	0.00202559		TCONS_00158179	ROHU_022936	0.951552	0.0484484		TCONS_00158179	ROHU_037430	0.997056	0.00294447		TCONS_00054296	ROHU_022933	0.987322	0.0126779
TCONS_00151941	ROHU_000528	0.991833	0.00816658		TCONS_00154604	ROHU_022936	0.957454	0.0425465		TCONS_00083396	ROHU_037430	0.975433	0.0245668		TCONS_00042456	ROHU_022933	0.983721	0.0162792
TCONS_00005968	ROHU_000528	0.999647	0.000352791		TCONS_00071885	ROHU_025569	0.985846	0.014154		TCONS_00117896	ROHU_037430	0.997936	0.00206449		TCONS_00054076	ROHU_022933	0.993278	0.00672163
TCONS_00021508	ROHU_000528	0.972029	0.0279711		TCONS_00000133	ROHU_025569	0.95545	0.0445496		TCONS_00147488	ROHU_037430	0.991297	0.00870335		TCONS_00039870	ROHU_022933	0.977149	0.0228506
TCONS_00103061	ROHU_000528	0.999369	0.000630835		TCONS_00055151	ROHU_025569	0.984454	0.0155457		TCONS_00003007	ROHU_037430	0.976451	0.0235485		TCONS_00195527	ROHU_022933	0.951726	0.0482737
TCONS_00181156	ROHU_000528	0.967201	0.0327987		TCONS_00151863	ROHU_025569	0.986294	0.0137061		TCONS_00071514	ROHU_037430	0.960118	0.0398821		TCONS_00131233	ROHU_022933	0.984543	0.0154569
TCONS_00115993	ROHU_000528	0.990192	0.0098084		TCONS_00052394	ROHU_025569	0.98491	0.0150897		TCONS_00036279	ROHU_037430	0.998337	0.00166322		TCONS_00183796	ROHU_022933	0.951001	0.0489992
TCONS_00124472	ROHU_000528	0.996128	0.00387191		TCONS_00137372	ROHU_025569	0.988537	0.0114631		TCONS_00197030	ROHU_037430	0.994338	0.00566212		TCONS_00164936	ROHU_022933	0.982856	0.017144
TCONS_00110340	ROHU_000528	0.998467	0.0015334		TCONS_00110445	ROHU_025569	0.961141	0.0388588		TCONS_00099043	ROHU_037430	0.965857	0.0341434		TCONS_00018847	ROHU_022933	0.971809	0.0281908
TCONS_00151747	ROHU_000651	0.953682	0.0463182		TCONS_00130314	ROHU_025569	0.953003	0.0469968		TCONS_00181680	ROHU_037430	0.97424	0.0257598		TCONS_00072484	ROHU_022933	0.992709	0.0072907
TCONS_00010843	ROHU_000651	0.999483	0.000517374		TCONS_00000277	ROHU_025569	0.964198	0.0358016		TCONS_00035908	ROHU_037430	0.969857	0.0301426		TCONS_00095292	ROHU_022933	0.994883	0.00511702
TCONS_00021991	ROHU_000651	0.956537	0.043463		TCONS_00041337	ROHU_025569	0.970313	0.029687		TCONS_00061439	ROHU_037430	0.999683	0.00031723		TCONS_00126202	ROHU_022933	0.993119	0.00688062
TCONS_00002170	ROHU_000651	0.990687	0.00931333		TCONS_00158179	ROHU_025569	0.954302	0.0456983		TCONS_00188774	ROHU_037430	0.979893	0.0201073		TCONS_00135158	ROHU_022933	0.963182	0.0368179
TCONS_00042572	ROHU_000799	0.957903	0.0420966		TCONS_00154604	ROHU_025569	0.957224	0.0427765		TCONS_00117898	ROHU_037430	0.998374	0.00162594		TCONS_00073242	ROHU_022933	0.963731	0.036269
TCONS_00058322	ROHU_000799	0.957029	0.0429706		TCONS_00000133	ROHU_008885	0.958964	0.0410365		TCONS_00136347	ROHU_037430	0.988266	0.0117344		TCONS_00099859	ROHU_022933	0.97007	0.02993
TCONS_00109778	ROHU_000799	1	0		TCONS_00039453	ROHU_008885	0.996356	0.00364369		TCONS_00072821	ROHU_037430	0.991297	0.00870335		TCONS_00031128	ROHU_022933	0.998976	0.00102438
TCONS_00045245	ROHU_001171	0.995267	0.00473265		TCONS_00036279	ROHU_008885	0.977151	0.0228493		TCONS_00126207	ROHU_037430	0.998967	0.00103257		TCONS_00078652	ROHU_022933	0.954055	0.0459447
TCONS_00011474	ROHU_001171	0.967998	0.0320022		TCONS_00112625	ROHU_008885	0.991344	0.00865633		TCONS_00045445	ROHU_033892	0.999603	0.000396964		TCONS_00078295	ROHU_022933	0.995528	0.0044718
TCONS_00184370	ROHU_001171	0.997101	0.00289914		TCONS_00001703	ROHU_008885	0.997355	0.0026447		TCONS_00166732	ROHU_033892	0.971748	0.0282518		TCONS_00016429	ROHU_022933	0.975363	0.0246365
TCONS_00140934	ROHU_001171	0.951445	0.0485555		TCONS_00036478	ROHU_008885	0.972808	0.0271925		TCONS_00049396	ROHU_033892	0.971782	0.0282175		TCONS_00164938	ROHU_022933	0.980397	0.0196026
TCONS_00148599	ROHU_001171	0.981384	0.0186161		TCONS_00129133	ROHU_008885	0.960803	0.0391971		TCONS_00062278	ROHU_033892	0.979287	0.0207131		TCONS_00010655	ROHU_022933	0.971861	0.0281389
TCONS_00075227	ROHU_001171	0.984813	0.0151871		TCONS_00045245	ROHU_008885	0.989498	0.010502		TCONS_00035181	ROHU_033892	0.985007	0.0149931		TCONS_00074363	ROHU_022933	0.996275	0.00372475
TCONS_00132250	ROHU_002045	0.998281	0.00171945		TCONS_00014690	ROHU_008885	0.961237	0.0387627		TCONS_00032334	ROHU_033892	0.993266	0.00673422		TCONS_00095323	ROHU_022933	0.981531	0.0184693
TCONS_00151747	ROHU_002045	0.982159	0.0178411		TCONS_00180865	ROHU_008885	0.99621	0.00379025		TCONS_00001243	ROHU_033892	0.999569	0.000431015		TCONS_00072458	ROHU_022933	0.966997	0.033003
TCONS_00140934	ROHU_002045	0.959101	0.0408992		TCONS_00011477	ROHU_008885	0.994992	0.00500771		TCONS_00158179	ROHU_033892	0.996715	0.00328451		TCONS_00023098	ROHU_022933	0.961828	0.0381719
TCONS_00029922	ROHU_002045	0.979964	0.020036		TCONS_00015777	ROHU_008885	0.996327	0.00367283		TCONS_00083396	ROHU_033892	0.992951	0.00704921		TCONS_00037634	ROHU_022933	0.999995	5.22072e-06
TCONS_00016304	ROHU_002045	0.970514	0.0294861		TCONS_00013978	ROHU_008885	0.971584	0.028416		TCONS_00117896	ROHU_033892	0.996817	0.00318276		TCONS_00071991	ROHU_022933	0.958792	0.041208
TCONS_00167369	ROHU_002045	0.981117	0.0188825		TCONS_00025217	ROHU_008885	0.963804	0.0361957		TCONS_00147488	ROHU_033892	0.971541	0.028459		TCONS_00076461	ROHU_022933	0.960729	0.0392712
TCONS_00038294	ROHU_002045	0.993352	0.00664788		TCONS_00061915	ROHU_008885	0.977171	0.0228294		TCONS_00003007	ROHU_033892	0.993288	0.00671243		TCONS_00016379	ROHU_022933	0.97763	0.0223696
TCONS_00068908	ROHU_002045	0.964574	0.0354258		TCONS_00071885	ROHU_009173	0.999516	0.000483535		TCONS_00071514	ROHU_033892	0.984649	0.0153507		TCONS_00016126	ROHU_022933	0.955536	0.0444636
TCONS_00023635	ROHU_002045	0.992046	0.00795368		TCONS_00000133	ROHU_009173	0.964718	0.0352823		TCONS_00036279	ROHU_033892	0.989395	0.010605		TCONS_00102197	ROHU_022933	0.957665	0.0423346
TCONS_00151941	ROHU_002104	0.966987	0.0330128		TCONS_00055151	ROHU_009173	0.989704	0.0102964		TCONS_00197030	ROHU_033892	0.983774	0.0162263		TCONS_00038967	ROHU_022933	0.965203	0.0347969
TCONS_00136886	ROHU_002104	0.999875	0.000124794		TCONS_00151863	ROHU_009173	0.996191	0.0038089		TCONS_00099043	ROHU_033892	0.985591	0.0144091		TCONS_00010652	ROHU_022933	0.989296	0.0107043
TCONS_00138411	ROHU_002104	0.975792	0.0242077		TCONS_00052394	ROHU_009173	0.995314	0.00468579		TCONS_00181680	ROHU_033892	0.986337	0.0136626		TCONS_00110353	ROHU_022933	0.989352	0.0106475
TCONS_00088811	ROHU_002104	0.976649	0.0233508		TCONS_00137372	ROHU_009173	0.997344	0.00265584		TCONS_00143782	ROHU_033892	0.961708	0.0382924		TCONS_00020547	ROHU_022933	0.991879	0.00812127
TCONS_00063716	ROHU_002104	0.956081	0.0439187		TCONS_00110445	ROHU_009173	0.963262	0.0367379		TCONS_00035908	ROHU_033892	0.986487	0.0135127		TCONS_00016304	ROHU_022933	0.987651	0.0123489
TCONS_00094546	ROHU_002104	0.998735	0.00126495		TCONS_00130314	ROHU_009173	0.950179	0.049821		TCONS_00061439	ROHU_033892	0.995561	0.00443915		TCONS_00182798	ROHU_022933	0.996091	0.00390897
TCONS_00092160	ROHU_002104	0.958466	0.0415341		TCONS_00036478	ROHU_009173	0.958735	0.0412654		TCONS_00188774	ROHU_033892	0.989664	0.0103359		TCONS_00099895	ROHU_022933	0.95502	0.0449804
TCONS_00021508	ROHU_002104	0.988986	0.0110138		TCONS_00000277	ROHU_009173	0.957562	0.0424375		TCONS_00048262	ROHU_033892	0.969588	0.0304117		TCONS_00020653	ROHU_022933	0.977585	0.0224148
TCONS_00130975	ROHU_002104	0.999177	0.00082293		TCONS_00133489	ROHU_009173	0.953928	0.0460723		TCONS_00117898	ROHU_033892	0.992089	0.00791116		TCONS_00176664	ROHU_022933	0.960852	0.0391483
TCONS_00136883	ROHU_035917	0.997974	0.00202559		TCONS_00154604	ROHU_009173	0.982899	0.0171009		TCONS_00136347	ROHU_033892	0.998619	0.00138067		TCONS_00045445	ROHU_001409	0.995795	0.0042047
TCONS_00151941	ROHU_035917	0.991833	0.00816658		TCONS_00065946	ROHU_018954	0.975495	0.0245052		TCONS_00072821	ROHU_033892	0.971541	0.028459		TCONS_00052966	ROHU_001409	0.970872	0.0291281
TCONS_00005968	ROHU_035917	0.999647	0.000352791		TCONS_00168329	ROHU_018954	0.957956	0.0420443		TCONS_00126207	ROHU_033892	0.995418	0.00458195		TCONS_00173328	ROHU_001409	0.974507	0.0254928
TCONS_00021508	ROHU_035917	0.972029	0.0279711		TCONS_00021996	ROHU_018954	0.985105	0.0148954		TCONS_00034829	ROHU_025454	0.999814	0.000185656		TCONS_00007231	ROHU_001409	0.953228	0.0467716
TCONS_00103061	ROHU_035917	0.999369	0.000630835		TCONS_00015428	ROHU_018954	0.982488	0.0175117		TCONS_00005737	ROHU_025454	0.986858	0.0131421		TCONS_00139718	ROHU_001409	0.997066	0.0029345
TCONS_00181156	ROHU_035917	0.967201	0.0327987		TCONS_00074186	ROHU_018954	0.971702	0.028298		TCONS_00168341	ROHU_025454	0.995658	0.00434246		TCONS_00017264	ROHU_001409	0.993084	0.00691573
TCONS_00115993	ROHU_035917	0.990192	0.0098084		TCONS_00148599	ROHU_018954	0.996207	0.00379329		TCONS_00045233	ROHU_025454	0.969069	0.0309313		TCONS_00083099	ROHU_001409	0.953639	0.0463613
TCONS_00124472	ROHU_035917	0.996128	0.00387191		TCONS_00032377	ROHU_018954	0.953114	0.0468861		TCONS_00181156	ROHU_025454	0.998939	0.00106081		TCONS_00090021	ROHU_001409	0.97935	0.0206501
TCONS_00110340	ROHU_035917	0.998467	0.0015334		TCONS_00028337	ROHU_018954	0.971702	0.028298		TCONS_00110386	ROHU_025454	0.957175	0.0428248		TCONS_00008561	ROHU_001409	0.998963	0.0010366
TCONS_00000133	ROHU_003021	0.986811	0.0131888		TCONS_00028394	ROHU_018954	0.953004	0.0469961		TCONS_00023425	ROHU_025454	0.966202	0.0337984		TCONS_00106902	ROHU_001409	0.991435	0.00856495
TCONS_00010843	ROHU_003021	0.955979	0.0440205		TCONS_00154945	ROHU_008437	0.971913	0.0280867		TCONS_00011533	ROHU_025454	0.994235	0.00576482		TCONS_00024329	ROHU_001409	0.972822	0.0271776
TCONS_00021991	ROHU_003021	0.953472	0.0465283		TCONS_00129133	ROHU_008437	0.962065	0.0379354		TCONS_00163118	ROHU_025454	0.975861	0.0241394		TCONS_00011623	ROHU_001409	0.982515	0.0174847
TCONS_00089313	ROHU_003021	0.99264	0.00735958		TCONS_00105367	ROHU_008437	0.992976	0.00702366		TCONS_00026911	ROHU_025454	0.959462	0.040538		TCONS_00034829	ROHU_017270	0.965251	0.0347494
TCONS_00140718	ROHU_003021	0.971819	0.0281805		TCONS_00081953	ROHU_008437	0.992311	0.00768861		TCONS_00044145	ROHU_025454	0.995265	0.00473472		TCONS_00006074	ROHU_017270	0.970484	0.029516
TCONS_00041642	ROHU_003021	0.970318	0.029682		TCONS_00003007	ROHU_008437	0.97919	0.0208101		TCONS_00168343	ROHU_025454	0.997081	0.00291889		TCONS_00003059	ROHU_017270	0.989957	0.0100434
TCONS_00058751	ROHU_003021	0.996135	0.00386473		TCONS_00158179	ROHU_030745	0.993615	0.00638528		TCONS_00030894	ROHU_025454	0.968801	0.0311989		TCONS_00065946	ROHU_017270	0.997488	0.00251212
TCONS_00002170	ROHU_003021	0.981004	0.0189964		TCONS_00067580	ROHU_030745	0.955696	0.0443039		TCONS_00121466	ROHU_025454	0.98594	0.0140602		TCONS_00099928	ROHU_017270	0.981987	0.0180131
TCONS_00138411	ROHU_003393	0.951695	0.0483053		TCONS_00071885	ROHU_028071	0.950262	0.0497381		TCONS_00026884	ROHU_025454	0.999087	0.000913398		TCONS_00105367	ROHU_017270	0.999947	5.34461e-05
TCONS_00112622	ROHU_003393	0.989206	0.0107937		TCONS_00000133	ROHU_028071	0.996875	0.00312459		TCONS_00075114	ROHU_025454	0.966453	0.0335471		TCONS_00198054	ROHU_017270	0.960511	0.0394894
TCONS_00119001	ROHU_003393	0.950176	0.0498244		TCONS_00055151	ROHU_028071	0.978231	0.0217687		TCONS_00049730	ROHU_025454	0.999511	0.000489339		TCONS_00179266	ROHU_017270	0.998791	0.0012091
TCONS_00168339	ROHU_003393	0.990739	0.00926123		TCONS_00151863	ROHU_028071	0.966701	0.0332992		TCONS_00114739	ROHU_025454	0.99019	0.00981045		TCONS_00129859	ROHU_017270	0.952737	0.0472634
TCONS_00100538	ROHU_003393	0.989126	0.0108738		TCONS_00039453	ROHU_028071	0.958981	0.0410192		TCONS_00067121	ROHU_025454	0.963283	0.0367174		TCONS_00031284	ROHU_017270	0.997092	0.00290772
TCONS_00194988	ROHU_003393	0.999863	0.000136646		TCONS_00036279	ROHU_028071	0.985282	0.0147176		TCONS_00015145	ROHU_025454	0.962748	0.0372521		TCONS_00075765	ROHU_017270	0.987046	0.0129544
TCONS_00042572	ROHU_003659	0.957903	0.0420966		TCONS_00001703	ROHU_028071	0.962163	0.0378374		TCONS_00091879	ROHU_025454	0.994022	0.00597758		TCONS_00021593	ROHU_017270	0.988884	0.0111165
TCONS_00058322	ROHU_003659	0.957029	0.0429706		TCONS_00036478	ROHU_028071	0.991957	0.00804325		TCONS_00065653	ROHU_025454	0.979768	0.0202316		TCONS_00130975	ROHU_017270	0.972866	0.0271338
TCONS_00109778	ROHU_003659	1	0		TCONS_00014690	ROHU_028071	0.951042	0.0489581		TCONS_00132863	ROHU_025454	0.982537	0.0174633		TCONS_00088811	ROHU_017270	0.990783	0.00921707
TCONS_00011474	ROHU_014210	0.999759	0.000240506		TCONS_00180865	ROHU_028071	0.986508	0.0134918		TCONS_00045445	ROHU_029247	0.958954	0.041046		TCONS_00104344	ROHU_017270	0.965481	0.0345189
TCONS_00140934	ROHU_014210	0.999305	0.000695498		TCONS_00011477	ROHU_028071	0.991016	0.00898378		TCONS_00049396	ROHU_029247	0.992224	0.00777552		TCONS_00052394	ROHU_017270	0.979237	0.0207627
TCONS_00075227	ROHU_014210	0.989923	0.0100771		TCONS_00015777	ROHU_028071	0.969819	0.0301808		TCONS_00062278	ROHU_029247	0.989874	0.0101261		TCONS_00130136	ROHU_033114	0.994552	0.00544848
TCONS_00016304	ROHU_014210	0.996734	0.0032661		TCONS_00094484	ROHU_028071	0.954904	0.0450963		TCONS_00035181	ROHU_029247	0.983692	0.0163075		TCONS_00055895	ROHU_033114	0.9677	0.0322997
TCONS_00167369	ROHU_014210	0.991453	0.00854695		TCONS_00025217	ROHU_028071	0.999278	0.000721768		TCONS_00032334	ROHU_029247	0.980202	0.019798		TCONS_00151941	ROHU_033114	0.992749	0.00725097
TCONS_00023635	ROHU_014210	0.980447	0.0195534		TCONS_00154604	ROHU_028071	0.977588	0.0224125		TCONS_00001243	ROHU_029247	0.959405	0.0405947		TCONS_00094484	ROHU_033114	0.96657	0.0334296
TCONS_00112622	ROHU_003817	0.986761	0.0132388		TCONS_00142813	ROHU_028071	0.97987	0.0201302		TCONS_00083396	ROHU_029247	0.980424	0.0195762		TCONS_00055899	ROHU_033114	0.994301	0.00569907
TCONS_00119001	ROHU_003817	0.996868	0.00313169		TCONS_00110445	ROHU_013475	0.966894	0.0331061		TCONS_00094484	ROHU_029247	0.971483	0.0285165		TCONS_00181680	ROHU_033114	0.976501	0.023499
TCONS_00168339	ROHU_003817	0.965697	0.0343026		TCONS_00130314	ROHU_013475	0.977053	0.0229468		TCONS_00164823	ROHU_029247	0.962945	0.0370546		TCONS_00177625	ROHU_033114	0.97652	0.0234797
TCONS_00194988	ROHU_003817	0.961117	0.0388833		TCONS_00000277	ROHU_013475	0.978612	0.0213881		TCONS_00188569	ROHU_029247	0.98853	0.0114705		TCONS_00032334	ROHU_033114	0.988169	0.0118308
TCONS_00042572	ROHU_003877	0.980797	0.0192029		TCONS_00097073	ROHU_013475	0.98787	0.0121295		TCONS_00003007	ROHU_029247	0.979449	0.0205507		TCONS_00181679	ROHU_033114	0.994714	0.00528617
TCONS_00058322	ROHU_003877	0.979845	0.0201553		TCONS_00041337	ROHU_013475	0.988289	0.0117114		TCONS_00118667	ROHU_029247	0.970479	0.0295209		TCONS_00052355	ROHU_033114	0.969711	0.0302893
TCONS_00109778	ROHU_003877	0.995492	0.00450758		TCONS_00119001	ROHU_013475	0.998685	0.00131466		TCONS_00071514	ROHU_029247	0.989791	0.0102086		TCONS_00037085	ROHU_033114	0.99354	0.00645985
TCONS_00136883	ROHU_004011	0.95812	0.04188		TCONS_00144626	ROHU_013475	0.951778	0.0482224		TCONS_00031367	ROHU_029247	0.98426	0.0157397		TCONS_00005202	ROHU_033114	0.969178	0.0308219
TCONS_00005968	ROHU_004011	0.974661	0.0253388		TCONS_00158179	ROHU_013475	0.958504	0.0414963		TCONS_00087245	ROHU_029247	0.978885	0.0211146		TCONS_00145204	ROHU_033114	0.957507	0.0424927
TCONS_00042572	ROHU_004011	0.984079	0.0159206		TCONS_00124258	ROHU_013475	0.997671	0.00232918		TCONS_00167090	ROHU_029247	0.998094	0.00190559		TCONS_00144496	ROHU_033114	0.974503	0.025497
TCONS_00103061	ROHU_004011	0.965797	0.0342026		TCONS_00067580	ROHU_013475	0.994885	0.00511524		TCONS_00099043	ROHU_029247	0.985275	0.014725		TCONS_00181678	ROHU_033114	0.97087	0.0291301
TCONS_00181156	ROHU_004011	0.975107	0.0248932		TCONS_00036279	ROHU_014883	0.972368	0.0276323		TCONS_00143782	ROHU_029247	0.999071	0.000929446		TCONS_00112625	ROHU_033114	0.987317	0.012683
TCONS_00115993	ROHU_004011	0.992108	0.00789243		TCONS_00014690	ROHU_014883	0.990373	0.00962652		TCONS_00035908	ROHU_029247	0.979576	0.0204237		TCONS_00029922	ROHU_033114	0.955373	0.044627
TCONS_00124472	ROHU_004011	0.989783	0.0102173		TCONS_00094484	ROHU_014883	0.995024	0.00497568		TCONS_00188774	ROHU_029247	0.964772	0.0352275		TCONS_00007230	ROHU_009508	0.956873	0.043127
TCONS_00110340	ROHU_004011	0.96661	0.0333902		TCONS_00154605	ROHU_036164	0.977548	0.0224522		TCONS_00048262	ROHU_029247	0.98428	0.0157195		TCONS_00045445	ROHU_009508	0.998866	0.00113398
TCONS_00058322	ROHU_004011	0.982907	0.0170932		TCONS_00045233	ROHU_036164	0.981074	0.0189264		TCONS_00136347	ROHU_029247	0.964566	0.0354338		TCONS_00139718	ROHU_009508	0.983412	0.0165876
TCONS_00045245	ROHU_015454	0.965429	0.0345707		TCONS_00136664	ROHU_036164	0.960747	0.0392533		TCONS_00045445	ROHU_037432	0.979267	0.0207335		TCONS_00017264	ROHU_009508	0.998643	0.00135713
TCONS_00011474	ROHU_015454	0.996193	0.00380716		TCONS_00142468	ROHU_036164	0.95013	0.0498696		TCONS_00166732	ROHU_037432	0.998311	0.00168883		TCONS_00083099	ROHU_009508	0.980403	0.0195967
TCONS_00184370	ROHU_015454	0.976018	0.0239816		TCONS_00065946	ROHU_020788	0.956864	0.0431356		TCONS_00032334	ROHU_037432	0.958371	0.0416287		TCONS_00090021	ROHU_009508	0.971295	0.0287054
TCONS_00140934	ROHU_015454	0.989285	0.0107146		TCONS_00032336	ROHU_020788	0.964614	0.035386		TCONS_00001243	ROHU_037432	0.978551	0.0214487		TCONS_00008561	ROHU_009508	0.996614	0.00338564
TCONS_00075227	ROHU_015454	0.996942	0.00305824		TCONS_00141526	ROHU_020788	0.980006	0.0199938		TCONS_00158179	ROHU_037432	0.992573	0.00742698		TCONS_00106902	ROHU_009508	0.99705	0.00295045
TCONS_00016304	ROHU_015454	0.981992	0.0180079		TCONS_00168329	ROHU_020788	0.998272	0.00172768		TCONS_00083396	ROHU_037432	0.959658	0.0403422		TCONS_00024329	ROHU_009508	0.992255	0.00774499
TCONS_00167369	ROHU_015454	0.971403	0.0285971		TCONS_00153681	ROHU_020788	0.994013	0.00598684		TCONS_00117896	ROHU_037432	0.99357	0.00643029		TCONS_00011623	ROHU_009508	0.956434	0.0435664
TCONS_00023635	ROHU_015454	0.953154	0.0468457		TCONS_00021996	ROHU_020788	0.98994	0.0100596		TCONS_00147488	ROHU_037432	0.998261	0.0017391		TCONS_00007230	ROHU_024736	0.997684	0.00231574
TCONS_00042572	ROHU_016491	0.957903	0.0420966		TCONS_00138411	ROHU_020788	0.989749	0.0102511		TCONS_00003007	ROHU_037432	0.961303	0.0386973		TCONS_00110350	ROHU_024736	0.998862	0.00113843
TCONS_00058322	ROHU_016491	0.957029	0.0429706		TCONS_00015428	ROHU_020788	0.957923	0.0420768		TCONS_00036279	ROHU_037432	0.999041	0.000958749		TCONS_00194986	ROHU_024736	0.986376	0.0136245
TCONS_00109778	ROHU_016491	1	0		TCONS_00148599	ROHU_020788	0.950302	0.0496978		TCONS_00197030	ROHU_037432	0.997742	0.00225811		TCONS_00129824	ROHU_024736	0.968626	0.031374
TCONS_00154912	ROHU_016634	0.999854	0.000146167		TCONS_00032377	ROHU_020788	0.995632	0.00436826		TCONS_00099043	ROHU_037432	0.950853	0.0491468		TCONS_00083099	ROHU_024736	0.988323	0.0116765
TCONS_00071885	ROHU_016634	0.999775	0.000225119		TCONS_00062268	ROHU_020788	0.996238	0.00376187		TCONS_00181680	ROHU_037432	0.954599	0.0454006		TCONS_00024329	ROHU_024736	0.974535	0.0254649
TCONS_00000133	ROHU_016634	0.97142	0.0285799		TCONS_00028394	ROHU_020788	0.998065	0.00193468		TCONS_00035908	ROHU_037432	0.957469	0.0425307		TCONS_00030896	ROHU_024736	0.96982	0.0301797
TCONS_00041642	ROHU_016634	0.992356	0.00764424		TCONS_00114740	ROHU_020788	0.995975	0.00402467		TCONS_00061439	ROHU_037432	0.996217	0.003783		TCONS_00154908	ROHU_024736	0.977626	0.0223741
TCONS_00058751	ROHU_016634	0.961046	0.0389539		TCONS_00099928	ROHU_017114	0.981504	0.0184962		TCONS_00188774	ROHU_037432	0.97205	0.0279501		TCONS_00034829	ROHU_017273	0.989651	0.0103492
TCONS_00134799	ROHU_016634	0.999795	0.000204817		TCONS_00032336	ROHU_017114	0.989854	0.0101461		TCONS_00117898	ROHU_037432	0.997627	0.00237318		TCONS_00006074	ROHU_017273	0.991076	0.0089238
TCONS_00136883	ROHU_004741	0.991462	0.00853787		TCONS_00141526	ROHU_017114	0.97463	0.0253699		TCONS_00136347	ROHU_037432	0.97627	0.0237298		TCONS_00003059	ROHU_017273	0.998273	0.00172669
TCONS_00151941	ROHU_004741	0.997787	0.00221287		TCONS_00181747	ROHU_017114	0.982878	0.017122		TCONS_00072821	ROHU_037432	0.998261	0.0017391		TCONS_00065946	ROHU_017273	0.998598	0.00140155
TCONS_00136886	ROHU_004741	0.984669	0.0153309		TCONS_00153681	ROHU_017114	0.953566	0.0464341		TCONS_00126207	ROHU_037432	0.995886	0.0041136		TCONS_00099928	ROHU_017273	0.996821	0.00317899
TCONS_00005968	ROHU_004741	0.98029	0.0197101		TCONS_00038336	ROHU_017114	0.950372	0.0496279		TCONS_00034829	ROHU_026312	0.997221	0.00277861		TCONS_00105367	ROHU_017273	0.993675	0.00632477
TCONS_00088811	ROHU_004741	0.979716	0.0202842		TCONS_00160943	ROHU_017114	0.976702	0.0232984		TCONS_00005737	ROHU_026312	0.997657	0.00234302		TCONS_00198054	ROHU_017273	0.985852	0.0141477
TCONS_00063716	ROHU_004741	0.9691	0.0309001		TCONS_00190265	ROHU_017114	0.958246	0.0417543		TCONS_00168341	ROHU_026312	0.982886	0.017114		TCONS_00179266	ROHU_017273	0.987021	0.0129787
TCONS_00094546	ROHU_004741	0.986773	0.0132274		TCONS_00114740	ROHU_017114	0.970156	0.0298436		TCONS_00045233	ROHU_026312	0.98759	0.0124097		TCONS_00129859	ROHU_017273	0.981081	0.0189187
TCONS_00092160	ROHU_004741	0.956665	0.0433354		TCONS_00110445	ROHU_004595	0.985552	0.0144484		TCONS_00181156	ROHU_026312	0.994789	0.0052112		TCONS_00031284	ROHU_017273	0.998911	0.00108906
TCONS_00021508	ROHU_004741	0.999085	0.000914942		TCONS_00130314	ROHU_004595	0.991267	0.00873333		TCONS_00110386	ROHU_026312	0.98009	0.0199097		TCONS_00075765	ROHU_017273	0.99869	0.00131028
TCONS_00103061	ROHU_004741	0.987401	0.0125989		TCONS_00000277	ROHU_004595	0.985309	0.0146908		TCONS_00023425	ROHU_026312	0.985738	0.0142624		TCONS_00127714	ROHU_017273	0.971031	0.0289689
TCONS_00124472	ROHU_004741	0.960896	0.0391037		TCONS_00097073	ROHU_004595	0.995137	0.00486319		TCONS_00011533	ROHU_026312	0.999908	9.23972e-05		TCONS_00021593	ROHU_017273	0.99923	0.000770265
TCONS_00110340	ROHU_004741	0.985062	0.0149383		TCONS_00041337	ROHU_004595	0.970308	0.0296916		TCONS_00163118	ROHU_026312	0.991393	0.00860694		TCONS_00130975	ROHU_017273	0.992381	0.00761894
TCONS_00130975	ROHU_004741	0.988688	0.0113122		TCONS_00119001	ROHU_004595	0.976956	0.0230438		TCONS_00026911	ROHU_026312	0.981648	0.0183517		TCONS_00088811	ROHU_017273	0.998763	0.00123676
TCONS_00136886	ROHU_036169	0.994389	0.0056112		TCONS_00144626	ROHU_004595	0.968306	0.0316944		TCONS_00117481	ROHU_026312	0.972774	0.027226		TCONS_00104344	ROHU_017273	0.95552	0.04448
TCONS_00138411	ROHU_036169	0.991524	0.00847632		TCONS_00133489	ROHU_004595	0.981861	0.0181392		TCONS_00044145	ROHU_026312	0.999994	6.17982e-06		TCONS_00109481	ROHU_017273	0.965341	0.0346588
TCONS_00088811	ROHU_036169	0.962794	0.0372055		TCONS_00124258	ROHU_004595	0.977349	0.0226515		TCONS_00168343	ROHU_026312	0.999848	0.000151549		TCONS_00052394	ROHU_017273	0.993517	0.0064829
TCONS_00094546	ROHU_036169	0.991725	0.00827475		TCONS_00067580	ROHU_004595	0.951246	0.0487542		TCONS_00121466	ROHU_026312	0.965946	0.0340542		TCONS_00130136	ROHU_004410	0.968924	0.0310758
TCONS_00021508	ROHU_036169	0.971641	0.0283592		TCONS_00065946	ROHU_014168	0.999566	0.00043425		TCONS_00026884	ROHU_026312	0.990688	0.0093123		TCONS_00055895	ROHU_004410	0.994153	0.00584745
TCONS_00130975	ROHU_036169	0.991463	0.00853678		TCONS_00168329	ROHU_014168	0.971842	0.0281583		TCONS_00075114	ROHU_026312	0.986138	0.0138615		TCONS_00058751	ROHU_004410	0.990998	0.00900233
TCONS_00042572	ROHU_004867	0.957903	0.0420966		TCONS_00021996	ROHU_014168	0.986093	0.013907		TCONS_00049730	ROHU_026312	0.998044	0.00195553		TCONS_00151941	ROHU_004410	0.955796	0.0442045
TCONS_00058322	ROHU_004867	0.957029	0.0429706		TCONS_00138411	ROHU_014168	0.981219	0.0187811		TCONS_00114739	ROHU_026312	0.990475	0.00952471		TCONS_00055899	ROHU_004410	0.969461	0.0305389
TCONS_00109778	ROHU_004867	1	0		TCONS_00015428	ROHU_014168	0.998054	0.00194629		TCONS_00067121	ROHU_026312	0.984201	0.0157986		TCONS_00181680	ROHU_004410	0.984253	0.0157471
TCONS_00154912	ROHU_036221	0.978044	0.0219555		TCONS_00074186	ROHU_014168	0.996023	0.00397658		TCONS_00091879	ROHU_026312	0.97942	0.0205798		TCONS_00177625	ROHU_004410	0.957015	0.0429853
TCONS_00071885	ROHU_036221	0.977178	0.022822		TCONS_00148599	ROHU_014168	0.98399	0.0160104		TCONS_00193787	ROHU_026312	0.952847	0.0471528		TCONS_00181679	ROHU_004410	0.951977	0.0480232
TCONS_00000133	ROHU_036221	0.996258	0.00374158		TCONS_00032377	ROHU_014168	0.975416	0.0245843		TCONS_00065653	ROHU_026312	0.991012	0.00898811		TCONS_00167433	ROHU_004410	0.992137	0.00786255
TCONS_00089313	ROHU_036221	0.988858	0.0111424		TCONS_00028337	ROHU_014168	0.996023	0.00397658		TCONS_00132863	ROHU_026312	0.965275	0.0347253		TCONS_00144496	ROHU_004410	0.978063	0.0219371
TCONS_00140718	ROHU_036221	0.965409	0.0345914		TCONS_00062268	ROHU_014168	0.971352	0.0286478		TCONS_00146629	ROHU_009791	0.974653	0.0253468		TCONS_00029922	ROHU_004410	0.984854	0.0151457
TCONS_00041642	ROHU_036221	0.997613	0.00238726		TCONS_00028394	ROHU_014168	0.969253	0.0307466		TCONS_00032377	ROHU_009791	0.98514	0.0148605		TCONS_00144505	ROHU_004410	0.99288	0.00712005
TCONS_00058751	ROHU_036221	0.996201	0.00379921		TCONS_00130314	ROHU_005544	0.958571	0.0414295		TCONS_00045445	ROHU_027526	0.972329	0.0276711		TCONS_00130136	ROHU_019145	0.976755	0.0232452
TCONS_00134799	ROHU_036221	0.977385	0.0226151		TCONS_00000277	ROHU_005544	0.964587	0.0354133		TCONS_00049396	ROHU_027526	0.999234	0.000765661		TCONS_00114827	ROHU_019145	0.981027	0.0189731
TCONS_00132250	ROHU_004985	0.999999	5.07027e-07		TCONS_00097073	ROHU_005544	0.96973	0.0302704		TCONS_00062278	ROHU_027526	0.998011	0.00198905		TCONS_00151941	ROHU_019145	0.991633	0.00836674
TCONS_00151747	ROHU_004985	0.990795	0.00920528		TCONS_00041337	ROHU_005544	0.985204	0.0147961		TCONS_00035181	ROHU_027526	0.996477	0.00352297		TCONS_00094484	ROHU_019145	0.994444	0.00555636
TCONS_00029922	ROHU_004985	0.988044	0.0119563		TCONS_00119001	ROHU_005544	0.993106	0.00689363		TCONS_00032334	ROHU_027526	0.986976	0.0130241		TCONS_00055899	ROHU_019145	0.976771	0.0232293
TCONS_00016304	ROHU_004985	0.954416	0.0455842		TCONS_00158179	ROHU_005544	0.981663	0.0183367		TCONS_00001243	ROHU_027526	0.97325	0.0267502		TCONS_00181680	ROHU_019145	0.969688	0.0303119
TCONS_00167369	ROHU_004985	0.967869	0.0321307		TCONS_00124258	ROHU_005544	0.986968	0.013032		TCONS_00083396	ROHU_027526	0.984463	0.015537		TCONS_00177625	ROHU_019145	0.988329	0.0116709
TCONS_00038294	ROHU_004985	0.997869	0.00213061		TCONS_00067580	ROHU_005544	0.999651	0.000349293		TCONS_00094484	ROHU_027526	0.956597	0.0434026		TCONS_00032334	ROHU_019145	0.987387	0.0126127
TCONS_00068908	ROHU_004985	0.972476	0.0275245		TCONS_00154605	ROHU_021563	0.970938	0.0290621		TCONS_00164823	ROHU_027526	0.955708	0.0442917		TCONS_00044897	ROHU_019145	0.983544	0.0164561
TCONS_00023635	ROHU_004985	0.982777	0.0172234		TCONS_00006705	ROHU_021563	0.964601	0.0353995		TCONS_00188569	ROHU_027526	0.990329	0.00967145		TCONS_00181679	ROHU_019145	0.962473	0.0375272
TCONS_00132250	ROHU_018994	0.995801	0.00419904		TCONS_00058718	ROHU_021563	0.990497	0.00950268		TCONS_00003007	ROHU_027526	0.982945	0.017055		TCONS_00052355	ROHU_019145	0.988022	0.0119778
TCONS_00151747	ROHU_018994	0.997163	0.00283715		TCONS_00136664	ROHU_021563	0.984534	0.015466		TCONS_00118667	ROHU_027526	0.968343	0.0316567		TCONS_00037085	ROHU_019145	0.978912	0.0210875
TCONS_00029922	ROHU_018994	0.993586	0.00641401		TCONS_00038336	ROHU_021563	0.962326	0.0376738		TCONS_00071514	ROHU_027526	0.993568	0.00643157		TCONS_00005202	ROHU_019145	0.996018	0.00398158
TCONS_00010843	ROHU_018994	0.958122	0.0418782		TCONS_00170237	ROHU_021563	0.95301	0.0469903		TCONS_00031367	ROHU_027526	0.982791	0.0172091		TCONS_00145204	ROHU_019145	0.99047	0.00953014
TCONS_00038294	ROHU_018994	0.997935	0.00206511		TCONS_00119437	ROHU_021563	0.991818	0.00818179		TCONS_00087245	ROHU_027526	0.979347	0.0206525		TCONS_00095034	ROHU_019145	0.979133	0.0208674
TCONS_00068908	ROHU_018994	0.977853	0.0221471		TCONS_00071885	ROHU_020767	0.975387	0.0246129		TCONS_00167090	ROHU_027526	0.991934	0.00806566		TCONS_00021001	ROHU_019145	0.971783	0.0282167
TCONS_00023635	ROHU_018994	0.962008	0.0379919		TCONS_00000133	ROHU_020767	0.99083	0.00916994		TCONS_00099043	ROHU_027526	0.979701	0.020299		TCONS_00008280	ROHU_019145	0.978769	0.0212306
TCONS_00138411	ROHU_019145	0.992038	0.00796198		TCONS_00055151	ROHU_020767	0.983637	0.0163629		TCONS_00181680	ROHU_027526	0.975529	0.0244708		TCONS_00109481	ROHU_019145	0.956487	0.0435134
TCONS_00168339	ROHU_019145	0.954817	0.0451833		TCONS_00151863	ROHU_020767	0.982024	0.0179758		TCONS_00143782	ROHU_027526	0.993399	0.0066013		TCONS_00124082	ROHU_019145	0.960958	0.0390425
TCONS_00100538	ROHU_019145	0.997239	0.00276119		TCONS_00001703	ROHU_020767	0.963229	0.0367709		TCONS_00035908	ROHU_027526	0.972505	0.0274945		TCONS_00112625	ROHU_019145	0.951411	0.0485891
TCONS_00194988	ROHU_019145	0.977406	0.022594		TCONS_00036478	ROHU_020767	0.998372	0.00162849		TCONS_00188774	ROHU_027526	0.959399	0.0406012		TCONS_00055895	ROHU_011206	0.965831	0.0341692
TCONS_00045245	ROHU_019339	0.99625	0.00375001		TCONS_00180865	ROHU_020767	0.982001	0.0179988		TCONS_00048262	ROHU_027526	0.99964	0.000360363		TCONS_00058751	ROHU_011206	0.982663	0.0173366
TCONS_00184370	ROHU_019339	0.988354	0.011646		TCONS_00011477	ROHU_020767	0.974869	0.0251314		TCONS_00136347	ROHU_027526	0.974295	0.025705		TCONS_00181679	ROHU_011206	0.951666	0.0483343
TCONS_00148599	ROHU_019339	0.999856	0.000143815		TCONS_00025217	ROHU_020767	0.982793	0.0172075		TCONS_00045445	ROHU_011111	0.994864	0.00513555		TCONS_00112444	ROHU_011206	0.963124	0.0368762
TCONS_00136883	ROHU_019379	0.982238	0.0177622		TCONS_00154604	ROHU_020767	0.997689	0.0023114		TCONS_00166732	ROHU_011111	0.964252	0.0357478		TCONS_00144496	ROHU_011206	0.980734	0.0192658
TCONS_00151941	ROHU_019379	0.991602	0.0083983		TCONS_00071885	ROHU_005843	0.982213	0.0177866		TCONS_00049396	ROHU_011111	0.968733	0.031267		TCONS_00163118	ROHU_011206	0.950672	0.049328
TCONS_00136886	ROHU_019379	0.990051	0.00994856		TCONS_00055151	ROHU_005843	0.953241	0.0467591		TCONS_00062278	ROHU_011111	0.975894	0.0241062		TCONS_00144498	ROHU_011206	0.953011	0.0469895
TCONS_00005968	ROHU_019379	0.969582	0.0304179		TCONS_00151863	ROHU_005843	0.969261	0.0307392		TCONS_00035181	ROHU_011111	0.978454	0.0215462		TCONS_00029922	ROHU_011206	0.988656	0.0113441
TCONS_00088811	ROHU_019379	0.96922	0.0307802		TCONS_00052394	ROHU_005843	0.990383	0.0096166		TCONS_00032334	ROHU_011111	0.992413	0.00758727		TCONS_00007230	ROHU_007921	0.989403	0.0105967
TCONS_00063716	ROHU_019379	0.952372	0.0476276		TCONS_00137372	ROHU_005843	0.98794	0.0120603		TCONS_00001243	ROHU_011111	0.994412	0.00558779		TCONS_00045445	ROHU_007921	0.980425	0.0195754
TCONS_00094546	ROHU_019379	0.993668	0.00633167		TCONS_00110445	ROHU_005843	0.972057	0.027943		TCONS_00158179	ROHU_011111	0.995327	0.00467279		TCONS_00110350	ROHU_007921	0.980427	0.0195731
TCONS_00092160	ROHU_019379	0.975285	0.0247149		TCONS_00130314	ROHU_005843	0.959625	0.0403753		TCONS_00083396	ROHU_011111	0.994339	0.00566135		TCONS_00017264	ROHU_007921	0.976009	0.0239908
TCONS_00021508	ROHU_019379	0.998342	0.00165849		TCONS_00000277	ROHU_005843	0.959671	0.0403286		TCONS_00117896	ROHU_011111	0.994096	0.00590416		TCONS_00083099	ROHU_007921	0.989552	0.0104478
TCONS_00103061	ROHU_019379	0.976857	0.0231432		TCONS_00133489	ROHU_005843	0.981914	0.0180862		TCONS_00147488	ROHU_011111	0.964046	0.0359538		TCONS_00090021	ROHU_007921	0.951105	0.0488948
TCONS_00110340	ROHU_019379	0.977093	0.0229067		TCONS_00154604	ROHU_005843	0.959986	0.0400144		TCONS_00003007	ROHU_011111	0.995203	0.00479658		TCONS_00008561	ROHU_007921	0.96941	0.0305896
TCONS_00130975	ROHU_019379	0.992888	0.00711163		TCONS_00024505	ROHU_002237	0.998675	0.00132503		TCONS_00071514	ROHU_011111	0.985213	0.0147874		TCONS_00106902	ROHU_007921	0.985718	0.0142822
TCONS_00132250	ROHU_019434	0.956279	0.0437211		TCONS_00142460	ROHU_002237	0.997895	0.00210502		TCONS_00036279	ROHU_011111	0.985728	0.0142722		TCONS_00024329	ROHU_007921	0.997109	0.00289131
TCONS_00151747	ROHU_019434	0.981371	0.0186293		TCONS_00031398	ROHU_002237	0.999222	0.000778137		TCONS_00197030	ROHU_011111	0.985171	0.0148291		TCONS_00130136	ROHU_017942	0.984201	0.0157991
TCONS_00029922	ROHU_019434	0.976044	0.023956		TCONS_00142468	ROHU_002237	0.995989	0.00401068		TCONS_00099043	ROHU_011111	0.994241	0.0057585		TCONS_00055895	ROHU_017942	0.999532	0.000468484
TCONS_00010843	ROHU_019434	0.996364	0.00363629		TCONS_00030607	ROHU_002237	0.984764	0.0152355		TCONS_00181680	ROHU_011111	0.963246	0.0367544		TCONS_00058751	ROHU_017942	0.988985	0.0110154
TCONS_00038294	ROHU_019434	0.967941	0.0320592		TCONS_00154912	ROHU_002237	0.997686	0.0023144		TCONS_00143782	ROHU_011111	0.968191	0.0318087		TCONS_00151941	ROHU_017942	0.971281	0.0287188
TCONS_00068908	ROHU_019434	0.960415	0.0395849		TCONS_00039453	ROHU_014357	0.950416	0.0495835		TCONS_00035908	ROHU_011111	0.996762	0.00323799		TCONS_00055899	ROHU_017942	0.984529	0.0154707
TCONS_00002170	ROHU_019434	0.972668	0.0273323		TCONS_00001703	ROHU_014357	0.983495	0.0165047		TCONS_00061439	ROHU_011111	0.989122	0.0108781		TCONS_00181680	ROHU_017942	0.990678	0.00932228
TCONS_00042572	ROHU_019626	0.999848	0.00015239		TCONS_00036478	ROHU_014357	0.971999	0.0280006		TCONS_00188774	ROHU_011111	0.999568	0.000432072		TCONS_00177625	ROHU_017942	0.96686	0.0331398
TCONS_00115993	ROHU_019626	0.95373	0.0462698		TCONS_00180865	ROHU_014357	0.977429	0.0225709		TCONS_00048262	ROHU_011111	0.959919	0.0400811		TCONS_00181679	ROHU_017942	0.972906	0.0270944
TCONS_00058322	ROHU_019626	0.998769	0.00123053		TCONS_00011477	ROHU_014357	0.961079	0.0389205		TCONS_00117898	ROHU_011111	0.989616	0.0103839		TCONS_00052355	ROHU_017942	0.958175	0.0418246
TCONS_00109778	ROHU_019626	0.961965	0.0380354		TCONS_00013978	ROHU_014357	0.989878	0.0101221		TCONS_00136347	ROHU_011111	0.99653	0.00346958		TCONS_00167433	ROHU_017942	0.979433	0.020567
TCONS_00132250	ROHU_019706	0.997706	0.00229363		TCONS_00154604	ROHU_014357	0.961783	0.0382166		TCONS_00072821	ROHU_011111	0.964046	0.0359538		TCONS_00144496	ROHU_017942	0.990278	0.00972169
TCONS_00151747	ROHU_019706	0.996277	0.00372323		TCONS_00000133	ROHU_001002	0.968154	0.031846		TCONS_00126207	ROHU_011111	0.991477	0.00852285		TCONS_00029922	ROHU_017942	0.992047	0.00795315
TCONS_00029922	ROHU_019706	0.992915	0.00708469		TCONS_00039453	ROHU_001002	0.955168	0.0448319		TCONS_00181541	ROHU_011233	0.987687	0.0123125		TCONS_00144505	ROHU_017942	0.981627	0.018373
TCONS_00010843	ROHU_019706	0.950995	0.0490048		TCONS_00001703	ROHU_001002	0.984179	0.0158212		TCONS_00193033	ROHU_011233	0.999412	0.000587946		TCONS_00055889	ROHU_004425	0.996744	0.00325581
TCONS_00038294	ROHU_019706	0.998715	0.0012849		TCONS_00036478	ROHU_001002	0.988478	0.0115217		TCONS_00164823	ROHU_011233	0.955578	0.0444216		TCONS_00194987	ROHU_004425	0.998089	0.00191079
TCONS_00068908	ROHU_019706	0.977213	0.0227868		TCONS_00180865	ROHU_001002	0.987282	0.0127184		TCONS_00166158	ROHU_011233	0.982972	0.0170279		TCONS_00112444	ROHU_004425	0.986132	0.013868
TCONS_00023635	ROHU_019706	0.968266	0.0317343		TCONS_00011477	ROHU_001002	0.975081	0.0249189		TCONS_00045445	ROHU_012784	0.996226	0.00377366		TCONS_00035946	ROHU_004425	0.979196	0.0208036
TCONS_00045245	ROHU_005493	0.998338	0.00166232		TCONS_00015777	ROHU_001002	0.955503	0.044497		TCONS_00166732	ROHU_012784	0.98137	0.0186297		TCONS_00003167	ROHU_004425	0.998534	0.00146615
TCONS_00011474	ROHU_005493	0.957286	0.042714		TCONS_00013978	ROHU_001002	0.977734	0.0222656		TCONS_00049396	ROHU_012784	0.958119	0.0418811		TCONS_00163118	ROHU_004425	0.993525	0.00647537
TCONS_00184370	ROHU_005493	0.998068	0.0019325		TCONS_00025217	ROHU_001002	0.959981	0.0400187		TCONS_00062278	ROHU_012784	0.967257	0.0327431		TCONS_00144498	ROHU_004425	0.992479	0.00752112
TCONS_00148599	ROHU_005493	0.988205	0.0117945		TCONS_00154604	ROHU_001002	0.980297	0.0197032		TCONS_00035181	ROHU_012784	0.975236	0.024764		TCONS_00052966	ROHU_021644	0.998902	0.00109776
TCONS_00075227	ROHU_005493	0.977879	0.0221213		TCONS_00154945	ROHU_024527	0.988189	0.0118105		TCONS_00032334	ROHU_012784	0.984892	0.0151078		TCONS_00173328	ROHU_021644	0.997463	0.00253707
TCONS_00112622	ROHU_021304	0.986761	0.0132388		TCONS_00129133	ROHU_024527	0.98177	0.0182297		TCONS_00001243	ROHU_012784	0.996148	0.00385206		TCONS_00100739	ROHU_021644	0.995271	0.00472892
TCONS_00119001	ROHU_021304	0.996868	0.00313169		TCONS_00105367	ROHU_024527	0.997347	0.00265323		TCONS_00158179	ROHU_012784	0.996472	0.00352792		TCONS_00112465	ROHU_021644	0.996439	0.00356105
TCONS_00168339	ROHU_021304	0.965697	0.0343026		TCONS_00081953	ROHU_024527	0.998209	0.00179062		TCONS_00083396	ROHU_012784	0.984284	0.0157155		TCONS_00195527	ROHU_021644	0.992695	0.007305
TCONS_00194988	ROHU_021304	0.961117	0.0388833		TCONS_00003007	ROHU_024527	0.981479	0.0185215		TCONS_00117896	ROHU_012784	0.997226	0.00277379		TCONS_00131233	ROHU_021644	0.957673	0.042327
TCONS_00112622	ROHU_021305	0.996662	0.0033382		TCONS_00061915	ROHU_024527	0.964916	0.0350842		TCONS_00147488	ROHU_012784	0.981203	0.0187968		TCONS_00007231	ROHU_021644	0.999199	0.000801373
TCONS_00119001	ROHU_021305	0.991975	0.00802481		TCONS_00099928	ROHU_024988	0.963553	0.0364467		TCONS_00003007	ROHU_012784	0.984793	0.0152066		TCONS_00099859	ROHU_021644	0.978508	0.0214919
TCONS_00168339	ROHU_021305	0.982249	0.0177515		TCONS_00154605	ROHU_024988	0.953525	0.0464746		TCONS_00071514	ROHU_012784	0.97313	0.0268696		TCONS_00016429	ROHU_021644	0.978131	0.0218688
TCONS_00194988	ROHU_021305	0.981778	0.0182223		TCONS_00181747	ROHU_024988	0.957119	0.0428808		TCONS_00036279	ROHU_012784	0.993437	0.00656301		TCONS_00139718	ROHU_021644	0.978373	0.0216269
TCONS_00045245	ROHU_021593	0.967652	0.0323476		TCONS_00006705	ROHU_024988	0.989764	0.0102362		TCONS_00197030	ROHU_012784	0.987334	0.012666		TCONS_00090021	ROHU_021644	0.958746	0.0412544
TCONS_00011474	ROHU_021593	0.9954	0.00460019		TCONS_00058718	ROHU_024988	0.993733	0.00626663		TCONS_00099043	ROHU_012784	0.974256	0.0257441		TCONS_00076461	ROHU_021644	0.958544	0.0414558
TCONS_00184370	ROHU_021593	0.977791	0.0222095		TCONS_00136664	ROHU_024988	0.97658	0.0234198		TCONS_00181680	ROHU_012784	0.985796	0.0142038		TCONS_00008561	ROHU_021644	0.952139	0.047861
TCONS_00140934	ROHU_021593	0.987983	0.0120172		TCONS_00038336	ROHU_024988	0.99355	0.00644981		TCONS_00035908	ROHU_012784	0.97612	0.0238795		TCONS_00011623	ROHU_021644	0.99541	0.00458956
TCONS_00075227	ROHU_021593	0.99699	0.00300993		TCONS_00170237	ROHU_024988	0.991066	0.00893353		TCONS_00061439	ROHU_012784	0.998153	0.00184708		TCONS_00059935	ROHU_021644	0.994651	0.00534949
TCONS_00016304	ROHU_021593	0.980318	0.0196823		TCONS_00160943	ROHU_024988	0.975783	0.0242175		TCONS_00188774	ROHU_012784	0.982367	0.0176326		TCONS_00099895	ROHU_021644	0.9905	0.00949964
TCONS_00167369	ROHU_021593	0.969312	0.0306882		TCONS_00119437	ROHU_024988	0.987391	0.0126091		TCONS_00048262	ROHU_012784	0.957534	0.0424657		TCONS_00018022	ROHU_021644	0.987136	0.0128641
TCONS_00023635	ROHU_021593	0.950497	0.0495034		TCONS_00190265	ROHU_024988	0.973574	0.0264264		TCONS_00117898	ROHU_012784	0.994692	0.00530847		TCONS_00055895	ROHU_019265	0.970014	0.0299864
TCONS_00112622	ROHU_021728	0.986761	0.0132388		TCONS_00115323	ROHU_007643	0.995798	0.00420249		TCONS_00136347	ROHU_012784	0.993885	0.00611488		TCONS_00058751	ROHU_019265	0.995735	0.00426491
TCONS_00119001	ROHU_021728	0.996868	0.00313169		TCONS_00172438	ROHU_007643	0.995564	0.0044362		TCONS_00072821	ROHU_012784	0.981203	0.0187968		TCONS_00055889	ROHU_019265	0.972752	0.0272482
TCONS_00168339	ROHU_021728	0.965697	0.0343026		TCONS_00052394	ROHU_028175	0.967819	0.0321815		TCONS_00126207	ROHU_012784	0.997173	0.00282686		TCONS_00112444	ROHU_019265	0.988273	0.011727
TCONS_00194988	ROHU_021728	0.961117	0.0388833		TCONS_00137372	ROHU_028175	0.960251	0.0397495		TCONS_00045445	ROHU_006834	0.999139	0.000861111		TCONS_00035946	ROHU_019265	0.9741	0.0259001
TCONS_00112622	ROHU_006039	0.990259	0.00974124		TCONS_00110445	ROHU_028175	0.986245	0.0137548		TCONS_00166732	ROHU_006834	0.954705	0.0452949		TCONS_00167433	ROHU_019265	0.969747	0.0302528
TCONS_00119001	ROHU_006039	0.995365	0.00463484		TCONS_00130314	ROHU_028175	0.982812	0.0171882		TCONS_00049396	ROHU_006834	0.984924	0.0150756		TCONS_00003167	ROHU_019265	0.961387	0.0386128
TCONS_00168339	ROHU_006039	0.988055	0.0119448		TCONS_00000277	ROHU_028175	0.976375	0.0236253		TCONS_00062278	ROHU_006834	0.990272	0.00972774		TCONS_00144496	ROHU_019265	0.96937	0.0306298
TCONS_00194988	ROHU_006039	0.978425	0.0215751		TCONS_00097073	ROHU_028175	0.973134	0.0268665		TCONS_00035181	ROHU_006834	0.993902	0.00609798		TCONS_00163118	ROHU_019265	0.978585	0.0214152
TCONS_00151747	ROHU_022671	0.975062	0.024938		TCONS_00133489	ROHU_028175	0.999036	0.000964293		TCONS_00032334	ROHU_006834	0.99838	0.00162025		TCONS_00144498	ROHU_019265	0.980457	0.0195432
TCONS_00029922	ROHU_022671	0.969477	0.0305228		TCONS_00071885	ROHU_026181	0.994032	0.00596843		TCONS_00001243	ROHU_006834	0.9993	0.00070048		TCONS_00029922	ROHU_019265	0.985212	0.0147883
TCONS_00010843	ROHU_022671	0.998603	0.00139662		TCONS_00055151	ROHU_026181	0.973943	0.0260573		TCONS_00158179	ROHU_006834	0.990941	0.00905898		TCONS_00144505	ROHU_019265	0.980153	0.0198468
TCONS_00038294	ROHU_022671	0.959422	0.040578		TCONS_00151863	ROHU_026181	0.985479	0.014521		TCONS_00083396	ROHU_006834	0.997745	0.0022551		TCONS_00034829	ROHU_013824	0.999013	0.000986566
TCONS_00068908	ROHU_022671	0.953925	0.0460747		TCONS_00052394	ROHU_026181	0.997822	0.00217808		TCONS_00117896	ROHU_006834	0.990584	0.00941562		TCONS_00006074	ROHU_013824	0.999023	0.000976699
TCONS_00002170	ROHU_022671	0.978999	0.021001		TCONS_00137372	ROHU_026181	0.997423	0.00257706		TCONS_00147488	ROHU_006834	0.954444	0.0455557		TCONS_00114827	ROHU_013824	0.974518	0.0254818
TCONS_00154912	ROHU_022856	0.984149	0.0158514		TCONS_00110445	ROHU_026181	0.975206	0.0247943		TCONS_00003007	ROHU_006834	0.997676	0.00232367		TCONS_00094484	ROHU_013824	0.95971	0.0402901
TCONS_00071885	ROHU_022856	0.98341	0.01659		TCONS_00130314	ROHU_026181	0.963236	0.0367641		TCONS_00071514	ROHU_006834	0.993636	0.00636449		TCONS_00003059	ROHU_013824	0.980641	0.0193587
TCONS_00000133	ROHU_022856	0.994708	0.00529248		TCONS_00000277	ROHU_026181	0.966862	0.0331383		TCONS_00167090	ROHU_006834	0.961769	0.0382308		TCONS_00065946	ROHU_013824	0.975489	0.0245113
TCONS_00089313	ROHU_022856	0.984929	0.0150715		TCONS_00133489	ROHU_026181	0.974327	0.025673		TCONS_00036279	ROHU_006834	0.978582	0.0214176		TCONS_00099928	ROHU_013824	0.995501	0.00449887
TCONS_00140718	ROHU_022856	0.961079	0.0389208		TCONS_00154604	ROHU_026181	0.971923	0.0280771		TCONS_00197030	ROHU_006834	0.972026	0.0279738		TCONS_00105367	ROHU_013824	0.962506	0.0374937
TCONS_00041642	ROHU_022856	0.999298	0.00070174		TCONS_00099928	ROHU_022898	0.957347	0.0426531		TCONS_00099043	ROHU_006834	0.991725	0.00827494		TCONS_00198054	ROHU_013824	0.999979	2.08079e-05
TCONS_00058751	ROHU_022856	0.992946	0.00705352		TCONS_00032336	ROHU_022898	0.987258	0.0127423		TCONS_00181680	ROHU_006834	0.988003	0.0119971		TCONS_00044897	ROHU_013824	0.978186	0.0218145
TCONS_00134799	ROHU_022856	0.983587	0.0164134		TCONS_00141526	ROHU_022898	0.988687	0.0113127		TCONS_00143782	ROHU_006834	0.976812	0.0231879		TCONS_00005202	ROHU_013824	0.95497	0.0450296
TCONS_00136883	ROHU_022879	0.95812	0.04188		TCONS_00181747	ROHU_022898	0.96289	0.0371102		TCONS_00035908	ROHU_006834	0.990779	0.0092205		TCONS_00129859	ROHU_013824	0.999694	0.000305819
TCONS_00005968	ROHU_022879	0.974661	0.0253388		TCONS_00168329	ROHU_022898	0.979856	0.020144		TCONS_00061439	ROHU_006834	0.987566	0.0124342		TCONS_00145204	ROHU_013824	0.968286	0.0317139
TCONS_00042572	ROHU_022879	0.984079	0.0159206		TCONS_00153681	ROHU_022898	0.987632	0.0123676		TCONS_00188774	ROHU_006834	0.989887	0.0101134		TCONS_00031284	ROHU_013824	0.976915	0.0230846
TCONS_00103061	ROHU_022879	0.965797	0.0342026		TCONS_00021996	ROHU_022898	0.960608	0.0393916		TCONS_00048262	ROHU_006834	0.982685	0.0173153		TCONS_00075765	ROHU_013824	0.986738	0.0132617
TCONS_00181156	ROHU_022879	0.975107	0.0248932		TCONS_00138411	ROHU_022898	0.961739	0.0382613		TCONS_00117898	ROHU_006834	0.982829	0.017171		TCONS_00127714	ROHU_013824	0.996988	0.00301205
TCONS_00115993	ROHU_022879	0.992108	0.00789243		TCONS_00032377	ROHU_022898	0.973808	0.0261921		TCONS_00136347	ROHU_006834	0.999154	0.000845976		TCONS_00021593	ROHU_013824	0.990739	0.00926147
TCONS_00124472	ROHU_022879	0.989783	0.0102173		TCONS_00062268	ROHU_022898	0.976806	0.0231944		TCONS_00072821	ROHU_006834	0.954444	0.0455557		TCONS_00095034	ROHU_013824	0.965608	0.0343921
TCONS_00110340	ROHU_022879	0.96661	0.0333902		TCONS_00028394	ROHU_022898	0.9808	0.0192005		TCONS_00126207	ROHU_006834	0.987758	0.0122416		TCONS_00130975	ROHU_013824	0.998588	0.00141151
TCONS_00058322	ROHU_022879	0.982907	0.0170932		TCONS_00114740	ROHU_022898	0.997618	0.00238246		TCONS_00181541	ROHU_012649	0.993537	0.00646309		TCONS_00088811	ROHU_013824	0.981349	0.0186514
TCONS_00042572	ROHU_006661	0.957903	0.0420966		TCONS_00039453	ROHU_000501	0.987008	0.0129916		TCONS_00148599	ROHU_012649	0.961483	0.0385171		TCONS_00008280	ROHU_013824	0.982995	0.0170049
TCONS_00058322	ROHU_006661	0.957029	0.0429706		TCONS_00112625	ROHU_000501	0.992743	0.00725692		TCONS_00193033	ROHU_012649	0.989503	0.010497		TCONS_00109481	ROHU_013824	0.995351	0.00464891
TCONS_00109778	ROHU_006661	1	0		TCONS_00001703	ROHU_000501	0.969603	0.0303971		TCONS_00166158	ROHU_012649	0.974333	0.0256674		TCONS_00052394	ROHU_013824	0.980472	0.0195281
TCONS_00154912	ROHU_023459	0.999995	4.93535e-06		TCONS_00154945	ROHU_000501	0.995617	0.00438339		TCONS_00045445	ROHU_008541	0.989489	0.0105109		TCONS_00058751	ROHU_018344	0.98002	0.01998
TCONS_00071885	ROHU_023459	0.999999	5.57308e-07		TCONS_00129133	ROHU_000501	0.998933	0.0010669		TCONS_00166732	ROHU_008541	0.993212	0.00678806		TCONS_00055889	ROHU_018344	0.985676	0.0143241
TCONS_00000133	ROHU_023459	0.966697	0.0333034		TCONS_00045245	ROHU_000501	0.995553	0.00444714		TCONS_00035181	ROHU_008541	0.956707	0.043293		TCONS_00194987	ROHU_018344	0.960013	0.0399869
TCONS_00041642	ROHU_023459	0.989655	0.0103451		TCONS_00014690	ROHU_000501	0.954382	0.0456184		TCONS_00032334	ROHU_008541	0.973269	0.026731		TCONS_00112444	ROHU_018344	0.992728	0.00727212
TCONS_00058751	ROHU_023459	0.955256	0.0447443		TCONS_00105367	ROHU_000501	0.971475	0.0285246		TCONS_00001243	ROHU_008541	0.988999	0.011001		TCONS_00035946	ROHU_018344	0.973876	0.0261239
TCONS_00134799	ROHU_023459	1	0		TCONS_00011477	ROHU_000501	0.950246	0.0497545		TCONS_00158179	ROHU_008541	0.99749	0.00250974		TCONS_00003167	ROHU_018344	0.977121	0.0228792
TCONS_00136886	ROHU_023745	0.994389	0.0056112		TCONS_00015777	ROHU_000501	0.979385	0.020615		TCONS_00083396	ROHU_008541	0.974014	0.0259865		TCONS_00163118	ROHU_018344	0.987954	0.0120465
TCONS_00138411	ROHU_023745	0.991524	0.00847632		TCONS_00081953	ROHU_000501	0.976533	0.0234672		TCONS_00117896	ROHU_008541	0.998208	0.0017916		TCONS_00144498	ROHU_018344	0.988987	0.0110127
TCONS_00088811	ROHU_023745	0.962794	0.0372055		TCONS_00003007	ROHU_000501	0.95045	0.0495504		TCONS_00147488	ROHU_008541	0.99311	0.00689011		TCONS_00029922	ROHU_018344	0.967373	0.0326267
TCONS_00094546	ROHU_023745	0.991725	0.00827475		TCONS_00061915	ROHU_000501	0.998779	0.00122078		TCONS_00003007	ROHU_008541	0.97523	0.0247704		TCONS_00144505	ROHU_018344	0.956453	0.0435473
TCONS_00021508	ROHU_023745	0.971641	0.0283592		TCONS_00071885	ROHU_015581	0.974547	0.025453		TCONS_00071514	ROHU_008541	0.957582	0.0424181		TCONS_00034829	ROHU_025536	0.996305	0.00369487
TCONS_00130975	ROHU_023745	0.991463	0.00853678		TCONS_00055151	ROHU_015581	0.970251	0.0297485		TCONS_00036279	ROHU_008541	0.99947	0.000529842		TCONS_00006074	ROHU_025536	0.996655	0.00334542
TCONS_00000133	ROHU_024306	0.978545	0.0214555		TCONS_00151863	ROHU_015581	0.973255	0.0267448		TCONS_00197030	ROHU_008541	0.9967	0.00330006		TCONS_00114827	ROHU_025536	0.983434	0.0165661
TCONS_00010843	ROHU_024306	0.969442	0.030558		TCONS_00052394	ROHU_015581	0.980911	0.0190891		TCONS_00099043	ROHU_008541	0.965587	0.0344132		TCONS_00094484	ROHU_025536	0.971106	0.0288942
TCONS_00021991	ROHU_024306	0.959228	0.0407724		TCONS_00137372	ROHU_015581	0.983647	0.0163528		TCONS_00181680	ROHU_008541	0.968647	0.0313531		TCONS_00003059	ROHU_025536	0.970883	0.0291168
TCONS_00089313	ROHU_024306	0.988133	0.0118669		TCONS_00110445	ROHU_015581	0.968042	0.031958		TCONS_00035908	ROHU_008541	0.970332	0.0296681		TCONS_00065946	ROHU_025536	0.965245	0.034755
TCONS_00140718	ROHU_024306	0.968183	0.0318172		TCONS_00130314	ROHU_015581	0.96323	0.0367704		TCONS_00061439	ROHU_008541	0.999616	0.000384353		TCONS_00099928	ROHU_025536	0.990767	0.00923283
TCONS_00041642	ROHU_024306	0.957029	0.0429714		TCONS_00000277	ROHU_015581	0.973734	0.026266		TCONS_00188774	ROHU_008541	0.98122	0.0187802		TCONS_00105367	ROHU_025536	0.950781	0.0492194
TCONS_00058751	ROHU_024306	0.990505	0.00949476		TCONS_00097073	ROHU_015581	0.952255	0.0477448		TCONS_00117898	ROHU_008541	0.99939	0.000609827		TCONS_00198054	ROHU_025536	0.998971	0.00102914
TCONS_00002170	ROHU_024306	0.988168	0.0118321		TCONS_00041337	ROHU_015581	0.982985	0.0170153		TCONS_00136347	ROHU_008541	0.98712	0.0128804		TCONS_00044897	ROHU_025536	0.98643	0.0135704
TCONS_00132250	ROHU_007121	0.989909	0.0100912		TCONS_00119001	ROHU_015581	0.960128	0.0398718		TCONS_00072821	ROHU_008541	0.99311	0.00689011		TCONS_00005202	ROHU_025536	0.967119	0.0328812
TCONS_00151747	ROHU_007121	0.997158	0.00284178		TCONS_00158179	ROHU_015581	0.970036	0.0299636		TCONS_00126207	ROHU_008541	0.999323	0.00067695		TCONS_00129859	ROHU_025536	0.999781	0.000219495
TCONS_00029922	ROHU_007121	0.993134	0.00686642		TCONS_00067580	ROHU_015581	0.960032	0.0399682		TCONS_00045445	ROHU_011459	0.99485	0.00515		TCONS_00145204	ROHU_025536	0.978379	0.021621
TCONS_00010843	ROHU_007121	0.971358	0.0286418		TCONS_00154605	ROHU_024754	0.95596	0.0440397		TCONS_00166732	ROHU_011459	0.952235	0.0477655		TCONS_00031284	ROHU_025536	0.966952	0.0330483
TCONS_00038294	ROHU_007121	0.994413	0.00558711		TCONS_00024505	ROHU_024754	0.982784	0.0172161		TCONS_00049396	ROHU_011459	0.979966	0.0200342		TCONS_00075765	ROHU_025536	0.978476	0.0215241
TCONS_00068908	ROHU_007121	0.977365	0.0226354		TCONS_00045233	ROHU_024754	0.989952	0.0100482		TCONS_00062278	ROHU_011459	0.985452	0.0145479		TCONS_00127714	ROHU_025536	0.999386	0.000613697
TCONS_00132250	ROHU_007145	0.99956	0.000439917		TCONS_00142460	ROHU_024754	0.955963	0.0440372		TCONS_00035181	ROHU_011459	0.991331	0.00866865		TCONS_00021593	ROHU_025536	0.984183	0.0158168
TCONS_00151747	ROHU_007145	0.986794	0.0132063		TCONS_00031398	ROHU_024754	0.980576	0.0194239		TCONS_00032334	ROHU_011459	0.991401	0.00859885		TCONS_00095034	ROHU_025536	0.975668	0.0243324
TCONS_00140934	ROHU_007145	0.950494	0.0495063		TCONS_00142468	ROHU_024754	0.986424	0.0135757		TCONS_00001243	ROHU_011459	0.995327	0.00467269		TCONS_00130975	ROHU_025536	0.995775	0.00422525
TCONS_00029922	ROHU_007145	0.984327	0.0156725		TCONS_00030607	ROHU_024754	0.973112	0.0268881		TCONS_00158179	ROHU_011459	0.984038	0.0159622		TCONS_00088811	ROHU_025536	0.971758	0.0282416
TCONS_00016304	ROHU_007145	0.96312	0.0368801		TCONS_00154912	ROHU_024754	0.954818	0.0451817		TCONS_00083396	ROHU_011459	0.989093	0.0109071		TCONS_00008280	ROHU_025536	0.99018	0.0098204
TCONS_00167369	ROHU_007145	0.975114	0.0248864		TCONS_00071885	ROHU_015037	0.980798	0.0192018		TCONS_00117896	ROHU_011459	0.98466	0.0153403		TCONS_00109481	ROHU_025536	0.998667	0.00133322
TCONS_00038294	ROHU_007145	0.99599	0.00401022		TCONS_00000133	ROHU_015037	0.996281	0.0037187		TCONS_00147488	ROHU_011459	0.951973	0.048027		TCONS_00052394	ROHU_025536	0.97114	0.0288597
TCONS_00068908	ROHU_007145	0.968844	0.0311559		TCONS_00055151	ROHU_015037	0.991448	0.00855224		TCONS_00003007	ROHU_011459	0.988618	0.0113821		TCONS_00130136	ROHU_033945	0.998378	0.00162214
TCONS_00023635	ROHU_007145	0.987981	0.0120187		TCONS_00151863	ROHU_015037	0.988478	0.0115218		TCONS_00071514	ROHU_011459	0.985776	0.0142243		TCONS_00055895	ROHU_033945	0.986482	0.0135178
TCONS_00151747	ROHU_025577	0.964697	0.0353026		TCONS_00137372	ROHU_015037	0.955285	0.0447145		TCONS_00167090	ROHU_011459	0.950649	0.0493512		TCONS_00151941	ROHU_033945	0.998192	0.00180775
TCONS_00029922	ROHU_025577	0.958767	0.0412332		TCONS_00036279	ROHU_015037	0.950629	0.0493707		TCONS_00036279	ROHU_011459	0.973295	0.0267052		TCONS_00094484	ROHU_033945	0.956845	0.0431554
TCONS_00010843	ROHU_025577	0.999967	3.34558e-05		TCONS_00001703	ROHU_015037	0.953998	0.0460016		TCONS_00197030	ROHU_011459	0.962989	0.0370107		TCONS_00055899	ROHU_033945	0.998516	0.0014838
TCONS_00021991	ROHU_025577	0.951074	0.0489258		TCONS_00036478	ROHU_015037	0.998076	0.00192442		TCONS_00099043	ROHU_011459	0.977764	0.0222364		TCONS_00181680	ROHU_033945	0.996554	0.00344567
TCONS_00002170	ROHU_025577	0.986029	0.0139712		TCONS_00180865	ROHU_015037	0.97843	0.0215699		TCONS_00181680	ROHU_011459	0.99753	0.00247011		TCONS_00177625	ROHU_033945	0.992873	0.00712726
TCONS_00154912	ROHU_026033	0.991875	0.00812522		TCONS_00011477	ROHU_015037	0.974494	0.025506		TCONS_00143782	ROHU_011459	0.964893	0.035107		TCONS_00032334	ROHU_033945	0.965629	0.0343709
TCONS_00071885	ROHU_026033	0.991342	0.00865751		TCONS_00025217	ROHU_015037	0.989721	0.010279		TCONS_00035908	ROHU_011459	0.975553	0.0244474		TCONS_00181679	ROHU_033945	0.986896	0.0131045
TCONS_00000133	ROHU_026033	0.990145	0.00985525		TCONS_00154604	ROHU_015037	0.997911	0.00208889		TCONS_00061439	ROHU_011459	0.984369	0.0156311		TCONS_00052355	ROHU_033945	0.987785	0.0122151
TCONS_00089313	ROHU_026033	0.976575	0.0234247		TCONS_00142813	ROHU_015037	0.951695	0.0483049		TCONS_00188774	ROHU_011459	0.9748	0.0251997		TCONS_00037085	ROHU_033945	0.970055	0.0299446
TCONS_00140718	ROHU_026033	0.952134	0.0478657		TCONS_00052394	ROHU_020010	0.979261	0.020739		TCONS_00048262	ROHU_011459	0.982667	0.0173329		TCONS_00005202	ROHU_033945	0.961372	0.0386281
TCONS_00041642	ROHU_026033	0.999912	8.791e-05		TCONS_00137372	ROHU_020010	0.974672	0.0253282		TCONS_00117898	ROHU_011459	0.976674	0.023326		TCONS_00144496	ROHU_033945	0.979898	0.0201023
TCONS_00058751	ROHU_026033	0.985658	0.0143422		TCONS_00110445	ROHU_020010	0.999459	0.00054079		TCONS_00136347	ROHU_011459	0.992929	0.00707135		TCONS_00124082	ROHU_033945	0.959947	0.0400529
TCONS_00134799	ROHU_026033	0.99147	0.0085298		TCONS_00130314	ROHU_020010	0.999828	0.000171892		TCONS_00072821	ROHU_011459	0.951973	0.048027		TCONS_00112625	ROHU_033945	0.9602	0.0398
TCONS_00042572	ROHU_026424	0.957903	0.0420966		TCONS_00000277	ROHU_020010	0.999384	0.000615957		TCONS_00126207	ROHU_011459	0.982713	0.0172869		TCONS_00029922	ROHU_033945	0.96824	0.0317599
TCONS_00058322	ROHU_026424	0.957029	0.0429706		TCONS_00097073	ROHU_020010	0.995948	0.00405215		TCONS_00021057	ROHU_000156	0.998862	0.00113774		TCONS_00007230	ROHU_027199	0.979559	0.0204414
TCONS_00109778	ROHU_026424	1	0		TCONS_00041337	ROHU_020010	0.989666	0.0103341		TCONS_00138411	ROHU_000156	0.982237	0.0177631		TCONS_00045445	ROHU_027199	0.988126	0.0118742
TCONS_00000133	ROHU_007803	0.993703	0.00629663		TCONS_00119001	ROHU_020010	0.982907	0.0170927		TCONS_00124472	ROHU_000156	0.999437	0.000563428		TCONS_00110350	ROHU_027199	0.967306	0.0326943
TCONS_00089313	ROHU_007803	0.99479	0.00520951		TCONS_00133489	ROHU_020010	0.98917	0.0108298		TCONS_00074186	ROHU_000156	0.999818	0.000181955		TCONS_00139718	ROHU_027199	0.95768	0.0423202
TCONS_00140718	ROHU_007803	0.97295	0.0270502		TCONS_00124258	ROHU_020010	0.96705	0.0329501		TCONS_00021059	ROHU_000156	0.998939	0.00106133		TCONS_00017264	ROHU_027199	0.994321	0.00567856
TCONS_00041642	ROHU_007803	0.983577	0.0164231		TCONS_00067580	ROHU_020010	0.963431	0.0365686		TCONS_00081939	ROHU_000156	0.999559	0.000440733		TCONS_00083099	ROHU_027199	0.996038	0.00396151
TCONS_00058751	ROHU_007803	0.999683	0.000316901		TCONS_00154605	ROHU_001674	0.973959	0.0260408		TCONS_00141526	ROHU_000156	0.993209	0.0067905		TCONS_00008561	ROHU_027199	0.981284	0.0187161
TCONS_00002170	ROHU_007803	0.968536	0.0314639		TCONS_00024505	ROHU_001674	0.968205	0.0317954		TCONS_00034829	ROHU_033678	0.967966	0.0320344		TCONS_00106902	ROHU_027199	0.986976	0.013024
TCONS_00132250	ROHU_026505	0.999905	9.47497e-05		TCONS_00045233	ROHU_001674	0.996296	0.00370358		TCONS_00168341	ROHU_033678	0.989042	0.0109577		TCONS_00024329	ROHU_027199	0.997361	0.00263896
TCONS_00151747	ROHU_026505	0.992185	0.00781511		TCONS_00031398	ROHU_001674	0.966923	0.0330775		TCONS_00075227	ROHU_033678	0.970884	0.0291156		TCONS_00007230	ROHU_008749	0.986065	0.0139347
TCONS_00029922	ROHU_026505	0.989316	0.0106839		TCONS_00142468	ROHU_001674	0.976745	0.0232547		TCONS_00181156	ROHU_033678	0.965132	0.0348683		TCONS_00151369	ROHU_008749	0.958545	0.0414552
TCONS_00016304	ROHU_026505	0.95053	0.0494701		TCONS_00030607	ROHU_001674	0.952191	0.0478086		TCONS_00168343	ROHU_033678	0.953692	0.0463082		TCONS_00110350	ROHU_008749	0.99151	0.00848979
TCONS_00167369	ROHU_026505	0.964587	0.0354129		TCONS_00071885	ROHU_015517	0.976297	0.0237032		TCONS_00008169	ROHU_033678	0.985563	0.0144371		TCONS_00194986	ROHU_008749	0.990461	0.0095394
TCONS_00038294	ROHU_026505	0.998375	0.00162505		TCONS_00000133	ROHU_015517	0.997198	0.00280228		TCONS_00030894	ROHU_033678	0.998801	0.00119941		TCONS_00129824	ROHU_008749	0.979379	0.0206213
TCONS_00068908	ROHU_026505	0.973717	0.026283		TCONS_00055151	ROHU_015517	0.995138	0.00486211		TCONS_00121466	ROHU_033678	0.992408	0.00759205		TCONS_00083099	ROHU_008749	0.974196	0.0258042
TCONS_00023635	ROHU_026505	0.980339	0.0196611		TCONS_00151863	ROHU_015517	0.98772	0.0122796		TCONS_00026884	ROHU_033678	0.979876	0.0201238		TCONS_00024329	ROHU_008749	0.950245	0.0497554
TCONS_00136883	ROHU_027110	0.95812	0.04188		TCONS_00137372	ROHU_015517	0.954314	0.0456858		TCONS_00049730	ROHU_033678	0.965226	0.0347741		TCONS_00030896	ROHU_008749	0.980202	0.0197984
TCONS_00005968	ROHU_027110	0.974661	0.0253388		TCONS_00036279	ROHU_015517	0.960364	0.0396361		TCONS_00114739	ROHU_033678	0.967722	0.0322778		TCONS_00135512	ROHU_008749	0.9564	0.0435995
TCONS_00042572	ROHU_027110	0.984079	0.0159206		TCONS_00036478	ROHU_015517	0.985214	0.0147862		TCONS_00015145	ROHU_033678	0.990887	0.00911291		TCONS_00154908	ROHU_008749	0.98536	0.0146397
TCONS_00103061	ROHU_027110	0.965797	0.0342026		TCONS_00180865	ROHU_015517	0.961133	0.0388671		TCONS_00091879	ROHU_033678	0.988476	0.0115239		TCONS_00130136	ROHU_006398	0.972234	0.0277655
TCONS_00181156	ROHU_027110	0.975107	0.0248932		TCONS_00011477	ROHU_015517	0.965726	0.0342743		TCONS_00132863	ROHU_033678	0.968621	0.031379		TCONS_00114827	ROHU_006398	0.984757	0.0152434
TCONS_00115993	ROHU_027110	0.992108	0.00789243		TCONS_00025217	ROHU_015517	0.995526	0.00447375		TCONS_00034829	ROHU_004737	0.96664	0.0333598		TCONS_00151941	ROHU_006398	0.988983	0.0110169
TCONS_00124472	ROHU_027110	0.989783	0.0102173		TCONS_00154604	ROHU_015517	0.983674	0.0163257		TCONS_00005737	ROHU_004737	0.99328	0.00671964		TCONS_00094484	ROHU_006398	0.99617	0.00382966
TCONS_00110340	ROHU_027110	0.96661	0.0333902		TCONS_00142813	ROHU_015517	0.981601	0.0183985		TCONS_00138411	ROHU_004737	0.961073	0.0389273		TCONS_00055899	ROHU_006398	0.972259	0.0277411
TCONS_00058322	ROHU_027110	0.982907	0.0170932		TCONS_00071885	ROHU_004769	0.981346	0.0186535		TCONS_00045233	ROHU_004737	0.998589	0.00141139		TCONS_00181680	ROHU_006398	0.965529	0.0344707
TCONS_00136883	ROHU_008156	0.991462	0.00853787		TCONS_00000133	ROHU_004769	0.989972	0.0100282		TCONS_00181156	ROHU_004737	0.961221	0.038779		TCONS_00177625	ROHU_006398	0.986583	0.0134169
TCONS_00151941	ROHU_008156	0.997787	0.00221287		TCONS_00055151	ROHU_004769	0.986768	0.0132321		TCONS_00110386	ROHU_004737	0.999881	0.000118876		TCONS_00032334	ROHU_006398	0.986461	0.0135392
TCONS_00136886	ROHU_008156	0.984669	0.0153309		TCONS_00151863	ROHU_004769	0.986477	0.0135233		TCONS_00023425	ROHU_004737	0.998769	0.00123091		TCONS_00044897	ROHU_006398	0.986765	0.0132347
TCONS_00005968	ROHU_008156	0.98029	0.0197101		TCONS_00052394	ROHU_004769	0.950616	0.0493837		TCONS_00011533	ROHU_004737	0.985438	0.0145623		TCONS_00181679	ROHU_006398	0.956949	0.0430511
TCONS_00088811	ROHU_008156	0.979716	0.0202842		TCONS_00137372	ROHU_004769	0.956625	0.0433747		TCONS_00163118	ROHU_004737	0.996443	0.00355738		TCONS_00052355	ROHU_006398	0.986953	0.0130465
TCONS_00063716	ROHU_008156	0.9691	0.0309001		TCONS_00001703	ROHU_004769	0.954851	0.0451489		TCONS_00026911	ROHU_004737	0.999973	2.74883e-05		TCONS_00037085	ROHU_006398	0.976401	0.0235987
TCONS_00094546	ROHU_008156	0.986773	0.0132274		TCONS_00036478	ROHU_004769	0.996625	0.00337479		TCONS_00117481	ROHU_004737	0.998779	0.00122098		TCONS_00005202	ROHU_006398	0.997503	0.00249704
TCONS_00092160	ROHU_008156	0.956665	0.0433354		TCONS_00180865	ROHU_004769	0.97588	0.0241197		TCONS_00044145	ROHU_004737	0.983674	0.016326		TCONS_00145204	ROHU_006398	0.992876	0.00712382
TCONS_00021508	ROHU_008156	0.999085	0.000914942		TCONS_00011477	ROHU_004769	0.968223	0.0317769		TCONS_00168343	ROHU_004737	0.979693	0.0203068		TCONS_00127714	ROHU_006398	0.955088	0.0449118
TCONS_00103061	ROHU_008156	0.987401	0.0125989		TCONS_00025217	ROHU_004769	0.980602	0.0193976		TCONS_00075114	ROHU_004737	0.999452	0.000547503		TCONS_00095034	ROHU_006398	0.98292	0.0170798
TCONS_00124472	ROHU_008156	0.960896	0.0391037		TCONS_00154604	ROHU_004769	0.999252	0.000748136		TCONS_00049730	ROHU_004737	0.969648	0.0303521		TCONS_00021001	ROHU_006398	0.974604	0.0253958
TCONS_00110340	ROHU_008156	0.985062	0.0149383		TCONS_00114740	ROHU_004945	0.961986	0.0380135		TCONS_00114739	ROHU_004737	0.965702	0.0342981		TCONS_00008280	ROHU_006398	0.982452	0.0175478
TCONS_00130975	ROHU_008156	0.988688	0.0113122		TCONS_00099928	ROHU_018251	0.967211	0.0327885		TCONS_00067121	ROHU_004737	0.999979	2.09313e-05		TCONS_00109481	ROHU_006398	0.961819	0.0381809
TCONS_00151747	ROHU_027157	0.953682	0.0463182		TCONS_00032336	ROHU_018251	0.973954	0.0260456		TCONS_00193787	ROHU_004737	0.99234	0.00765973		TCONS_00124082	ROHU_006398	0.961029	0.0389712
TCONS_00010843	ROHU_027157	0.999483	0.000517374		TCONS_00141526	ROHU_018251	0.95201	0.0479896		TCONS_00065653	ROHU_004737	0.987675	0.0123248		TCONS_00052966	ROHU_029596	0.983511	0.0164891
TCONS_00021991	ROHU_027157	0.956537	0.043463		TCONS_00181747	ROHU_018251	0.967635	0.0323652		TCONS_00045445	ROHU_030074	0.999005	0.000995356		TCONS_00038873	ROHU_029596	0.976227	0.0237735
TCONS_00002170	ROHU_027157	0.990687	0.00931333		TCONS_00160943	ROHU_018251	0.964506	0.0354942		TCONS_00166732	ROHU_030074	0.969254	0.0307459		TCONS_00173328	ROHU_029596	0.981569	0.0184313
TCONS_00136883	ROHU_027368	0.977208	0.0227924		TCONS_00114740	ROHU_018251	0.951146	0.0488535		TCONS_00049396	ROHU_030074	0.972372	0.0276277		TCONS_00100739	ROHU_029596	0.99719	0.00280988
TCONS_00151941	ROHU_027368	0.988818	0.0111819		TCONS_00071885	ROHU_019346	0.999516	0.000483535		TCONS_00062278	ROHU_030074	0.979657	0.0203433		TCONS_00054076	ROHU_029596	0.975724	0.0242756
TCONS_00136886	ROHU_027368	0.995754	0.00424589		TCONS_00000133	ROHU_019346	0.964718	0.0352823		TCONS_00035181	ROHU_030074	0.983782	0.0162185		TCONS_00112465	ROHU_029596	0.998605	0.00139519
TCONS_00005968	ROHU_027368	0.960643	0.0393571		TCONS_00055151	ROHU_019346	0.989704	0.0102964		TCONS_00032334	ROHU_030074	0.994721	0.00527881		TCONS_00195527	ROHU_029596	0.999879	0.000120977
TCONS_00088811	ROHU_027368	0.98279	0.01721		TCONS_00151863	ROHU_019346	0.996191	0.0038089		TCONS_00001243	ROHU_030074	0.998772	0.0012276		TCONS_00131233	ROHU_029596	0.983897	0.0161032
TCONS_00063716	ROHU_027368	0.967775	0.0322246		TCONS_00052394	ROHU_019346	0.995314	0.00468579		TCONS_00158179	ROHU_030074	0.997586	0.00241417		TCONS_00072484	ROHU_029596	0.964288	0.0357117
TCONS_00094546	ROHU_027368	0.996449	0.00355096		TCONS_00137372	ROHU_019346	0.997344	0.00265584		TCONS_00083396	ROHU_030074	0.995489	0.0045107		TCONS_00007231	ROHU_029596	0.991945	0.00805541
TCONS_00092160	ROHU_027368	0.961763	0.0382369		TCONS_00110445	ROHU_019346	0.963262	0.0367379		TCONS_00117896	ROHU_030074	0.997023	0.00297656		TCONS_00099859	ROHU_029596	0.994202	0.00579797
TCONS_00021508	ROHU_027368	0.999172	0.000827872		TCONS_00130314	ROHU_019346	0.950179	0.049821		TCONS_00147488	ROHU_030074	0.969045	0.0309546		TCONS_00031128	ROHU_029596	0.967939	0.0320614
TCONS_00103061	ROHU_027368	0.970848	0.0291517		TCONS_00036478	ROHU_019346	0.958735	0.0412654		TCONS_00003007	ROHU_030074	0.996072	0.00392801		TCONS_00078295	ROHU_029596	0.97748	0.0225198
TCONS_00110340	ROHU_027368	0.967918	0.0320818		TCONS_00000277	ROHU_019346	0.957562	0.0424375		TCONS_00071514	ROHU_030074	0.986898	0.0131018		TCONS_00016429	ROHU_029596	0.997108	0.00289167
TCONS_00130975	ROHU_027368	0.997729	0.0022712		TCONS_00133489	ROHU_019346	0.953928	0.0460723		TCONS_00036279	ROHU_030074	0.988988	0.0110119		TCONS_00037634	ROHU_029596	0.95569	0.0443105
TCONS_00045245	ROHU_008270	0.998993	0.00100679		TCONS_00154604	ROHU_019346	0.982899	0.0171009		TCONS_00197030	ROHU_030074	0.9858	0.0142003		TCONS_00076461	ROHU_029596	0.974915	0.025085
TCONS_00011474	ROHU_008270	0.953509	0.0464906		TCONS_00058718	ROHU_019770	0.957953	0.0420475		TCONS_00099043	ROHU_030074	0.991701	0.00829921		TCONS_00011623	ROHU_029596	0.973369	0.0266309
TCONS_00184370	ROHU_008270	0.998044	0.0019555		TCONS_00119437	ROHU_019770	0.95847	0.0415295		TCONS_00181680	ROHU_030074	0.976826	0.0231739		TCONS_00010652	ROHU_029596	0.950098	0.0499022
TCONS_00148599	ROHU_008270	0.990074	0.00992555		TCONS_00039453	ROHU_020435	0.984965	0.0150351		TCONS_00143782	ROHU_030074	0.966991	0.0330093		TCONS_00059935	ROHU_029596	0.999361	0.000638632
TCONS_00075227	ROHU_008270	0.975314	0.0246862		TCONS_00036279	ROHU_020435	0.990324	0.00967606		TCONS_00035908	ROHU_030074	0.993335	0.00666471		TCONS_00110353	ROHU_029596	0.955651	0.0443488
TCONS_00112622	ROHU_008286	0.99761	0.00239044		TCONS_00112625	ROHU_020435	0.986394	0.0136058		TCONS_00061439	ROHU_030074	0.993898	0.00610232		TCONS_00016304	ROHU_029596	0.977403	0.0225969
TCONS_00119001	ROHU_008286	0.972981	0.027019		TCONS_00001703	ROHU_020435	0.956085	0.0439155		TCONS_00188774	ROHU_030074	0.996213	0.00378665		TCONS_00099895	ROHU_029596	0.99985	0.000149693
TCONS_00168339	ROHU_008286	0.992367	0.00763253		TCONS_00154945	ROHU_020435	0.959543	0.0404572		TCONS_00048262	ROHU_030074	0.966943	0.0330569		TCONS_00018022	ROHU_029596	0.988666	0.0113343
TCONS_00100538	ROHU_008286	0.974249	0.0257509		TCONS_00129133	ROHU_020435	0.961331	0.0386688		TCONS_00117898	ROHU_030074	0.992316	0.00768352		TCONS_00045445	ROHU_005384	0.968288	0.0317124
TCONS_00194988	ROHU_008286	0.997459	0.0025412		TCONS_00045245	ROHU_020435	0.972065	0.0279347		TCONS_00136347	ROHU_030074	0.999342	0.000657727		TCONS_00052966	ROHU_005384	0.997244	0.00275594
TCONS_00154912	ROHU_008362	0.994193	0.00580651		TCONS_00014690	ROHU_020435	0.998355	0.00164513		TCONS_00072821	ROHU_030074	0.969045	0.0309546		TCONS_00173328	ROHU_005384	0.998757	0.0012432
TCONS_00071885	ROHU_008362	0.993742	0.00625808		TCONS_00180865	ROHU_020435	0.96216	0.0378398		TCONS_00126207	ROHU_030074	0.994984	0.00501639		TCONS_00100739	ROHU_005384	0.983772	0.0162277
TCONS_00000133	ROHU_008362	0.987679	0.0123213		TCONS_00011477	ROHU_020435	0.975752	0.0242483		TCONS_00129837	ROHU_000395	0.977067	0.0229335		TCONS_00112465	ROHU_005384	0.982262	0.0177384
[truncated: 16,929 more rows]
