# Supplementary material for: Interplay of gene expression and regulators under salinity stress in gill of Labeo rohita
Source: BMC Genomics. 2023 Jun 19;24:336. doi: 10.1186/s12864-023-09426-x (PMC10278310; doi:10.1186/s12864-023-09426-x)
Supplement: Supplementary file 10 — Supplementary Material 10 [file 12864_2023_9426_MOESM10_ESM.xlsx]

## Sheet: 2ppt
Supplementary table S9. lncRNA-miRNA-mRNA pairs in 2ppt treatment group along with their log2 fold change values
lncRNA	lncRNA log2fc	miRNA	miRNA log2fc	mRNA	mRNA log2fc
TCONS_00005968	2.70391	tni-let-7i	-6.73632	ROHU_018381	1.26047
TCONS_00005968	2.70391	tni-let-7i	-6.73632	ROHU_021825	0.63043
TCONS_00005968	2.70391	tni-let-7i	-6.73632	ROHU_027124	0.811498
TCONS_00063716	0.713447	hhi-miR-7793	-2.46956	ROHU_015969	1.07415
TCONS_00063716	0.713447	hhi-miR-7793	-2.46956	ROHU_021825	0.63043
TCONS_00088811	0.713161	ssa-miR-139-5p	-5.84386	ROHU_035831	1.30545
TCONS_00088811	0.713161	ssa-miR-139-5p	-5.84386	ROHU_034223	6.14903
TCONS_00094546	0.918006	dre-miR-725-3p	-5.65251	ROHU_035831	1.30545
TCONS_00094546	0.918006	dre-miR-725-3p	-5.65251	ROHU_006187	1.03139
TCONS_00094546	0.918006	dre-miR-725-3p	-5.65251	ROHU_034223	6.14903
TCONS_00103061	5.96478	dre-miR-725-3p	-5.65251	ROHU_022162	2.95063
TCONS_00103061	5.96478	dre-miR-725-3p	-5.65251	ROHU_006187	1.03139
TCONS_00103061	5.96478	dre-miR-725-3p	-5.65251	ROHU_004011	5.74941
TCONS_00103061	5.96478	dre-miR-725-3p	-5.65251	ROHU_027110	5.74941
TCONS_00103061	5.96478	dre-miR-725-3p	-5.65251	ROHU_034223	6.14903
TCONS_00112622	4.31482	ipu-miR-7562	-5.62872	ROHU_035624	8.0127
TCONS_00112622	4.31482	ipu-miR-7562	-5.62872	ROHU_005382	4.62406
TCONS_00112622	4.31482	ipu-miR-7562	-5.62872	ROHU_025658	3.35001
TCONS_00112622	4.31482	ipu-miR-7562	-5.62872	ROHU_021305	6.22254
TCONS_00112622	4.31482	ipu-miR-7562	-5.62872	ROHU_006039	3.97571
TCONS_00112622	4.31482	ipu-miR-7562	-5.62872	ROHU_008286	6.1751
TCONS_00112622	4.31482	ipu-miR-7562	-5.62872	ROHU_032948	6.26599
TCONS_00115993	1.31181	ipu-miR-7562	-5.62872	ROHU_007636	3.59705
TCONS_00115993	1.31181	ipu-miR-7562	-5.62872	ROHU_008991	3.35504
TCONS_00115993	1.31181	ipu-miR-7562	-5.62872	ROHU_006450	1.81635
TCONS_00115993	1.31181	ipu-miR-7562	-5.62872	ROHU_018977	1.49571
TCONS_00115993	1.31181	ipu-miR-7562	-5.62872	ROHU_011530	1.30008
TCONS_00115993	1.31181	ipu-miR-7562	-5.62872	ROHU_026404	0.714195
TCONS_00115993	1.31181	ipu-miR-7562	-5.62872	ROHU_023951	0.96478
TCONS_00115993	1.31181	ipu-miR-7562	-5.62872	ROHU_020739	1.41567
TCONS_00115993	1.31181	ipu-miR-7562	-5.62872	ROHU_004011	5.74941
TCONS_00119001	2.1349	ipu-miR-7562	-5.62872	ROHU_005382	4.62406
TCONS_00119001	2.1349	ipu-miR-7562	-5.62872	ROHU_021305	6.22254
TCONS_00119001	2.1349	ipu-miR-7562	-5.62872	ROHU_006039	3.97571
TCONS_00119001	2.1349	ipu-miR-7562	-5.62872	ROHU_008286	6.1751
TCONS_00119001	2.1349	ipu-miR-7562	-5.62872	ROHU_032948	6.26599
TCONS_00124472	4.13881	ipu-miR-7562	-5.62872	ROHU_007636	3.59705
TCONS_00124472	4.13881	ipu-miR-7562	-5.62872	ROHU_008991	3.35504
TCONS_00124472	4.13881	ipu-miR-7562	-5.62872	ROHU_006450	1.81635
TCONS_00124472	4.13881	ipu-miR-7562	-5.62872	ROHU_018977	1.49571
TCONS_00124472	4.13881	ipu-miR-7562	-5.62872	ROHU_011530	1.30008
TCONS_00124472	4.13881	ipu-miR-7562	-5.62872	ROHU_026404	0.714195
TCONS_00124472	4.13881	ipu-miR-7562	-5.62872	ROHU_023951	0.96478
TCONS_00124472	4.13881	ipu-miR-7562	-5.62872	ROHU_020739	1.41567
TCONS_00124472	4.13881	ipu-miR-7562	-5.62872	ROHU_004011	5.74941
TCONS_00130975	7.68864	dre-miR-725-5p	-5.62872	ROHU_036169	6.19859
TCONS_00138411	6.61157	pol-miR-203-5p	-5.43009	ROHU_025765	7.93519
TCONS_00138411	6.61157	pol-miR-203-5p	-5.43009	ROHU_032481	4.11558
TCONS_00138411	6.61157	pol-miR-203-5p	-5.43009	ROHU_014947	1.35829
TCONS_00151941	8.55469	pol-miR-203-5p	-5.43009	ROHU_008991	3.35504
TCONS_00151941	8.55469	pol-miR-203-5p	-5.43009	ROHU_025765	7.93519
TCONS_00151941	8.55469	pol-miR-203-5p	-5.43009	ROHU_015044	1.65968
TCONS_00151941	8.55469	pol-miR-203-5p	-5.43009	ROHU_026552	0.651709
TCONS_00151941	8.55469	pol-miR-203-5p	-5.43009	ROHU_019379	4.32509
TCONS_00151941	8.55469	ssa-miR-7132a-3p	-5.45297	ROHU_036275	1.35221
TCONS_00151941	8.55469	ssa-miR-7132a-3p	-5.45297	ROHU_020770	1.19881
TCONS_00151941	8.55469	ssa-miR-7132a-3p	-5.45297	ROHU_024174	0.682839
TCONS_00151941	8.55469	ssa-miR-7132a-3p	-5.45297	ROHU_024455	2.39255
TCONS_00151941	8.55469	ssa-miR-7132a-3p	-5.45297	ROHU_032379	2.97991
TCONS_00151941	8.55469	ssa-miR-7132a-3p	-5.45297	ROHU_019379	4.32509
TCONS_00168339	2.84521	ssa-miR-7132a-3p	-5.45297	ROHU_035624	8.0127
TCONS_00168339	2.84521	ssa-miR-7132a-3p	-5.45297	ROHU_027395	5.43402
TCONS_00168339	2.84521	ssa-miR-7132a-3p	-5.45297	ROHU_006039	3.97571
TCONS_00181156	2.01394	ssa-miR-7132a-3p	-5.45297	ROHU_013527	7.17284
TCONS_00181156	2.01394	ssa-miR-7132a-3p	-5.45297	ROHU_036275	1.35221
TCONS_00181156	2.01394	ssa-miR-7132a-3p	-5.45297	ROHU_024455	2.39255
TCONS_00181156	2.01394	ssa-miR-7132a-3p	-5.45297	ROHU_004011	5.74941
TCONS_00181156	2.01394	ssa-miR-142a-3p	-2.43864	ROHU_003603	8.61493
TCONS_00181156	2.01394	ssa-miR-142a-3p	-2.43864	ROHU_018381	1.26047
TCONS_00181156	2.01394	ssa-miR-142a-3p	-2.43864	ROHU_021599	3.97671
TCONS_00181156	2.01394	ssa-miR-142a-3p	-2.43864	ROHU_018406	0.896399
TCONS_00181156	2.01394	ssa-miR-142a-3p	-2.43864	ROHU_024455	2.39255
TCONS_00181156	2.01394	ssa-miR-142a-3p	-2.43864	ROHU_000528	5.963
TCONS_00181156	2.01394	ssa-miR-142a-3p	-2.43864	ROHU_004011	5.74941
TCONS_00181156	2.01394	ssa-miR-142a-3p	-2.43864	ROHU_022879	5.74941
TCONS_00181156	2.01394	ssa-miR-142a-3p	-2.43864	ROHU_008534	5.963
TCONS_00023635	-5.51485	oni-miR-10805	3.40177	ROHU_027358	-4.38003
TCONS_00023635	-5.51485	oni-miR-10805	3.40177	ROHU_035955	-2.77556
TCONS_00023635	-5.51485	oni-miR-10805	3.40177	ROHU_019154	-2.5431
TCONS_00023635	-5.51485	oni-miR-10805	3.40177	ROHU_030841	-1.62018
TCONS_00023635	-5.51485	oni-miR-10805	3.40177	ROHU_036547	-3.92186
TCONS_00023635	-5.51485	oni-miR-10805	3.40177	ROHU_035315	-1.2649
TCONS_00023635	-5.51485	oni-miR-10805	3.40177	ROHU_019555	-1.15425
TCONS_00023635	-5.51485	oni-miR-10805	3.40177	ROHU_027801	-2.87129
TCONS_00023635	-5.51485	oni-miR-10805	3.40177	ROHU_036339	-2.52324
TCONS_00023635	-5.51485	oni-miR-10805	3.40177	ROHU_024254	-1.43503
TCONS_00023635	-5.51485	oni-miR-10805	3.40177	ROHU_036845	-0.736702
TCONS_00023635	-5.51485	oni-miR-10805	3.40177	ROHU_011191	-2.1164
TCONS_00023635	-5.51485	oni-miR-10805	3.40177	ROHU_035762	-2.07492
TCONS_00023635	-5.51485	oni-miR-10805	3.40177	ROHU_026505	-5.57309
TCONS_00023635	-5.51485	oni-miR-10805	3.40177	ROHU_033113	-5.76329
TCONS_00029922	-3.64895	oni-miR-10805	3.40177	ROHU_019154	-2.5431
TCONS_00029922	-3.64895	oni-miR-10805	3.40177	ROHU_025264	-7.68322
TCONS_00029922	-3.64895	oni-miR-10805	3.40177	ROHU_036547	-3.92186
TCONS_00029922	-3.64895	oni-miR-10805	3.40177	ROHU_017388	-2.18758
TCONS_00029922	-3.64895	oni-miR-10805	3.40177	ROHU_019555	-1.15425
TCONS_00029922	-3.64895	oni-miR-10805	3.40177	ROHU_024254	-1.43503
TCONS_00029922	-3.64895	oni-miR-10805	3.40177	ROHU_030439	-2.13395
TCONS_00029922	-3.64895	oni-miR-10805	3.40177	ROHU_011191	-2.1164
TCONS_00029922	-3.64895	oni-miR-10805	3.40177	ROHU_022671	-5.73932
TCONS_00029922	-3.64895	oni-miR-10805	3.40177	ROHU_007121	-5.11412
TCONS_00029922	-3.64895	oni-miR-10805	3.40177	ROHU_025577	-5.21183
TCONS_00029922	-3.64895	oni-miR-10805	3.40177	ROHU_026505	-5.57309
TCONS_00029922	-3.64895	oni-miR-10805	3.40177	ROHU_033113	-5.76329
TCONS_00038294	-2.57536	oni-miR-10805	3.40177	ROHU_035955	-2.77556
TCONS_00038294	-2.57536	oni-miR-10805	3.40177	ROHU_019154	-2.5431
TCONS_00038294	-2.57536	oni-miR-10805	3.40177	ROHU_025264	-7.68322
TCONS_00038294	-2.57536	oni-miR-10805	3.40177	ROHU_036547	-3.92186
TCONS_00038294	-2.57536	oni-miR-10805	3.40177	ROHU_035315	-1.2649
TCONS_00038294	-2.57536	oni-miR-10805	3.40177	ROHU_017388	-2.18758
TCONS_00038294	-2.57536	oni-miR-10805	3.40177	ROHU_019555	-1.15425
TCONS_00038294	-2.57536	oni-miR-10805	3.40177	ROHU_036339	-2.52324
TCONS_00038294	-2.57536	oni-miR-10805	3.40177	ROHU_024254	-1.43503
TCONS_00038294	-2.57536	oni-miR-10805	3.40177	ROHU_025955	-1.4643
TCONS_00038294	-2.57536	oni-miR-10805	3.40177	ROHU_011191	-2.1164
TCONS_00038294	-2.57536	oni-miR-10805	3.40177	ROHU_022671	-5.73932
TCONS_00038294	-2.57536	oni-miR-10805	3.40177	ROHU_007121	-5.11412
TCONS_00038294	-2.57536	oni-miR-10805	3.40177	ROHU_026505	-5.57309
TCONS_00038294	-2.57536	oni-miR-10805	3.40177	ROHU_033113	-5.76329
TCONS_00045245	-7.35926	oni-miR-10805	3.40177	ROHU_014952	-6.82011
TCONS_00045245	-7.35926	oni-miR-10805	3.40177	ROHU_003576	-6.11474
TCONS_00045245	-7.35926	oni-miR-10805	3.40177	ROHU_018828	-0.993472
TCONS_00045245	-7.35926	oni-miR-10805	3.40177	ROHU_003973	-1.30229
TCONS_00045245	-7.35926	oni-miR-10805	3.40177	ROHU_004355	-1.16372
TCONS_00045245	-7.35926	oni-miR-10805	3.40177	ROHU_021354	-3.55773
TCONS_00045245	-7.35926	oni-miR-10805	3.40177	ROHU_021534	-0.811129
TCONS_00045245	-7.35926	oni-miR-10805	3.40177	ROHU_036835	-1.00358
TCONS_00045245	-7.35926	oni-miR-10805	3.40177	ROHU_025330	-1.54208
TCONS_00045245	-7.35926	oni-miR-10805	3.40177	ROHU_025690	-1.11444
TCONS_00045245	-7.35926	oni-miR-10805	3.40177	ROHU_025735	-1.97266
TCONS_00045245	-7.35926	oni-miR-10805	3.40177	ROHU_030023	-1.09033
TCONS_00045245	-7.35926	oni-miR-10805	3.40177	ROHU_035398	-0.686513
TCONS_00045245	-7.35926	oni-miR-10805	3.40177	ROHU_030952	-5.76096
TCONS_00132250	-7.4496	tni-miR-17	1.65096	ROHU_035955	-2.77556
TCONS_00132250	-7.4496	tni-miR-17	1.65096	ROHU_029299	-3.46956
TCONS_00132250	-7.4496	tni-miR-17	1.65096	ROHU_018648	-1.24675
TCONS_00134799	-6.1498	tni-miR-17	1.65096	ROHU_036619	-3.57871
TCONS_00134799	-6.1498	tni-miR-17	1.65096	ROHU_004424	-6.14627
TCONS_00134799	-6.1498	tni-miR-17	1.65096	ROHU_009156	-5.08275
TCONS_00134799	-6.1498	tni-miR-17	1.65096	ROHU_008725	-5.44888

## Sheet: 4ppt
Supplementary table S9. lncRNA-miRNA-mRNA pairs in 4ppt treatment group along with their log2 fold change values
lncrna	lncrna log2fc	mirna	mirna log2fc	mrna	mrna log2fc
TCONS_00015428	4.77709	oni-miR-10902	-2.25275	ROHU_018943	1.60972
TCONS_00015428	4.77709	oni-miR-10902	-2.25275	ROHU_006022	1.48893
TCONS_00015428	4.77709	oni-miR-10902	-2.25275	ROHU_031380	1.61035
TCONS_00015428	4.77709	oni-miR-10902	-2.25275	ROHU_024005	4.09992
TCONS_00015428	4.77709	oni-miR-10902	-2.25275	ROHU_027401	4.04827
TCONS_00015428	4.77709	oni-miR-10902	-2.25275	ROHU_033670	5.57622
TCONS_00015428	4.77709	gmo-miR-11937-3p	-1.35842	ROHU_030675	4.05364
TCONS_00015428	4.77709	gmo-miR-11937-3p	-1.35842	ROHU_014168	2.82732
TCONS_00021996	1.88224	oni-miR-10902	-2.25275	ROHU_026758	4.07035
TCONS_00021996	1.88224	oni-miR-10902	-2.25275	ROHU_018943	1.60972
TCONS_00021996	1.88224	oni-miR-10902	-2.25275	ROHU_037380	1.04276
TCONS_00021996	1.88224	oni-miR-10902	-2.25275	ROHU_006022	1.48893
TCONS_00021996	1.88224	oni-miR-10902	-2.25275	ROHU_022898	1.07052
TCONS_00021996	1.88224	oni-miR-10902	-2.25275	ROHU_013100	0.866179
TCONS_00021996	1.88224	oni-miR-10902	-2.25275	ROHU_009844	3.97586
TCONS_00021996	1.88224	oni-miR-10902	-2.25275	ROHU_031380	1.61035
TCONS_00021996	1.88224	oni-miR-10902	-2.25275	ROHU_024005	4.09992
TCONS_00021996	1.88224	oni-miR-10902	-2.25275	ROHU_017054	0.62075
TCONS_00021996	1.88224	oni-miR-10902	-2.25275	ROHU_027401	4.04827
TCONS_00021996	1.88224	oni-miR-10902	-2.25275	ROHU_033670	5.57622
TCONS_00028337	6.74264	oni-miR-10582	-2.74164	ROHU_018943	1.60972
TCONS_00028337	6.74264	oni-miR-10582	-2.74164	ROHU_031380	1.61035
TCONS_00028337	6.74264	oni-miR-10582	-2.74164	ROHU_024005	4.09992
TCONS_00032336	2.17697	dre-miR-732	-24.0789	ROHU_037380	1.04276
TCONS_00032336	2.17697	dre-miR-732	-24.0789	ROHU_036363	1.51348
TCONS_00032336	2.17697	dre-miR-732	-24.0789	ROHU_007921	1.36655
TCONS_00032336	2.17697	dre-miR-732	-24.0789	ROHU_021875	1.3183
TCONS_00032336	2.17697	dre-miR-732	-24.0789	ROHU_027777	4.32122
TCONS_00032336	2.17697	dre-miR-732	-24.0789	ROHU_036438	1.49871
TCONS_00032336	2.17697	dre-miR-732	-24.0789	ROHU_022898	1.07052
TCONS_00032336	2.17697	dre-miR-732	-24.0789	ROHU_007243	1.89384
TCONS_00032336	2.17697	dre-miR-732	-24.0789	ROHU_009217	1.07847
TCONS_00032336	2.17697	dre-miR-732	-24.0789	ROHU_025574	0.78167
TCONS_00032336	2.17697	dre-miR-732	-24.0789	ROHU_024379	2.17805
TCONS_00032336	2.17697	dre-miR-732	-24.0789	ROHU_035581	1.14314
TCONS_00032336	2.17697	dre-miR-732	-24.0789	ROHU_011198	0.840581
TCONS_00032336	2.17697	dre-miR-732	-24.0789	ROHU_013100	0.866179
TCONS_00032336	2.17697	dre-miR-732	-24.0789	ROHU_020639	0.796318
TCONS_00032336	2.17697	dre-miR-732	-24.0789	ROHU_016210	1.17413
TCONS_00032336	2.17697	dre-miR-732	-24.0789	ROHU_017054	0.62075
TCONS_00032336	2.17697	dre-miR-732	-24.0789	ROHU_035275	0.698749
TCONS_00032336	2.17697	oni-miR-10966	-1.14091	ROHU_006024	2.86358
TCONS_00032336	2.17697	oni-miR-10966	-1.14091	ROHU_025266	2.42968
TCONS_00032336	2.17697	oni-miR-10966	-1.14091	ROHU_037380	1.04276
TCONS_00032336	2.17697	oni-miR-10966	-1.14091	ROHU_036363	1.51348
TCONS_00032336	2.17697	oni-miR-10966	-1.14091	ROHU_007039	0.998085
TCONS_00032336	2.17697	oni-miR-10966	-1.14091	ROHU_020788	1.14668
TCONS_00032336	2.17697	oni-miR-10966	-1.14091	ROHU_022898	1.07052
TCONS_00032336	2.17697	oni-miR-10966	-1.14091	ROHU_018251	0.783098
TCONS_00032336	2.17697	oni-miR-10966	-1.14091	ROHU_023154	1.59064
TCONS_00032336	2.17697	oni-miR-10966	-1.14091	ROHU_023399	5.6388
TCONS_00032336	2.17697	oni-miR-10966	-1.14091	ROHU_025396	1.57177
TCONS_00032336	2.17697	oni-miR-10966	-1.14091	ROHU_011198	0.840581
TCONS_00032336	2.17697	oni-miR-10966	-1.14091	ROHU_013100	0.866179
TCONS_00032336	2.17697	oni-miR-10966	-1.14091	ROHU_020639	0.796318
TCONS_00032336	2.17697	oni-miR-10966	-1.14091	ROHU_006463	1.12418
TCONS_00032336	2.17697	oni-miR-10966	-1.14091	ROHU_035665	2.77448
TCONS_00032336	2.17697	oni-miR-10966	-1.14091	ROHU_017054	0.62075
TCONS_00032336	2.17697	oni-miR-10966	-1.14091	ROHU_020626	1.08939
TCONS_00032336	2.17697	oni-miR-10966	-1.14091	ROHU_024170	1.30399
TCONS_00032336	2.17697	oni-miR-10966	-1.14091	ROHU_029263	0.963062
TCONS_00032336	2.17697	oni-miR-10966	-1.14091	ROHU_011601	1.40071
TCONS_00032336	2.17697	oni-miR-10966	-1.14091	ROHU_013101	1.02026
TCONS_00058718	6.03296	oni-miR-10966	-1.14091	ROHU_006024	2.86358
TCONS_00058718	6.03296	oni-miR-10966	-1.14091	ROHU_021469	1.7837
TCONS_00058718	6.03296	oni-miR-10966	-1.14091	ROHU_036363	1.51348
TCONS_00058718	6.03296	oni-miR-10966	-1.14091	ROHU_024988	5.7941
TCONS_00058718	6.03296	oni-miR-10966	-1.14091	ROHU_023399	5.6388
TCONS_00058718	6.03296	oni-miR-10966	-1.14091	ROHU_004004	2.1669
TCONS_00058718	6.03296	oni-miR-10966	-1.14091	ROHU_022175	3.29942
TCONS_00058718	6.03296	oni-miR-10966	-1.14091	ROHU_021861	1.13051
TCONS_00058718	6.03296	oni-miR-10966	-1.14091	ROHU_023839	0.858681
TCONS_00058718	6.03296	oni-miR-10966	-1.14091	ROHU_024581	0.996586
TCONS_00058718	6.03296	oni-miR-10966	-1.14091	ROHU_011601	1.40071
TCONS_00058718	6.03296	oni-miR-10966	-1.14091	ROHU_035476	5.22041
TCONS_00065946	8.88172	oni-miR-10582	-2.74164	ROHU_018943	1.60972
TCONS_00065946	8.88172	oni-miR-10582	-2.74164	ROHU_027027	1.25208
TCONS_00065946	8.88172	oni-miR-10582	-2.74164	ROHU_031380	1.61035
TCONS_00065946	8.88172	oni-miR-10582	-2.74164	ROHU_024005	4.09992
TCONS_00074186	7.3071	dre-miR-7132-5p	-2.14075	ROHU_024005	4.09992
TCONS_00099928	8.61237	oni-miR-10582	-2.74164	ROHU_032997	6.95434
TCONS_00099928	8.61237	oni-miR-10582	-2.74164	ROHU_027955	8.38025
TCONS_00099928	8.61237	oni-miR-10582	-2.74164	ROHU_006024	2.86358
TCONS_00099928	8.61237	oni-miR-10582	-2.74164	ROHU_032154	2.7022
TCONS_00099928	8.61237	oni-miR-10582	-2.74164	ROHU_021875	1.3183
TCONS_00099928	8.61237	oni-miR-10582	-2.74164	ROHU_018383	1.17622
TCONS_00099928	8.61237	oni-miR-10582	-2.74164	ROHU_013753	1.0186
TCONS_00099928	8.61237	oni-miR-10582	-2.74164	ROHU_036524	5.51237
TCONS_00099928	8.61237	oni-miR-10582	-2.74164	ROHU_020639	0.796318
TCONS_00099928	8.61237	oni-miR-10582	-2.74164	ROHU_035665	2.77448
TCONS_00099928	8.61237	oni-miR-10582	-2.74164	ROHU_017054	0.62075
TCONS_00099928	8.61237	oni-miR-10582	-2.74164	ROHU_011601	1.40071
TCONS_00099928	8.61237	oni-miR-10582	-2.74164	ROHU_013101	1.02026
TCONS_00114740	2.74672	dre-miR-732	-24.0789	ROHU_037380	1.04276
TCONS_00114740	2.74672	dre-miR-732	-24.0789	ROHU_014346	1.76619
TCONS_00114740	2.74672	dre-miR-732	-24.0789	ROHU_007921	1.36655
TCONS_00114740	2.74672	dre-miR-732	-24.0789	ROHU_021875	1.3183
TCONS_00114740	2.74672	dre-miR-732	-24.0789	ROHU_027777	4.32122
TCONS_00114740	2.74672	dre-miR-732	-24.0789	ROHU_036438	1.49871
TCONS_00114740	2.74672	dre-miR-732	-24.0789	ROHU_022898	1.07052
TCONS_00114740	2.74672	dre-miR-732	-24.0789	ROHU_004945	0.898269
TCONS_00114740	2.74672	dre-miR-732	-24.0789	ROHU_007243	1.89384
TCONS_00114740	2.74672	dre-miR-732	-24.0789	ROHU_025574	0.78167
TCONS_00114740	2.74672	dre-miR-732	-24.0789	ROHU_024379	2.17805
TCONS_00114740	2.74672	dre-miR-732	-24.0789	ROHU_035581	1.14314
TCONS_00114740	2.74672	dre-miR-732	-24.0789	ROHU_011198	0.840581
TCONS_00114740	2.74672	dre-miR-732	-24.0789	ROHU_013100	0.866179
TCONS_00114740	2.74672	dre-miR-732	-24.0789	ROHU_020639	0.796318
TCONS_00114740	2.74672	dre-miR-732	-24.0789	ROHU_016210	1.17413
TCONS_00114740	2.74672	dre-miR-732	-24.0789	ROHU_017054	0.62075
TCONS_00114740	2.74672	dre-miR-732	-24.0789	ROHU_017805	1.19884
TCONS_00114740	2.74672	oni-miR-10690	-7.66848	ROHU_025536	8.9379
TCONS_00114740	2.74672	oni-miR-10690	-7.66848	ROHU_037380	1.04276
TCONS_00114740	2.74672	oni-miR-10690	-7.66848	ROHU_030675	4.05364
TCONS_00114740	2.74672	oni-miR-10690	-7.66848	ROHU_015808	1.24032
TCONS_00114740	2.74672	oni-miR-10690	-7.66848	ROHU_036336	1.34586
TCONS_00114740	2.74672	oni-miR-10690	-7.66848	ROHU_027777	4.32122
TCONS_00114740	2.74672	oni-miR-10690	-7.66848	ROHU_027027	1.25208
TCONS_00114740	2.74672	oni-miR-10690	-7.66848	ROHU_024379	2.17805
TCONS_00114740	2.74672	oni-miR-10690	-7.66848	ROHU_020021	5.59507
TCONS_00114740	2.74672	oni-miR-10690	-7.66848	ROHU_013100	0.866179
TCONS_00114740	2.74672	oni-miR-10690	-7.66848	ROHU_010538	2.1844
TCONS_00114740	2.74672	oni-miR-10690	-7.66848	ROHU_016210	1.17413
TCONS_00114740	2.74672	oni-miR-10690	-7.66848	ROHU_017054	0.62075
TCONS_00114740	2.74672	oni-miR-10902	-2.25275	ROHU_026758	4.07035
TCONS_00114740	2.74672	oni-miR-10902	-2.25275	ROHU_018943	1.60972
TCONS_00114740	2.74672	oni-miR-10902	-2.25275	ROHU_037380	1.04276
TCONS_00114740	2.74672	oni-miR-10902	-2.25275	ROHU_006022	1.48893
TCONS_00114740	2.74672	oni-miR-10902	-2.25275	ROHU_015808	1.24032
TCONS_00114740	2.74672	oni-miR-10902	-2.25275	ROHU_007039	0.998085
TCONS_00114740	2.74672	oni-miR-10902	-2.25275	ROHU_022898	1.07052
TCONS_00114740	2.74672	oni-miR-10902	-2.25275	ROHU_013100	0.866179
TCONS_00114740	2.74672	oni-miR-10902	-2.25275	ROHU_013226	5.56357
TCONS_00114740	2.74672	oni-miR-10902	-2.25275	ROHU_020639	0.796318
TCONS_00114740	2.74672	oni-miR-10902	-2.25275	ROHU_009844	3.97586
TCONS_00114740	2.74672	oni-miR-10902	-2.25275	ROHU_017054	0.62075
TCONS_00119437	2.98309	dre-miR-152	-3.93683	ROHU_006025	2.7113
TCONS_00119437	2.98309	dre-miR-152	-3.93683	ROHU_003944	1.58804
TCONS_00119437	2.98309	dre-miR-152	-3.93683	ROHU_000980	1.15094
TCONS_00119437	2.98309	dre-miR-152	-3.93683	ROHU_024600	3.39998
TCONS_00119437	2.98309	dre-miR-152	-3.93683	ROHU_032154	2.7022
TCONS_00119437	2.98309	dre-miR-152	-3.93683	ROHU_013225	6.1314
TCONS_00119437	2.98309	dre-miR-152	-3.93683	ROHU_015590	5.92007
TCONS_00119437	2.98309	dre-miR-152	-3.93683	ROHU_019770	1.62981
TCONS_00119437	2.98309	dre-miR-152	-3.93683	ROHU_009217	1.07847
TCONS_00119437	2.98309	dre-miR-152	-3.93683	ROHU_013753	1.0186
TCONS_00119437	2.98309	dre-miR-152	-3.93683	ROHU_037083	1.607
TCONS_00119437	2.98309	dre-miR-152	-3.93683	ROHU_022175	3.29942
TCONS_00119437	2.98309	dre-miR-152	-3.93683	ROHU_029671	5.40968
TCONS_00119437	2.98309	dre-miR-152	-3.93683	ROHU_020555	0.83746
TCONS_00119437	2.98309	dre-miR-152	-3.93683	ROHU_029490	1.07778
TCONS_00119437	2.98309	dre-miR-152	-3.93683	ROHU_011601	1.40071
TCONS_00136664	5.93435	oni-miR-10902	-2.25275	ROHU_003944	1.58804
TCONS_00136664	5.93435	oni-miR-10902	-2.25275	ROHU_000980	1.15094
TCONS_00136664	5.93435	oni-miR-10902	-2.25275	ROHU_001786	2.82151
TCONS_00136664	5.93435	oni-miR-10902	-2.25275	ROHU_003616	3.72339
TCONS_00136664	5.93435	oni-miR-10902	-2.25275	ROHU_027470	3.92108
TCONS_00136664	5.93435	oni-miR-10902	-2.25275	ROHU_013321	2.13456
TCONS_00136664	5.93435	oni-miR-10902	-2.25275	ROHU_017200	0.784166
TCONS_00136664	5.93435	oni-miR-10902	-2.25275	ROHU_021861	1.13051
TCONS_00136664	5.93435	oni-miR-10902	-2.25275	ROHU_006149	1.65206
TCONS_00138411	4.72193	oni-miR-10902	-2.25275	ROHU_026758	4.07035
TCONS_00138411	4.72193	oni-miR-10902	-2.25275	ROHU_018943	1.60972
TCONS_00138411	4.72193	oni-miR-10902	-2.25275	ROHU_037380	1.04276
TCONS_00138411	4.72193	oni-miR-10902	-2.25275	ROHU_006022	1.48893
TCONS_00138411	4.72193	oni-miR-10902	-2.25275	ROHU_005479	0.997329
TCONS_00138411	4.72193	oni-miR-10902	-2.25275	ROHU_022898	1.07052
TCONS_00138411	4.72193	oni-miR-10902	-2.25275	ROHU_013100	0.866179
TCONS_00138411	4.72193	oni-miR-10902	-2.25275	ROHU_009844	3.97586
TCONS_00138411	4.72193	oni-miR-10902	-2.25275	ROHU_024005	4.09992
TCONS_00138411	4.72193	oni-miR-10902	-2.25275	ROHU_017054	0.62075
TCONS_00138411	4.72193	oni-miR-10902	-2.25275	ROHU_027401	4.04827
TCONS_00138411	4.72193	oni-miR-10902	-2.25275	ROHU_033670	5.57622
TCONS_00142460	7.3673	oni-miR-10690	-7.66848	ROHU_036619	1.08617
TCONS_00142460	7.3673	oni-miR-10690	-7.66848	ROHU_035955	1.15788
TCONS_00142460	7.3673	oni-miR-10690	-7.66848	ROHU_021358	5.69126
TCONS_00160943	5.79574	dre-miR-732	-24.0789	ROHU_036363	1.51348
TCONS_00160943	5.79574	dre-miR-732	-24.0789	ROHU_007921	1.36655
TCONS_00160943	5.79574	dre-miR-732	-24.0789	ROHU_021875	1.3183
TCONS_00160943	5.79574	dre-miR-732	-24.0789	ROHU_036438	1.49871
TCONS_00160943	5.79574	dre-miR-732	-24.0789	ROHU_024988	5.7941
TCONS_00160943	5.79574	dre-miR-732	-24.0789	ROHU_035388	2.36171
TCONS_00160943	5.79574	dre-miR-732	-24.0789	ROHU_009217	1.07847
TCONS_00160943	5.79574	dre-miR-732	-24.0789	ROHU_025574	0.78167
TCONS_00160943	5.79574	dre-miR-732	-24.0789	ROHU_025340	1.2668
TCONS_00160943	5.79574	dre-miR-732	-24.0789	ROHU_024379	2.17805
TCONS_00160943	5.79574	dre-miR-732	-24.0789	ROHU_035581	1.14314
TCONS_00160943	5.79574	dre-miR-732	-24.0789	ROHU_011198	0.840581
TCONS_00160943	5.79574	dre-miR-732	-24.0789	ROHU_037083	1.607
TCONS_00160943	5.79574	dre-miR-732	-24.0789	ROHU_020639	0.796318
TCONS_00160943	5.79574	dre-miR-732	-24.0789	ROHU_020807	5.47894
TCONS_00160943	5.79574	dre-miR-732	-24.0789	ROHU_035275	0.698749
TCONS_00160943	5.79574	dre-miR-732	-24.0789	ROHU_031736	3.68505
TCONS_00170237	1.583	oni-miR-10966	-1.14091	ROHU_006024	2.86358
TCONS_00170237	1.583	oni-miR-10966	-1.14091	ROHU_021469	1.7837
TCONS_00170237	1.583	oni-miR-10966	-1.14091	ROHU_025266	2.42968
TCONS_00170237	1.583	oni-miR-10966	-1.14091	ROHU_036363	1.51348
TCONS_00170237	1.583	oni-miR-10966	-1.14091	ROHU_007039	0.998085
TCONS_00170237	1.583	oni-miR-10966	-1.14091	ROHU_024988	5.7941
TCONS_00170237	1.583	oni-miR-10966	-1.14091	ROHU_005536	1.40688
TCONS_00170237	1.583	oni-miR-10966	-1.14091	ROHU_023399	5.6388
TCONS_00170237	1.583	oni-miR-10966	-1.14091	ROHU_011198	0.840581
TCONS_00170237	1.583	oni-miR-10966	-1.14091	ROHU_020639	0.796318
TCONS_00170237	1.583	oni-miR-10966	-1.14091	ROHU_006463	1.12418
TCONS_00170237	1.583	oni-miR-10966	-1.14091	ROHU_021861	1.13051
TCONS_00170237	1.583	oni-miR-10966	-1.14091	ROHU_023839	0.858681
TCONS_00170237	1.583	oni-miR-10966	-1.14091	ROHU_024581	0.996586
TCONS_00170237	1.583	oni-miR-10966	-1.14091	ROHU_011601	1.40071
TCONS_00181747	7.27987	oni-miR-10966	-1.14091	ROHU_006024	2.86358
TCONS_00181747	7.27987	oni-miR-10966	-1.14091	ROHU_025266	2.42968
TCONS_00181747	7.27987	oni-miR-10966	-1.14091	ROHU_036363	1.51348
TCONS_00181747	7.27987	oni-miR-10966	-1.14091	ROHU_007039	0.998085
TCONS_00181747	7.27987	oni-miR-10966	-1.14091	ROHU_024988	5.7941
TCONS_00181747	7.27987	oni-miR-10966	-1.14091	ROHU_022898	1.07052
TCONS_00181747	7.27987	oni-miR-10966	-1.14091	ROHU_018251	0.783098
TCONS_00181747	7.27987	oni-miR-10966	-1.14091	ROHU_023154	1.59064
TCONS_00181747	7.27987	oni-miR-10966	-1.14091	ROHU_005536	1.40688
TCONS_00181747	7.27987	oni-miR-10966	-1.14091	ROHU_023399	5.6388
TCONS_00181747	7.27987	oni-miR-10966	-1.14091	ROHU_025396	1.57177
TCONS_00181747	7.27987	oni-miR-10966	-1.14091	ROHU_011198	0.840581
TCONS_00181747	7.27987	oni-miR-10966	-1.14091	ROHU_020639	0.796318
TCONS_00181747	7.27987	oni-miR-10966	-1.14091	ROHU_006463	1.12418
TCONS_00181747	7.27987	oni-miR-10966	-1.14091	ROHU_035665	2.77448
TCONS_00181747	7.27987	oni-miR-10966	-1.14091	ROHU_017054	0.62075
TCONS_00181747	7.27987	oni-miR-10966	-1.14091	ROHU_020626	1.08939
TCONS_00181747	7.27987	oni-miR-10966	-1.14091	ROHU_024170	1.30399
TCONS_00181747	7.27987	oni-miR-10966	-1.14091	ROHU_011601	1.40071
TCONS_00181747	7.27987	oni-miR-10966	-1.14091	ROHU_013101	1.02026
TCONS_00190265	0.943478	oni-miR-10547c	-5.759	ROHU_032997	6.95434
TCONS_00190265	0.943478	oni-miR-10547c	-5.759	ROHU_027955	8.38025
TCONS_00190265	0.943478	oni-miR-10547c	-5.759	ROHU_025266	2.42968
TCONS_00190265	0.943478	oni-miR-10547c	-5.759	ROHU_022513	1.05364
TCONS_00190265	0.943478	oni-miR-10547c	-5.759	ROHU_024600	3.39998
TCONS_00190265	0.943478	oni-miR-10547c	-5.759	ROHU_015808	1.24032
TCONS_00190265	0.943478	oni-miR-10547c	-5.759	ROHU_022912	1.75327
TCONS_00190265	0.943478	oni-miR-10547c	-5.759	ROHU_036363	1.51348
TCONS_00190265	0.943478	oni-miR-10547c	-5.759	ROHU_007921	1.36655
TCONS_00190265	0.943478	oni-miR-10547c	-5.759	ROHU_035388	2.36171
TCONS_00190265	0.943478	oni-miR-10547c	-5.759	ROHU_005536	1.40688
TCONS_00190265	0.943478	oni-miR-10547c	-5.759	ROHU_009217	1.07847
TCONS_00190265	0.943478	oni-miR-10547c	-5.759	ROHU_025340	1.2668
TCONS_00190265	0.943478	oni-miR-10547c	-5.759	ROHU_023399	5.6388
TCONS_00190265	0.943478	oni-miR-10547c	-5.759	ROHU_020021	5.59507
TCONS_00190265	0.943478	oni-miR-10547c	-5.759	ROHU_035581	1.14314
TCONS_00190265	0.943478	oni-miR-10547c	-5.759	ROHU_020639	0.796318
TCONS_00190265	0.943478	oni-miR-10547c	-5.759	ROHU_006149	1.65206
TCONS_00190265	0.943478	oni-miR-10547c	-5.759	ROHU_024170	1.30399
TCONS_00190265	0.943478	oni-miR-10547c	-5.759	ROHU_029625	0.881331
TCONS_00011477	-4.74939	ssa-miR-20b-3p	3.35378	ROHU_002045	-7.03646
TCONS_00011477	-4.74939	ssa-miR-20b-3p	3.35378	ROHU_018884	-1.91618
TCONS_00011477	-4.74939	ssa-miR-20b-3p	3.35378	ROHU_030952	-6.83011
TCONS_00011477	-4.74939	ssa-miR-20b-3p	3.35378	ROHU_015086	-1.58508
TCONS_00011477	-4.74939	ssa-miR-20b-3p	3.35378	ROHU_012599	-1.72971
TCONS_00011477	-4.74939	ssa-miR-20b-3p	3.35378	ROHU_024672	-7.50725
TCONS_00011477	-4.74939	ssa-miR-20b-3p	3.35378	ROHU_024297	-1.20885
TCONS_00011477	-4.74939	ssa-miR-20b-3p	3.35378	ROHU_019227	-1.28129
TCONS_00011477	-4.74939	ssa-miR-20b-3p	3.35378	ROHU_025217	-1.6664
TCONS_00011477	-4.74939	ssa-miR-20b-3p	3.35378	ROHU_014357	-1.39905
TCONS_00011477	-4.74939	ssa-miR-20b-3p	3.35378	ROHU_015037	-3.24236
TCONS_00011477	-4.74939	ssa-miR-20b-3p	3.35378	ROHU_006407	-4.68496
TCONS_00011477	-4.74939	ssa-miR-20b-3p	3.35378	ROHU_036747	-2.8856
TCONS_00011477	-4.74939	ssa-miR-20b-3p	3.35378	ROHU_035255	-0.791206
TCONS_00011477	-4.74939	ssa-miR-20b-3p	3.35378	ROHU_033368	-4.61126
TCONS_00011477	-4.74939	ssa-miR-20b-3p	3.35378	ROHU_017682	-1.55031
TCONS_00011477	-4.74939	ssa-miR-20b-3p	3.35378	ROHU_006141	-0.888375
TCONS_00011477	-4.74939	ssa-miR-20b-3p	3.35378	ROHU_023359	-0.980815
TCONS_00011477	-4.74939	ssa-miR-20b-3p	3.35378	ROHU_010421	-0.778047
TCONS_00011477	-4.74939	ssa-miR-20b-3p	3.35378	ROHU_037365	-0.852211
TCONS_00011477	-4.74939	ssa-miR-20b-3p	3.35378	ROHU_015522	-2.17859
TCONS_00011477	-4.74939	ssa-miR-20b-3p	3.35378	ROHU_005417	-2.48169
TCONS_00011477	-4.74939	ssa-miR-20b-3p	3.35378	ROHU_023375	-1.32644
TCONS_00011477	-4.74939	ssa-miR-20b-3p	3.35378	ROHU_025622	-1.29352
TCONS_00011477	-4.74939	ssa-miR-20b-3p	3.35378	ROHU_025632	-0.623821
TCONS_00011477	-4.74939	dre-miR-181b-3-3p	0.999408	ROHU_019154	-4.8346
TCONS_00011477	-4.74939	dre-miR-181b-3-3p	0.999408	ROHU_002092	-9.11646
TCONS_00011477	-4.74939	dre-miR-181b-3-3p	0.999408	ROHU_027161	-2.48616
TCONS_00011477	-4.74939	dre-miR-181b-3-3p	0.999408	ROHU_035447	-3.54735
TCONS_00011477	-4.74939	dre-miR-181b-3-3p	0.999408	ROHU_020944	-6.74446
TCONS_00011477	-4.74939	dre-miR-181b-3-3p	0.999408	ROHU_030294	-3.85894
TCONS_00011477	-4.74939	dre-miR-181b-3-3p	0.999408	ROHU_019227	-1.28129
TCONS_00011477	-4.74939	dre-miR-181b-3-3p	0.999408	ROHU_015037	-3.24236
TCONS_00011477	-4.74939	dre-miR-181b-3-3p	0.999408	ROHU_006407	-4.68496
TCONS_00011477	-4.74939	dre-miR-181b-3-3p	0.999408	ROHU_036747	-2.8856
TCONS_00011477	-4.74939	dre-miR-181b-3-3p	0.999408	ROHU_035255	-0.791206
TCONS_00011477	-4.74939	dre-miR-181b-3-3p	0.999408	ROHU_033368	-4.61126
TCONS_00011477	-4.74939	dre-miR-181b-3-3p	0.999408	ROHU_017682	-1.55031
TCONS_00011477	-4.74939	dre-miR-181b-3-3p	0.999408	ROHU_006141	-0.888375
TCONS_00011477	-4.74939	dre-miR-181b-3-3p	0.999408	ROHU_005893	-4.47579
TCONS_00011477	-4.74939	dre-miR-181b-3-3p	0.999408	ROHU_008072	-1.04752
TCONS_00011477	-4.74939	dre-miR-181b-3-3p	0.999408	ROHU_018139	-1.27937
TCONS_00011477	-4.74939	dre-miR-181b-3-3p	0.999408	ROHU_023375	-1.32644
TCONS_00011477	-4.74939	dre-miR-181b-3-3p	0.999408	ROHU_025632	-0.623821
TCONS_00011477	-4.74939	dre-miR-181b-3-3p	0.999408	ROHU_001886	-5.63843
TCONS_00025217	-0.715713	dre-miR-181b-3-3p	0.999408	ROHU_019154	-4.8346
TCONS_00025217	-0.715713	dre-miR-181b-3-3p	0.999408	ROHU_002092	-9.11646
TCONS_00025217	-0.715713	dre-miR-181b-3-3p	0.999408	ROHU_035447	-3.54735
TCONS_00025217	-0.715713	dre-miR-181b-3-3p	0.999408	ROHU_004071	-5.51636
TCONS_00025217	-0.715713	dre-miR-181b-3-3p	0.999408	ROHU_020944	-6.74446
TCONS_00025217	-0.715713	dre-miR-181b-3-3p	0.999408	ROHU_030294	-3.85894
TCONS_00025217	-0.715713	dre-miR-181b-3-3p	0.999408	ROHU_019227	-1.28129
TCONS_00025217	-0.715713	dre-miR-181b-3-3p	0.999408	ROHU_034683	-3.56321
TCONS_00025217	-0.715713	dre-miR-181b-3-3p	0.999408	ROHU_015037	-3.24236
TCONS_00025217	-0.715713	dre-miR-181b-3-3p	0.999408	ROHU_036747	-2.8856
TCONS_00025217	-0.715713	dre-miR-181b-3-3p	0.999408	ROHU_035255	-0.791206
TCONS_00025217	-0.715713	dre-miR-181b-3-3p	0.999408	ROHU_033368	-4.61126
TCONS_00025217	-0.715713	dre-miR-181b-3-3p	0.999408	ROHU_006141	-0.888375
TCONS_00025217	-0.715713	dre-miR-181b-3-3p	0.999408	ROHU_005893	-4.47579
TCONS_00025217	-0.715713	dre-miR-181b-3-3p	0.999408	ROHU_008072	-1.04752
TCONS_00025217	-0.715713	dre-miR-181b-3-3p	0.999408	ROHU_018139	-1.27937
TCONS_00025217	-0.715713	dre-miR-181b-3-3p	0.999408	ROHU_013067	-4.88615
TCONS_00025217	-0.715713	dre-miR-181b-3-3p	0.999408	ROHU_025632	-0.623821
TCONS_00025217	-0.715713	dre-miR-181b-3-3p	0.999408	ROHU_010834	-2.29156
TCONS_00025217	-0.715713	dre-miR-181b-3-3p	0.999408	ROHU_001886	-5.63843
TCONS_00039453	-5.59933	dre-miR-181b-3-3p	0.999408	ROHU_019154	-4.8346
TCONS_00039453	-5.59933	dre-miR-181b-3-3p	0.999408	ROHU_027161	-2.48616
TCONS_00039453	-5.59933	dre-miR-181b-3-3p	0.999408	ROHU_020944	-6.74446
TCONS_00039453	-5.59933	dre-miR-181b-3-3p	0.999408	ROHU_030294	-3.85894
TCONS_00039453	-5.59933	dre-miR-181b-3-3p	0.999408	ROHU_006407	-4.68496
TCONS_00039453	-5.59933	dre-miR-181b-3-3p	0.999408	ROHU_036747	-2.8856
TCONS_00039453	-5.59933	dre-miR-181b-3-3p	0.999408	ROHU_017682	-1.55031
TCONS_00039453	-5.59933	dre-miR-181b-3-3p	0.999408	ROHU_015728	-2.28902
TCONS_00039453	-5.59933	dre-miR-181b-3-3p	0.999408	ROHU_005893	-4.47579
TCONS_00039453	-5.59933	dre-miR-181b-3-3p	0.999408	ROHU_008072	-1.04752
TCONS_00039453	-5.59933	dre-miR-181b-3-3p	0.999408	ROHU_018139	-1.27937
TCONS_00039453	-5.59933	dre-miR-181b-3-3p	0.999408	ROHU_011064	-2.97858
TCONS_00039453	-5.59933	dre-miR-181b-3-3p	0.999408	ROHU_023375	-1.32644
TCONS_00039453	-5.59933	dre-miR-181b-3-3p	0.999408	ROHU_025632	-0.623821
TCONS_00039453	-5.59933	dre-miR-181b-3-3p	0.999408	ROHU_030371	-1.28818
TCONS_00039453	-5.59933	dre-miR-181b-3-3p	0.999408	ROHU_001886	-5.63843
TCONS_00061915	-4.5311	oni-miR-449b-5p	5.28386	ROHU_030432	-10.9558
TCONS_00061915	-4.5311	oni-miR-449b-5p	5.28386	ROHU_014289	-3.47645
TCONS_00061915	-4.5311	oni-miR-449b-5p	5.28386	ROHU_013817	-7.41024
TCONS_00061915	-4.5311	oni-miR-449b-5p	5.28386	ROHU_019943	-6.84323
TCONS_00061915	-4.5311	oni-miR-449b-5p	5.28386	ROHU_017682	-1.55031
TCONS_00061915	-4.5311	oni-miR-449b-5p	5.28386	ROHU_021555	-3.93499
TCONS_00061915	-4.5311	oni-miR-449b-5p	5.28386	ROHU_003788	-1.95911
TCONS_00061915	-4.5311	oni-miR-449b-5p	5.28386	ROHU_006300	-3.76778
TCONS_00061915	-4.5311	oni-miR-449b-5p	5.28386	ROHU_030371	-1.28818
TCONS_00061915	-4.5311	oni-miR-449b-5p	5.28386	ROHU_001886	-5.63843
TCONS_00071885	-10.8989	ssa-miR-142a-3p	2.89821	ROHU_027358	-4.28843
TCONS_00071885	-10.8989	ssa-miR-142a-3p	2.89821	ROHU_008367	-1.32898
TCONS_00071885	-10.8989	ssa-miR-142a-3p	2.89821	ROHU_035447	-3.54735
TCONS_00071885	-10.8989	ssa-miR-142a-3p	2.89821	ROHU_004071	-5.51636
TCONS_00071885	-10.8989	ssa-miR-142a-3p	2.89821	ROHU_005843	-1.27895
TCONS_00071885	-10.8989	ssa-miR-142a-3p	2.89821	ROHU_015037	-3.24236
TCONS_00071885	-10.8989	ssa-miR-142a-3p	2.89821	ROHU_004769	-1.83383
TCONS_00071885	-10.8989	ssa-miR-142a-3p	2.89821	ROHU_035588	-0.917641
TCONS_00071885	-10.8989	ssa-miR-142a-3p	2.89821	ROHU_014397	-3.49891
TCONS_00071885	-10.8989	ssa-miR-142a-3p	2.89821	ROHU_030692	-1.84457
TCONS_00071885	-10.8989	ssa-miR-142a-3p	2.89821	ROHU_013067	-4.88615
TCONS_00071885	-10.8989	ssa-miR-142a-3p	2.89821	ROHU_015522	-2.17859
TCONS_00071885	-10.8989	ssa-miR-142a-3p	2.89821	ROHU_030647	-1.60834
TCONS_00071885	-10.8989	ssa-miR-142a-3p	2.89821	ROHU_010718	-5.8533
TCONS_00081953	-3.32634	ssa-miR-142a-3p	2.89821	ROHU_030432	-10.9558
TCONS_00081953	-3.32634	ssa-miR-142a-3p	2.89821	ROHU_027665	-8.02546
TCONS_00081953	-3.32634	ssa-miR-142a-3p	2.89821	ROHU_015086	-1.58508
TCONS_00081953	-3.32634	ssa-miR-142a-3p	2.89821	ROHU_003916	-6.54654
TCONS_00081953	-3.32634	ssa-miR-142a-3p	2.89821	ROHU_007065	-3.70681
TCONS_00081953	-3.32634	ssa-miR-142a-3p	2.89821	ROHU_035774	-6.24437
TCONS_00081953	-3.32634	ssa-miR-142a-3p	2.89821	ROHU_009670	-6.09254
TCONS_00081953	-3.32634	ssa-miR-142a-3p	2.89821	ROHU_030729	-1.17996
TCONS_00081953	-3.32634	ssa-miR-20b-3p	3.35378	ROHU_027665	-8.02546
TCONS_00081953	-3.32634	ssa-miR-20b-3p	3.35378	ROHU_015086	-1.58508
TCONS_00081953	-3.32634	ssa-miR-20b-3p	3.35378	ROHU_007065	-3.70681
TCONS_00081953	-3.32634	ssa-miR-20b-3p	3.35378	ROHU_025544	-7.01394
TCONS_00081953	-3.32634	ssa-miR-20b-3p	3.35378	ROHU_023349	-4.81319
TCONS_00081953	-3.32634	ssa-miR-20b-3p	3.35378	ROHU_027664	-1.71628
TCONS_00081953	-3.32634	ssa-miR-20b-3p	3.35378	ROHU_021555	-3.93499
TCONS_00081953	-3.32634	ssa-miR-20b-3p	3.35378	ROHU_028925	-3.04568
TCONS_00081953	-3.32634	ssa-miR-20b-3p	3.35378	ROHU_017009	-2.01369
TCONS_00081953	-3.32634	ssa-miR-20b-3p	3.35378	ROHU_023375	-1.32644
TCONS_00081953	-3.32634	ssa-miR-20b-3p	3.35378	ROHU_009670	-6.09254
TCONS_00082311	-7.34552	ssa-miR-20b-3p	3.35378	ROHU_008636	-7.26608
TCONS_00082311	-7.34552	ssa-miR-20b-3p	3.35378	ROHU_008732	-6.53064
TCONS_00082311	-7.34552	ssa-miR-20b-3p	3.35378	ROHU_009846	-6.14386
TCONS_00082311	-7.34552	ssa-miR-20b-3p	3.35378	ROHU_006252	-6.18915
TCONS_00082311	-7.34552	ssa-miR-20b-3p	3.35378	ROHU_001704	-2.75274
TCONS_00082311	-7.34552	ssa-miR-20b-3p	3.35378	ROHU_029848	-3.14557
TCONS_00082311	-7.34552	ssa-miR-20b-3p	3.35378	ROHU_031223	-3.93192
TCONS_00082311	-7.34552	ssa-miR-20b-3p	3.35378	ROHU_033641	-6.08949
TCONS_00094484	-1.68943	dre-miR-181b-3-3p	0.999408	ROHU_030294	-3.85894
TCONS_00094484	-1.68943	dre-miR-181b-3-3p	0.999408	ROHU_019227	-1.28129
TCONS_00094484	-1.68943	dre-miR-181b-3-3p	0.999408	ROHU_035255	-0.791206
TCONS_00094484	-1.68943	dre-miR-181b-3-3p	0.999408	ROHU_036251	-0.910751
TCONS_00094484	-1.68943	dre-miR-181b-3-3p	0.999408	ROHU_020741	-0.894746
TCONS_00094484	-1.68943	dre-miR-181b-3-3p	0.999408	ROHU_029275	-1.13494
TCONS_00094484	-1.68943	dre-miR-181b-3-3p	0.999408	ROHU_024311	-0.911734
TCONS_00094484	-1.68943	dre-miR-181b-3-3p	0.999408	ROHU_008072	-1.04752
TCONS_00094484	-1.68943	dre-miR-181b-3-3p	0.999408	ROHU_016839	-0.889481
TCONS_00094484	-1.68943	dre-miR-181b-3-3p	0.999408	ROHU_010834	-2.29156
TCONS_00105367	-1.96485	oni-miR-449b-5p	5.28386	ROHU_030432	-10.9558
TCONS_00105367	-1.96485	oni-miR-449b-5p	5.28386	ROHU_013817	-7.41024
TCONS_00105367	-1.96485	oni-miR-449b-5p	5.28386	ROHU_025997	-6.93587
TCONS_00105367	-1.96485	oni-miR-449b-5p	5.28386	ROHU_007143	-6.5659
TCONS_00105367	-1.96485	oni-miR-449b-5p	5.28386	ROHU_022933	-0.955684
TCONS_00105367	-1.96485	oni-miR-449b-5p	5.28386	ROHU_021555	-3.93499
TCONS_00105367	-1.96485	oni-miR-449b-5p	5.28386	ROHU_006300	-3.76778
TCONS_00105367	-1.96485	oni-miR-449b-5p	5.28386	ROHU_030371	-1.28818
TCONS_00105367	-1.96485	oni-miR-449b-5p	5.28386	ROHU_030729	-1.17996
TCONS_00105367	-1.96485	dre-miR-181b-3-3p	0.999408	ROHU_024527	-6.28668
TCONS_00105367	-1.96485	dre-miR-181b-3-3p	0.999408	ROHU_015728	-2.28902
TCONS_00105367	-1.96485	dre-miR-181b-3-3p	0.999408	ROHU_011064	-2.97858
TCONS_00105367	-1.96485	dre-miR-181b-3-3p	0.999408	ROHU_023375	-1.32644
TCONS_00105367	-1.96485	dre-miR-181b-3-3p	0.999408	ROHU_009670	-6.09254
TCONS_00105367	-1.96485	dre-miR-181b-3-3p	0.999408	ROHU_030371	-1.28818
TCONS_00112625	-5.0485	ssa-miR-20b-3p	3.35378	ROHU_018884	-1.91618
TCONS_00112625	-5.0485	ssa-miR-20b-3p	3.35378	ROHU_027665	-8.02546
TCONS_00112625	-5.0485	ssa-miR-20b-3p	3.35378	ROHU_015086	-1.58508
TCONS_00112625	-5.0485	ssa-miR-20b-3p	3.35378	ROHU_012599	-1.72971
TCONS_00112625	-5.0485	ssa-miR-20b-3p	3.35378	ROHU_024672	-7.50725
TCONS_00112625	-5.0485	ssa-miR-20b-3p	3.35378	ROHU_003323	-1.55601
TCONS_00112625	-5.0485	ssa-miR-20b-3p	3.35378	ROHU_006407	-4.68496
TCONS_00112625	-5.0485	ssa-miR-20b-3p	3.35378	ROHU_017682	-1.55031
TCONS_00112625	-5.0485	ssa-miR-20b-3p	3.35378	ROHU_023359	-0.980815
TCONS_00112625	-5.0485	ssa-miR-20b-3p	3.35378	ROHU_005237	-0.809526
TCONS_00112625	-5.0485	ssa-miR-20b-3p	3.35378	ROHU_023375	-1.32644
TCONS_00112625	-5.0485	ssa-miR-20b-3p	3.35378	ROHU_025622	-1.29352
TCONS_00119001	-1.27571	ssa-miR-20b-3p	3.35378	ROHU_035175	-1.39921
TCONS_00119001	-1.27571	ssa-miR-20b-3p	3.35378	ROHU_008636	-7.26608
TCONS_00119001	-1.27571	ssa-miR-20b-3p	3.35378	ROHU_016318	-1.25004
TCONS_00119001	-1.27571	ssa-miR-20b-3p	3.35378	ROHU_029703	-0.903767
TCONS_00119001	-1.27571	ssa-miR-20b-3p	3.35378	ROHU_013475	-0.86704
TCONS_00119001	-1.27571	ssa-miR-20b-3p	3.35378	ROHU_020010	-6.15618
TCONS_00119001	-1.27571	ssa-miR-20b-3p	3.35378	ROHU_014815	-1.80692
TCONS_00119001	-1.27571	ssa-miR-20b-3p	3.35378	ROHU_009846	-6.14386
TCONS_00119001	-1.27571	ssa-miR-20b-3p	3.35378	ROHU_013653	-0.743524
TCONS_00119001	-1.27571	ssa-miR-20b-3p	3.35378	ROHU_020476	-3.1263
TCONS_00119001	-1.27571	ssa-miR-20b-3p	3.35378	ROHU_014578	-0.751172
TCONS_00119001	-1.27571	ssa-miR-20b-3p	3.35378	ROHU_014952	-2.29002
TCONS_00119001	-1.27571	ssa-miR-20b-3p	3.35378	ROHU_008122	-3.15276
TCONS_00119001	-1.27571	ssa-miR-20b-3p	3.35378	ROHU_029848	-3.14557
TCONS_00133489	-1.12049	oni-miR-449b-5p	5.28386	ROHU_025264	-9.31733
TCONS_00133489	-1.12049	oni-miR-449b-5p	5.28386	ROHU_000566	-6.64419
TCONS_00133489	-1.12049	oni-miR-449b-5p	5.28386	ROHU_020477	-6.08626
TCONS_00133489	-1.12049	oni-miR-449b-5p	5.28386	ROHU_004267	-3.63543
TCONS_00133489	-1.12049	oni-miR-449b-5p	5.28386	ROHU_024124	-0.74472
TCONS_00133489	-1.12049	oni-miR-449b-5p	5.28386	ROHU_006351	-2.43645
TCONS_00133489	-1.12049	oni-miR-449b-5p	5.28386	ROHU_021719	-5.58824
TCONS_00133489	-1.12049	oni-miR-449b-5p	5.28386	ROHU_010718	-5.8533
TCONS_00142813	-1.94845	ssa-miR-142a-3p	2.89821	ROHU_035447	-3.54735
TCONS_00142813	-1.94845	ssa-miR-142a-3p	2.89821	ROHU_015037	-3.24236
TCONS_00142813	-1.94845	ssa-miR-142a-3p	2.89821	ROHU_035588	-0.917641
TCONS_00142813	-1.94845	ssa-miR-142a-3p	2.89821	ROHU_035255	-0.791206
TCONS_00142813	-1.94845	ssa-miR-142a-3p	2.89821	ROHU_036251	-0.910751
TCONS_00142813	-1.94845	ssa-miR-142a-3p	2.89821	ROHU_014397	-3.49891
TCONS_00142813	-1.94845	ssa-miR-142a-3p	2.89821	ROHU_030692	-1.84457
TCONS_00142813	-1.94845	ssa-miR-142a-3p	2.89821	ROHU_015522	-2.17859
TCONS_00142813	-1.94845	ssa-miR-20b-3p	3.35378	ROHU_002045	-7.03646
TCONS_00142813	-1.94845	ssa-miR-20b-3p	3.35378	ROHU_018884	-1.91618
TCONS_00142813	-1.94845	ssa-miR-20b-3p	3.35378	ROHU_012599	-1.72971
TCONS_00142813	-1.94845	ssa-miR-20b-3p	3.35378	ROHU_017926	-3.17213
TCONS_00142813	-1.94845	ssa-miR-20b-3p	3.35378	ROHU_019227	-1.28129
TCONS_00142813	-1.94845	ssa-miR-20b-3p	3.35378	ROHU_024122	-1.26603
TCONS_00142813	-1.94845	ssa-miR-20b-3p	3.35378	ROHU_015037	-3.24236
TCONS_00142813	-1.94845	ssa-miR-20b-3p	3.35378	ROHU_035255	-0.791206
TCONS_00142813	-1.94845	ssa-miR-20b-3p	3.35378	ROHU_006141	-0.888375
TCONS_00142813	-1.94845	ssa-miR-20b-3p	3.35378	ROHU_023359	-0.980815
TCONS_00142813	-1.94845	ssa-miR-20b-3p	3.35378	ROHU_014397	-3.49891
TCONS_00142813	-1.94845	ssa-miR-20b-3p	3.35378	ROHU_010421	-0.778047
TCONS_00142813	-1.94845	ssa-miR-20b-3p	3.35378	ROHU_015522	-2.17859
TCONS_00142813	-1.94845	ssa-miR-20b-3p	3.35378	ROHU_005417	-2.48169
TCONS_00142813	-1.94845	ssa-miR-20b-3p	3.35378	ROHU_026308	-1.16522
TCONS_00144626	-4.88874	ssa-miR-142a-3p	2.89821	ROHU_016110	-2.32781
TCONS_00144626	-4.88874	ssa-miR-142a-3p	2.89821	ROHU_005492	-2.92561
TCONS_00144626	-4.88874	ssa-miR-142a-3p	2.89821	ROHU_004595	-4.19598
TCONS_00144626	-4.88874	ssa-miR-142a-3p	2.89821	ROHU_029675	-4.46551
TCONS_00144626	-4.88874	ssa-miR-142a-3p	2.89821	ROHU_031355	-6.28238
TCONS_00144626	-4.88874	ssa-miR-142a-3p	2.89821	ROHU_024124	-0.74472
TCONS_00144626	-4.88874	ssa-miR-142a-3p	2.89821	ROHU_026935	-4.53765
TCONS_00144626	-4.88874	ssa-miR-142a-3p	2.89821	ROHU_029848	-3.14557
TCONS_00144626	-4.88874	ssa-miR-20b-3p	3.35378	ROHU_035175	-1.39921
TCONS_00144626	-4.88874	ssa-miR-20b-3p	3.35378	ROHU_008636	-7.26608
TCONS_00144626	-4.88874	ssa-miR-20b-3p	3.35378	ROHU_016318	-1.25004
TCONS_00144626	-4.88874	ssa-miR-20b-3p	3.35378	ROHU_029703	-0.903767
TCONS_00144626	-4.88874	ssa-miR-20b-3p	3.35378	ROHU_013475	-0.86704
TCONS_00144626	-4.88874	ssa-miR-20b-3p	3.35378	ROHU_008732	-6.53064
TCONS_00144626	-4.88874	ssa-miR-20b-3p	3.35378	ROHU_009846	-6.14386
TCONS_00144626	-4.88874	ssa-miR-20b-3p	3.35378	ROHU_013653	-0.743524
TCONS_00144626	-4.88874	ssa-miR-20b-3p	3.35378	ROHU_008122	-3.15276
TCONS_00144626	-4.88874	ssa-miR-20b-3p	3.35378	ROHU_006252	-6.18915
TCONS_00144626	-4.88874	ssa-miR-20b-3p	3.35378	ROHU_001704	-2.75274
TCONS_00144626	-4.88874	ssa-miR-20b-3p	3.35378	ROHU_029848	-3.14557
TCONS_00144626	-4.88874	ssa-miR-20b-3p	3.35378	ROHU_031223	-3.93192
TCONS_00144626	-4.88874	ssa-miR-20b-3p	3.35378	ROHU_033641	-6.08949
TCONS_00151863	-3.45156	dre-miR-181b-3-3p	0.999408	ROHU_019154	-4.8346
TCONS_00151863	-3.45156	dre-miR-181b-3-3p	0.999408	ROHU_002092	-9.11646
TCONS_00151863	-3.45156	dre-miR-181b-3-3p	0.999408	ROHU_004072	-2.42273
TCONS_00151863	-3.45156	dre-miR-181b-3-3p	0.999408	ROHU_035447	-3.54735
TCONS_00151863	-3.45156	dre-miR-181b-3-3p	0.999408	ROHU_004071	-5.51636
TCONS_00151863	-3.45156	dre-miR-181b-3-3p	0.999408	ROHU_019227	-1.28129
TCONS_00151863	-3.45156	dre-miR-181b-3-3p	0.999408	ROHU_034683	-3.56321
TCONS_00151863	-3.45156	dre-miR-181b-3-3p	0.999408	ROHU_015037	-3.24236
TCONS_00151863	-3.45156	dre-miR-181b-3-3p	0.999408	ROHU_033368	-4.61126
TCONS_00151863	-3.45156	dre-miR-181b-3-3p	0.999408	ROHU_006141	-0.888375
TCONS_00151863	-3.45156	dre-miR-181b-3-3p	0.999408	ROHU_014381	-0.946905
TCONS_00151863	-3.45156	dre-miR-181b-3-3p	0.999408	ROHU_013067	-4.88615
TCONS_00151863	-3.45156	dre-miR-181b-3-3p	0.999408	ROHU_005564	-0.693512
TCONS_00151863	-3.45156	dre-miR-181b-3-3p	0.999408	ROHU_006351	-2.43645
TCONS_00151863	-3.45156	dre-miR-181b-3-3p	0.999408	ROHU_025632	-0.623821
TCONS_00151863	-3.45156	dre-miR-181b-3-3p	0.999408	ROHU_010834	-2.29156
TCONS_00151863	-3.45156	dre-miR-181b-3-3p	0.999408	ROHU_021719	-5.58824
TCONS_00154945	-5.43108	dre-miR-181b-3-3p	0.999408	ROHU_027161	-2.48616
TCONS_00154945	-5.43108	dre-miR-181b-3-3p	0.999408	ROHU_020944	-6.74446
TCONS_00154945	-5.43108	dre-miR-181b-3-3p	0.999408	ROHU_030294	-3.85894
TCONS_00154945	-5.43108	dre-miR-181b-3-3p	0.999408	ROHU_024527	-6.28668
TCONS_00154945	-5.43108	dre-miR-181b-3-3p	0.999408	ROHU_006407	-4.68496
TCONS_00154945	-5.43108	dre-miR-181b-3-3p	0.999408	ROHU_015728	-2.28902
TCONS_00154945	-5.43108	dre-miR-181b-3-3p	0.999408	ROHU_008072	-1.04752
TCONS_00154945	-5.43108	dre-miR-181b-3-3p	0.999408	ROHU_018139	-1.27937
TCONS_00154945	-5.43108	dre-miR-181b-3-3p	0.999408	ROHU_011064	-2.97858
TCONS_00154945	-5.43108	dre-miR-181b-3-3p	0.999408	ROHU_023375	-1.32644
TCONS_00154945	-5.43108	dre-miR-181b-3-3p	0.999408	ROHU_009670	-6.09254
TCONS_00154945	-5.43108	dre-miR-181b-3-3p	0.999408	ROHU_030371	-1.28818

## Sheet: 6ppt
Supplementary table S9. lncRNA-miRNA-mRNA pairs in 6ppt treatment group along with their log2 fold change values
lncRNA	lncRNA log2fc	miRNA	miRNA log2fc	Mrna	mRNA log2fc
TCONS_00001243	7.77912	nbr-miR-7133-3p	-6.35972	ROHU_016517	1.89364
TCONS_00001243	7.77912	nbr-miR-7133-3p	-6.35972	ROHU_029760	2.51638
TCONS_00001243	7.77912	nbr-miR-7133-3p	-6.35972	ROHU_025367	1.69522
TCONS_00001243	7.77912	nbr-miR-7133-3p	-6.35972	ROHU_014578	2.22903
TCONS_00001243	7.77912	nbr-miR-7133-3p	-6.35972	ROHU_027101	1.86595
TCONS_00001243	7.77912	nbr-miR-7133-3p	-6.35972	ROHU_026033	2.92864
TCONS_00001243	7.77912	nbr-miR-7133-3p	-6.35972	ROHU_016362	1.80842
TCONS_00001243	7.77912	nbr-miR-7133-3p	-6.35972	ROHU_024356	7.03928
TCONS_00001243	7.77912	nbr-miR-7133-3p	-6.35972	ROHU_007548	1.80103
TCONS_00001243	7.77912	nbr-miR-7133-3p	-6.35972	ROHU_028610	1.45743
TCONS_00001243	7.77912	nbr-miR-7133-3p	-6.35972	ROHU_013530	2.1327
TCONS_00001243	7.77912	nbr-miR-7133-3p	-6.35972	ROHU_007575	1.53124
TCONS_00001243	7.77912	nbr-miR-7133-3p	-6.35972	ROHU_008367	1.56493
TCONS_00001243	7.77912	nbr-miR-7133-3p	-6.35972	ROHU_014011	7.32805
TCONS_00001243	7.77912	nbr-miR-7133-3p	-6.35972	ROHU_023973	1.5873
TCONS_00001243	7.77912	nbr-miR-7133-3p	-6.35972	ROHU_008362	6.96492
TCONS_00001243	7.77912	nbr-miR-7133-3p	-6.35972	ROHU_023131	2.22328
TCONS_00001243	7.77912	nbr-miR-7133-3p	-6.35972	ROHU_036693	1.51526
TCONS_00001243	7.77912	nbr-miR-7133-3p	-6.35972	ROHU_021938	1.8224
TCONS_00001243	7.77912	nbr-miR-7133-3p	-6.35972	ROHU_006207	1.61386
TCONS_00001243	7.77912	nbr-miR-7133-3p	-6.35972	ROHU_015010	6.67753
TCONS_00001243	7.77912	nbr-miR-7133-3p	-6.35972	ROHU_012351	2.10536
TCONS_00001243	7.77912	nbr-miR-7133-3p	-6.35972	ROHU_031776	2.71055
TCONS_00021001	9.13679	ipu-miR-205	-6.86282	ROHU_035495	7.29132
TCONS_00021001	9.13679	ipu-miR-205	-6.86282	ROHU_025164	3.91103
TCONS_00021001	9.13679	ipu-miR-205	-6.86282	ROHU_027695	4.32769
TCONS_00021001	9.13679	ipu-miR-205	-6.86282	ROHU_026878	3.5496
TCONS_00021001	9.13679	ipu-miR-205	-6.86282	ROHU_015069	10.0194
TCONS_00021001	9.13679	ipu-miR-205	-6.86282	ROHU_001765	5.07544
TCONS_00021001	9.13679	ipu-miR-205	-6.86282	ROHU_007683	7.10131
TCONS_00021001	9.13679	ipu-miR-205	-6.86282	ROHU_002626	6.80455
TCONS_00021001	9.13679	ipu-miR-205	-6.86282	ROHU_023368	6.84499
TCONS_00021001	9.13679	ipu-miR-205	-6.86282	ROHU_012154	5.44088
TCONS_00021001	9.13679	ipu-miR-205	-6.86282	ROHU_009211	7.18409
TCONS_00021001	9.13679	ipu-miR-205	-6.86282	ROHU_031011	4.98279
TCONS_00021001	9.13679	ipu-miR-205	-6.86282	ROHU_019891	6.80455
TCONS_00021001	9.13679	ipu-miR-205	-6.86282	ROHU_037413	6.53345
TCONS_00021001	9.13679	ipu-miR-205	-6.86282	ROHU_013389	6.48185
TCONS_00021001	9.13679	ipu-miR-205	-6.86282	ROHU_024742	6.48185
TCONS_00021001	9.13679	ipu-miR-205	-6.86282	ROHU_034293	6.48185
TCONS_00021001	9.13679	ipu-miR-205	-6.86282	ROHU_034234	3.04033
TCONS_00021001	9.13679	ipu-miR-205	-6.86282	ROHU_011948	6.48185
TCONS_00021001	9.13679	ipu-miR-205	-6.86282	ROHU_029813	4.81835
TCONS_00021001	9.13679	ipu-miR-205	-6.86282	ROHU_030102	6.48185
TCONS_00021001	9.13679	ipu-miR-205	-6.86282	ROHU_034855	6.34835
TCONS_00021001	9.13679	ipu-miR-205	-6.86282	ROHU_008706	5.2593
TCONS_00021001	9.13679	ipu-miR-205	-6.86282	ROHU_008751	6.80455
TCONS_00021001	9.13679	ipu-miR-205	-6.86282	ROHU_005081	5.62682
TCONS_00021001	9.13679	ipu-miR-205	-6.86282	ROHU_020427	3.4522
TCONS_00021001	9.13679	ipu-miR-205	-6.86282	ROHU_024054	6.65217
TCONS_00021001	9.13679	ipu-miR-205	-6.86282	ROHU_025526	4.08437
TCONS_00021001	9.13679	ipu-miR-205	-6.86282	ROHU_020391	6.48185
TCONS_00021001	9.13679	ipu-miR-205	-6.86282	ROHU_027179	6.48185
TCONS_00021001	9.13679	ipu-miR-205	-6.86282	ROHU_006476	2.03246
TCONS_00021001	9.13679	ipu-miR-205	-6.86282	ROHU_006369	6.80455
TCONS_00021001	9.13679	nbr-miR-7133-3p	-6.35972	ROHU_035495	7.29132
TCONS_00021001	9.13679	nbr-miR-7133-3p	-6.35972	ROHU_035224	6.65217
TCONS_00021001	9.13679	nbr-miR-7133-3p	-6.35972	ROHU_035858	6.48185
TCONS_00021001	9.13679	nbr-miR-7133-3p	-6.35972	ROHU_008217	3.59472
TCONS_00021001	9.13679	nbr-miR-7133-3p	-6.35972	ROHU_013296	3.54335
TCONS_00021001	9.13679	nbr-miR-7133-3p	-6.35972	ROHU_018267	6.48185
TCONS_00021001	9.13679	nbr-miR-7133-3p	-6.35972	ROHU_015069	10.0194
TCONS_00021001	9.13679	nbr-miR-7133-3p	-6.35972	ROHU_029805	5.18022
TCONS_00021001	9.13679	nbr-miR-7133-3p	-6.35972	ROHU_030708	6.16792
TCONS_00021001	9.13679	nbr-miR-7133-3p	-6.35972	ROHU_025616	7.06829
TCONS_00021001	9.13679	nbr-miR-7133-3p	-6.35972	ROHU_031011	4.98279
TCONS_00021001	9.13679	nbr-miR-7133-3p	-6.35972	ROHU_010555	6.69757
TCONS_00021001	9.13679	nbr-miR-7133-3p	-6.35972	ROHU_037413	6.53345
TCONS_00021001	9.13679	nbr-miR-7133-3p	-6.35972	ROHU_020891	6.34835
TCONS_00021001	9.13679	nbr-miR-7133-3p	-6.35972	ROHU_023170	3.17674
TCONS_00021001	9.13679	nbr-miR-7133-3p	-6.35972	ROHU_011597	6.80455
TCONS_00021001	9.13679	nbr-miR-7133-3p	-6.35972	ROHU_006178	6.48185
TCONS_00021001	9.13679	nbr-miR-7133-3p	-6.35972	ROHU_034234	3.04033
TCONS_00021001	9.13679	nbr-miR-7133-3p	-6.35972	ROHU_024194	4.66485
TCONS_00021001	9.13679	nbr-miR-7133-3p	-6.35972	ROHU_029813	4.81835
TCONS_00021001	9.13679	nbr-miR-7133-3p	-6.35972	ROHU_008706	5.2593
TCONS_00021001	9.13679	nbr-miR-7133-3p	-6.35972	ROHU_022118	6.84499
TCONS_00021001	9.13679	nbr-miR-7133-3p	-6.35972	ROHU_005081	5.62682
TCONS_00021001	9.13679	nbr-miR-7133-3p	-6.35972	ROHU_007292	6.48185
TCONS_00021001	9.13679	nbr-miR-7133-3p	-6.35972	ROHU_011895	6.69757
TCONS_00021001	9.13679	nbr-miR-7133-3p	-6.35972	ROHU_005836	3.41008
TCONS_00021001	9.13679	nbr-miR-7133-3p	-6.35972	ROHU_027179	6.48185
TCONS_00021001	9.13679	nbr-miR-7133-3p	-6.35972	ROHU_030583	6.80455
TCONS_00021001	9.13679	nbr-miR-7133-3p	-6.35972	ROHU_006369	6.80455
TCONS_00021001	9.13679	nbr-miR-7133-3p	-6.35972	ROHU_028035	6.48185
TCONS_00021001	9.13679	gmo-miR-459-3p	-6.21148	ROHU_008837	7.67584
TCONS_00021001	9.13679	gmo-miR-459-3p	-6.21148	ROHU_035495	7.29132
TCONS_00021001	9.13679	gmo-miR-459-3p	-6.21148	ROHU_035224	6.65217
TCONS_00021001	9.13679	gmo-miR-459-3p	-6.21148	ROHU_035858	6.48185
TCONS_00021001	9.13679	gmo-miR-459-3p	-6.21148	ROHU_025164	3.91103
TCONS_00021001	9.13679	gmo-miR-459-3p	-6.21148	ROHU_027289	6.65217
TCONS_00021001	9.13679	gmo-miR-459-3p	-6.21148	ROHU_007470	6.80455
TCONS_00021001	9.13679	gmo-miR-459-3p	-6.21148	ROHU_016957	6.65217
TCONS_00021001	9.13679	gmo-miR-459-3p	-6.21148	ROHU_008217	3.59472
TCONS_00021001	9.13679	gmo-miR-459-3p	-6.21148	ROHU_026752	7.29132
TCONS_00021001	9.13679	gmo-miR-459-3p	-6.21148	ROHU_027695	4.32769
TCONS_00021001	9.13679	gmo-miR-459-3p	-6.21148	ROHU_026878	3.5496
TCONS_00021001	9.13679	gmo-miR-459-3p	-6.21148	ROHU_015069	10.0194
TCONS_00021001	9.13679	gmo-miR-459-3p	-6.21148	ROHU_001765	5.07544
TCONS_00021001	9.13679	gmo-miR-459-3p	-6.21148	ROHU_032545	4.98279
TCONS_00021001	9.13679	gmo-miR-459-3p	-6.21148	ROHU_003496	3.994
TCONS_00021001	9.13679	gmo-miR-459-3p	-6.21148	ROHU_010555	6.69757
TCONS_00021001	9.13679	gmo-miR-459-3p	-6.21148	ROHU_037413	6.53345
TCONS_00021001	9.13679	gmo-miR-459-3p	-6.21148	ROHU_023170	3.17674
TCONS_00021001	9.13679	gmo-miR-459-3p	-6.21148	ROHU_024194	4.66485
TCONS_00021001	9.13679	gmo-miR-459-3p	-6.21148	ROHU_030102	6.48185
TCONS_00021001	9.13679	gmo-miR-459-3p	-6.21148	ROHU_036319	5.49091
TCONS_00021001	9.13679	gmo-miR-459-3p	-6.21148	ROHU_031608	6.53345
TCONS_00021001	9.13679	gmo-miR-459-3p	-6.21148	ROHU_018595	6.80455
TCONS_00021001	9.13679	gmo-miR-459-3p	-6.21148	ROHU_025873	3.10498
TCONS_00021001	9.13679	gmo-miR-459-3p	-6.21148	ROHU_008333	7.47356
TCONS_00021001	9.13679	gmo-miR-459-3p	-6.21148	ROHU_037264	6.48185
TCONS_00021001	9.13679	gmo-miR-459-3p	-6.21148	ROHU_036748	6.34835
TCONS_00021001	9.13679	gmo-miR-459-3p	-6.21148	ROHU_017629	7.18409
TCONS_00021001	9.13679	gmo-miR-459-3p	-6.21148	ROHU_005081	5.62682
TCONS_00021001	9.13679	gmo-miR-459-3p	-6.21148	ROHU_020427	3.4522
TCONS_00021001	9.13679	gmo-miR-459-3p	-6.21148	ROHU_020391	6.48185
TCONS_00021001	9.13679	gmo-miR-459-3p	-6.21148	ROHU_030583	6.80455
TCONS_00021001	9.13679	gmo-miR-459-3p	-6.21148	ROHU_028035	6.48185
TCONS_00021001	9.13679	gmo-miR-459-3p	-6.21148	ROHU_008554	6.80455
TCONS_00021001	9.13679	ssa-miR-93a-3p	-6.21453	ROHU_035224	6.65217
TCONS_00021001	9.13679	ssa-miR-93a-3p	-6.21453	ROHU_003931	6.48185
TCONS_00021001	9.13679	ssa-miR-93a-3p	-6.21453	ROHU_025164	3.91103
TCONS_00021001	9.13679	ssa-miR-93a-3p	-6.21453	ROHU_027289	6.65217
TCONS_00021001	9.13679	ssa-miR-93a-3p	-6.21453	ROHU_026878	3.5496
TCONS_00021001	9.13679	ssa-miR-93a-3p	-6.21453	ROHU_001765	5.07544
TCONS_00021001	9.13679	ssa-miR-93a-3p	-6.21453	ROHU_029805	5.18022
TCONS_00021001	9.13679	ssa-miR-93a-3p	-6.21453	ROHU_032545	4.98279
TCONS_00021001	9.13679	ssa-miR-93a-3p	-6.21453	ROHU_025616	7.06829
TCONS_00021001	9.13679	ssa-miR-93a-3p	-6.21453	ROHU_010555	6.69757
TCONS_00021001	9.13679	ssa-miR-93a-3p	-6.21453	ROHU_037413	6.53345
TCONS_00021001	9.13679	ssa-miR-93a-3p	-6.21453	ROHU_023170	3.17674
TCONS_00021001	9.13679	ssa-miR-93a-3p	-6.21453	ROHU_013389	6.48185
TCONS_00021001	9.13679	ssa-miR-93a-3p	-6.21453	ROHU_006178	6.48185
TCONS_00021001	9.13679	ssa-miR-93a-3p	-6.21453	ROHU_013246	6.80455
TCONS_00021001	9.13679	ssa-miR-93a-3p	-6.21453	ROHU_031608	6.53345
TCONS_00021001	9.13679	ssa-miR-93a-3p	-6.21453	ROHU_000920	6.80455
TCONS_00021001	9.13679	ssa-miR-93a-3p	-6.21453	ROHU_025873	3.10498
TCONS_00021001	9.13679	ssa-miR-93a-3p	-6.21453	ROHU_017629	7.18409
TCONS_00021001	9.13679	ssa-miR-93a-3p	-6.21453	ROHU_020427	3.4522
TCONS_00021001	9.13679	ssa-miR-93a-3p	-6.21453	ROHU_016950	4.69099
TCONS_00021001	9.13679	ssa-miR-93a-3p	-6.21453	ROHU_030675	6.94242
TCONS_00021001	9.13679	ssa-miR-93a-3p	-6.21453	ROHU_026190	6.48185
TCONS_00021001	9.13679	oni-miR-728b	-5.70033	ROHU_008837	7.67584
TCONS_00021001	9.13679	oni-miR-728b	-5.70033	ROHU_007470	6.80455
TCONS_00021001	9.13679	oni-miR-728b	-5.70033	ROHU_013296	3.54335
TCONS_00021001	9.13679	oni-miR-728b	-5.70033	ROHU_026878	3.5496
TCONS_00021001	9.13679	oni-miR-728b	-5.70033	ROHU_001765	5.07544
TCONS_00021001	9.13679	oni-miR-728b	-5.70033	ROHU_007683	7.10131
TCONS_00021001	9.13679	oni-miR-728b	-5.70033	ROHU_002626	6.80455
TCONS_00021001	9.13679	oni-miR-728b	-5.70033	ROHU_031264	4.74536
TCONS_00021001	9.13679	oni-miR-728b	-5.70033	ROHU_037413	6.53345
TCONS_00021001	9.13679	oni-miR-728b	-5.70033	ROHU_034293	6.48185
TCONS_00021001	9.13679	oni-miR-728b	-5.70033	ROHU_034234	3.04033
TCONS_00021001	9.13679	oni-miR-728b	-5.70033	ROHU_013246	6.80455
TCONS_00021001	9.13679	oni-miR-728b	-5.70033	ROHU_029813	4.81835
TCONS_00021001	9.13679	oni-miR-728b	-5.70033	ROHU_008706	5.2593
TCONS_00021001	9.13679	oni-miR-728b	-5.70033	ROHU_037264	6.48185
TCONS_00021001	9.13679	oni-miR-728b	-5.70033	ROHU_005836	3.41008
TCONS_00021001	9.13679	oni-miR-728b	-5.70033	ROHU_020391	6.48185
TCONS_00021001	9.13679	oni-miR-728b	-5.70033	ROHU_028893	6.48185
TCONS_00021001	9.13679	oni-miR-728b	-5.70033	ROHU_006369	6.80455
TCONS_00021001	9.13679	oni-miR-728b	-5.70033	ROHU_030583	6.80455
TCONS_00021001	9.13679	ssa-miR-7a-2-3p	-3.81588	ROHU_030708	6.16792
TCONS_00021001	9.13679	ssa-miR-7a-2-3p	-3.81588	ROHU_017629	7.18409
TCONS_00021001	9.13679	ssa-miR-7a-2-3p	-3.81588	ROHU_034234	3.04033
TCONS_00021001	9.13679	ssa-miR-7a-2-3p	-3.81588	ROHU_005081	5.62682
TCONS_00021001	9.13679	ssa-miR-7a-2-3p	-3.81588	ROHU_020391	6.48185
TCONS_00021001	9.13679	ssa-miR-7a-2-3p	-3.81588	ROHU_027179	6.48185
TCONS_00021001	9.13679	ssa-miR-7a-2-3p	-3.81588	ROHU_030102	6.48185
TCONS_00021001	9.13679	ssa-miR-7a-2-3p	-3.81588	ROHU_026752	7.29132
TCONS_00021001	9.13679	ssa-miR-7a-2-3p	-3.81588	ROHU_008020	5.98761
TCONS_00021001	9.13679	ssa-miR-7a-2-3p	-3.81588	ROHU_026878	3.5496
TCONS_00021001	9.13679	ssa-miR-7a-2-3p	-3.81588	ROHU_009592	3.53113
TCONS_00021001	9.13679	ssa-miR-7a-2-3p	-3.81588	ROHU_015069	10.0194
TCONS_00021001	9.13679	ssa-miR-7a-2-3p	-3.81588	ROHU_035918	6.65217
TCONS_00031367	2.9291	oni-miR-728b	-5.70033	ROHU_031035	3.18768
TCONS_00031367	2.9291	oni-miR-728b	-5.70033	ROHU_016267	3.84327
TCONS_00031367	2.9291	oni-miR-728b	-5.70033	ROHU_025317	1.56264
TCONS_00031367	2.9291	oni-miR-728b	-5.70033	ROHU_002334	6.20243
TCONS_00031367	2.9291	oni-miR-728b	-5.70033	ROHU_020910	2.3315
TCONS_00031367	2.9291	oni-miR-728b	-5.70033	ROHU_036741	6.22841
TCONS_00031367	2.9291	oni-miR-728b	-5.70033	ROHU_027099	1.30756
TCONS_00031367	2.9291	oni-miR-728b	-5.70033	ROHU_008598	1.6425
TCONS_00035181	3.20346	oni-miR-728b	-5.70033	ROHU_031035	3.18768
TCONS_00035181	3.20346	oni-miR-728b	-5.70033	ROHU_013244	1.35202
TCONS_00035181	3.20346	oni-miR-728b	-5.70033	ROHU_016267	3.84327
TCONS_00035181	3.20346	oni-miR-728b	-5.70033	ROHU_033892	2.91138
TCONS_00035181	3.20346	oni-miR-728b	-5.70033	ROHU_025317	1.56264
TCONS_00035181	3.20346	oni-miR-728b	-5.70033	ROHU_012050	1.86945
TCONS_00035181	3.20346	oni-miR-728b	-5.70033	ROHU_012599	2.31121
TCONS_00035181	3.20346	oni-miR-728b	-5.70033	ROHU_026355	1.55714
TCONS_00035181	3.20346	oni-miR-728b	-5.70033	ROHU_002334	6.20243
TCONS_00035181	3.20346	oni-miR-728b	-5.70033	ROHU_020910	2.3315
TCONS_00035181	3.20346	oni-miR-728b	-5.70033	ROHU_030666	1.53482
TCONS_00035181	3.20346	oni-miR-728b	-5.70033	ROHU_031776	2.71055
TCONS_00035181	3.20346	oni-miR-728b	-5.70033	ROHU_028915	6.40047
TCONS_00035181	3.20346	oni-miR-728b	-5.70033	ROHU_027099	1.30756
TCONS_00035181	3.20346	oni-miR-728b	-5.70033	ROHU_033116	2.66385
TCONS_00035181	3.20346	oni-miR-728b	-5.70033	ROHU_020483	1.62478
TCONS_00035181	3.20346	oni-miR-728b	-5.70033	ROHU_008598	1.6425
TCONS_00035181	3.20346	abu-miR-10556b	-5.66992	ROHU_007010	1.58391
TCONS_00035181	3.20346	abu-miR-10556b	-5.66992	ROHU_026358	2.2754
TCONS_00035181	3.20346	abu-miR-10556b	-5.66992	ROHU_016858	2.9132
TCONS_00035181	3.20346	abu-miR-10556b	-5.66992	ROHU_026561	1.65228
TCONS_00035181	3.20346	abu-miR-10556b	-5.66992	ROHU_029247	3.32581
TCONS_00035181	3.20346	abu-miR-10556b	-5.66992	ROHU_003729	1.62186
TCONS_00035181	3.20346	abu-miR-10556b	-5.66992	ROHU_016685	3.26682
TCONS_00035181	3.20346	abu-miR-10556b	-5.66992	ROHU_013244	1.35202
TCONS_00035181	3.20346	abu-miR-10556b	-5.66992	ROHU_036849	1.24448
TCONS_00035181	3.20346	abu-miR-10556b	-5.66992	ROHU_029295	4.18397
TCONS_00035181	3.20346	abu-miR-10556b	-5.66992	ROHU_028798	1.68157
TCONS_00035181	3.20346	abu-miR-10556b	-5.66992	ROHU_020910	2.3315
TCONS_00035181	3.20346	abu-miR-10556b	-5.66992	ROHU_023973	1.5873
TCONS_00035181	3.20346	abu-miR-10556b	-5.66992	ROHU_018390	4.6118
TCONS_00035181	3.20346	abu-miR-10556b	-5.66992	ROHU_025867	3.89841
TCONS_00035181	3.20346	abu-miR-10556b	-5.66992	ROHU_006834	2.6918
TCONS_00035181	3.20346	abu-miR-10556b	-5.66992	ROHU_031776	2.71055
TCONS_00035181	3.20346	abu-miR-10556b	-5.66992	ROHU_020483	1.62478
TCONS_00035181	3.20346	abu-miR-10556b	-5.66992	ROHU_016377	1.68944
TCONS_00035908	1.9434	oni-miR-728b	-5.70033	ROHU_031035	3.18768
TCONS_00035908	1.9434	oni-miR-728b	-5.70033	ROHU_013244	1.35202
TCONS_00035908	1.9434	oni-miR-728b	-5.70033	ROHU_016267	3.84327
TCONS_00035908	1.9434	oni-miR-728b	-5.70033	ROHU_033892	2.91138
TCONS_00035908	1.9434	oni-miR-728b	-5.70033	ROHU_025317	1.56264
TCONS_00035908	1.9434	oni-miR-728b	-5.70033	ROHU_012050	1.86945
TCONS_00035908	1.9434	oni-miR-728b	-5.70033	ROHU_012599	2.31121
TCONS_00035908	1.9434	oni-miR-728b	-5.70033	ROHU_026355	1.55714
TCONS_00035908	1.9434	oni-miR-728b	-5.70033	ROHU_002334	6.20243
TCONS_00035908	1.9434	oni-miR-728b	-5.70033	ROHU_020910	2.3315
TCONS_00035908	1.9434	oni-miR-728b	-5.70033	ROHU_031776	2.71055
TCONS_00035908	1.9434	oni-miR-728b	-5.70033	ROHU_028915	6.40047
TCONS_00035908	1.9434	oni-miR-728b	-5.70033	ROHU_027099	1.30756
TCONS_00035908	1.9434	oni-miR-728b	-5.70033	ROHU_033116	2.66385
TCONS_00035908	1.9434	oni-miR-728b	-5.70033	ROHU_020483	1.62478
TCONS_00035908	1.9434	oni-miR-728b	-5.70033	ROHU_027367	2.93576
TCONS_00045445	8.07063	ssa-miR-146a-3p	-5.95278	ROHU_021938	1.8224
TCONS_00045445	8.07063	ssa-miR-146a-3p	-5.95278	ROHU_012050	1.86945
TCONS_00045445	8.07063	ssa-miR-146a-3p	-5.95278	ROHU_030666	1.53482
TCONS_00045445	8.07063	ssa-miR-146a-3p	-5.95278	ROHU_009744	1.66261
TCONS_00045445	8.07063	ssa-miR-146a-3p	-5.95278	ROHU_036457	1.49812
TCONS_00045445	8.07063	ssa-miR-146a-3p	-5.95278	ROHU_015032	1.49565
TCONS_00045445	8.07063	ssa-miR-146a-3p	-5.95278	ROHU_026281	2.7756
TCONS_00045445	8.07063	ssa-miR-146a-3p	-5.95278	ROHU_003637	2.49278
TCONS_00045445	8.07063	ssa-miR-146a-3p	-5.95278	ROHU_023235	1.91191
TCONS_00045445	8.07063	ssa-miR-146a-3p	-5.95278	ROHU_020483	1.62478
TCONS_00045445	8.07063	ssa-miR-146a-3p	-5.95278	ROHU_035232	1.7647
TCONS_00045445	8.07063	ssa-miR-146a-3p	-5.95278	ROHU_035974	1.54224
TCONS_00045445	8.07063	ssa-miR-146a-3p	-5.95278	ROHU_027367	2.93576
TCONS_00045445	8.07063	ssa-miR-146a-3p	-5.95278	ROHU_016532	1.45874
TCONS_00045445	8.07063	ssa-miR-301b-5p	-5.7266	ROHU_025367	1.69522
TCONS_00045445	8.07063	ssa-miR-301b-5p	-5.7266	ROHU_022182	3.76684
TCONS_00045445	8.07063	ssa-miR-301b-5p	-5.7266	ROHU_012599	2.31121
TCONS_00045445	8.07063	ssa-miR-301b-5p	-5.7266	ROHU_030745	3.82263
TCONS_00045445	8.07063	ssa-miR-301b-5p	-5.7266	ROHU_006693	1.61031
TCONS_00045445	8.07063	ssa-miR-301b-5p	-5.7266	ROHU_027099	1.30756
TCONS_00045445	8.07063	ssa-miR-301b-5p	-5.7266	ROHU_011152	1.77166
TCONS_00045445	8.07063	ssa-miR-301b-5p	-5.7266	ROHU_003693	1.38896
TCONS_00045445	8.07063	ssa-miR-301b-5p	-5.7266	ROHU_013814	7.19091
TCONS_00045445	8.07063	ssa-miR-301b-5p	-5.7266	ROHU_024737	1.61773
TCONS_00045445	8.07063	ssa-miR-301b-5p	-5.7266	ROHU_037043	2.15628
TCONS_00045445	8.07063	ssa-miR-301b-5p	-5.7266	ROHU_021023	6.45558
TCONS_00045445	8.07063	ssa-miR-301b-5p	-5.7266	ROHU_033085	1.4847
TCONS_00045445	8.07063	ssa-miR-301b-5p	-5.7266	ROHU_034112	6.45558
TCONS_00045445	8.07063	ssa-miR-301b-5p	-5.7266	ROHU_025544	4.34591
TCONS_00045445	8.07063	ssa-miR-301b-5p	-5.7266	ROHU_036457	1.49812
TCONS_00045445	8.07063	ssa-miR-301b-5p	-5.7266	ROHU_009367	1.59266
TCONS_00045445	8.07063	ssa-miR-301b-5p	-5.7266	ROHU_013536	2.89058
TCONS_00045445	8.07063	ssa-miR-301b-5p	-5.7266	ROHU_014011	7.32805
TCONS_00045445	8.07063	ssa-miR-301b-5p	-5.7266	ROHU_010854	1.65295
TCONS_00045445	8.07063	ssa-miR-301b-5p	-5.7266	ROHU_031822	2.88588
TCONS_00045445	8.07063	ssa-miR-301b-5p	-5.7266	ROHU_033892	2.91138
TCONS_00045445	8.07063	ssa-miR-301b-5p	-5.7266	ROHU_023297	1.61191
TCONS_00045445	8.07063	ssa-miR-301b-5p	-5.7266	ROHU_025592	2.085
TCONS_00045445	8.07063	ssa-miR-301b-5p	-5.7266	ROHU_011111	2.92827
TCONS_00045445	8.07063	ssa-miR-301b-5p	-5.7266	ROHU_029152	2.95839
TCONS_00045445	8.07063	ssa-miR-301b-5p	-5.7266	ROHU_026535	2.76602
TCONS_00045445	8.07063	ssa-miR-301b-5p	-5.7266	ROHU_028798	1.68157
TCONS_00045445	8.07063	ssa-miR-301b-5p	-5.7266	ROHU_018390	4.6118
TCONS_00045445	8.07063	ssa-miR-301b-5p	-5.7266	ROHU_023131	2.22328
TCONS_00045445	8.07063	ssa-miR-301b-5p	-5.7266	ROHU_001937	7.33877
TCONS_00045445	8.07063	ssa-miR-301b-5p	-5.7266	ROHU_036908	1.28515
TCONS_00045445	8.07063	ssa-miR-301b-5p	-5.7266	ROHU_002455	5.70932
TCONS_00045445	8.07063	ssa-miR-301b-5p	-5.7266	ROHU_015018	2.36872
TCONS_00045445	8.07063	ssa-miR-301b-5p	-5.7266	ROHU_015010	6.67753
TCONS_00045445	8.07063	ssa-miR-301b-5p	-5.7266	ROHU_031486	1.92428
TCONS_00045445	8.07063	ssa-miR-301b-5p	-5.7266	ROHU_009744	1.66261
TCONS_00045445	8.07063	ssa-miR-301b-5p	-5.7266	ROHU_035289	2.8133
TCONS_00045445	8.07063	ssa-miR-301b-5p	-5.7266	ROHU_031776	2.71055
TCONS_00045445	8.07063	ssa-miR-301b-5p	-5.7266	ROHU_035363	2.18891
TCONS_00045445	8.07063	ssa-miR-301b-5p	-5.7266	ROHU_033403	3.55503
TCONS_00045445	8.07063	abu-miR-10556b	-5.66992	ROHU_007010	1.58391
TCONS_00045445	8.07063	abu-miR-10556b	-5.66992	ROHU_016858	2.9132
TCONS_00045445	8.07063	abu-miR-10556b	-5.66992	ROHU_026561	1.65228
TCONS_00045445	8.07063	abu-miR-10556b	-5.66992	ROHU_035232	1.7647
TCONS_00045445	8.07063	abu-miR-10556b	-5.66992	ROHU_029247	3.32581
TCONS_00045445	8.07063	abu-miR-10556b	-5.66992	ROHU_024356	7.03928
TCONS_00045445	8.07063	abu-miR-10556b	-5.66992	ROHU_029299	1.7493
TCONS_00045445	8.07063	abu-miR-10556b	-5.66992	ROHU_008120	1.98773
TCONS_00045445	8.07063	abu-miR-10556b	-5.66992	ROHU_003729	1.62186
TCONS_00045445	8.07063	abu-miR-10556b	-5.66992	ROHU_016685	3.26682
TCONS_00045445	8.07063	abu-miR-10556b	-5.66992	ROHU_014011	7.32805
TCONS_00045445	8.07063	abu-miR-10556b	-5.66992	ROHU_024072	1.67036
TCONS_00045445	8.07063	abu-miR-10556b	-5.66992	ROHU_013244	1.35202
TCONS_00045445	8.07063	abu-miR-10556b	-5.66992	ROHU_036849	1.24448
TCONS_00045445	8.07063	abu-miR-10556b	-5.66992	ROHU_029295	4.18397
TCONS_00045445	8.07063	abu-miR-10556b	-5.66992	ROHU_028798	1.68157
TCONS_00045445	8.07063	abu-miR-10556b	-5.66992	ROHU_020910	2.3315
TCONS_00045445	8.07063	abu-miR-10556b	-5.66992	ROHU_023973	1.5873
TCONS_00045445	8.07063	abu-miR-10556b	-5.66992	ROHU_020982	5.09734
TCONS_00045445	8.07063	abu-miR-10556b	-5.66992	ROHU_032652	4.74611
TCONS_00045445	8.07063	abu-miR-10556b	-5.66992	ROHU_018390	4.6118
TCONS_00045445	8.07063	abu-miR-10556b	-5.66992	ROHU_021467	3.92379
TCONS_00045445	8.07063	abu-miR-10556b	-5.66992	ROHU_018720	1.77262
TCONS_00045445	8.07063	abu-miR-10556b	-5.66992	ROHU_027367	2.93576
TCONS_00045445	8.07063	abu-miR-10556b	-5.66992	ROHU_006834	2.6918
TCONS_00045445	8.07063	abu-miR-10556b	-5.66992	ROHU_031776	2.71055
TCONS_00045445	8.07063	abu-miR-10556b	-5.66992	ROHU_023010	3.12522
TCONS_00045445	8.07063	abu-miR-10556b	-5.66992	ROHU_033758	7.03928
TCONS_00045445	8.07063	abu-miR-10556b	-5.66992	ROHU_020483	1.62478
TCONS_00045445	8.07063	abu-miR-10556b	-5.66992	ROHU_016377	1.68944
TCONS_00045445	8.07063	oni-miR-10632	-5.59648	ROHU_020491	1.66721
TCONS_00045445	8.07063	oni-miR-10632	-5.59648	ROHU_007010	1.58391
TCONS_00045445	8.07063	oni-miR-10632	-5.59648	ROHU_029760	2.51638
TCONS_00045445	8.07063	oni-miR-10632	-5.59648	ROHU_012599	2.31121
TCONS_00045445	8.07063	oni-miR-10632	-5.59648	ROHU_007228	1.78181
TCONS_00045445	8.07063	oni-miR-10632	-5.59648	ROHU_004959	2.05049
TCONS_00045445	8.07063	oni-miR-10632	-5.59648	ROHU_028915	6.40047
TCONS_00045445	8.07063	oni-miR-10632	-5.59648	ROHU_037038	2.05594
TCONS_00045445	8.07063	oni-miR-10632	-5.59648	ROHU_035232	1.7647
TCONS_00045445	8.07063	oni-miR-10632	-5.59648	ROHU_036070	2.08171
TCONS_00045445	8.07063	oni-miR-10632	-5.59648	ROHU_026026	1.29796
TCONS_00045445	8.07063	oni-miR-10632	-5.59648	ROHU_011157	1.56033
TCONS_00045445	8.07063	oni-miR-10632	-5.59648	ROHU_013530	2.1327
TCONS_00045445	8.07063	oni-miR-10632	-5.59648	ROHU_008120	1.98773
TCONS_00045445	8.07063	oni-miR-10632	-5.59648	ROHU_025544	4.34591
TCONS_00045445	8.07063	oni-miR-10632	-5.59648	ROHU_002256	2.23632
TCONS_00045445	8.07063	oni-miR-10632	-5.59648	ROHU_016348	1.49789
TCONS_00045445	8.07063	oni-miR-10632	-5.59648	ROHU_036405	3.49377
TCONS_00045445	8.07063	oni-miR-10632	-5.59648	ROHU_016561	1.64135
TCONS_00045445	8.07063	oni-miR-10632	-5.59648	ROHU_015364	1.66498
TCONS_00045445	8.07063	oni-miR-10632	-5.59648	ROHU_023297	1.61191
TCONS_00045445	8.07063	oni-miR-10632	-5.59648	ROHU_027540	2.10545
TCONS_00045445	8.07063	oni-miR-10632	-5.59648	ROHU_012050	1.86945
TCONS_00045445	8.07063	oni-miR-10632	-5.59648	ROHU_019696	1.81571
TCONS_00045445	8.07063	oni-miR-10632	-5.59648	ROHU_036908	1.28515
TCONS_00045445	8.07063	oni-miR-10632	-5.59648	ROHU_035974	1.54224
TCONS_00045445	8.07063	oni-miR-10632	-5.59648	ROHU_034354	1.7381
TCONS_00045445	8.07063	oni-miR-10632	-5.59648	ROHU_012784	2.70845
TCONS_00045445	8.07063	oni-miR-10632	-5.59648	ROHU_029884	1.75289
TCONS_00045445	8.07063	oni-miR-10632	-5.59648	ROHU_011206	2.49094
TCONS_00045445	8.07063	oni-miR-10632	-5.59648	ROHU_031486	1.92428
TCONS_00045445	8.07063	oni-miR-10632	-5.59648	ROHU_024161	1.61825
TCONS_00045445	8.07063	oni-miR-10632	-5.59648	ROHU_031776	2.71055
TCONS_00045445	8.07063	oni-miR-10632	-5.59648	ROHU_029028	3.89725
TCONS_00045445	8.07063	oni-miR-10632	-5.59648	ROHU_028212	4.38783
TCONS_00045445	8.07063	oni-miR-10632	-5.59648	ROHU_020483	1.62478
TCONS_00045445	8.07063	oni-miR-10632	-5.59648	ROHU_023140	2.23687
TCONS_00045445	8.07063	oni-miR-10632	-5.59648	ROHU_004961	3.23687
TCONS_00048262	1.88301	ssa-miR-128-3-5p	-7.20556	ROHU_028176	1.64039
TCONS_00048262	1.88301	ssa-miR-128-3-5p	-7.20556	ROHU_026535	2.76602
TCONS_00048262	1.88301	ssa-miR-128-3-5p	-7.20556	ROHU_007228	1.78181
TCONS_00048262	1.88301	ssa-miR-128-3-5p	-7.20556	ROHU_012351	2.10536
TCONS_00048262	1.88301	ssa-miR-128-3-5p	-7.20556	ROHU_037250	2.22582
TCONS_00048262	1.88301	ssa-miR-128-3-5p	-7.20556	ROHU_035293	1.75612
TCONS_00048262	1.88301	ssa-miR-128-3-5p	-7.20556	ROHU_018390	4.6118
TCONS_00048262	1.88301	ssa-miR-128-3-5p	-7.20556	ROHU_027099	1.30756
TCONS_00048262	1.88301	ssa-miR-128-3-5p	-7.20556	ROHU_011182	1.84115
TCONS_00048262	1.88301	ssa-miR-128-3-5p	-7.20556	ROHU_014388	1.61628
TCONS_00048262	1.88301	dre-miR-128-3-5p	-6.12885	ROHU_028176	1.64039
TCONS_00048262	1.88301	dre-miR-128-3-5p	-6.12885	ROHU_026535	2.76602
TCONS_00048262	1.88301	dre-miR-128-3-5p	-6.12885	ROHU_007228	1.78181
TCONS_00048262	1.88301	dre-miR-128-3-5p	-6.12885	ROHU_012351	2.10536
TCONS_00048262	1.88301	dre-miR-128-3-5p	-6.12885	ROHU_037250	2.22582
TCONS_00048262	1.88301	dre-miR-128-3-5p	-6.12885	ROHU_035293	1.75612
TCONS_00048262	1.88301	dre-miR-128-3-5p	-6.12885	ROHU_018390	4.6118
TCONS_00048262	1.88301	dre-miR-128-3-5p	-6.12885	ROHU_027099	1.30756
TCONS_00048262	1.88301	dre-miR-128-3-5p	-6.12885	ROHU_011182	1.84115
TCONS_00048262	1.88301	dre-miR-128-3-5p	-6.12885	ROHU_014388	1.61628
TCONS_00048262	1.88301	ssa-miR-146a-3p	-5.95278	ROHU_012050	1.86945
TCONS_00048262	1.88301	ssa-miR-146a-3p	-5.95278	ROHU_030666	1.53482
TCONS_00048262	1.88301	ssa-miR-146a-3p	-5.95278	ROHU_015032	1.49565
TCONS_00048262	1.88301	ssa-miR-146a-3p	-5.95278	ROHU_035974	1.54224
TCONS_00048262	1.88301	ssa-miR-146a-3p	-5.95278	ROHU_016532	1.45874
TCONS_00048262	1.88301	oni-miR-10671	-5.64269	ROHU_016377	1.68944
TCONS_00048262	1.88301	oni-miR-10671	-5.64269	ROHU_012784	2.70845
TCONS_00048262	1.88301	oni-miR-10671	-5.64269	ROHU_026026	1.29796
TCONS_00048262	1.88301	oni-miR-10671	-5.64269	ROHU_012050	1.86945
TCONS_00048262	1.88301	oni-miR-10671	-5.64269	ROHU_014331	2.57579
TCONS_00048262	1.88301	oni-miR-10671	-5.64269	ROHU_031592	2.22403
TCONS_00048262	1.88301	oni-miR-10671	-5.64269	ROHU_020910	2.3315
TCONS_00048262	1.88301	oni-miR-10671	-5.64269	ROHU_007728	1.76249
TCONS_00048262	1.88301	oni-miR-10671	-5.64269	ROHU_002256	2.23632
TCONS_00048262	1.88301	oni-miR-10671	-5.64269	ROHU_005236	1.81139
TCONS_00048262	1.88301	oni-miR-10671	-5.64269	ROHU_031776	2.71055
TCONS_00048262	1.88301	oni-miR-10671	-5.64269	ROHU_027099	1.30756
TCONS_00048262	1.88301	oni-miR-10671	-5.64269	ROHU_001937	7.33877
TCONS_00048262	1.88301	oni-miR-10671	-5.64269	ROHU_003693	1.38896
TCONS_00048262	1.88301	oni-miR-10671	-5.64269	ROHU_000632	2.37118
TCONS_00048262	1.88301	oni-miR-10671	-5.64269	ROHU_024737	1.61773
TCONS_00048262	1.88301	oni-miR-10632	-5.59648	ROHU_020491	1.66721
TCONS_00048262	1.88301	oni-miR-10632	-5.59648	ROHU_029760	2.51638
TCONS_00048262	1.88301	oni-miR-10632	-5.59648	ROHU_007228	1.78181
TCONS_00048262	1.88301	oni-miR-10632	-5.59648	ROHU_036070	2.08171
TCONS_00048262	1.88301	oni-miR-10632	-5.59648	ROHU_031586	6.27487
TCONS_00048262	1.88301	oni-miR-10632	-5.59648	ROHU_026026	1.29796
TCONS_00048262	1.88301	oni-miR-10632	-5.59648	ROHU_007728	1.76249
TCONS_00048262	1.88301	oni-miR-10632	-5.59648	ROHU_002256	2.23632
TCONS_00048262	1.88301	oni-miR-10632	-5.59648	ROHU_035293	1.75612
TCONS_00048262	1.88301	oni-miR-10632	-5.59648	ROHU_016348	1.49789
TCONS_00048262	1.88301	oni-miR-10632	-5.59648	ROHU_018839	1.39634
TCONS_00048262	1.88301	oni-miR-10632	-5.59648	ROHU_028176	1.64039
TCONS_00048262	1.88301	oni-miR-10632	-5.59648	ROHU_028237	3.73136
TCONS_00048262	1.88301	oni-miR-10632	-5.59648	ROHU_015364	1.66498
TCONS_00048262	1.88301	oni-miR-10632	-5.59648	ROHU_023297	1.61191
TCONS_00048262	1.88301	oni-miR-10632	-5.59648	ROHU_012050	1.86945
TCONS_00048262	1.88301	oni-miR-10632	-5.59648	ROHU_019696	1.81571
TCONS_00048262	1.88301	oni-miR-10632	-5.59648	ROHU_036908	1.28515
TCONS_00048262	1.88301	oni-miR-10632	-5.59648	ROHU_035974	1.54224
TCONS_00048262	1.88301	oni-miR-10632	-5.59648	ROHU_034354	1.7381
TCONS_00048262	1.88301	oni-miR-10632	-5.59648	ROHU_012784	2.70845
TCONS_00048262	1.88301	oni-miR-10632	-5.59648	ROHU_024161	1.61825
TCONS_00048262	1.88301	oni-miR-10632	-5.59648	ROHU_031776	2.71055
TCONS_00048262	1.88301	oni-miR-10632	-5.59648	ROHU_028212	4.38783
TCONS_00049396	4.60382	eel-miR-7132-3p	-6.13381	ROHU_035639	1.5056
TCONS_00049396	4.60382	eel-miR-7132-3p	-6.13381	ROHU_018664	4.86909
TCONS_00049396	4.60382	eel-miR-7132-3p	-6.13381	myotubularin-related 4 isoform X4	1.49973
TCONS_00049396	4.60382	eel-miR-7132-3p	-6.13381	ROHU_012599	2.31121
TCONS_00049396	4.60382	eel-miR-7132-3p	-6.13381	ROHU_030666	1.53482
TCONS_00049396	4.60382	eel-miR-7132-3p	-6.13381	ROHU_019696	1.81571
TCONS_00049396	4.60382	eel-miR-7132-3p	-6.13381	ROHU_019102	1.62632
TCONS_00049396	4.60382	eel-miR-7132-3p	-6.13381	ROHU_010268	2.71409
TCONS_00061439	2.07473	oni-miR-10632	-5.59648	ROHU_020491	1.66721
TCONS_00061439	2.07473	oni-miR-10632	-5.59648	ROHU_007010	1.58391
TCONS_00061439	2.07473	oni-miR-10632	-5.59648	ROHU_029760	2.51638
TCONS_00061439	2.07473	oni-miR-10632	-5.59648	ROHU_012599	2.31121
TCONS_00061439	2.07473	oni-miR-10632	-5.59648	ROHU_004959	2.05049
TCONS_00061439	2.07473	oni-miR-10632	-5.59648	ROHU_028915	6.40047
TCONS_00061439	2.07473	oni-miR-10632	-5.59648	ROHU_037038	2.05594
TCONS_00061439	2.07473	oni-miR-10632	-5.59648	ROHU_035232	1.7647
TCONS_00061439	2.07473	oni-miR-10632	-5.59648	ROHU_036070	2.08171
TCONS_00061439	2.07473	oni-miR-10632	-5.59648	ROHU_011157	1.56033
TCONS_00061439	2.07473	oni-miR-10632	-5.59648	ROHU_013530	2.1327
TCONS_00061439	2.07473	oni-miR-10632	-5.59648	ROHU_008120	1.98773
TCONS_00061439	2.07473	oni-miR-10632	-5.59648	ROHU_025544	4.34591
TCONS_00061439	2.07473	oni-miR-10632	-5.59648	ROHU_002256	2.23632
TCONS_00061439	2.07473	oni-miR-10632	-5.59648	ROHU_016348	1.49789
TCONS_00061439	2.07473	oni-miR-10632	-5.59648	ROHU_036405	3.49377
TCONS_00061439	2.07473	oni-miR-10632	-5.59648	ROHU_016561	1.64135
TCONS_00061439	2.07473	oni-miR-10632	-5.59648	ROHU_015364	1.66498
TCONS_00061439	2.07473	oni-miR-10632	-5.59648	ROHU_023297	1.61191
TCONS_00061439	2.07473	oni-miR-10632	-5.59648	ROHU_027540	2.10545
TCONS_00061439	2.07473	oni-miR-10632	-5.59648	ROHU_012050	1.86945
TCONS_00061439	2.07473	oni-miR-10632	-5.59648	ROHU_036908	1.28515
TCONS_00061439	2.07473	oni-miR-10632	-5.59648	ROHU_035974	1.54224
TCONS_00061439	2.07473	oni-miR-10632	-5.59648	ROHU_034354	1.7381
TCONS_00061439	2.07473	oni-miR-10632	-5.59648	ROHU_012784	2.70845
TCONS_00061439	2.07473	oni-miR-10632	-5.59648	ROHU_016747	1.6972
TCONS_00061439	2.07473	oni-miR-10632	-5.59648	ROHU_029884	1.75289
TCONS_00061439	2.07473	oni-miR-10632	-5.59648	ROHU_011206	2.49094
TCONS_00061439	2.07473	oni-miR-10632	-5.59648	ROHU_031486	1.92428
TCONS_00061439	2.07473	oni-miR-10632	-5.59648	ROHU_024161	1.61825
TCONS_00061439	2.07473	oni-miR-10632	-5.59648	ROHU_031776	2.71055
TCONS_00061439	2.07473	oni-miR-10632	-5.59648	ROHU_029028	3.89725
TCONS_00061439	2.07473	oni-miR-10632	-5.59648	ROHU_028212	4.38783
TCONS_00061439	2.07473	oni-miR-10632	-5.59648	ROHU_020483	1.62478
TCONS_00061439	2.07473	oni-miR-10632	-5.59648	ROHU_023140	2.23687
TCONS_00061439	2.07473	oni-miR-10632	-5.59648	ROHU_004961	3.23687
TCONS_00071514	4.98935	ipu-miR-205	-6.86282	ROHU_021390	1.64389
TCONS_00071514	4.98935	ipu-miR-205	-6.86282	ROHU_019531	2.12417
TCONS_00071514	4.98935	ipu-miR-205	-6.86282	ROHU_005137	8.66008
TCONS_00071514	4.98935	ipu-miR-205	-6.86282	ROHU_036302	1.64769
TCONS_00071514	4.98935	ipu-miR-205	-6.86282	ROHU_022182	3.76684
TCONS_00071514	4.98935	ipu-miR-205	-6.86282	ROHU_024447	2.05469
TCONS_00071514	4.98935	ipu-miR-205	-6.86282	ROHU_021649	3.14808
TCONS_00071514	4.98935	ipu-miR-205	-6.86282	ROHU_011152	1.77166
TCONS_00071514	4.98935	ipu-miR-205	-6.86282	ROHU_035302	3.55459
TCONS_00071514	4.98935	ipu-miR-205	-6.86282	ROHU_029247	3.32581
TCONS_00071514	4.98935	ipu-miR-205	-6.86282	ROHU_026026	1.29796
TCONS_00071514	4.98935	ipu-miR-205	-6.86282	ROHU_036031	1.33315
TCONS_00071514	4.98935	ipu-miR-205	-6.86282	ROHU_018664	4.86909
TCONS_00071514	4.98935	ipu-miR-205	-6.86282	ROHU_033085	1.4847
TCONS_00071514	4.98935	ipu-miR-205	-6.86282	ROHU_035878	7.20193
TCONS_00071514	4.98935	ipu-miR-205	-6.86282	ROHU_003729	1.62186
TCONS_00071514	4.98935	ipu-miR-205	-6.86282	ROHU_017200	1.82866
TCONS_00071514	4.98935	ipu-miR-205	-6.86282	ROHU_007728	1.76249
TCONS_00071514	4.98935	ipu-miR-205	-6.86282	ROHU_030074	2.71091
TCONS_00071514	4.98935	ipu-miR-205	-6.86282	ROHU_016685	3.26682
TCONS_00071514	4.98935	ipu-miR-205	-6.86282	ROHU_008367	1.56493
TCONS_00071514	4.98935	ipu-miR-205	-6.86282	ROHU_036335	2.31873
TCONS_00071514	4.98935	ipu-miR-205	-6.86282	ROHU_028176	1.64039
TCONS_00071514	4.98935	ipu-miR-205	-6.86282	ROHU_028237	3.73136
TCONS_00071514	4.98935	ipu-miR-205	-6.86282	ROHU_012637	1.43581
TCONS_00071514	4.98935	ipu-miR-205	-6.86282	ROHU_029295	4.18397
TCONS_00071514	4.98935	ipu-miR-205	-6.86282	ROHU_018391	2.83825
TCONS_00071514	4.98935	ipu-miR-205	-6.86282	ROHU_019989	1.90097
TCONS_00071514	4.98935	ipu-miR-205	-6.86282	ROHU_015036	3.59029
TCONS_00071514	4.98935	ipu-miR-205	-6.86282	ROHU_028798	1.68157
TCONS_00071514	4.98935	ipu-miR-205	-6.86282	ROHU_023973	1.5873
TCONS_00071514	4.98935	ipu-miR-205	-6.86282	ROHU_007326	1.57227
TCONS_00071514	4.98935	ipu-miR-205	-6.86282	ROHU_019472	2.16154
TCONS_00071514	4.98935	ipu-miR-205	-6.86282	ROHU_029410	2.37428
TCONS_00071514	4.98935	ipu-miR-205	-6.86282	ROHU_012772	1.54042
TCONS_00071514	4.98935	ipu-miR-205	-6.86282	ROHU_035974	1.54224
TCONS_00071514	4.98935	ipu-miR-205	-6.86282	ROHU_021938	1.8224
TCONS_00071514	4.98935	ipu-miR-205	-6.86282	ROHU_034354	1.7381
TCONS_00071514	4.98935	ipu-miR-205	-6.86282	ROHU_006207	1.61386
TCONS_00071514	4.98935	ipu-miR-205	-6.86282	ROHU_021652	2.73343
TCONS_00071514	4.98935	ipu-miR-205	-6.86282	ROHU_026737	3.19275
TCONS_00071514	4.98935	ipu-miR-205	-6.86282	ROHU_031486	1.92428
TCONS_00071514	4.98935	ipu-miR-205	-6.86282	ROHU_011642	6.58702
TCONS_00071514	4.98935	ipu-miR-205	-6.86282	ROHU_021016	6.33939
TCONS_00071514	4.98935	ipu-miR-205	-6.86282	ROHU_031776	2.71055
TCONS_00071514	4.98935	ipu-miR-205	-6.86282	ROHU_012636	2.32992
TCONS_00071514	4.98935	ipu-miR-205	-6.86282	ROHU_028212	4.38783
TCONS_00071514	4.98935	ipu-miR-205	-6.86282	ROHU_014809	3.59639
TCONS_00071514	4.98935	ipu-miR-205	-6.86282	ROHU_019056	1.58367
TCONS_00071514	4.98935	ipu-miR-205	-6.86282	ROHU_000632	2.37118
TCONS_00078652	7.30656	ipu-miR-19a	-5.8288	ROHU_035495	7.29132
TCONS_00078652	7.30656	ipu-miR-19a	-5.8288	ROHU_036214	5.08104
TCONS_00078652	7.30656	ipu-miR-19a	-5.8288	ROHU_023459	7.80752
TCONS_00078652	7.30656	ipu-miR-19a	-5.8288	ROHU_003931	6.48185
TCONS_00078652	7.30656	ipu-miR-19a	-5.8288	ROHU_013296	3.54335
TCONS_00078652	7.30656	ipu-miR-19a	-5.8288	ROHU_015184	6.80455
TCONS_00078652	7.30656	ipu-miR-19a	-5.8288	ROHU_035918	6.65217
TCONS_00078652	7.30656	ipu-miR-19a	-5.8288	ROHU_001987	6.48185
TCONS_00078652	7.30656	ipu-miR-19a	-5.8288	ROHU_012154	5.44088
TCONS_00078652	7.30656	ipu-miR-19a	-5.8288	ROHU_025616	7.06829
TCONS_00078652	7.30656	ipu-miR-19a	-5.8288	ROHU_031264	4.74536
TCONS_00078652	7.30656	ipu-miR-19a	-5.8288	ROHU_010555	6.69757
TCONS_00078652	7.30656	ipu-miR-19a	-5.8288	ROHU_037413	6.53345
TCONS_00078652	7.30656	ipu-miR-19a	-5.8288	ROHU_024742	6.48185
TCONS_00078652	7.30656	ipu-miR-19a	-5.8288	ROHU_034293	6.48185
TCONS_00078652	7.30656	ipu-miR-19a	-5.8288	ROHU_024194	4.66485
TCONS_00078652	7.30656	ipu-miR-19a	-5.8288	ROHU_020418	6.48185
TCONS_00078652	7.30656	ipu-miR-19a	-5.8288	ROHU_029813	4.81835
TCONS_00078652	7.30656	ipu-miR-19a	-5.8288	ROHU_025873	3.10498
TCONS_00078652	7.30656	ipu-miR-19a	-5.8288	ROHU_017629	7.18409
TCONS_00078652	7.30656	ipu-miR-19a	-5.8288	ROHU_030675	6.94242
TCONS_00078652	7.30656	ipu-miR-19a	-5.8288	ROHU_020391	6.48185
TCONS_00078652	7.30656	ipu-miR-19a	-5.8288	ROHU_027179	6.48185
TCONS_00078652	7.30656	ipu-miR-19a	-5.8288	ROHU_006476	2.03246
TCONS_00078652	7.30656	ipu-miR-19a	-5.8288	ROHU_030583	6.80455
TCONS_00078652	7.30656	ipu-miR-19a	-5.8288	ROHU_026190	6.48185
TCONS_00083396	2.83392	ssa-miR-128-3-5p	-7.20556	ROHU_007237	1.91772
TCONS_00083396	2.83392	ssa-miR-128-3-5p	-7.20556	ROHU_007228	1.78181
TCONS_00083396	2.83392	ssa-miR-128-3-5p	-7.20556	ROHU_037250	2.22582
TCONS_00083396	2.83392	ssa-miR-128-3-5p	-7.20556	ROHU_027099	1.30756
TCONS_00083396	2.83392	ssa-miR-128-3-5p	-7.20556	ROHU_014388	1.61628
TCONS_00083396	2.83392	ssa-miR-128-3-5p	-7.20556	ROHU_007548	1.80103
TCONS_00083396	2.83392	ssa-miR-128-3-5p	-7.20556	ROHU_008120	1.98773
TCONS_00083396	2.83392	ssa-miR-128-3-5p	-7.20556	ROHU_013530	2.1327
TCONS_00083396	2.83392	ssa-miR-128-3-5p	-7.20556	ROHU_015113	2.00655
TCONS_00083396	2.83392	ssa-miR-128-3-5p	-7.20556	ROHU_003729	1.62186
TCONS_00083396	2.83392	ssa-miR-128-3-5p	-7.20556	ROHU_036457	1.49812
TCONS_00083396	2.83392	ssa-miR-128-3-5p	-7.20556	ROHU_035293	1.75612
TCONS_00083396	2.83392	ssa-miR-128-3-5p	-7.20556	ROHU_028176	1.64039
TCONS_00083396	2.83392	ssa-miR-128-3-5p	-7.20556	ROHU_012637	1.43581
TCONS_00083396	2.83392	ssa-miR-128-3-5p	-7.20556	ROHU_026535	2.76602
TCONS_00083396	2.83392	ssa-miR-128-3-5p	-7.20556	ROHU_020982	5.09734
TCONS_00083396	2.83392	ssa-miR-128-3-5p	-7.20556	ROHU_018390	4.6118
TCONS_00083396	2.83392	ssa-miR-128-3-5p	-7.20556	ROHU_012351	2.10536
TCONS_00083396	2.83392	ssa-miR-128-3-5p	-7.20556	ROHU_014764	2.83393
TCONS_00083396	2.83392	ipu-miR-19a	-5.8288	ROHU_025367	1.69522
TCONS_00083396	2.83392	ipu-miR-19a	-5.8288	ROHU_014578	2.22903
TCONS_00083396	2.83392	ipu-miR-19a	-5.8288	ROHU_037250	2.22582
TCONS_00083396	2.83392	ipu-miR-19a	-5.8288	ROHU_027101	1.86595
TCONS_00083396	2.83392	ipu-miR-19a	-5.8288	ROHU_005292	1.65524
TCONS_00083396	2.83392	ipu-miR-19a	-5.8288	ROHU_017308	3.67597
TCONS_00083396	2.83392	ipu-miR-19a	-5.8288	ROHU_003576	7.12471
TCONS_00083396	2.83392	ipu-miR-19a	-5.8288	ROHU_014873	1.92722
TCONS_00083396	2.83392	ipu-miR-19a	-5.8288	ROHU_011458	2.89811
TCONS_00083396	2.83392	ipu-miR-19a	-5.8288	ROHU_025718	1.35217
TCONS_00083396	2.83392	ipu-miR-19a	-5.8288	ROHU_025317	1.56264
TCONS_00083396	2.83392	ipu-miR-19a	-5.8288	ROHU_023973	1.5873
TCONS_00083396	2.83392	ipu-miR-19a	-5.8288	ROHU_020982	5.09734
TCONS_00083396	2.83392	ipu-miR-19a	-5.8288	ROHU_008598	1.6425
TCONS_00083396	2.83392	ipu-miR-19a	-5.8288	ROHU_029410	2.37428
TCONS_00083396	2.83392	ipu-miR-19a	-5.8288	ROHU_010268	2.71409
TCONS_00083396	2.83392	ipu-miR-19a	-5.8288	ROHU_012784	2.70845
TCONS_00083396	2.83392	ipu-miR-19a	-5.8288	ROHU_031486	1.92428
TCONS_00083396	2.83392	ipu-miR-19a	-5.8288	ROHU_024161	1.61825
TCONS_00083396	2.83392	ipu-miR-19a	-5.8288	ROHU_031776	2.71055
TCONS_00083396	2.83392	ipu-miR-19a	-5.8288	ROHU_035956	3.96861
TCONS_00083396	2.83392	ipu-miR-19a	-5.8288	ROHU_033292	7.46026
TCONS_00083396	2.83392	oni-miR-10632	-5.59648	ROHU_020491	1.66721
TCONS_00083396	2.83392	oni-miR-10632	-5.59648	ROHU_029760	2.51638
TCONS_00083396	2.83392	oni-miR-10632	-5.59648	ROHU_012599	2.31121
TCONS_00083396	2.83392	oni-miR-10632	-5.59648	ROHU_007228	1.78181
TCONS_00083396	2.83392	oni-miR-10632	-5.59648	ROHU_004959	2.05049
TCONS_00083396	2.83392	oni-miR-10632	-5.59648	ROHU_028915	6.40047
TCONS_00083396	2.83392	oni-miR-10632	-5.59648	ROHU_037038	2.05594
TCONS_00083396	2.83392	oni-miR-10632	-5.59648	ROHU_036070	2.08171
TCONS_00083396	2.83392	oni-miR-10632	-5.59648	ROHU_026026	1.29796
TCONS_00083396	2.83392	oni-miR-10632	-5.59648	ROHU_011157	1.56033
TCONS_00083396	2.83392	oni-miR-10632	-5.59648	ROHU_013530	2.1327
TCONS_00083396	2.83392	oni-miR-10632	-5.59648	ROHU_008120	1.98773
TCONS_00083396	2.83392	oni-miR-10632	-5.59648	ROHU_002256	2.23632
TCONS_00083396	2.83392	oni-miR-10632	-5.59648	ROHU_035293	1.75612
TCONS_00083396	2.83392	oni-miR-10632	-5.59648	ROHU_016348	1.49789
TCONS_00083396	2.83392	oni-miR-10632	-5.59648	ROHU_028176	1.64039
TCONS_00083396	2.83392	oni-miR-10632	-5.59648	ROHU_028237	3.73136
TCONS_00083396	2.83392	oni-miR-10632	-5.59648	ROHU_015364	1.66498
TCONS_00083396	2.83392	oni-miR-10632	-5.59648	ROHU_023297	1.61191
TCONS_00083396	2.83392	oni-miR-10632	-5.59648	ROHU_027540	2.10545
TCONS_00083396	2.83392	oni-miR-10632	-5.59648	ROHU_012050	1.86945
TCONS_00083396	2.83392	oni-miR-10632	-5.59648	ROHU_019696	1.81571
TCONS_00083396	2.83392	oni-miR-10632	-5.59648	ROHU_036908	1.28515
TCONS_00083396	2.83392	oni-miR-10632	-5.59648	ROHU_035974	1.54224
TCONS_00083396	2.83392	oni-miR-10632	-5.59648	ROHU_034354	1.7381
TCONS_00083396	2.83392	oni-miR-10632	-5.59648	ROHU_012784	2.70845
TCONS_00083396	2.83392	oni-miR-10632	-5.59648	ROHU_011206	2.49094
TCONS_00083396	2.83392	oni-miR-10632	-5.59648	ROHU_031486	1.92428
TCONS_00083396	2.83392	oni-miR-10632	-5.59648	ROHU_024161	1.61825
TCONS_00083396	2.83392	oni-miR-10632	-5.59648	ROHU_031776	2.71055
TCONS_00083396	2.83392	oni-miR-10632	-5.59648	ROHU_029028	3.89725
TCONS_00083396	2.83392	oni-miR-10632	-5.59648	ROHU_028212	4.38783
TCONS_00083396	2.83392	oni-miR-10632	-5.59648	ROHU_020483	1.62478
TCONS_00083396	2.83392	oni-miR-10632	-5.59648	ROHU_023140	2.23687
TCONS_00083396	2.83392	oni-miR-10632	-5.59648	ROHU_004961	3.23687
TCONS_00083396	2.83392	oni-miR-10580	-5.56594	ROHU_016517	1.89364
TCONS_00083396	2.83392	oni-miR-10580	-5.56594	ROHU_034231	2.33855
TCONS_00083396	2.83392	oni-miR-10580	-5.56594	ROHU_007228	1.78181
TCONS_00083396	2.83392	oni-miR-10580	-5.56594	ROHU_036070	2.08171
TCONS_00083396	2.83392	oni-miR-10580	-5.56594	ROHU_037043	2.15628
TCONS_00083396	2.83392	oni-miR-10580	-5.56594	ROHU_035357	1.39957
TCONS_00083396	2.83392	oni-miR-10580	-5.56594	ROHU_035639	1.5056
TCONS_00083396	2.83392	oni-miR-10580	-5.56594	ROHU_014388	1.61628
TCONS_00083396	2.83392	oni-miR-10580	-5.56594	ROHU_007548	1.80103
TCONS_00083396	2.83392	oni-miR-10580	-5.56594	ROHU_012050	1.86945
TCONS_00083396	2.83392	oni-miR-10580	-5.56594	ROHU_014331	2.57579
TCONS_00083396	2.83392	oni-miR-10580	-5.56594	ROHU_014851	2.14207
TCONS_00083396	2.83392	oni-miR-10580	-5.56594	ROHU_019696	1.81571
TCONS_00083396	2.83392	oni-miR-10580	-5.56594	ROHU_018720	1.77262
TCONS_00083396	2.83392	oni-miR-10580	-5.56594	ROHU_023235	1.91191
TCONS_00083396	2.83392	oni-miR-10580	-5.56594	ROHU_035974	1.54224
TCONS_00083396	2.83392	oni-miR-10580	-5.56594	ROHU_030666	1.53482
TCONS_00083396	2.83392	oni-miR-10580	-5.56594	ROHU_016461	1.80619
TCONS_00083396	2.83392	oni-miR-10580	-5.56594	ROHU_031592	2.22403
TCONS_00087245	1.78295	gmo-miR-459-3p	-6.21148	ROHU_021390	1.64389
TCONS_00087245	1.78295	gmo-miR-459-3p	-6.21148	ROHU_036926	1.63232
TCONS_00087245	1.78295	gmo-miR-459-3p	-6.21148	ROHU_036849	1.24448
TCONS_00087245	1.78295	gmo-miR-459-3p	-6.21148	ROHU_031586	6.27487
TCONS_00087245	1.78295	gmo-miR-459-3p	-6.21148	ROHU_036031	1.33315
TCONS_00087245	1.78295	gmo-miR-459-3p	-6.21148	ROHU_029760	2.51638
TCONS_00087245	1.78295	gmo-miR-459-3p	-6.21148	ROHU_011378	3.02298
TCONS_00087245	1.78295	gmo-miR-459-3p	-6.21148	ROHU_019102	1.62632
TCONS_00087245	1.78295	gmo-miR-459-3p	-6.21148	ROHU_024939	1.47278
TCONS_00087245	1.78295	gmo-miR-459-3p	-6.21148	ROHU_021016	6.33939
TCONS_00087245	1.78295	gmo-miR-459-3p	-6.21148	ROHU_007728	1.76249
TCONS_00087245	1.78295	gmo-miR-459-3p	-6.21148	ROHU_035293	1.75612
TCONS_00087245	1.78295	gmo-miR-459-3p	-6.21148	ROHU_036741	6.22841
TCONS_00087245	1.78295	gmo-miR-459-3p	-6.21148	ROHU_027099	1.30756
TCONS_00087245	1.78295	gmo-miR-459-3p	-6.21148	ROHU_018834	1.61282
TCONS_00087245	1.78295	gmo-miR-459-3p	-6.21148	ROHU_026389	1.3643
TCONS_00087245	1.78295	gmo-miR-459-3p	-6.21148	ROHU_013536	2.89058
TCONS_00087245	1.78295	gmo-miR-459-3p	-6.21148	ROHU_011182	1.84115
TCONS_00094484	2.53007	gmo-miR-459-3p	-6.21148	ROHU_021390	1.64389
TCONS_00094484	2.53007	gmo-miR-459-3p	-6.21148	ROHU_036926	1.63232
TCONS_00094484	2.53007	gmo-miR-459-3p	-6.21148	ROHU_036849	1.24448
TCONS_00094484	2.53007	gmo-miR-459-3p	-6.21148	ROHU_031586	6.27487
TCONS_00094484	2.53007	gmo-miR-459-3p	-6.21148	ROHU_036031	1.33315
TCONS_00094484	2.53007	gmo-miR-459-3p	-6.21148	ROHU_011378	3.02298
TCONS_00094484	2.53007	gmo-miR-459-3p	-6.21148	ROHU_019102	1.62632
TCONS_00094484	2.53007	gmo-miR-459-3p	-6.21148	ROHU_024939	1.47278
TCONS_00094484	2.53007	gmo-miR-459-3p	-6.21148	ROHU_006381	2.87511
TCONS_00094484	2.53007	gmo-miR-459-3p	-6.21148	ROHU_007728	1.76249
TCONS_00094484	2.53007	gmo-miR-459-3p	-6.21148	ROHU_035293	1.75612
TCONS_00094484	2.53007	gmo-miR-459-3p	-6.21148	ROHU_036741	6.22841
TCONS_00094484	2.53007	gmo-miR-459-3p	-6.21148	ROHU_027099	1.30756
TCONS_00094484	2.53007	gmo-miR-459-3p	-6.21148	ROHU_018834	1.61282
TCONS_00094484	2.53007	gmo-miR-459-3p	-6.21148	ROHU_026389	1.3643
TCONS_00094484	2.53007	gmo-miR-459-3p	-6.21148	ROHU_011182	1.84115
TCONS_00094484	2.53007	eel-miR-7132-3p	-6.13381	ROHU_018664	4.86909
TCONS_00094484	2.53007	eel-miR-7132-3p	-6.13381	ROHU_019696	1.81571
TCONS_00094484	2.53007	eel-miR-7132-3p	-6.13381	ROHU_036889	1.57149
TCONS_00094484	2.53007	eel-miR-7132-3p	-6.13381	ROHU_019102	1.62632
TCONS_00094484	2.53007	abu-miR-10556b	-5.66992	ROHU_021390	1.64389
TCONS_00094484	2.53007	abu-miR-10556b	-5.66992	ROHU_036849	1.24448
TCONS_00094484	2.53007	abu-miR-10556b	-5.66992	ROHU_031586	6.27487
TCONS_00094484	2.53007	abu-miR-10556b	-5.66992	ROHU_026358	2.2754
TCONS_00094484	2.53007	abu-miR-10556b	-5.66992	ROHU_020021	7.20473
TCONS_00094484	2.53007	abu-miR-10556b	-5.66992	ROHU_024939	1.47278
TCONS_00094484	2.53007	abu-miR-10556b	-5.66992	ROHU_036741	6.22841
TCONS_00094484	2.53007	abu-miR-10556b	-5.66992	ROHU_025867	3.89841
TCONS_00094484	2.53007	abu-miR-10556b	-5.66992	ROHU_019102	1.62632
TCONS_00094484	2.53007	abu-miR-10556b	-5.66992	ROHU_029247	3.32581
TCONS_00094484	2.53007	oni-miR-10632	-5.59648	ROHU_028176	1.64039
TCONS_00094484	2.53007	oni-miR-10632	-5.59648	ROHU_028237	3.73136
TCONS_00094484	2.53007	oni-miR-10632	-5.59648	ROHU_036926	1.63232
TCONS_00094484	2.53007	oni-miR-10632	-5.59648	ROHU_031586	6.27487
TCONS_00094484	2.53007	oni-miR-10632	-5.59648	ROHU_020021	7.20473
TCONS_00094484	2.53007	oni-miR-10632	-5.59648	ROHU_026026	1.29796
TCONS_00094484	2.53007	oni-miR-10632	-5.59648	ROHU_019379	2.76637
TCONS_00094484	2.53007	oni-miR-10632	-5.59648	ROHU_007228	1.78181
TCONS_00094484	2.53007	oni-miR-10632	-5.59648	ROHU_007728	1.76249
TCONS_00094484	2.53007	oni-miR-10632	-5.59648	ROHU_035293	1.75612
TCONS_00094484	2.53007	oni-miR-10632	-5.59648	ROHU_019696	1.81571
TCONS_00094484	2.53007	oni-miR-10632	-5.59648	ROHU_036741	6.22841
TCONS_00094484	2.53007	oni-miR-10632	-5.59648	ROHU_018839	1.39634
TCONS_00094484	2.53007	oni-miR-10632	-5.59648	ROHU_026560	1.78103
TCONS_00094484	2.53007	oni-miR-10632	-5.59648	ROHU_006393	4.62405
TCONS_00094484	2.53007	oni-miR-10632	-5.59648	ROHU_006394	2.69522
TCONS_00094484	2.53007	oni-miR-10632	-5.59648	ROHU_026736	4.58419
TCONS_00099043	1.97648	nbr-miR-7133-3p	-6.35972	ROHU_021390	1.64389
TCONS_00099043	1.97648	nbr-miR-7133-3p	-6.35972	ROHU_016517	1.89364
TCONS_00099043	1.97648	nbr-miR-7133-3p	-6.35972	ROHU_029760	2.51638
TCONS_00099043	1.97648	nbr-miR-7133-3p	-6.35972	ROHU_025367	1.69522
TCONS_00099043	1.97648	nbr-miR-7133-3p	-6.35972	ROHU_027101	1.86595
TCONS_00099043	1.97648	nbr-miR-7133-3p	-6.35972	ROHU_026033	2.92864
TCONS_00099043	1.97648	nbr-miR-7133-3p	-6.35972	ROHU_016362	1.80842
TCONS_00099043	1.97648	nbr-miR-7133-3p	-6.35972	ROHU_007548	1.80103
TCONS_00099043	1.97648	nbr-miR-7133-3p	-6.35972	ROHU_014873	1.92722
TCONS_00099043	1.97648	nbr-miR-7133-3p	-6.35972	ROHU_035293	1.75612
TCONS_00099043	1.97648	nbr-miR-7133-3p	-6.35972	ROHU_008367	1.56493
TCONS_00099043	1.97648	nbr-miR-7133-3p	-6.35972	ROHU_023973	1.5873
TCONS_00099043	1.97648	nbr-miR-7133-3p	-6.35972	ROHU_008362	6.96492
TCONS_00099043	1.97648	nbr-miR-7133-3p	-6.35972	ROHU_036693	1.51526
TCONS_00099043	1.97648	nbr-miR-7133-3p	-6.35972	ROHU_021938	1.8224
TCONS_00099043	1.97648	nbr-miR-7133-3p	-6.35972	ROHU_006207	1.61386
TCONS_00099043	1.97648	nbr-miR-7133-3p	-6.35972	ROHU_014108	4.2676
TCONS_00099043	1.97648	nbr-miR-7133-3p	-6.35972	ROHU_012351	2.10536
TCONS_00099043	1.97648	nbr-miR-7133-3p	-6.35972	ROHU_031776	2.71055
TCONS_00099043	1.97648	nbr-miR-7133-3p	-6.35972	ROHU_015294	1.90167
TCONS_00099043	1.97648	nbr-miR-7133-3p	-6.35972	ROHU_013533	2.16043
TCONS_00099043	1.97648	gmo-miR-459-3p	-6.21148	ROHU_021390	1.64389
TCONS_00099043	1.97648	gmo-miR-459-3p	-6.21148	ROHU_005137	8.66008
TCONS_00099043	1.97648	gmo-miR-459-3p	-6.21148	ROHU_016839	2.25981
TCONS_00099043	1.97648	gmo-miR-459-3p	-6.21148	ROHU_029760	2.51638
TCONS_00099043	1.97648	gmo-miR-459-3p	-6.21148	ROHU_036302	1.64769
TCONS_00099043	1.97648	gmo-miR-459-3p	-6.21148	ROHU_012599	2.31121
TCONS_00099043	1.97648	gmo-miR-459-3p	-6.21148	ROHU_027099	1.30756
TCONS_00099043	1.97648	gmo-miR-459-3p	-6.21148	ROHU_026389	1.3643
TCONS_00099043	1.97648	gmo-miR-459-3p	-6.21148	ROHU_022246	9.28559
TCONS_00099043	1.97648	gmo-miR-459-3p	-6.21148	ROHU_014388	1.61628
TCONS_00099043	1.97648	gmo-miR-459-3p	-6.21148	ROHU_036973	2.28588
TCONS_00099043	1.97648	gmo-miR-459-3p	-6.21148	ROHU_017308	3.67597
TCONS_00099043	1.97648	gmo-miR-459-3p	-6.21148	ROHU_026355	1.55714
TCONS_00099043	1.97648	gmo-miR-459-3p	-6.21148	ROHU_011978	3.78736
TCONS_00099043	1.97648	gmo-miR-459-3p	-6.21148	ROHU_007728	1.76249
TCONS_00099043	1.97648	gmo-miR-459-3p	-6.21148	ROHU_035293	1.75612
TCONS_00099043	1.97648	gmo-miR-459-3p	-6.21148	ROHU_031648	2.42435
TCONS_00099043	1.97648	gmo-miR-459-3p	-6.21148	ROHU_004156	1.44884
TCONS_00099043	1.97648	gmo-miR-459-3p	-6.21148	ROHU_013536	2.89058
TCONS_00099043	1.97648	gmo-miR-459-3p	-6.21148	ROHU_024072	1.67036
TCONS_00099043	1.97648	gmo-miR-459-3p	-6.21148	ROHU_036849	1.24448
TCONS_00099043	1.97648	gmo-miR-459-3p	-6.21148	ROHU_031822	2.88588
TCONS_00099043	1.97648	gmo-miR-459-3p	-6.21148	ROHU_029152	2.95839
TCONS_00099043	1.97648	gmo-miR-459-3p	-6.21148	ROHU_016176	2.12389
TCONS_00099043	1.97648	gmo-miR-459-3p	-6.21148	ROHU_029410	2.37428
TCONS_00099043	1.97648	gmo-miR-459-3p	-6.21148	ROHU_023235	1.91191
TCONS_00099043	1.97648	gmo-miR-459-3p	-6.21148	ROHU_027367	2.93576
TCONS_00099043	1.97648	gmo-miR-459-3p	-6.21148	ROHU_005139	7.26848
TCONS_00099043	1.97648	gmo-miR-459-3p	-6.21148	ROHU_029798	3.03299
TCONS_00099043	1.97648	gmo-miR-459-3p	-6.21148	ROHU_006207	1.61386
TCONS_00099043	1.97648	gmo-miR-459-3p	-6.21148	ROHU_026737	3.19275
TCONS_00099043	1.97648	gmo-miR-459-3p	-6.21148	ROHU_031486	1.92428
TCONS_00099043	1.97648	gmo-miR-459-3p	-6.21148	ROHU_030555	6.40047
TCONS_00099043	1.97648	gmo-miR-459-3p	-6.21148	ROHU_021016	6.33939
TCONS_00099043	1.97648	gmo-miR-459-3p	-6.21148	ROHU_003637	2.49278
TCONS_00099043	1.97648	gmo-miR-459-3p	-6.21148	ROHU_025896	1.78667
TCONS_00099043	1.97648	gmo-miR-459-3p	-6.21148	ROHU_016377	1.68944
TCONS_00099043	1.97648	dre-miR-152	-5.82701	ROHU_021390	1.64389
TCONS_00099043	1.97648	dre-miR-152	-5.82701	ROHU_016839	2.25981
TCONS_00099043	1.97648	dre-miR-152	-5.82701	ROHU_020587	2.76691
TCONS_00099043	1.97648	dre-miR-152	-5.82701	ROHU_016858	2.9132
TCONS_00099043	1.97648	dre-miR-152	-5.82701	ROHU_024447	2.05469
TCONS_00099043	1.97648	dre-miR-152	-5.82701	ROHU_027099	1.30756
TCONS_00099043	1.97648	dre-miR-152	-5.82701	ROHU_011152	1.77166
TCONS_00099043	1.97648	dre-miR-152	-5.82701	ROHU_035302	3.55459
TCONS_00099043	1.97648	dre-miR-152	-5.82701	ROHU_015887	2.11133
TCONS_00099043	1.97648	dre-miR-152	-5.82701	ROHU_014388	1.61628
TCONS_00099043	1.97648	dre-miR-152	-5.82701	ROHU_026026	1.29796
TCONS_00099043	1.97648	dre-miR-152	-5.82701	ROHU_016803	2.66892
TCONS_00099043	1.97648	dre-miR-152	-5.82701	ROHU_003576	7.12471
TCONS_00099043	1.97648	dre-miR-152	-5.82701	ROHU_031648	2.42435
TCONS_00099043	1.97648	dre-miR-152	-5.82701	ROHU_020127	1.7643
TCONS_00099043	1.97648	dre-miR-152	-5.82701	ROHU_033892	2.91138
TCONS_00099043	1.97648	dre-miR-152	-5.82701	ROHU_012050	1.86945
TCONS_00099043	1.97648	dre-miR-152	-5.82701	ROHU_014851	2.14207
TCONS_00099043	1.97648	dre-miR-152	-5.82701	ROHU_013224	2.44668
TCONS_00099043	1.97648	dre-miR-152	-5.82701	ROHU_029410	2.37428
TCONS_00099043	1.97648	dre-miR-152	-5.82701	ROHU_015018	2.36872
TCONS_00099043	1.97648	dre-miR-152	-5.82701	ROHU_029798	3.03299
TCONS_00099043	1.97648	dre-miR-152	-5.82701	ROHU_014108	4.2676
TCONS_00099043	1.97648	dre-miR-152	-5.82701	ROHU_011493	3.13915
TCONS_00099043	1.97648	dre-miR-152	-5.82701	ROHU_024161	1.61825
TCONS_00099043	1.97648	dre-miR-152	-5.82701	ROHU_021016	6.33939
TCONS_00099043	1.97648	dre-miR-152	-5.82701	ROHU_031776	2.71055
TCONS_00099043	1.97648	dre-miR-152	-5.82701	ROHU_035703	1.55587
TCONS_00099043	1.97648	dre-miR-152	-5.82701	ROHU_028212	4.38783
TCONS_00099043	1.97648	dre-miR-152	-5.82701	ROHU_014764	2.83393
TCONS_00099043	1.97648	ssa-miR-7a-2-3p	-3.81588	ROHU_019989	1.90097
TCONS_00099043	1.97648	ssa-miR-7a-2-3p	-3.81588	ROHU_016858	2.9132
TCONS_00099043	1.97648	ssa-miR-7a-2-3p	-3.81588	ROHU_011493	3.13915
TCONS_00099043	1.97648	ssa-miR-7a-2-3p	-3.81588	ROHU_005220	2.18189
TCONS_00099043	1.97648	ssa-miR-7a-2-3p	-3.81588	ROHU_031776	2.71055
TCONS_00099043	1.97648	ssa-miR-7a-2-3p	-3.81588	ROHU_005236	1.81139
TCONS_00099043	1.97648	ssa-miR-7a-2-3p	-3.81588	ROHU_035289	2.8133
TCONS_00099043	1.97648	ssa-miR-7a-2-3p	-3.81588	ROHU_008541	7.732
TCONS_00117896	2.70462	oni-miR-10632	-5.59648	ROHU_020491	1.66721
TCONS_00117896	2.70462	oni-miR-10632	-5.59648	ROHU_007010	1.58391
TCONS_00117896	2.70462	oni-miR-10632	-5.59648	ROHU_029760	2.51638
TCONS_00117896	2.70462	oni-miR-10632	-5.59648	ROHU_012599	2.31121
TCONS_00117896	2.70462	oni-miR-10632	-5.59648	ROHU_004959	2.05049
TCONS_00117896	2.70462	oni-miR-10632	-5.59648	ROHU_028915	6.40047
TCONS_00117896	2.70462	oni-miR-10632	-5.59648	ROHU_037038	2.05594
TCONS_00117896	2.70462	oni-miR-10632	-5.59648	ROHU_035232	1.7647
TCONS_00117896	2.70462	oni-miR-10632	-5.59648	ROHU_036070	2.08171
TCONS_00117896	2.70462	oni-miR-10632	-5.59648	ROHU_026026	1.29796
TCONS_00117896	2.70462	oni-miR-10632	-5.59648	ROHU_011157	1.56033
TCONS_00117896	2.70462	oni-miR-10632	-5.59648	ROHU_013530	2.1327
TCONS_00117896	2.70462	oni-miR-10632	-5.59648	ROHU_008120	1.98773
TCONS_00117896	2.70462	oni-miR-10632	-5.59648	ROHU_025544	4.34591
TCONS_00117896	2.70462	oni-miR-10632	-5.59648	ROHU_002256	2.23632
TCONS_00117896	2.70462	oni-miR-10632	-5.59648	ROHU_016348	1.49789
TCONS_00117896	2.70462	oni-miR-10632	-5.59648	ROHU_036405	3.49377
TCONS_00117896	2.70462	oni-miR-10632	-5.59648	ROHU_016561	1.64135
TCONS_00117896	2.70462	oni-miR-10632	-5.59648	ROHU_015364	1.66498
TCONS_00117896	2.70462	oni-miR-10632	-5.59648	ROHU_023297	1.61191
TCONS_00117896	2.70462	oni-miR-10632	-5.59648	ROHU_027540	2.10545
TCONS_00117896	2.70462	oni-miR-10632	-5.59648	ROHU_012050	1.86945
TCONS_00117896	2.70462	oni-miR-10632	-5.59648	ROHU_036908	1.28515
TCONS_00117896	2.70462	oni-miR-10632	-5.59648	ROHU_035974	1.54224
TCONS_00117896	2.70462	oni-miR-10632	-5.59648	ROHU_034354	1.7381
TCONS_00117896	2.70462	oni-miR-10632	-5.59648	ROHU_012784	2.70845
TCONS_00117896	2.70462	oni-miR-10632	-5.59648	ROHU_016747	1.6972
TCONS_00117896	2.70462	oni-miR-10632	-5.59648	ROHU_029884	1.75289
TCONS_00117896	2.70462	oni-miR-10632	-5.59648	ROHU_011206	2.49094
TCONS_00117896	2.70462	oni-miR-10632	-5.59648	ROHU_031486	1.92428
TCONS_00117896	2.70462	oni-miR-10632	-5.59648	ROHU_024161	1.61825
TCONS_00117896	2.70462	oni-miR-10632	-5.59648	ROHU_031776	2.71055
TCONS_00117896	2.70462	oni-miR-10632	-5.59648	ROHU_029028	3.89725
TCONS_00117896	2.70462	oni-miR-10632	-5.59648	ROHU_028212	4.38783
TCONS_00117896	2.70462	oni-miR-10632	-5.59648	ROHU_020483	1.62478
TCONS_00117896	2.70462	oni-miR-10632	-5.59648	ROHU_023140	2.23687
TCONS_00117896	2.70462	oni-miR-10632	-5.59648	ROHU_004961	3.23687
TCONS_00117898	2.10419	dre-miR-732	-23.8787	ROHU_020491	1.66721
TCONS_00117898	2.10419	dre-miR-732	-23.8787	ROHU_020587	2.76691
TCONS_00117898	2.10419	dre-miR-732	-23.8787	ROHU_005384	5.77297
TCONS_00117898	2.10419	dre-miR-732	-23.8787	ROHU_006679	2.0772
TCONS_00117898	2.10419	dre-miR-732	-23.8787	ROHU_027101	1.86595
TCONS_00117898	2.10419	dre-miR-732	-23.8787	ROHU_003693	1.38896
TCONS_00117898	2.10419	dre-miR-732	-23.8787	ROHU_024356	7.03928
TCONS_00117898	2.10419	dre-miR-732	-23.8787	ROHU_021023	6.45558
TCONS_00117898	2.10419	dre-miR-732	-23.8787	ROHU_024124	1.7094
TCONS_00117898	2.10419	dre-miR-732	-23.8787	ROHU_029299	1.7493
TCONS_00117898	2.10419	dre-miR-732	-23.8787	ROHU_005514	1.73885
TCONS_00117898	2.10419	dre-miR-732	-23.8787	ROHU_013530	2.1327
TCONS_00117898	2.10419	dre-miR-732	-23.8787	ROHU_003729	1.62186
TCONS_00117898	2.10419	dre-miR-732	-23.8787	ROHU_031648	2.42435
TCONS_00117898	2.10419	dre-miR-732	-23.8787	ROHU_007575	1.53124
TCONS_00117898	2.10419	dre-miR-732	-23.8787	ROHU_023297	1.61191
TCONS_00117898	2.10419	dre-miR-732	-23.8787	ROHU_033892	2.91138
TCONS_00117898	2.10419	dre-miR-732	-23.8787	ROHU_029295	4.18397
TCONS_00117898	2.10419	dre-miR-732	-23.8787	ROHU_011217	1.72182
TCONS_00117898	2.10419	dre-miR-732	-23.8787	ROHU_028798	1.68157
TCONS_00117898	2.10419	dre-miR-732	-23.8787	ROHU_030893	3.15804
TCONS_00117898	2.10419	dre-miR-732	-23.8787	ROHU_019472	2.16154
TCONS_00117898	2.10419	dre-miR-732	-23.8787	ROHU_027367	2.93576
TCONS_00117898	2.10419	dre-miR-732	-23.8787	ROHU_010954	7.03928
TCONS_00117898	2.10419	dre-miR-732	-23.8787	ROHU_018345	2.56247
TCONS_00117898	2.10419	dre-miR-732	-23.8787	ROHU_029798	3.03299
TCONS_00117898	2.10419	dre-miR-732	-23.8787	ROHU_034354	1.7381
TCONS_00117898	2.10419	dre-miR-732	-23.8787	ROHU_011206	2.49094
TCONS_00117898	2.10419	dre-miR-732	-23.8787	ROHU_025333	3.64985
TCONS_00117898	2.10419	dre-miR-732	-23.8787	ROHU_026281	2.7756
TCONS_00117898	2.10419	dre-miR-732	-23.8787	ROHU_024086	1.60571
TCONS_00117898	2.10419	dre-miR-732	-23.8787	ROHU_035452	4.9538
TCONS_00117898	2.10419	dre-miR-732	-23.8787	ROHU_020483	1.62478
TCONS_00117898	2.10419	dre-miR-732	-23.8787	ROHU_033403	3.55503
TCONS_00118667	6.74723	ssa-miR-146a-3p	-5.95278	ROHU_021390	1.64389
TCONS_00118667	6.74723	ssa-miR-146a-3p	-5.95278	ROHU_007715	3.06127
TCONS_00118667	6.74723	ssa-miR-146a-3p	-5.95278	ROHU_036741	6.22841
TCONS_00118667	6.74723	ssa-miR-146a-3p	-5.95278	ROHU_020021	7.20473
TCONS_00126207	1.94244	ssa-miR-93a-3p	-6.21453	ROHU_007010	1.58391
TCONS_00126207	1.94244	ssa-miR-93a-3p	-6.21453	ROHU_007237	1.91772
TCONS_00126207	1.94244	ssa-miR-93a-3p	-6.21453	ROHU_022182	3.76684
TCONS_00126207	1.94244	ssa-miR-93a-3p	-6.21453	ROHU_014388	1.61628
TCONS_00126207	1.94244	ssa-miR-93a-3p	-6.21453	ROHU_011157	1.56033
TCONS_00126207	1.94244	ssa-miR-93a-3p	-6.21453	ROHU_036457	1.49812
TCONS_00126207	1.94244	ssa-miR-93a-3p	-6.21453	ROHU_031648	2.42435
TCONS_00126207	1.94244	ssa-miR-93a-3p	-6.21453	ROHU_036335	2.31873
TCONS_00126207	1.94244	ssa-miR-93a-3p	-6.21453	ROHU_036405	3.49377
TCONS_00126207	1.94244	ssa-miR-93a-3p	-6.21453	ROHU_013244	1.35202
TCONS_00126207	1.94244	ssa-miR-93a-3p	-6.21453	ROHU_015364	1.66498
TCONS_00126207	1.94244	ssa-miR-93a-3p	-6.21453	ROHU_023297	1.61191
TCONS_00126207	1.94244	ssa-miR-93a-3p	-6.21453	ROHU_018391	2.83825
TCONS_00126207	1.94244	ssa-miR-93a-3p	-6.21453	ROHU_019989	1.90097
TCONS_00126207	1.94244	ssa-miR-93a-3p	-6.21453	ROHU_015622	3.3951
TCONS_00126207	1.94244	ssa-miR-93a-3p	-6.21453	ROHU_005236	1.81139
TCONS_00126207	1.94244	ssa-miR-93a-3p	-6.21453	ROHU_027147	1.45602
TCONS_00126207	1.94244	ssa-miR-93a-3p	-6.21453	ROHU_012784	2.70845
TCONS_00126207	1.94244	ssa-miR-93a-3p	-6.21453	ROHU_009535	2.57389
TCONS_00126207	1.94244	ssa-miR-93a-3p	-6.21453	ROHU_021016	6.33939
TCONS_00126207	1.94244	ssa-miR-93a-3p	-6.21453	ROHU_031776	2.71055
TCONS_00126207	1.94244	ssa-miR-93a-3p	-6.21453	ROHU_016461	1.80619
TCONS_00126207	1.94244	ssa-miR-93a-3p	-6.21453	ROHU_015428	1.59793
TCONS_00126207	1.94244	ssa-miR-7a-2-3p	-3.81588	ROHU_019989	1.90097
TCONS_00126207	1.94244	ssa-miR-7a-2-3p	-3.81588	ROHU_016858	2.9132
TCONS_00126207	1.94244	ssa-miR-7a-2-3p	-3.81588	ROHU_011493	3.13915
TCONS_00126207	1.94244	ssa-miR-7a-2-3p	-3.81588	ROHU_005220	2.18189
TCONS_00126207	1.94244	ssa-miR-7a-2-3p	-3.81588	ROHU_009744	1.66261
TCONS_00126207	1.94244	ssa-miR-7a-2-3p	-3.81588	ROHU_031776	2.71055
TCONS_00126207	1.94244	ssa-miR-7a-2-3p	-3.81588	ROHU_005236	1.81139
TCONS_00126207	1.94244	ssa-miR-7a-2-3p	-3.81588	ROHU_035289	2.8133
TCONS_00126207	1.94244	ssa-miR-7a-2-3p	-3.81588	ROHU_008541	7.732
TCONS_00126207	1.94244	abu-miR-10556b	-5.66992	ROHU_007010	1.58391
TCONS_00126207	1.94244	abu-miR-10556b	-5.66992	ROHU_016858	2.9132
TCONS_00126207	1.94244	abu-miR-10556b	-5.66992	ROHU_026561	1.65228
TCONS_00126207	1.94244	abu-miR-10556b	-5.66992	ROHU_035232	1.7647
TCONS_00126207	1.94244	abu-miR-10556b	-5.66992	ROHU_024356	7.03928
TCONS_00126207	1.94244	abu-miR-10556b	-5.66992	ROHU_029299	1.7493
TCONS_00126207	1.94244	abu-miR-10556b	-5.66992	ROHU_008120	1.98773
TCONS_00126207	1.94244	abu-miR-10556b	-5.66992	ROHU_003729	1.62186
TCONS_00126207	1.94244	abu-miR-10556b	-5.66992	ROHU_016685	3.26682
TCONS_00126207	1.94244	abu-miR-10556b	-5.66992	ROHU_014011	7.32805
TCONS_00126207	1.94244	abu-miR-10556b	-5.66992	ROHU_024072	1.67036
TCONS_00126207	1.94244	abu-miR-10556b	-5.66992	ROHU_013244	1.35202
TCONS_00126207	1.94244	abu-miR-10556b	-5.66992	ROHU_029295	4.18397
TCONS_00126207	1.94244	abu-miR-10556b	-5.66992	ROHU_028798	1.68157
TCONS_00126207	1.94244	abu-miR-10556b	-5.66992	ROHU_020910	2.3315
TCONS_00126207	1.94244	abu-miR-10556b	-5.66992	ROHU_023973	1.5873
TCONS_00126207	1.94244	abu-miR-10556b	-5.66992	ROHU_020982	5.09734
TCONS_00126207	1.94244	abu-miR-10556b	-5.66992	ROHU_032652	4.74611
TCONS_00126207	1.94244	abu-miR-10556b	-5.66992	ROHU_018390	4.6118
TCONS_00126207	1.94244	abu-miR-10556b	-5.66992	ROHU_021467	3.92379
TCONS_00126207	1.94244	abu-miR-10556b	-5.66992	ROHU_018720	1.77262
TCONS_00126207	1.94244	abu-miR-10556b	-5.66992	ROHU_027367	2.93576
TCONS_00126207	1.94244	abu-miR-10556b	-5.66992	ROHU_016747	1.6972
TCONS_00126207	1.94244	abu-miR-10556b	-5.66992	ROHU_006834	2.6918
TCONS_00126207	1.94244	abu-miR-10556b	-5.66992	ROHU_031776	2.71055
TCONS_00126207	1.94244	abu-miR-10556b	-5.66992	ROHU_023010	3.12522
TCONS_00126207	1.94244	abu-miR-10556b	-5.66992	ROHU_033758	7.03928
TCONS_00126207	1.94244	abu-miR-10556b	-5.66992	ROHU_020483	1.62478
TCONS_00126207	1.94244	abu-miR-10556b	-5.66992	ROHU_016377	1.68944
TCONS_00126207	1.94244	oni-miR-10632	-5.59648	ROHU_020491	1.66721
TCONS_00126207	1.94244	oni-miR-10632	-5.59648	ROHU_007010	1.58391
TCONS_00126207	1.94244	oni-miR-10632	-5.59648	ROHU_029760	2.51638
TCONS_00126207	1.94244	oni-miR-10632	-5.59648	ROHU_012599	2.31121
TCONS_00126207	1.94244	oni-miR-10632	-5.59648	ROHU_004959	2.05049
TCONS_00126207	1.94244	oni-miR-10632	-5.59648	ROHU_028915	6.40047
TCONS_00126207	1.94244	oni-miR-10632	-5.59648	ROHU_037038	2.05594
TCONS_00126207	1.94244	oni-miR-10632	-5.59648	ROHU_035232	1.7647
TCONS_00126207	1.94244	oni-miR-10632	-5.59648	ROHU_036070	2.08171
TCONS_00126207	1.94244	oni-miR-10632	-5.59648	ROHU_011157	1.56033
TCONS_00126207	1.94244	oni-miR-10632	-5.59648	ROHU_013530	2.1327
TCONS_00126207	1.94244	oni-miR-10632	-5.59648	ROHU_008120	1.98773
TCONS_00126207	1.94244	oni-miR-10632	-5.59648	ROHU_025544	4.34591
TCONS_00126207	1.94244	oni-miR-10632	-5.59648	ROHU_002256	2.23632
TCONS_00126207	1.94244	oni-miR-10632	-5.59648	ROHU_016348	1.49789
TCONS_00126207	1.94244	oni-miR-10632	-5.59648	ROHU_036405	3.49377
TCONS_00126207	1.94244	oni-miR-10632	-5.59648	ROHU_016561	1.64135
TCONS_00126207	1.94244	oni-miR-10632	-5.59648	ROHU_015364	1.66498
TCONS_00126207	1.94244	oni-miR-10632	-5.59648	ROHU_023297	1.61191
TCONS_00126207	1.94244	oni-miR-10632	-5.59648	ROHU_027540	2.10545
TCONS_00126207	1.94244	oni-miR-10632	-5.59648	ROHU_012050	1.86945
TCONS_00126207	1.94244	oni-miR-10632	-5.59648	ROHU_036908	1.28515
TCONS_00126207	1.94244	oni-miR-10632	-5.59648	ROHU_035974	1.54224
TCONS_00126207	1.94244	oni-miR-10632	-5.59648	ROHU_034354	1.7381
TCONS_00126207	1.94244	oni-miR-10632	-5.59648	ROHU_012784	2.70845
TCONS_00126207	1.94244	oni-miR-10632	-5.59648	ROHU_016747	1.6972
TCONS_00126207	1.94244	oni-miR-10632	-5.59648	ROHU_029884	1.75289
TCONS_00126207	1.94244	oni-miR-10632	-5.59648	ROHU_011206	2.49094
TCONS_00126207	1.94244	oni-miR-10632	-5.59648	ROHU_031486	1.92428
TCONS_00126207	1.94244	oni-miR-10632	-5.59648	ROHU_024161	1.61825
TCONS_00126207	1.94244	oni-miR-10632	-5.59648	ROHU_031776	2.71055
TCONS_00126207	1.94244	oni-miR-10632	-5.59648	ROHU_029028	3.89725
TCONS_00126207	1.94244	oni-miR-10632	-5.59648	ROHU_028212	4.38783
TCONS_00126207	1.94244	oni-miR-10632	-5.59648	ROHU_020483	1.62478
TCONS_00126207	1.94244	oni-miR-10632	-5.59648	ROHU_023140	2.23687
TCONS_00126207	1.94244	oni-miR-10632	-5.59648	ROHU_004961	3.23687
TCONS_00129837	8.42351	dre-miR-732	-23.8787	ROHU_035495	7.29132
TCONS_00129837	8.42351	dre-miR-732	-23.8787	ROHU_018306	5.54541
TCONS_00129837	8.42351	dre-miR-732	-23.8787	ROHU_010856	5.08104
TCONS_00129837	8.42351	dre-miR-732	-23.8787	ROHU_025336	2.53987
TCONS_00129837	8.42351	dre-miR-732	-23.8787	ROHU_016950	4.69099
TCONS_00129837	8.42351	dre-miR-732	-23.8787	ROHU_024742	6.48185
TCONS_00129837	8.42351	dre-miR-732	-23.8787	ROHU_034234	3.04033
TCONS_00129837	8.42351	dre-miR-732	-23.8787	ROHU_032545	4.98279
TCONS_00129837	8.42351	dre-miR-732	-23.8787	ROHU_003931	6.48185
TCONS_00129837	8.42351	dre-miR-732	-23.8787	ROHU_023368	6.84499
TCONS_00129837	8.42351	dre-miR-732	-23.8787	ROHU_015511	6.48185
TCONS_00129837	8.42351	dre-miR-732	-23.8787	ROHU_030583	6.80455
TCONS_00129837	8.42351	dre-miR-732	-23.8787	ROHU_008706	5.2593
TCONS_00129837	8.42351	dre-miR-732	-23.8787	ROHU_011309	6.48185
TCONS_00129837	8.42351	dre-miR-732	-23.8787	ROHU_025251	2.67183
TCONS_00129837	8.42351	dre-miR-732	-23.8787	ROHU_028354	7.29132
TCONS_00129837	8.42351	dre-miR-732	-23.8787	ROHU_036748	6.34835
TCONS_00129837	8.42351	dre-miR-732	-23.8787	ROHU_017629	7.18409
TCONS_00129837	8.42351	nbr-miR-7133-3p	-6.35972	ROHU_035495	7.29132
TCONS_00129837	8.42351	nbr-miR-7133-3p	-6.35972	ROHU_035224	6.65217
TCONS_00129837	8.42351	nbr-miR-7133-3p	-6.35972	ROHU_035858	6.48185
TCONS_00129837	8.42351	nbr-miR-7133-3p	-6.35972	ROHU_008217	3.59472
TCONS_00129837	8.42351	nbr-miR-7133-3p	-6.35972	ROHU_013296	3.54335
TCONS_00129837	8.42351	nbr-miR-7133-3p	-6.35972	ROHU_018267	6.48185
TCONS_00129837	8.42351	nbr-miR-7133-3p	-6.35972	ROHU_015069	10.0194
TCONS_00129837	8.42351	nbr-miR-7133-3p	-6.35972	ROHU_029805	5.18022
TCONS_00129837	8.42351	nbr-miR-7133-3p	-6.35972	ROHU_030708	6.16792
TCONS_00129837	8.42351	nbr-miR-7133-3p	-6.35972	ROHU_025616	7.06829
TCONS_00129837	8.42351	nbr-miR-7133-3p	-6.35972	ROHU_031011	4.98279
TCONS_00129837	8.42351	nbr-miR-7133-3p	-6.35972	ROHU_010555	6.69757
TCONS_00129837	8.42351	nbr-miR-7133-3p	-6.35972	ROHU_037413	6.53345
TCONS_00129837	8.42351	nbr-miR-7133-3p	-6.35972	ROHU_020891	6.34835
TCONS_00129837	8.42351	nbr-miR-7133-3p	-6.35972	ROHU_023170	3.17674
TCONS_00129837	8.42351	nbr-miR-7133-3p	-6.35972	ROHU_011597	6.80455
TCONS_00129837	8.42351	nbr-miR-7133-3p	-6.35972	ROHU_006178	6.48185
TCONS_00129837	8.42351	nbr-miR-7133-3p	-6.35972	ROHU_034234	3.04033
TCONS_00129837	8.42351	nbr-miR-7133-3p	-6.35972	ROHU_024194	4.66485
TCONS_00129837	8.42351	nbr-miR-7133-3p	-6.35972	ROHU_029813	4.81835
TCONS_00129837	8.42351	nbr-miR-7133-3p	-6.35972	ROHU_008706	5.2593
TCONS_00129837	8.42351	nbr-miR-7133-3p	-6.35972	ROHU_022118	6.84499
TCONS_00129837	8.42351	nbr-miR-7133-3p	-6.35972	ROHU_005081	5.62682
TCONS_00129837	8.42351	nbr-miR-7133-3p	-6.35972	ROHU_007292	6.48185
TCONS_00129837	8.42351	nbr-miR-7133-3p	-6.35972	ROHU_011895	6.69757
TCONS_00129837	8.42351	nbr-miR-7133-3p	-6.35972	ROHU_005836	3.41008
TCONS_00129837	8.42351	nbr-miR-7133-3p	-6.35972	ROHU_027179	6.48185
TCONS_00129837	8.42351	nbr-miR-7133-3p	-6.35972	ROHU_030583	6.80455
TCONS_00129837	8.42351	nbr-miR-7133-3p	-6.35972	ROHU_006369	6.80455
TCONS_00129837	8.42351	nbr-miR-7133-3p	-6.35972	ROHU_028035	6.48185
TCONS_00129837	8.42351	ssa-miR-93a-3p	-6.21453	ROHU_035224	6.65217
TCONS_00129837	8.42351	ssa-miR-93a-3p	-6.21453	ROHU_003931	6.48185
TCONS_00129837	8.42351	ssa-miR-93a-3p	-6.21453	ROHU_025164	3.91103
TCONS_00129837	8.42351	ssa-miR-93a-3p	-6.21453	ROHU_027289	6.65217
TCONS_00129837	8.42351	ssa-miR-93a-3p	-6.21453	ROHU_026878	3.5496
TCONS_00129837	8.42351	ssa-miR-93a-3p	-6.21453	ROHU_001765	5.07544
TCONS_00129837	8.42351	ssa-miR-93a-3p	-6.21453	ROHU_029805	5.18022
TCONS_00129837	8.42351	ssa-miR-93a-3p	-6.21453	ROHU_032545	4.98279
TCONS_00129837	8.42351	ssa-miR-93a-3p	-6.21453	ROHU_025616	7.06829
TCONS_00129837	8.42351	ssa-miR-93a-3p	-6.21453	ROHU_010555	6.69757
TCONS_00129837	8.42351	ssa-miR-93a-3p	-6.21453	ROHU_037413	6.53345
TCONS_00129837	8.42351	ssa-miR-93a-3p	-6.21453	ROHU_023170	3.17674
TCONS_00129837	8.42351	ssa-miR-93a-3p	-6.21453	ROHU_013389	6.48185
TCONS_00129837	8.42351	ssa-miR-93a-3p	-6.21453	ROHU_006178	6.48185
TCONS_00129837	8.42351	ssa-miR-93a-3p	-6.21453	ROHU_013246	6.80455
TCONS_00129837	8.42351	ssa-miR-93a-3p	-6.21453	ROHU_031608	6.53345
TCONS_00129837	8.42351	ssa-miR-93a-3p	-6.21453	ROHU_000920	6.80455
TCONS_00129837	8.42351	ssa-miR-93a-3p	-6.21453	ROHU_025873	3.10498
TCONS_00129837	8.42351	ssa-miR-93a-3p	-6.21453	ROHU_017629	7.18409
TCONS_00129837	8.42351	ssa-miR-93a-3p	-6.21453	ROHU_020427	3.4522
TCONS_00129837	8.42351	ssa-miR-93a-3p	-6.21453	ROHU_016950	4.69099
TCONS_00129837	8.42351	ssa-miR-93a-3p	-6.21453	ROHU_030675	6.94242
TCONS_00129837	8.42351	ssa-miR-93a-3p	-6.21453	ROHU_026190	6.48185
TCONS_00129837	8.42351	oni-miR-10580	-5.56594	ROHU_011895	6.69757
TCONS_00129837	8.42351	oni-miR-10580	-5.56594	ROHU_020891	6.34835
TCONS_00129837	8.42351	oni-miR-10580	-5.56594	ROHU_013389	6.48185
TCONS_00129837	8.42351	oni-miR-10580	-5.56594	ROHU_026752	7.29132
TCONS_00129837	8.42351	oni-miR-10580	-5.56594	ROHU_026878	3.5496
TCONS_00129837	8.42351	oni-miR-10580	-5.56594	ROHU_036148	6.84499
TCONS_00129837	8.42351	oni-miR-10580	-5.56594	ROHU_035918	6.65217
TCONS_00130987	3.39279	dre-miR-732	-23.8787	ROHU_035495	7.29132
TCONS_00130987	3.39279	dre-miR-732	-23.8787	ROHU_018306	5.54541
TCONS_00130987	3.39279	dre-miR-732	-23.8787	ROHU_010856	5.08104
TCONS_00130987	3.39279	dre-miR-732	-23.8787	ROHU_025336	2.53987
TCONS_00130987	3.39279	dre-miR-732	-23.8787	ROHU_016950	4.69099
TCONS_00130987	3.39279	dre-miR-732	-23.8787	ROHU_024742	6.48185
TCONS_00130987	3.39279	dre-miR-732	-23.8787	ROHU_034234	3.04033
TCONS_00130987	3.39279	dre-miR-732	-23.8787	ROHU_032545	4.98279
TCONS_00130987	3.39279	dre-miR-732	-23.8787	ROHU_003931	6.48185
TCONS_00130987	3.39279	dre-miR-732	-23.8787	ROHU_023368	6.84499
TCONS_00130987	3.39279	dre-miR-732	-23.8787	ROHU_015511	6.48185
TCONS_00130987	3.39279	dre-miR-732	-23.8787	ROHU_030583	6.80455
TCONS_00130987	3.39279	dre-miR-732	-23.8787	ROHU_008706	5.2593
TCONS_00130987	3.39279	dre-miR-732	-23.8787	ROHU_011309	6.48185
TCONS_00130987	3.39279	dre-miR-732	-23.8787	ROHU_025251	2.67183
TCONS_00130987	3.39279	dre-miR-732	-23.8787	ROHU_028354	7.29132
TCONS_00130987	3.39279	dre-miR-732	-23.8787	ROHU_036748	6.34835
TCONS_00130987	3.39279	dre-miR-732	-23.8787	ROHU_017629	7.18409
TCONS_00136347	5.30287	ssa-miR-128-3-5p	-7.20556	ROHU_007237	1.91772
TCONS_00136347	5.30287	ssa-miR-128-3-5p	-7.20556	ROHU_007228	1.78181
TCONS_00136347	5.30287	ssa-miR-128-3-5p	-7.20556	ROHU_037250	2.22582
TCONS_00136347	5.30287	ssa-miR-128-3-5p	-7.20556	ROHU_027099	1.30756
TCONS_00136347	5.30287	ssa-miR-128-3-5p	-7.20556	ROHU_014388	1.61628
TCONS_00136347	5.30287	ssa-miR-128-3-5p	-7.20556	ROHU_007548	1.80103
TCONS_00136347	5.30287	ssa-miR-128-3-5p	-7.20556	ROHU_008120	1.98773
TCONS_00136347	5.30287	ssa-miR-128-3-5p	-7.20556	ROHU_013530	2.1327
TCONS_00136347	5.30287	ssa-miR-128-3-5p	-7.20556	ROHU_015113	2.00655
TCONS_00136347	5.30287	ssa-miR-128-3-5p	-7.20556	ROHU_003729	1.62186
TCONS_00136347	5.30287	ssa-miR-128-3-5p	-7.20556	ROHU_036457	1.49812
TCONS_00136347	5.30287	ssa-miR-128-3-5p	-7.20556	ROHU_036405	3.49377
TCONS_00136347	5.30287	ssa-miR-128-3-5p	-7.20556	ROHU_018399	2.1277
TCONS_00136347	5.30287	ssa-miR-128-3-5p	-7.20556	ROHU_012637	1.43581
TCONS_00136347	5.30287	ssa-miR-128-3-5p	-7.20556	ROHU_026535	2.76602
TCONS_00136347	5.30287	ssa-miR-128-3-5p	-7.20556	ROHU_020982	5.09734
TCONS_00136347	5.30287	ssa-miR-128-3-5p	-7.20556	ROHU_018390	4.6118
TCONS_00136347	5.30287	ssa-miR-128-3-5p	-7.20556	ROHU_020796	6.86976
TCONS_00136347	5.30287	ssa-miR-128-3-5p	-7.20556	ROHU_012351	2.10536
TCONS_00136347	5.30287	ssa-miR-128-3-5p	-7.20556	ROHU_014764	2.83393
TCONS_00136347	5.30287	dre-miR-128-3-5p	-6.12885	ROHU_007237	1.91772
TCONS_00136347	5.30287	dre-miR-128-3-5p	-6.12885	ROHU_007228	1.78181
TCONS_00136347	5.30287	dre-miR-128-3-5p	-6.12885	ROHU_037250	2.22582
TCONS_00136347	5.30287	dre-miR-128-3-5p	-6.12885	ROHU_027099	1.30756
TCONS_00136347	5.30287	dre-miR-128-3-5p	-6.12885	ROHU_014388	1.61628
TCONS_00136347	5.30287	dre-miR-128-3-5p	-6.12885	ROHU_007548	1.80103
TCONS_00136347	5.30287	dre-miR-128-3-5p	-6.12885	ROHU_008120	1.98773
TCONS_00136347	5.30287	dre-miR-128-3-5p	-6.12885	ROHU_013530	2.1327
TCONS_00136347	5.30287	dre-miR-128-3-5p	-6.12885	ROHU_015113	2.00655
TCONS_00136347	5.30287	dre-miR-128-3-5p	-6.12885	ROHU_003729	1.62186
TCONS_00136347	5.30287	dre-miR-128-3-5p	-6.12885	ROHU_036457	1.49812
TCONS_00136347	5.30287	dre-miR-128-3-5p	-6.12885	ROHU_036405	3.49377
TCONS_00136347	5.30287	dre-miR-128-3-5p	-6.12885	ROHU_018399	2.1277
TCONS_00136347	5.30287	dre-miR-128-3-5p	-6.12885	ROHU_012637	1.43581
TCONS_00136347	5.30287	dre-miR-128-3-5p	-6.12885	ROHU_026535	2.76602
TCONS_00136347	5.30287	dre-miR-128-3-5p	-6.12885	ROHU_020982	5.09734
TCONS_00136347	5.30287	dre-miR-128-3-5p	-6.12885	ROHU_018390	4.6118
TCONS_00136347	5.30287	dre-miR-128-3-5p	-6.12885	ROHU_020796	6.86976
TCONS_00136347	5.30287	dre-miR-128-3-5p	-6.12885	ROHU_012351	2.10536
TCONS_00136347	5.30287	dre-miR-128-3-5p	-6.12885	ROHU_014764	2.83393
TCONS_00136347	5.30287	tni-miR-22a	-6.09589	ROHU_031909	1.74356
TCONS_00136347	5.30287	tni-miR-22a	-6.09589	ROHU_029275	1.96295
TCONS_00136347	5.30287	tni-miR-22a	-6.09589	ROHU_035302	3.55459
TCONS_00136347	5.30287	tni-miR-22a	-6.09589	ROHU_035639	1.5056
TCONS_00136347	5.30287	tni-miR-22a	-6.09589	ROHU_023140	2.23687
TCONS_00136347	5.30287	tni-miR-22a	-6.09589	ROHU_026026	1.29796
TCONS_00136347	5.30287	tni-miR-22a	-6.09589	ROHU_013530	2.1327
TCONS_00136347	5.30287	tni-miR-22a	-6.09589	ROHU_034112	6.45558
TCONS_00136347	5.30287	tni-miR-22a	-6.09589	ROHU_003576	7.12471
TCONS_00136347	5.30287	tni-miR-22a	-6.09589	ROHU_036335	2.31873
TCONS_00136347	5.30287	tni-miR-22a	-6.09589	ROHU_030039	1.9999
TCONS_00136347	5.30287	tni-miR-22a	-6.09589	ROHU_014011	7.32805
TCONS_00136347	5.30287	tni-miR-22a	-6.09589	ROHU_012637	1.43581
TCONS_00136347	5.30287	tni-miR-22a	-6.09589	ROHU_028135	6.45558
TCONS_00136347	5.30287	tni-miR-22a	-6.09589	ROHU_025592	2.085
TCONS_00136347	5.30287	tni-miR-22a	-6.09589	ROHU_025317	1.56264
TCONS_00136347	5.30287	tni-miR-22a	-6.09589	ROHU_029152	2.95839
TCONS_00136347	5.30287	tni-miR-22a	-6.09589	ROHU_006398	1.87538
TCONS_00136347	5.30287	tni-miR-22a	-6.09589	ROHU_012050	1.86945
TCONS_00136347	5.30287	tni-miR-22a	-6.09589	ROHU_014851	2.14207
TCONS_00136347	5.30287	tni-miR-22a	-6.09589	ROHU_013224	2.44668
TCONS_00136347	5.30287	tni-miR-22a	-6.09589	ROHU_015018	2.36872
TCONS_00136347	5.30287	tni-miR-22a	-6.09589	ROHU_029798	3.03299
TCONS_00136347	5.30287	tni-miR-22a	-6.09589	ROHU_034354	1.7381
TCONS_00136347	5.30287	tni-miR-22a	-6.09589	ROHU_004595	3.75078
TCONS_00136347	5.30287	tni-miR-22a	-6.09589	ROHU_015010	6.67753
TCONS_00136347	5.30287	tni-miR-22a	-6.09589	ROHU_031486	1.92428
TCONS_00136347	5.30287	tni-miR-22a	-6.09589	ROHU_011493	3.13915
TCONS_00136347	5.30287	tni-miR-22a	-6.09589	ROHU_026281	2.7756
TCONS_00136347	5.30287	tni-miR-22a	-6.09589	ROHU_021016	6.33939
TCONS_00136347	5.30287	tni-miR-22a	-6.09589	ROHU_028212	4.38783
TCONS_00136347	5.30287	tni-miR-22a	-6.09589	ROHU_014809	3.59639
TCONS_00136347	5.30287	tni-miR-22a	-6.09589	ROHU_012174	2.28049
TCONS_00136347	5.30287	tni-miR-22a	-6.09589	ROHU_035363	2.18891
TCONS_00136347	5.30287	tni-miR-22a	-6.09589	ROHU_029942	1.58365
TCONS_00136347	5.30287	tni-miR-22a	-6.09589	ROHU_032813	6.45558
TCONS_00136347	5.30287	tni-miR-22a	-6.09589	ROHU_036493	4.87352
TCONS_00136347	5.30287	tni-miR-22a	-6.09589	ROHU_031469	4.55061
TCONS_00136347	5.30287	tni-miR-22a	-6.09589	ROHU_008541	7.732
TCONS_00136347	5.30287	tni-miR-22a	-6.09589	ROHU_027521	3.71264
TCONS_00136883	6.02255	ssa-miR-93a-3p	-6.21453	ROHU_035224	6.65217
TCONS_00136883	6.02255	ssa-miR-93a-3p	-6.21453	ROHU_003931	6.48185
TCONS_00136883	6.02255	ssa-miR-93a-3p	-6.21453	ROHU_025164	3.91103
TCONS_00136883	6.02255	ssa-miR-93a-3p	-6.21453	ROHU_027289	6.65217
TCONS_00136883	6.02255	ssa-miR-93a-3p	-6.21453	ROHU_026878	3.5496
TCONS_00136883	6.02255	ssa-miR-93a-3p	-6.21453	ROHU_001765	5.07544
TCONS_00136883	6.02255	ssa-miR-93a-3p	-6.21453	ROHU_029805	5.18022
TCONS_00136883	6.02255	ssa-miR-93a-3p	-6.21453	ROHU_032545	4.98279
TCONS_00136883	6.02255	ssa-miR-93a-3p	-6.21453	ROHU_025616	7.06829
TCONS_00136883	6.02255	ssa-miR-93a-3p	-6.21453	ROHU_010555	6.69757
TCONS_00136883	6.02255	ssa-miR-93a-3p	-6.21453	ROHU_037413	6.53345
TCONS_00136883	6.02255	ssa-miR-93a-3p	-6.21453	ROHU_023170	3.17674
TCONS_00136883	6.02255	ssa-miR-93a-3p	-6.21453	ROHU_013389	6.48185
TCONS_00136883	6.02255	ssa-miR-93a-3p	-6.21453	ROHU_006178	6.48185
TCONS_00136883	6.02255	ssa-miR-93a-3p	-6.21453	ROHU_013246	6.80455
TCONS_00136883	6.02255	ssa-miR-93a-3p	-6.21453	ROHU_031608	6.53345
TCONS_00136883	6.02255	ssa-miR-93a-3p	-6.21453	ROHU_000920	6.80455
TCONS_00136883	6.02255	ssa-miR-93a-3p	-6.21453	ROHU_025873	3.10498
TCONS_00136883	6.02255	ssa-miR-93a-3p	-6.21453	ROHU_017629	7.18409
TCONS_00136883	6.02255	ssa-miR-93a-3p	-6.21453	ROHU_020427	3.4522
TCONS_00136883	6.02255	ssa-miR-93a-3p	-6.21453	ROHU_016950	4.69099
TCONS_00136883	6.02255	ssa-miR-93a-3p	-6.21453	ROHU_030675	6.94242
TCONS_00136883	6.02255	ssa-miR-93a-3p	-6.21453	ROHU_026190	6.48185
TCONS_00136883	6.02255	oni-miR-728b	-5.70033	ROHU_008837	7.67584
TCONS_00136883	6.02255	oni-miR-728b	-5.70033	ROHU_007470	6.80455
TCONS_00136883	6.02255	oni-miR-728b	-5.70033	ROHU_013296	3.54335
TCONS_00136883	6.02255	oni-miR-728b	-5.70033	ROHU_026878	3.5496
TCONS_00136883	6.02255	oni-miR-728b	-5.70033	ROHU_001765	5.07544
TCONS_00136883	6.02255	oni-miR-728b	-5.70033	ROHU_007683	7.10131
TCONS_00136883	6.02255	oni-miR-728b	-5.70033	ROHU_002626	6.80455
TCONS_00136883	6.02255	oni-miR-728b	-5.70033	ROHU_031264	4.74536
TCONS_00136883	6.02255	oni-miR-728b	-5.70033	ROHU_037413	6.53345
TCONS_00136883	6.02255	oni-miR-728b	-5.70033	ROHU_034293	6.48185
TCONS_00136883	6.02255	oni-miR-728b	-5.70033	ROHU_034234	3.04033
TCONS_00136883	6.02255	oni-miR-728b	-5.70033	ROHU_013246	6.80455
TCONS_00136883	6.02255	oni-miR-728b	-5.70033	ROHU_029813	4.81835
TCONS_00136883	6.02255	oni-miR-728b	-5.70033	ROHU_008706	5.2593
TCONS_00136883	6.02255	oni-miR-728b	-5.70033	ROHU_037264	6.48185
TCONS_00136883	6.02255	oni-miR-728b	-5.70033	ROHU_005836	3.41008
TCONS_00136883	6.02255	oni-miR-728b	-5.70033	ROHU_020391	6.48185
TCONS_00136883	6.02255	oni-miR-728b	-5.70033	ROHU_028893	6.48185
TCONS_00136883	6.02255	oni-miR-728b	-5.70033	ROHU_006369	6.80455
TCONS_00136883	6.02255	oni-miR-728b	-5.70033	ROHU_030583	6.80455
TCONS_00136886	6.77763	ssa-miR-146a-3p	-5.95278	ROHU_022402	4.3229
TCONS_00136886	6.77763	ssa-miR-146a-3p	-5.95278	ROHU_020427	3.4522
TCONS_00143782	1.79541	ssa-miR-146a-3p	-5.95278	ROHU_021390	1.64389
TCONS_00143782	1.79541	ssa-miR-146a-3p	-5.95278	ROHU_015032	1.49565
TCONS_00143782	1.79541	ssa-miR-146a-3p	-5.95278	ROHU_012050	1.86945
TCONS_00143782	1.79541	ssa-miR-146a-3p	-5.95278	ROHU_016532	1.45874
TCONS_00143782	1.79541	dre-miR-152	-5.82701	ROHU_021390	1.64389
TCONS_00143782	1.79541	dre-miR-152	-5.82701	ROHU_016839	2.25981
TCONS_00143782	1.79541	dre-miR-152	-5.82701	ROHU_020587	2.76691
TCONS_00143782	1.79541	dre-miR-152	-5.82701	ROHU_016858	2.9132
TCONS_00143782	1.79541	dre-miR-152	-5.82701	ROHU_024447	2.05469
TCONS_00143782	1.79541	dre-miR-152	-5.82701	ROHU_027099	1.30756
TCONS_00143782	1.79541	dre-miR-152	-5.82701	ROHU_035302	3.55459
TCONS_00143782	1.79541	dre-miR-152	-5.82701	ROHU_015887	2.11133
TCONS_00143782	1.79541	dre-miR-152	-5.82701	ROHU_014388	1.61628
TCONS_00143782	1.79541	dre-miR-152	-5.82701	ROHU_026026	1.29796
TCONS_00143782	1.79541	dre-miR-152	-5.82701	ROHU_003576	7.12471
TCONS_00143782	1.79541	dre-miR-152	-5.82701	ROHU_033892	2.91138
TCONS_00143782	1.79541	dre-miR-152	-5.82701	ROHU_014764	2.83393
TCONS_00143782	1.79541	dre-miR-152	-5.82701	ROHU_012050	1.86945
TCONS_00143782	1.79541	dre-miR-152	-5.82701	ROHU_014851	2.14207
TCONS_00143782	1.79541	dre-miR-152	-5.82701	ROHU_013224	2.44668
TCONS_00143782	1.79541	dre-miR-152	-5.82701	ROHU_029798	3.03299
TCONS_00143782	1.79541	dre-miR-152	-5.82701	ROHU_014108	4.2676
TCONS_00143782	1.79541	dre-miR-152	-5.82701	ROHU_024161	1.61825
TCONS_00143782	1.79541	dre-miR-152	-5.82701	ROHU_021016	6.33939
TCONS_00143782	1.79541	dre-miR-152	-5.82701	ROHU_031776	2.71055
TCONS_00143782	1.79541	dre-miR-152	-5.82701	ROHU_035703	1.55587
TCONS_00143782	1.79541	dre-miR-152	-5.82701	ROHU_028212	4.38783
TCONS_00143782	1.79541	dre-miR-152	-5.82701	ROHU_019102	1.62632
TCONS_00143782	1.79541	oni-miR-10698	-5.71274	ROHU_025367	1.69522
TCONS_00143782	1.79541	oni-miR-10698	-5.71274	ROHU_020587	2.76691
TCONS_00143782	1.79541	oni-miR-10698	-5.71274	ROHU_027357	2.54272
TCONS_00143782	1.79541	oni-miR-10698	-5.71274	ROHU_020910	2.3315
TCONS_00143782	1.79541	oni-miR-10698	-5.71274	ROHU_021016	6.33939
TCONS_00143782	1.79541	oni-miR-10698	-5.71274	ROHU_029275	1.96295
TCONS_00143782	1.79541	oni-miR-10698	-5.71274	ROHU_018390	4.6118
TCONS_00143782	1.79541	oni-miR-10698	-5.71274	ROHU_027101	1.86595
TCONS_00147488	8.15451	nbr-miR-7133-3p	-6.35972	ROHU_021938	1.8224
TCONS_00147488	8.15451	nbr-miR-7133-3p	-6.35972	ROHU_016517	1.89364
TCONS_00147488	8.15451	nbr-miR-7133-3p	-6.35972	ROHU_016747	1.6972
TCONS_00147488	8.15451	nbr-miR-7133-3p	-6.35972	ROHU_007548	1.80103
TCONS_00147488	8.15451	nbr-miR-7133-3p	-6.35972	ROHU_006207	1.61386
TCONS_00147488	8.15451	nbr-miR-7133-3p	-6.35972	ROHU_028610	1.45743
TCONS_00147488	8.15451	nbr-miR-7133-3p	-6.35972	ROHU_013530	2.1327
TCONS_00147488	8.15451	nbr-miR-7133-3p	-6.35972	ROHU_015010	6.67753
TCONS_00147488	8.15451	nbr-miR-7133-3p	-6.35972	ROHU_023973	1.5873
TCONS_00147488	8.15451	nbr-miR-7133-3p	-6.35972	ROHU_014578	2.22903
TCONS_00147488	8.15451	nbr-miR-7133-3p	-6.35972	ROHU_007575	1.53124
TCONS_00147488	8.15451	nbr-miR-7133-3p	-6.35972	ROHU_008367	1.56493
TCONS_00147488	8.15451	nbr-miR-7133-3p	-6.35972	ROHU_008362	6.96492
TCONS_00147488	8.15451	nbr-miR-7133-3p	-6.35972	ROHU_023131	2.22328
TCONS_00147488	8.15451	nbr-miR-7133-3p	-6.35972	ROHU_027101	1.86595
TCONS_00147488	8.15451	nbr-miR-7133-3p	-6.35972	ROHU_026033	2.92864
TCONS_00147488	8.15451	nbr-miR-7133-3p	-6.35972	ROHU_014011	7.32805
TCONS_00147488	8.15451	nbr-miR-7133-3p	-6.35972	ROHU_024356	7.03928
TCONS_00147488	8.15451	ssa-miR-146a-3p	-5.95278	ROHU_021938	1.8224
TCONS_00147488	8.15451	ssa-miR-146a-3p	-5.95278	ROHU_009744	1.66261
TCONS_00147488	8.15451	ssa-miR-146a-3p	-5.95278	ROHU_036457	1.49812
TCONS_00147488	8.15451	ssa-miR-146a-3p	-5.95278	ROHU_015032	1.49565
TCONS_00147488	8.15451	ssa-miR-146a-3p	-5.95278	ROHU_026281	2.7756
TCONS_00147488	8.15451	ssa-miR-146a-3p	-5.95278	ROHU_003637	2.49278
TCONS_00147488	8.15451	ssa-miR-146a-3p	-5.95278	ROHU_023235	1.91191
TCONS_00147488	8.15451	ssa-miR-146a-3p	-5.95278	ROHU_020483	1.62478
TCONS_00147488	8.15451	ssa-miR-146a-3p	-5.95278	ROHU_035232	1.7647
TCONS_00147488	8.15451	ssa-miR-146a-3p	-5.95278	ROHU_035974	1.54224
TCONS_00147488	8.15451	ssa-miR-146a-3p	-5.95278	ROHU_027367	2.93576
TCONS_00152721	4.52423	dre-miR-128-3-5p	-6.12885	ROHU_015629	1.56062
TCONS_00152721	4.52423	dre-miR-128-3-5p	-6.12885	ROHU_023368	6.84499
TCONS_00152721	4.52423	dre-miR-128-3-5p	-6.12885	ROHU_008495	11.2136
TCONS_00152721	4.52423	dre-miR-128-3-5p	-6.12885	ROHU_033909	5.05612
TCONS_00152721	4.52423	dre-miR-128-3-5p	-6.12885	ROHU_027428	3.76266
TCONS_00164823	2.29959	gmo-miR-459-3p	-6.21148	ROHU_021390	1.64389
TCONS_00164823	2.29959	gmo-miR-459-3p	-6.21148	ROHU_036926	1.63232
TCONS_00164823	2.29959	gmo-miR-459-3p	-6.21148	ROHU_031586	6.27487
TCONS_00164823	2.29959	gmo-miR-459-3p	-6.21148	ROHU_036031	1.33315
TCONS_00164823	2.29959	gmo-miR-459-3p	-6.21148	ROHU_011378	3.02298
TCONS_00164823	2.29959	gmo-miR-459-3p	-6.21148	ROHU_019102	1.62632
TCONS_00164823	2.29959	gmo-miR-459-3p	-6.21148	ROHU_024939	1.47278
TCONS_00164823	2.29959	gmo-miR-459-3p	-6.21148	ROHU_006381	2.87511
TCONS_00164823	2.29959	gmo-miR-459-3p	-6.21148	ROHU_007728	1.76249
TCONS_00164823	2.29959	gmo-miR-459-3p	-6.21148	ROHU_035293	1.75612
TCONS_00164823	2.29959	gmo-miR-459-3p	-6.21148	ROHU_036741	6.22841
TCONS_00164823	2.29959	gmo-miR-459-3p	-6.21148	ROHU_027099	1.30756
TCONS_00164823	2.29959	gmo-miR-459-3p	-6.21148	ROHU_018834	1.61282
TCONS_00164823	2.29959	gmo-miR-459-3p	-6.21148	ROHU_026389	1.3643
TCONS_00164823	2.29959	gmo-miR-459-3p	-6.21148	ROHU_011182	1.84115
TCONS_00164823	2.29959	gmo-miR-459-3p	-6.21148	ROHU_036538	3.54586
TCONS_00166158	2.58278	nbr-miR-7133-3p	-6.35972	ROHU_007715	3.06127
TCONS_00166158	2.58278	nbr-miR-7133-3p	-6.35972	ROHU_036570	5.0012
TCONS_00166158	2.58278	nbr-miR-7133-3p	-6.35972	ROHU_037223	1.61351
TCONS_00166158	2.58278	nbr-miR-7133-3p	-6.35972	ROHU_027168	2.03646
TCONS_00166158	2.58278	nbr-miR-7133-3p	-6.35972	ROHU_015243	6.5872
TCONS_00166158	2.58278	nbr-miR-7133-3p	-6.35972	ROHU_022592	1.4197
TCONS_00166158	2.58278	nbr-miR-7133-3p	-6.35972	ROHU_013698	3.85368
TCONS_00166158	2.58278	nbr-miR-7133-3p	-6.35972	ROHU_014856	2.385
TCONS_00166158	2.58278	nbr-miR-7133-3p	-6.35972	ROHU_004355	1.78801
TCONS_00166158	2.58278	nbr-miR-7133-3p	-6.35972	ROHU_036835	1.61348
TCONS_00166158	2.58278	nbr-miR-7133-3p	-6.35972	ROHU_006393	4.62405
TCONS_00166158	2.58278	tni-miR-22a	-6.09589	ROHU_029788	1.91986
TCONS_00166158	2.58278	tni-miR-22a	-6.09589	ROHU_007715	3.06127
TCONS_00166158	2.58278	tni-miR-22a	-6.09589	ROHU_028752	2.135
TCONS_00166158	2.58278	tni-miR-22a	-6.09589	ROHU_012533	2.10517
TCONS_00166158	2.58278	tni-miR-22a	-6.09589	ROHU_007362	5.23744
TCONS_00166158	2.58278	tni-miR-22a	-6.09589	ROHU_014856	2.385
TCONS_00166158	2.58278	tni-miR-22a	-6.09589	ROHU_019089	1.59267
TCONS_00166158	2.58278	tni-miR-22a	-6.09589	ROHU_022402	4.3229
TCONS_00166158	2.58278	tni-miR-22a	-6.09589	ROHU_026736	4.58419
TCONS_00166158	2.58278	ipu-miR-19a	-5.8288	ROHU_029812	3.34114
TCONS_00166158	2.58278	ipu-miR-19a	-5.8288	ROHU_008327	2.57862
TCONS_00166158	2.58278	ipu-miR-19a	-5.8288	ROHU_004355	1.78801
TCONS_00166158	2.58278	ipu-miR-19a	-5.8288	ROHU_036835	1.61348
TCONS_00166158	2.58278	ipu-miR-19a	-5.8288	ROHU_015137	1.64773
TCONS_00166158	2.58278	dre-miR-152	-5.82701	ROHU_021466	2.22131
TCONS_00166158	2.58278	dre-miR-152	-5.82701	ROHU_007715	3.06127
TCONS_00166158	2.58278	dre-miR-152	-5.82701	ROHU_015629	1.56062
TCONS_00166158	2.58278	dre-miR-152	-5.82701	ROHU_008327	2.57862
TCONS_00166158	2.58278	dre-miR-152	-5.82701	ROHU_027461	1.92308
TCONS_00166158	2.58278	dre-miR-152	-5.82701	ROHU_003323	2.14063
TCONS_00166158	2.58278	dre-miR-152	-5.82701	ROHU_013537	3.1063
TCONS_00166158	2.58278	dre-miR-152	-5.82701	ROHU_015068	6.20705
TCONS_00166158	2.58278	dre-miR-152	-5.82701	ROHU_019089	1.59267
TCONS_00166158	2.58278	dre-miR-152	-5.82701	ROHU_008750	6.27927
TCONS_00166158	2.58278	ssa-miR-301b-5p	-5.7266	ROHU_007715	3.06127
TCONS_00166158	2.58278	ssa-miR-301b-5p	-5.7266	ROHU_029812	3.34114
TCONS_00166158	2.58278	ssa-miR-301b-5p	-5.7266	ROHU_028752	2.135
TCONS_00166158	2.58278	ssa-miR-301b-5p	-5.7266	ROHU_016740	5.02767
TCONS_00166158	2.58278	ssa-miR-301b-5p	-5.7266	ROHU_003740	1.25498
TCONS_00166158	2.58278	ssa-miR-301b-5p	-5.7266	ROHU_004355	1.78801
TCONS_00166158	2.58278	ssa-miR-301b-5p	-5.7266	ROHU_036835	1.61348
TCONS_00166158	2.58278	ssa-miR-301b-5p	-5.7266	ROHU_036816	1.78331
TCONS_00166158	2.58278	ssa-miR-301b-5p	-5.7266	ROHU_012420	6.5872
TCONS_00166158	2.58278	ssa-miR-301b-5p	-5.7266	ROHU_036538	3.54586
TCONS_00167090	2.00799	ssa-miR-93a-3p	-6.21453	ROHU_036849	1.24448
TCONS_00167090	2.00799	ssa-miR-93a-3p	-6.21453	ROHU_020021	7.20473
TCONS_00167090	2.00799	ssa-miR-93a-3p	-6.21453	ROHU_023297	1.61191
TCONS_00167090	2.00799	ssa-miR-93a-3p	-6.21453	ROHU_018391	2.83825
TCONS_00167090	2.00799	ssa-miR-93a-3p	-6.21453	ROHU_022182	3.76684
TCONS_00167090	2.00799	ssa-miR-93a-3p	-6.21453	ROHU_013474	1.52202
TCONS_00167090	2.00799	ssa-miR-93a-3p	-6.21453	ROHU_015622	3.3951
TCONS_00167090	2.00799	ssa-miR-93a-3p	-6.21453	ROHU_021016	6.33939
TCONS_00167090	2.00799	ssa-miR-93a-3p	-6.21453	ROHU_007728	1.76249
TCONS_00167090	2.00799	ssa-miR-93a-3p	-6.21453	ROHU_006256	2.18842
TCONS_00167090	2.00799	ssa-miR-93a-3p	-6.21453	ROHU_019696	1.81571
TCONS_00167090	2.00799	ssa-miR-93a-3p	-6.21453	ROHU_027099	1.30756
TCONS_00167090	2.00799	ssa-miR-93a-3p	-6.21453	ROHU_035293	1.75612
TCONS_00167090	2.00799	ssa-miR-93a-3p	-6.21453	ROHU_005236	1.81139
TCONS_00167090	2.00799	ssa-miR-93a-3p	-6.21453	ROHU_026560	1.78103
TCONS_00167090	2.00799	ssa-miR-93a-3p	-6.21453	ROHU_031776	2.71055
TCONS_00167090	2.00799	ssa-miR-93a-3p	-6.21453	ROHU_014388	1.61628
TCONS_00167090	2.00799	dre-miR-152	-5.82701	ROHU_021390	1.64389
TCONS_00167090	2.00799	dre-miR-152	-5.82701	ROHU_016839	2.25981
TCONS_00167090	2.00799	dre-miR-152	-5.82701	ROHU_020587	2.76691
TCONS_00167090	2.00799	dre-miR-152	-5.82701	ROHU_024447	2.05469
TCONS_00167090	2.00799	dre-miR-152	-5.82701	ROHU_027099	1.30756
TCONS_00167090	2.00799	dre-miR-152	-5.82701	ROHU_035302	3.55459
TCONS_00167090	2.00799	dre-miR-152	-5.82701	ROHU_015887	2.11133
TCONS_00167090	2.00799	dre-miR-152	-5.82701	ROHU_014388	1.61628
TCONS_00167090	2.00799	dre-miR-152	-5.82701	ROHU_026026	1.29796
TCONS_00167090	2.00799	dre-miR-152	-5.82701	ROHU_006256	2.18842
TCONS_00167090	2.00799	dre-miR-152	-5.82701	ROHU_012050	1.86945
TCONS_00167090	2.00799	dre-miR-152	-5.82701	ROHU_014851	2.14207
TCONS_00167090	2.00799	dre-miR-152	-5.82701	ROHU_014108	4.2676
TCONS_00167090	2.00799	dre-miR-152	-5.82701	ROHU_024161	1.61825
TCONS_00167090	2.00799	dre-miR-152	-5.82701	ROHU_021016	6.33939
TCONS_00167090	2.00799	dre-miR-152	-5.82701	ROHU_031776	2.71055
TCONS_00167090	2.00799	dre-miR-152	-5.82701	ROHU_035703	1.55587
TCONS_00167090	2.00799	dre-miR-152	-5.82701	ROHU_028212	4.38783
TCONS_00167090	2.00799	dre-miR-152	-5.82701	ROHU_019102	1.62632
TCONS_00167090	2.00799	ssa-miR-7a-2-3p	-3.81588	ROHU_031776	2.71055
TCONS_00167090	2.00799	ssa-miR-7a-2-3p	-3.81588	ROHU_005236	1.81139
TCONS_00167090	2.00799	abu-miR-10556b	-5.66992	ROHU_021390	1.64389
TCONS_00167090	2.00799	abu-miR-10556b	-5.66992	ROHU_026358	2.2754
TCONS_00167090	2.00799	abu-miR-10556b	-5.66992	ROHU_026561	1.65228
TCONS_00167090	2.00799	abu-miR-10556b	-5.66992	ROHU_029247	3.32581
TCONS_00167090	2.00799	abu-miR-10556b	-5.66992	ROHU_031586	6.27487
TCONS_00167090	2.00799	abu-miR-10556b	-5.66992	ROHU_016685	3.26682
TCONS_00167090	2.00799	abu-miR-10556b	-5.66992	ROHU_036849	1.24448
TCONS_00167090	2.00799	abu-miR-10556b	-5.66992	ROHU_020021	7.20473
TCONS_00167090	2.00799	abu-miR-10556b	-5.66992	ROHU_028798	1.68157
TCONS_00167090	2.00799	abu-miR-10556b	-5.66992	ROHU_020910	2.3315
TCONS_00167090	2.00799	abu-miR-10556b	-5.66992	ROHU_023973	1.5873
TCONS_00167090	2.00799	abu-miR-10556b	-5.66992	ROHU_018390	4.6118
TCONS_00167090	2.00799	abu-miR-10556b	-5.66992	ROHU_025867	3.89841
TCONS_00167090	2.00799	abu-miR-10556b	-5.66992	ROHU_006834	2.6918
TCONS_00167090	2.00799	abu-miR-10556b	-5.66992	ROHU_024939	1.47278
TCONS_00167090	2.00799	abu-miR-10556b	-5.66992	ROHU_031776	2.71055
TCONS_00167090	2.00799	abu-miR-10556b	-5.66992	ROHU_036741	6.22841
TCONS_00167090	2.00799	abu-miR-10556b	-5.66992	ROHU_019102	1.62632
TCONS_00167090	2.00799	abu-miR-10556b	-5.66992	ROHU_016377	1.68944
TCONS_00181541	2.55984	abu-miR-10556b	-5.66992	ROHU_015629	1.56062
TCONS_00181541	2.55984	abu-miR-10556b	-5.66992	ROHU_015794	2.8348
TCONS_00181541	2.55984	abu-miR-10556b	-5.66992	ROHU_036570	5.0012
TCONS_00181541	2.55984	abu-miR-10556b	-5.66992	ROHU_029812	3.34114
TCONS_00181541	2.55984	abu-miR-10556b	-5.66992	ROHU_013698	3.85368
TCONS_00181541	2.55984	abu-miR-10556b	-5.66992	ROHU_018255	2.53673
TCONS_00181541	2.55984	abu-miR-10556b	-5.66992	ROHU_017184	6.20705
TCONS_00181541	2.55984	abu-miR-10556b	-5.66992	ROHU_013711	1.58943
TCONS_00181541	2.55984	oni-miR-10632	-5.59648	ROHU_015629	1.56062
TCONS_00181541	2.55984	oni-miR-10632	-5.59648	ROHU_029812	3.34114
TCONS_00181541	2.55984	oni-miR-10632	-5.59648	ROHU_012533	2.10517
TCONS_00181541	2.55984	oni-miR-10632	-5.59648	ROHU_022308	1.71382
TCONS_00181541	2.55984	oni-miR-10632	-5.59648	ROHU_022592	1.4197
TCONS_00181541	2.55984	oni-miR-10632	-5.59648	ROHU_018255	2.53673
TCONS_00181541	2.55984	oni-miR-10632	-5.59648	ROHU_036835	1.61348
TCONS_00181541	2.55984	oni-miR-10632	-5.59648	ROHU_015068	6.20705
TCONS_00181541	2.55984	oni-miR-10632	-5.59648	ROHU_006393	4.62405
TCONS_00181541	2.55984	oni-miR-10632	-5.59648	ROHU_022402	4.3229
TCONS_00181541	2.55984	oni-miR-10632	-5.59648	ROHU_036538	3.54586
TCONS_00181541	2.55984	oni-miR-10632	-5.59648	ROHU_026736	4.58419
TCONS_00181680	2.49206	oni-miR-10632	-5.59648	ROHU_020491	1.66721
TCONS_00181680	2.49206	oni-miR-10632	-5.59648	ROHU_007010	1.58391
TCONS_00181680	2.49206	oni-miR-10632	-5.59648	ROHU_029760	2.51638
TCONS_00181680	2.49206	oni-miR-10632	-5.59648	ROHU_012599	2.31121
TCONS_00181680	2.49206	oni-miR-10632	-5.59648	ROHU_007228	1.78181
TCONS_00181680	2.49206	oni-miR-10632	-5.59648	ROHU_028915	6.40047
TCONS_00181680	2.49206	oni-miR-10632	-5.59648	ROHU_037038	2.05594
TCONS_00181680	2.49206	oni-miR-10632	-5.59648	ROHU_036070	2.08171
TCONS_00181680	2.49206	oni-miR-10632	-5.59648	ROHU_026026	1.29796
TCONS_00181680	2.49206	oni-miR-10632	-5.59648	ROHU_008120	1.98773
TCONS_00181680	2.49206	oni-miR-10632	-5.59648	ROHU_013530	2.1327
TCONS_00181680	2.49206	oni-miR-10632	-5.59648	ROHU_025544	4.34591
TCONS_00181680	2.49206	oni-miR-10632	-5.59648	ROHU_002256	2.23632
TCONS_00181680	2.49206	oni-miR-10632	-5.59648	ROHU_016348	1.49789
TCONS_00181680	2.49206	oni-miR-10632	-5.59648	ROHU_036405	3.49377
TCONS_00181680	2.49206	oni-miR-10632	-5.59648	ROHU_015364	1.66498
TCONS_00181680	2.49206	oni-miR-10632	-5.59648	ROHU_023297	1.61191
TCONS_00181680	2.49206	oni-miR-10632	-5.59648	ROHU_027540	2.10545
TCONS_00181680	2.49206	oni-miR-10632	-5.59648	ROHU_012050	1.86945
TCONS_00181680	2.49206	oni-miR-10632	-5.59648	ROHU_019696	1.81571
TCONS_00181680	2.49206	oni-miR-10632	-5.59648	ROHU_036908	1.28515
TCONS_00181680	2.49206	oni-miR-10632	-5.59648	ROHU_035974	1.54224
TCONS_00181680	2.49206	oni-miR-10632	-5.59648	ROHU_034354	1.7381
TCONS_00181680	2.49206	oni-miR-10632	-5.59648	ROHU_012784	2.70845
TCONS_00181680	2.49206	oni-miR-10632	-5.59648	ROHU_024161	1.61825
TCONS_00181680	2.49206	oni-miR-10632	-5.59648	ROHU_031776	2.71055
TCONS_00181680	2.49206	oni-miR-10632	-5.59648	ROHU_029028	3.89725
TCONS_00181680	2.49206	oni-miR-10632	-5.59648	ROHU_028212	4.38783
TCONS_00181680	2.49206	oni-miR-10632	-5.59648	ROHU_020483	1.62478
TCONS_00181680	2.49206	oni-miR-10632	-5.59648	ROHU_023140	2.23687
TCONS_00181680	2.49206	oni-miR-10632	-5.59648	ROHU_004961	3.23687
TCONS_00188569	6.90621	ssa-miR-301b-5p	-5.7266	ROHU_021390	1.64389
TCONS_00188569	6.90621	ssa-miR-301b-5p	-5.7266	ROHU_025367	1.69522
TCONS_00188569	6.90621	ssa-miR-301b-5p	-5.7266	ROHU_022182	3.76684
TCONS_00188569	6.90621	ssa-miR-301b-5p	-5.7266	ROHU_027099	1.30756
TCONS_00188569	6.90621	ssa-miR-301b-5p	-5.7266	ROHU_031586	6.27487
TCONS_00188569	6.90621	ssa-miR-301b-5p	-5.7266	ROHU_033085	1.4847
TCONS_00188569	6.90621	ssa-miR-301b-5p	-5.7266	ROHU_035293	1.75612
TCONS_00188569	6.90621	ssa-miR-301b-5p	-5.7266	ROHU_013536	2.89058
TCONS_00188569	6.90621	ssa-miR-301b-5p	-5.7266	ROHU_023297	1.61191
TCONS_00188569	6.90621	ssa-miR-301b-5p	-5.7266	ROHU_015036	3.59029
TCONS_00188569	6.90621	ssa-miR-301b-5p	-5.7266	ROHU_028798	1.68157
TCONS_00188569	6.90621	ssa-miR-301b-5p	-5.7266	ROHU_018390	4.6118
TCONS_00188569	6.90621	ssa-miR-301b-5p	-5.7266	ROHU_036908	1.28515
TCONS_00188569	6.90621	ssa-miR-301b-5p	-5.7266	ROHU_001937	7.33877
TCONS_00188569	6.90621	ssa-miR-301b-5p	-5.7266	ROHU_014330	1.40206
TCONS_00188569	6.90621	ssa-miR-301b-5p	-5.7266	ROHU_024939	1.47278
TCONS_00188569	6.90621	ssa-miR-301b-5p	-5.7266	ROHU_036741	6.22841
TCONS_00188569	6.90621	ssa-miR-301b-5p	-5.7266	ROHU_035363	2.18891
TCONS_00188569	6.90621	ssa-miR-301b-5p	-5.7266	ROHU_036889	1.57149
TCONS_00188569	6.90621	ssa-miR-301b-5p	-5.7266	ROHU_019102	1.62632
TCONS_00188774	2.28769	nbr-miR-7133-3p	-6.35972	ROHU_016517	1.89364
TCONS_00188774	2.28769	nbr-miR-7133-3p	-6.35972	ROHU_029760	2.51638
TCONS_00188774	2.28769	nbr-miR-7133-3p	-6.35972	ROHU_025367	1.69522
TCONS_00188774	2.28769	nbr-miR-7133-3p	-6.35972	ROHU_014578	2.22903
TCONS_00188774	2.28769	nbr-miR-7133-3p	-6.35972	ROHU_027101	1.86595
TCONS_00188774	2.28769	nbr-miR-7133-3p	-6.35972	ROHU_026033	2.92864
TCONS_00188774	2.28769	nbr-miR-7133-3p	-6.35972	ROHU_016362	1.80842
TCONS_00188774	2.28769	nbr-miR-7133-3p	-6.35972	ROHU_024356	7.03928
TCONS_00188774	2.28769	nbr-miR-7133-3p	-6.35972	ROHU_007548	1.80103
TCONS_00188774	2.28769	nbr-miR-7133-3p	-6.35972	ROHU_028610	1.45743
TCONS_00188774	2.28769	nbr-miR-7133-3p	-6.35972	ROHU_013530	2.1327
TCONS_00188774	2.28769	nbr-miR-7133-3p	-6.35972	ROHU_014873	1.92722
TCONS_00188774	2.28769	nbr-miR-7133-3p	-6.35972	ROHU_008367	1.56493
TCONS_00188774	2.28769	nbr-miR-7133-3p	-6.35972	ROHU_014011	7.32805
TCONS_00188774	2.28769	nbr-miR-7133-3p	-6.35972	ROHU_023973	1.5873
TCONS_00188774	2.28769	nbr-miR-7133-3p	-6.35972	ROHU_008362	6.96492
TCONS_00188774	2.28769	nbr-miR-7133-3p	-6.35972	ROHU_023131	2.22328
TCONS_00188774	2.28769	nbr-miR-7133-3p	-6.35972	ROHU_021938	1.8224
TCONS_00188774	2.28769	nbr-miR-7133-3p	-6.35972	ROHU_006207	1.61386
TCONS_00188774	2.28769	nbr-miR-7133-3p	-6.35972	ROHU_015010	6.67753
TCONS_00188774	2.28769	nbr-miR-7133-3p	-6.35972	ROHU_031776	2.71055
TCONS_00188774	2.28769	oni-miR-10698	-5.71274	ROHU_034231	2.33855
TCONS_00188774	2.28769	oni-miR-10698	-5.71274	ROHU_025367	1.69522
TCONS_00188774	2.28769	oni-miR-10698	-5.71274	ROHU_020587	2.76691
TCONS_00188774	2.28769	oni-miR-10698	-5.71274	ROHU_003729	1.62186
TCONS_00188774	2.28769	oni-miR-10698	-5.71274	ROHU_020910	2.3315
TCONS_00188774	2.28769	oni-miR-10698	-5.71274	ROHU_021016	6.33939
TCONS_00188774	2.28769	oni-miR-10698	-5.71274	ROHU_029275	1.96295
TCONS_00188774	2.28769	oni-miR-10698	-5.71274	ROHU_018390	4.6118
TCONS_00188774	2.28769	oni-miR-10698	-5.71274	ROHU_027101	1.86595
TCONS_00021057	-8.22776	tni-miR-216b	7.84879	ROHU_028038	-1.42614
TCONS_00021057	-8.22776	tni-miR-216b	7.84879	ROHU_017654	-2.16181
TCONS_00021057	-8.22776	tni-miR-216b	7.84879	ROHU_006751	-7.57573
TCONS_00021057	-8.22776	tni-miR-216b	7.84879	ROHU_010877	-3.93614
TCONS_00021057	-8.22776	tni-miR-216b	7.84879	ROHU_023391	-2.47937
TCONS_00021057	-8.22776	tni-miR-216b	7.84879	ROHU_001384	-6.22796
TCONS_00021057	-8.22776	tni-miR-128	6.89597	ROHU_010877	-3.93614
TCONS_00021057	-8.22776	tni-miR-128	6.89597	ROHU_006751	-7.57573
TCONS_00021057	-8.22776	tni-miR-128	6.89597	ROHU_016648	-5.80644
TCONS_00021057	-8.22776	tni-miR-128	6.89597	ROHU_027940	-4.09924
TCONS_00021057	-8.22776	tni-miR-128	6.89597	ROHU_023391	-2.47937
TCONS_00021057	-8.22776	tni-miR-128	6.89597	ROHU_032071	-1.56102
TCONS_00023425	-2.25761	tni-miR-128	6.89597	ROHU_019200	-2.59888
TCONS_00023425	-2.25761	tni-miR-128	6.89597	ROHU_033382	-6.59617
TCONS_00023425	-2.25761	tni-miR-128	6.89597	ROHU_019455	-3.65746
TCONS_00023425	-2.25761	tni-miR-128	6.89597	ROHU_002424	-2.99565
TCONS_00023425	-2.25761	tni-miR-128	6.89597	ROHU_008068	-5.29901
TCONS_00023425	-2.25761	tni-miR-128	6.89597	ROHU_018668	-1.83659
TCONS_00023425	-2.25761	tni-miR-128	6.89597	ROHU_035101	-2.54202
TCONS_00023425	-2.25761	tni-miR-128	6.89597	ROHU_023477	-1.66075
TCONS_00023425	-2.25761	tni-miR-128	6.89597	ROHU_004109	-3.09443
TCONS_00023425	-2.25761	tni-miR-128	6.89597	ROHU_021036	-1.89792
TCONS_00023425	-2.25761	tni-miR-128	6.89597	ROHU_012823	-2.56445
TCONS_00023425	-2.25761	tni-miR-128	6.89597	ROHU_006751	-7.57573
TCONS_00023425	-2.25761	tni-miR-128	6.89597	ROHU_022933	-1.82909
TCONS_00023425	-2.25761	tni-miR-128	6.89597	ROHU_021875	-2.01916
TCONS_00023425	-2.25761	tni-miR-128	6.89597	ROHU_027940	-4.09924
TCONS_00023425	-2.25761	tni-miR-128	6.89597	ROHU_030953	-7.50507
TCONS_00023425	-2.25761	tni-miR-128	6.89597	ROHU_009538	-5.30711
TCONS_00023425	-2.25761	tni-miR-128	6.89597	ROHU_028547	-2.41077
TCONS_00023425	-2.25761	tni-miR-128	6.89597	ROHU_015808	-1.72883
TCONS_00026911	-5.80786	tni-miR-216b	7.84879	ROHU_014837	-1.48533
TCONS_00026911	-5.80786	tni-miR-216b	7.84879	ROHU_025899	-3.44582
TCONS_00026911	-5.80786	tni-miR-216b	7.84879	ROHU_011012	-5.18157
TCONS_00026911	-5.80786	tni-miR-216b	7.84879	ROHU_010071	-6.22358
TCONS_00026911	-5.80786	tni-miR-216b	7.84879	ROHU_028038	-1.42614
TCONS_00026911	-5.80786	tni-miR-216b	7.84879	ROHU_018668	-1.83659
TCONS_00026911	-5.80786	tni-miR-216b	7.84879	ROHU_030202	-2.65489
TCONS_00026911	-5.80786	tni-miR-216b	7.84879	ROHU_016243	-5.17771
TCONS_00026911	-5.80786	tni-miR-216b	7.84879	ROHU_012823	-2.56445
TCONS_00026911	-5.80786	tni-miR-216b	7.84879	ROHU_006751	-7.57573
TCONS_00026911	-5.80786	tni-miR-216b	7.84879	ROHU_027358	-4.0403
TCONS_00026911	-5.80786	tni-miR-216b	7.84879	ROHU_007849	-2.85676
TCONS_00026911	-5.80786	tni-miR-216b	7.84879	ROHU_012713	-5.60523
TCONS_00026911	-5.80786	tni-miR-216b	7.84879	ROHU_026312	-6.69886
TCONS_00026911	-5.80786	tni-miR-216b	7.84879	ROHU_030953	-7.50507
TCONS_00026911	-5.80786	tni-miR-216b	7.84879	ROHU_004737	-6.63356
TCONS_00030896	-5.65604	tni-miR-216b	7.84879	ROHU_008314	-7.13544
TCONS_00030896	-5.65604	tni-miR-216b	7.84879	ROHU_007758	-1.58004
TCONS_00030896	-5.65604	tni-miR-216b	7.84879	ROHU_005492	-4.05365
TCONS_00030896	-5.65604	tni-miR-216b	7.84879	ROHU_022969	-2.18039
TCONS_00030896	-5.65604	tni-miR-216b	7.84879	ROHU_008066	-2.59175
TCONS_00030896	-5.65604	tni-miR-216b	7.84879	ROHU_022866	-6.35213
TCONS_00030896	-5.65604	tni-miR-216b	7.84879	ROHU_021469	-2.52209
TCONS_00030896	-5.65604	tni-miR-216b	7.84879	ROHU_034879	-5.31069
TCONS_00030896	-5.65604	tni-miR-216b	7.84879	ROHU_006936	-3.37867
TCONS_00030896	-5.65604	tni-miR-216b	7.84879	ROHU_003704	-1.43605
TCONS_00030896	-5.65604	tni-miR-216b	7.84879	ROHU_036925	-3.11656
TCONS_00030896	-5.65604	oni-miR-10826	3.43938	ROHU_005492	-4.05365
TCONS_00030896	-5.65604	oni-miR-10826	3.43938	ROHU_008314	-7.13544
TCONS_00030896	-5.65604	oni-miR-10826	3.43938	ROHU_036925	-3.11656
TCONS_00030896	-5.65604	oni-miR-10826	3.43938	ROHU_014314	-4.36352
TCONS_00032377	-6.8588	gmo-miR-187-5p	3.72093	ROHU_011061	-4.61731
TCONS_00032377	-6.8588	gmo-miR-187-5p	3.72093	ROHU_021248	-2.13702
TCONS_00032377	-6.8588	gmo-miR-187-5p	3.72093	ROHU_028522	-2.40299
TCONS_00032377	-6.8588	gmo-miR-187-5p	3.72093	ROHU_012412	-5.26501
TCONS_00032377	-6.8588	gmo-miR-187-5p	3.72093	ROHU_009616	-5.87505
TCONS_00032377	-6.8588	gmo-miR-187-5p	3.72093	ROHU_009791	-4.07577
TCONS_00032377	-6.8588	gmo-miR-187-5p	3.72093	ROHU_004336	-7.16286
TCONS_00032377	-6.8588	oni-miR-10744	6.44829	ROHU_035063	-3.2767
TCONS_00032377	-6.8588	oni-miR-10744	6.44829	ROHU_021248	-2.13702
TCONS_00032377	-6.8588	oni-miR-10744	6.44829	ROHU_004960	-4.82817
TCONS_00034829	-8.21165	tni-miR-216b	7.84879	ROHU_014837	-1.48533
TCONS_00034829	-8.21165	tni-miR-216b	7.84879	ROHU_023573	-4.46994
TCONS_00034829	-8.21165	tni-miR-216b	7.84879	ROHU_005492	-4.05365
TCONS_00034829	-8.21165	tni-miR-216b	7.84879	ROHU_007475	-1.60792
TCONS_00034829	-8.21165	tni-miR-216b	7.84879	ROHU_007849	-2.85676
TCONS_00034829	-8.21165	tni-miR-216b	7.84879	ROHU_019154	-5.5078
TCONS_00034829	-8.21165	tni-miR-216b	7.84879	ROHU_025913	-3.45893
TCONS_00034829	-8.21165	tni-miR-216b	7.84879	ROHU_029049	-2.10885
TCONS_00034829	-8.21165	tni-miR-216b	7.84879	ROHU_004737	-6.63356
TCONS_00034829	-8.21165	tni-miR-216b	7.84879	ROHU_011012	-5.18157
TCONS_00034829	-8.21165	tni-miR-216b	7.84879	ROHU_008068	-5.29901
TCONS_00034829	-8.21165	tni-miR-216b	7.84879	ROHU_018668	-1.83659
TCONS_00034829	-8.21165	tni-miR-216b	7.84879	ROHU_027358	-4.0403
TCONS_00034829	-8.21165	tni-miR-216b	7.84879	ROHU_012713	-5.60523
TCONS_00034829	-8.21165	tni-miR-216b	7.84879	ROHU_025922	-3.31687
TCONS_00034829	-8.21165	tni-miR-216b	7.84879	ROHU_012823	-2.56445
TCONS_00034829	-8.21165	tni-miR-216b	7.84879	ROHU_030202	-2.65489
TCONS_00034829	-8.21165	tni-miR-216b	7.84879	ROHU_022866	-6.35213
TCONS_00034829	-8.21165	tni-miR-216b	7.84879	ROHU_026312	-6.69886
TCONS_00034829	-8.21165	tni-miR-216b	7.84879	ROHU_017064	-2.39035
TCONS_00034829	-8.21165	tni-miR-216b	7.84879	ROHU_030953	-7.50507
TCONS_00034829	-8.21165	tni-miR-216b	7.84879	ROHU_029312	-5.2202
TCONS_00034829	-8.21165	tni-miR-216b	7.84879	ROHU_009192	-2.11992
TCONS_00034829	-8.21165	tni-miR-216b	7.84879	ROHU_010562	-5.1257
TCONS_00034829	-8.21165	tni-miR-216b	7.84879	ROHU_010071	-6.22358
TCONS_00034829	-8.21165	tni-miR-216b	7.84879	ROHU_016243	-5.17771
TCONS_00034829	-8.21165	tni-miR-216b	7.84879	ROHU_005670	-2.94794
TCONS_00034829	-8.21165	tni-miR-128	6.89597	ROHU_019200	-2.59888
TCONS_00034829	-8.21165	tni-miR-128	6.89597	ROHU_005492	-4.05365
TCONS_00034829	-8.21165	tni-miR-128	6.89597	ROHU_033382	-6.59617
TCONS_00034829	-8.21165	tni-miR-128	6.89597	ROHU_019455	-3.65746
TCONS_00034829	-8.21165	tni-miR-128	6.89597	ROHU_002424	-2.99565
TCONS_00034829	-8.21165	tni-miR-128	6.89597	ROHU_021210	-2.5172
TCONS_00034829	-8.21165	tni-miR-128	6.89597	ROHU_008068	-5.29901
TCONS_00034829	-8.21165	tni-miR-128	6.89597	ROHU_004078	-3.15353
TCONS_00034829	-8.21165	tni-miR-128	6.89597	ROHU_018668	-1.83659
TCONS_00034829	-8.21165	tni-miR-128	6.89597	ROHU_015123	-3.38612
TCONS_00034829	-8.21165	tni-miR-128	6.89597	ROHU_030736	-1.42181
TCONS_00034829	-8.21165	tni-miR-128	6.89597	ROHU_024123	-1.55334
TCONS_00034829	-8.21165	tni-miR-128	6.89597	ROHU_024895	-2.77027
TCONS_00034829	-8.21165	tni-miR-128	6.89597	ROHU_035101	-2.54202
TCONS_00034829	-8.21165	tni-miR-128	6.89597	ROHU_025120	-1.78289
TCONS_00034829	-8.21165	tni-miR-128	6.89597	ROHU_023477	-1.66075
TCONS_00034829	-8.21165	tni-miR-128	6.89597	ROHU_004109	-3.09443
TCONS_00034829	-8.21165	tni-miR-128	6.89597	ROHU_012823	-2.56445
TCONS_00034829	-8.21165	tni-miR-128	6.89597	ROHU_021036	-1.89792
TCONS_00034829	-8.21165	tni-miR-128	6.89597	ROHU_005850	-2.3571
TCONS_00034829	-8.21165	tni-miR-128	6.89597	ROHU_022866	-6.35213
TCONS_00034829	-8.21165	tni-miR-128	6.89597	ROHU_013097	-1.93548
TCONS_00034829	-8.21165	tni-miR-128	6.89597	ROHU_030953	-7.50507
TCONS_00034829	-8.21165	tni-miR-128	6.89597	ROHU_001813	-2.42378
TCONS_00034829	-8.21165	tni-miR-128	6.89597	ROHU_029312	-5.2202
TCONS_00034829	-8.21165	tni-miR-128	6.89597	ROHU_009192	-2.11992
TCONS_00034829	-8.21165	tni-miR-128	6.89597	ROHU_020708	-2.50105
TCONS_00034829	-8.21165	tni-miR-128	6.89597	ROHU_005670	-2.94794
TCONS_00034829	-8.21165	tni-miR-128	6.89597	ROHU_009538	-5.30711
TCONS_00034829	-8.21165	tni-miR-128	6.89597	ROHU_028547	-2.41077
TCONS_00034829	-8.21165	oni-miR-10826	3.43938	ROHU_010562	-5.1257
TCONS_00034829	-8.21165	oni-miR-10826	3.43938	ROHU_034670	-2.30568
TCONS_00034829	-8.21165	oni-miR-10826	3.43938	ROHU_005492	-4.05365
TCONS_00034829	-8.21165	oni-miR-10826	3.43938	ROHU_012823	-2.56445
TCONS_00034829	-8.21165	oni-miR-10826	3.43938	ROHU_014917	-2.29336
TCONS_00034829	-8.21165	oni-miR-10826	3.43938	ROHU_020708	-2.50105
TCONS_00034829	-8.21165	oni-miR-10826	3.43938	ROHU_027358	-4.0403
TCONS_00034829	-8.21165	oni-miR-10826	3.43938	ROHU_009674	-3.75674
TCONS_00034829	-8.21165	oni-miR-10826	3.43938	ROHU_030544	-2.70598
TCONS_00034829	-8.21165	oni-miR-10826	3.43938	ROHU_004316	-2.98553
TCONS_00034829	-8.21165	oni-miR-10826	3.43938	ROHU_031004	-3.61436
TCONS_00034829	-8.21165	oni-miR-10826	3.43938	ROHU_025913	-3.45893
TCONS_00034829	-8.21165	oni-miR-10826	3.43938	ROHU_011124	-1.65896
TCONS_00034829	-8.21165	oni-miR-10826	3.43938	ROHU_025454	-6.74161
TCONS_00034829	-8.21165	oni-miR-10826	3.43938	ROHU_001813	-2.42378
TCONS_00034829	-8.21165	oni-miR-10826	3.43938	ROHU_022921	-1.73509
TCONS_00044145	-5.72695	oni-miR-10826	3.43938	ROHU_030961	-2.20487
TCONS_00044145	-5.72695	oni-miR-10826	3.43938	ROHU_010562	-5.1257
TCONS_00044145	-5.72695	oni-miR-10826	3.43938	ROHU_034670	-2.30568
TCONS_00044145	-5.72695	oni-miR-10826	3.43938	ROHU_012823	-2.56445
TCONS_00044145	-5.72695	oni-miR-10826	3.43938	ROHU_014917	-2.29336
TCONS_00044145	-5.72695	oni-miR-10826	3.43938	ROHU_020708	-2.50105
TCONS_00044145	-5.72695	oni-miR-10826	3.43938	ROHU_027358	-4.0403
TCONS_00044145	-5.72695	oni-miR-10826	3.43938	ROHU_009674	-3.75674
TCONS_00044145	-5.72695	oni-miR-10826	3.43938	ROHU_030544	-2.70598
TCONS_00044145	-5.72695	oni-miR-10826	3.43938	ROHU_004438	-3.13592
TCONS_00044145	-5.72695	oni-miR-10826	3.43938	ROHU_004316	-2.98553
TCONS_00044145	-5.72695	oni-miR-10826	3.43938	ROHU_031004	-3.61436
TCONS_00044145	-5.72695	oni-miR-10826	3.43938	ROHU_011124	-1.65896
TCONS_00044145	-5.72695	oni-miR-10826	3.43938	ROHU_025454	-6.74161
TCONS_00044145	-5.72695	oni-miR-10826	3.43938	ROHU_001813	-2.42378
TCONS_00044145	-5.72695	oni-miR-10826	3.43938	ROHU_015808	-1.72883
TCONS_00044145	-5.72695	oni-miR-10826	3.43938	ROHU_022921	-1.73509
TCONS_00049730	-5.5343	oni-miR-10826	3.43938	ROHU_010562	-5.1257
TCONS_00049730	-5.5343	oni-miR-10826	3.43938	ROHU_034670	-2.30568
TCONS_00049730	-5.5343	oni-miR-10826	3.43938	ROHU_005492	-4.05365
TCONS_00049730	-5.5343	oni-miR-10826	3.43938	ROHU_012823	-2.56445
TCONS_00049730	-5.5343	oni-miR-10826	3.43938	ROHU_014917	-2.29336
TCONS_00049730	-5.5343	oni-miR-10826	3.43938	ROHU_020708	-2.50105
TCONS_00049730	-5.5343	oni-miR-10826	3.43938	ROHU_027358	-4.0403
TCONS_00049730	-5.5343	oni-miR-10826	3.43938	ROHU_009674	-3.75674
TCONS_00049730	-5.5343	oni-miR-10826	3.43938	ROHU_030544	-2.70598
TCONS_00049730	-5.5343	oni-miR-10826	3.43938	ROHU_004316	-2.98553
TCONS_00049730	-5.5343	oni-miR-10826	3.43938	ROHU_031004	-3.61436
TCONS_00049730	-5.5343	oni-miR-10826	3.43938	ROHU_025913	-3.45893
TCONS_00049730	-5.5343	oni-miR-10826	3.43938	ROHU_011124	-1.65896
TCONS_00049730	-5.5343	oni-miR-10826	3.43938	ROHU_025454	-6.74161
TCONS_00049730	-5.5343	oni-miR-10826	3.43938	ROHU_001813	-2.42378
TCONS_00049730	-5.5343	oni-miR-10826	3.43938	ROHU_022921	-1.73509
TCONS_00067121	-5.51829	tni-miR-128	6.89597	ROHU_019200	-2.59888
TCONS_00067121	-5.51829	tni-miR-128	6.89597	ROHU_008068	-5.29901
TCONS_00067121	-5.51829	tni-miR-128	6.89597	ROHU_018668	-1.83659
TCONS_00067121	-5.51829	tni-miR-128	6.89597	ROHU_004109	-3.09443
TCONS_00067121	-5.51829	tni-miR-128	6.89597	ROHU_023477	-1.66075
TCONS_00067121	-5.51829	tni-miR-128	6.89597	ROHU_021036	-1.89792
TCONS_00067121	-5.51829	tni-miR-128	6.89597	ROHU_012823	-2.56445
TCONS_00067121	-5.51829	tni-miR-128	6.89597	ROHU_006751	-7.57573
TCONS_00067121	-5.51829	tni-miR-128	6.89597	ROHU_033382	-6.59617
TCONS_00067121	-5.51829	tni-miR-128	6.89597	ROHU_019455	-3.65746
TCONS_00067121	-5.51829	tni-miR-128	6.89597	ROHU_027940	-4.09924
TCONS_00067121	-5.51829	tni-miR-128	6.89597	ROHU_002424	-2.99565
TCONS_00067121	-5.51829	tni-miR-128	6.89597	ROHU_009538	-5.30711
TCONS_00067121	-5.51829	tni-miR-128	6.89597	ROHU_028547	-2.41077
TCONS_00067121	-5.51829	tni-miR-128	6.89597	ROHU_030953	-7.50507
TCONS_00067121	-5.51829	tni-miR-128	6.89597	ROHU_035101	-2.54202
TCONS_00067121	-5.51829	tni-miR-128	6.89597	ROHU_015808	-1.72883
TCONS_00075227	-5.32954	tni-miR-216b	7.84879	ROHU_014718	-1.4245
TCONS_00075227	-5.32954	tni-miR-216b	7.84879	ROHU_008314	-7.13544
TCONS_00075227	-5.32954	tni-miR-216b	7.84879	ROHU_007758	-1.58004
TCONS_00075227	-5.32954	tni-miR-216b	7.84879	ROHU_010562	-5.1257
TCONS_00075227	-5.32954	tni-miR-216b	7.84879	ROHU_005492	-4.05365
TCONS_00075227	-5.32954	tni-miR-216b	7.84879	ROHU_022969	-2.18039
TCONS_00075227	-5.32954	tni-miR-216b	7.84879	ROHU_008066	-2.59175
TCONS_00075227	-5.32954	tni-miR-216b	7.84879	ROHU_022866	-6.35213
TCONS_00075227	-5.32954	tni-miR-216b	7.84879	ROHU_021469	-2.52209
TCONS_00075227	-5.32954	tni-miR-216b	7.84879	ROHU_019154	-5.5078
TCONS_00075227	-5.32954	tni-miR-216b	7.84879	ROHU_034879	-5.31069
TCONS_00075227	-5.32954	tni-miR-216b	7.84879	ROHU_025913	-3.45893
TCONS_00075227	-5.32954	tni-miR-216b	7.84879	ROHU_006936	-3.37867
TCONS_00075227	-5.32954	tni-miR-216b	7.84879	ROHU_003704	-1.43605
TCONS_00075227	-5.32954	tni-miR-216b	7.84879	ROHU_029312	-5.2202
TCONS_00081939	-6.06109	gmo-miR-187-5p	3.72093	ROHU_007652	-5.60608
TCONS_00081939	-6.06109	gmo-miR-187-5p	3.72093	ROHU_017654	-2.16181
TCONS_00081939	-6.06109	gmo-miR-187-5p	3.72093	ROHU_006751	-7.57573
TCONS_00081939	-6.06109	gmo-miR-187-5p	3.72093	ROHU_023391	-2.47937
TCONS_00081939	-6.06109	gmo-miR-187-5p	3.72093	ROHU_001384	-6.22796
TCONS_00109481	-5.90928	tni-miR-216b	7.84879	ROHU_008314	-7.13544
TCONS_00109481	-5.90928	tni-miR-216b	7.84879	ROHU_007758	-1.58004
TCONS_00109481	-5.90928	tni-miR-216b	7.84879	ROHU_022969	-2.18039
TCONS_00109481	-5.90928	tni-miR-216b	7.84879	ROHU_008066	-2.59175
TCONS_00109481	-5.90928	tni-miR-216b	7.84879	ROHU_022866	-6.35213
TCONS_00109481	-5.90928	tni-miR-216b	7.84879	ROHU_021469	-2.52209
TCONS_00109481	-5.90928	tni-miR-216b	7.84879	ROHU_034879	-5.31069
TCONS_00109481	-5.90928	tni-miR-216b	7.84879	ROHU_006936	-3.37867
TCONS_00109481	-5.90928	tni-miR-216b	7.84879	ROHU_003704	-1.43605
TCONS_00109481	-5.90928	tni-miR-216b	7.84879	ROHU_036925	-3.11656
TCONS_00114739	-3.6308	gmo-miR-187-5p	3.72093	ROHU_014837	-1.48533
TCONS_00114739	-3.6308	gmo-miR-187-5p	3.72093	ROHU_005492	-4.05365
TCONS_00114739	-3.6308	gmo-miR-187-5p	3.72093	ROHU_004109	-3.09443
TCONS_00114739	-3.6308	gmo-miR-187-5p	3.72093	ROHU_014917	-2.29336
TCONS_00114739	-3.6308	gmo-miR-187-5p	3.72093	ROHU_012823	-2.56445
TCONS_00114739	-3.6308	gmo-miR-187-5p	3.72093	ROHU_020708	-2.50105
TCONS_00114739	-3.6308	gmo-miR-187-5p	3.72093	ROHU_027358	-4.0403
TCONS_00114739	-3.6308	gmo-miR-187-5p	3.72093	ROHU_030736	-1.42181
TCONS_00114739	-3.6308	gmo-miR-187-5p	3.72093	ROHU_022933	-1.82909
TCONS_00114739	-3.6308	gmo-miR-187-5p	3.72093	ROHU_033382	-6.59617
TCONS_00114739	-3.6308	gmo-miR-187-5p	3.72093	ROHU_015569	-2.58854
TCONS_00114739	-3.6308	gmo-miR-187-5p	3.72093	ROHU_013097	-1.93548
TCONS_00114739	-3.6308	gmo-miR-187-5p	3.72093	ROHU_025913	-3.45893
TCONS_00114739	-3.6308	gmo-miR-187-5p	3.72093	ROHU_029049	-2.10885
TCONS_00114739	-3.6308	gmo-miR-187-5p	3.72093	ROHU_002424	-2.99565
TCONS_00114739	-3.6308	gmo-miR-187-5p	3.72093	ROHU_030770	-1.66484
TCONS_00114739	-3.6308	gmo-miR-187-5p	3.72093	ROHU_037157	-4.13061
TCONS_00114739	-3.6308	gmo-miR-187-5p	3.72093	ROHU_028547	-2.41077
TCONS_00138411	-6.74818	tni-miR-216b	7.84879	ROHU_025899	-3.44582
TCONS_00138411	-6.74818	tni-miR-216b	7.84879	ROHU_028038	-1.42614
TCONS_00138411	-6.74818	tni-miR-216b	7.84879	ROHU_017654	-2.16181
TCONS_00138411	-6.74818	tni-miR-216b	7.84879	ROHU_027358	-4.0403
TCONS_00138411	-6.74818	tni-miR-216b	7.84879	ROHU_006751	-7.57573
TCONS_00138411	-6.74818	tni-miR-216b	7.84879	ROHU_012713	-5.60523
TCONS_00138411	-6.74818	tni-miR-216b	7.84879	ROHU_010877	-3.93614
TCONS_00138411	-6.74818	tni-miR-216b	7.84879	ROHU_023391	-2.47937
TCONS_00138411	-6.74818	tni-miR-216b	7.84879	ROHU_004737	-6.63356
TCONS_00138411	-6.74818	tni-miR-216b	7.84879	ROHU_001384	-6.22796
TCONS_00138411	-6.74818	oni-miR-10744	6.44829	ROHU_025899	-3.44582
TCONS_00138411	-6.74818	oni-miR-10744	6.44829	ROHU_027402	-5.37204
TCONS_00138411	-6.74818	oni-miR-10744	6.44829	ROHU_016648	-5.80644
TCONS_00138411	-6.74818	oni-miR-10744	6.44829	ROHU_004438	-3.13592
TCONS_00138411	-6.74818	oni-miR-10744	6.44829	ROHU_025476	-6.06136
TCONS_00138411	-6.74818	oni-miR-10744	6.44829	ROHU_001384	-6.22796
TCONS_00163118	-4.44066	tni-miR-216b	7.84879	ROHU_014837	-1.48533
TCONS_00163118	-4.44066	tni-miR-216b	7.84879	ROHU_025899	-3.44582
TCONS_00163118	-4.44066	tni-miR-216b	7.84879	ROHU_011012	-5.18157
TCONS_00163118	-4.44066	tni-miR-216b	7.84879	ROHU_008068	-5.29901
TCONS_00163118	-4.44066	tni-miR-216b	7.84879	ROHU_009192	-2.11992
TCONS_00163118	-4.44066	tni-miR-216b	7.84879	ROHU_010071	-6.22358
TCONS_00163118	-4.44066	tni-miR-216b	7.84879	ROHU_018668	-1.83659
TCONS_00163118	-4.44066	tni-miR-216b	7.84879	ROHU_030202	-2.65489
TCONS_00163118	-4.44066	tni-miR-216b	7.84879	ROHU_016243	-5.17771
TCONS_00163118	-4.44066	tni-miR-216b	7.84879	ROHU_012823	-2.56445
TCONS_00163118	-4.44066	tni-miR-216b	7.84879	ROHU_027358	-4.0403
TCONS_00163118	-4.44066	tni-miR-216b	7.84879	ROHU_006751	-7.57573
TCONS_00163118	-4.44066	tni-miR-216b	7.84879	ROHU_007849	-2.85676
TCONS_00163118	-4.44066	tni-miR-216b	7.84879	ROHU_012713	-5.60523
TCONS_00163118	-4.44066	tni-miR-216b	7.84879	ROHU_026312	-6.69886
TCONS_00163118	-4.44066	tni-miR-216b	7.84879	ROHU_017064	-2.39035
TCONS_00163118	-4.44066	tni-miR-216b	7.84879	ROHU_004737	-6.63356
TCONS_00163118	-4.44066	tni-miR-216b	7.84879	ROHU_030953	-7.50507
TCONS_00168341	-3.02187	tni-miR-128	6.89597	ROHU_019200	-2.59888
TCONS_00168341	-3.02187	tni-miR-128	6.89597	ROHU_005492	-4.05365
TCONS_00168341	-3.02187	tni-miR-128	6.89597	ROHU_033382	-6.59617
TCONS_00168341	-3.02187	tni-miR-128	6.89597	ROHU_019455	-3.65746
TCONS_00168341	-3.02187	tni-miR-128	6.89597	ROHU_002424	-2.99565
TCONS_00168341	-3.02187	tni-miR-128	6.89597	ROHU_021210	-2.5172
TCONS_00168341	-3.02187	tni-miR-128	6.89597	ROHU_010827	-1.58745
TCONS_00168341	-3.02187	tni-miR-128	6.89597	ROHU_008068	-5.29901
TCONS_00168341	-3.02187	tni-miR-128	6.89597	ROHU_004078	-3.15353
TCONS_00168341	-3.02187	tni-miR-128	6.89597	ROHU_018668	-1.83659
TCONS_00168341	-3.02187	tni-miR-128	6.89597	ROHU_015123	-3.38612
TCONS_00168341	-3.02187	tni-miR-128	6.89597	ROHU_030736	-1.42181
TCONS_00168341	-3.02187	tni-miR-128	6.89597	ROHU_024123	-1.55334
TCONS_00168341	-3.02187	tni-miR-128	6.89597	ROHU_024895	-2.77027
TCONS_00168341	-3.02187	tni-miR-128	6.89597	ROHU_035101	-2.54202
TCONS_00168341	-3.02187	tni-miR-128	6.89597	ROHU_025120	-1.78289
TCONS_00168341	-3.02187	tni-miR-128	6.89597	ROHU_023477	-1.66075
TCONS_00168341	-3.02187	tni-miR-128	6.89597	ROHU_012823	-2.56445
TCONS_00168341	-3.02187	tni-miR-128	6.89597	ROHU_021036	-1.89792
TCONS_00168341	-3.02187	tni-miR-128	6.89597	ROHU_005850	-2.3571
TCONS_00168341	-3.02187	tni-miR-128	6.89597	ROHU_022866	-6.35213
TCONS_00168341	-3.02187	tni-miR-128	6.89597	ROHU_013097	-1.93548
TCONS_00168341	-3.02187	tni-miR-128	6.89597	ROHU_028866	-5.12773
TCONS_00168341	-3.02187	tni-miR-128	6.89597	ROHU_030953	-7.50507
TCONS_00168341	-3.02187	tni-miR-128	6.89597	ROHU_001813	-2.42378
TCONS_00168341	-3.02187	tni-miR-128	6.89597	ROHU_029312	-5.2202
TCONS_00168341	-3.02187	tni-miR-128	6.89597	ROHU_009192	-2.11992
TCONS_00168341	-3.02187	tni-miR-128	6.89597	ROHU_020708	-2.50105
TCONS_00168341	-3.02187	tni-miR-128	6.89597	ROHU_005670	-2.94794
TCONS_00168341	-3.02187	tni-miR-128	6.89597	ROHU_009538	-5.30711
TCONS_00168341	-3.02187	tni-miR-128	6.89597	ROHU_028547	-2.41077
TCONS_00168343	-5.69893	tni-miR-128	6.89597	ROHU_019200	-2.59888
TCONS_00168343	-5.69893	tni-miR-128	6.89597	ROHU_005492	-4.05365
TCONS_00168343	-5.69893	tni-miR-128	6.89597	ROHU_033382	-6.59617
TCONS_00168343	-5.69893	tni-miR-128	6.89597	ROHU_019455	-3.65746
TCONS_00168343	-5.69893	tni-miR-128	6.89597	ROHU_002424	-2.99565
TCONS_00168343	-5.69893	tni-miR-128	6.89597	ROHU_021210	-2.5172
TCONS_00168343	-5.69893	tni-miR-128	6.89597	ROHU_008068	-5.29901
TCONS_00168343	-5.69893	tni-miR-128	6.89597	ROHU_004078	-3.15353
TCONS_00168343	-5.69893	tni-miR-128	6.89597	ROHU_018668	-1.83659
TCONS_00168343	-5.69893	tni-miR-128	6.89597	ROHU_030736	-1.42181
TCONS_00168343	-5.69893	tni-miR-128	6.89597	ROHU_024895	-2.77027
TCONS_00168343	-5.69893	tni-miR-128	6.89597	ROHU_035101	-2.54202
TCONS_00168343	-5.69893	tni-miR-128	6.89597	ROHU_023477	-1.66075
TCONS_00168343	-5.69893	tni-miR-128	6.89597	ROHU_004109	-3.09443
TCONS_00168343	-5.69893	tni-miR-128	6.89597	ROHU_012823	-2.56445
TCONS_00168343	-5.69893	tni-miR-128	6.89597	ROHU_021036	-1.89792
TCONS_00168343	-5.69893	tni-miR-128	6.89597	ROHU_005850	-2.3571
TCONS_00168343	-5.69893	tni-miR-128	6.89597	ROHU_013097	-1.93548
TCONS_00168343	-5.69893	tni-miR-128	6.89597	ROHU_030953	-7.50507
TCONS_00168343	-5.69893	tni-miR-128	6.89597	ROHU_001813	-2.42378
TCONS_00168343	-5.69893	tni-miR-128	6.89597	ROHU_029312	-5.2202
TCONS_00168343	-5.69893	tni-miR-128	6.89597	ROHU_009192	-2.11992
TCONS_00168343	-5.69893	tni-miR-128	6.89597	ROHU_020708	-2.50105
TCONS_00168343	-5.69893	tni-miR-128	6.89597	ROHU_005670	-2.94794
TCONS_00168343	-5.69893	tni-miR-128	6.89597	ROHU_009538	-5.30711
TCONS_00168343	-5.69893	tni-miR-128	6.89597	ROHU_028547	-2.41077
TCONS_00168343	-5.69893	tni-miR-128	6.89597	ROHU_015808	-1.72883
TCONS_00181156	-2.27828	gmo-miR-187-5p	3.72093	ROHU_005492	-4.05365
TCONS_00181156	-2.27828	gmo-miR-187-5p	3.72093	ROHU_018668	-1.83659
TCONS_00181156	-2.27828	gmo-miR-187-5p	3.72093	ROHU_004109	-3.09443
TCONS_00181156	-2.27828	gmo-miR-187-5p	3.72093	ROHU_014917	-2.29336
TCONS_00181156	-2.27828	gmo-miR-187-5p	3.72093	ROHU_020708	-2.50105
TCONS_00181156	-2.27828	gmo-miR-187-5p	3.72093	ROHU_027358	-4.0403
TCONS_00181156	-2.27828	gmo-miR-187-5p	3.72093	ROHU_030736	-1.42181
TCONS_00181156	-2.27828	gmo-miR-187-5p	3.72093	ROHU_033382	-6.59617
TCONS_00181156	-2.27828	gmo-miR-187-5p	3.72093	ROHU_015569	-2.58854
TCONS_00181156	-2.27828	gmo-miR-187-5p	3.72093	ROHU_012823	-2.56445
TCONS_00181156	-2.27828	gmo-miR-187-5p	3.72093	ROHU_008407	-2.89937
TCONS_00181156	-2.27828	gmo-miR-187-5p	3.72093	ROHU_013097	-1.93548
TCONS_00181156	-2.27828	gmo-miR-187-5p	3.72093	ROHU_025913	-3.45893
TCONS_00181156	-2.27828	gmo-miR-187-5p	3.72093	ROHU_029049	-2.10885
TCONS_00181156	-2.27828	gmo-miR-187-5p	3.72093	ROHU_002424	-2.99565
TCONS_00181156	-2.27828	gmo-miR-187-5p	3.72093	ROHU_037157	-4.13061
TCONS_00181156	-2.27828	gmo-miR-187-5p	3.72093	ROHU_028547	-2.41077
TCONS_00181156	-2.27828	oni-miR-10796	6.27695	ROHU_024357	-3.13471
TCONS_00181156	-2.27828	oni-miR-10796	6.27695	ROHU_005492	-4.05365
TCONS_00181156	-2.27828	oni-miR-10796	6.27695	ROHU_015602	-2.59235
TCONS_00181156	-2.27828	oni-miR-10796	6.27695	ROHU_026734	-2.23457
TCONS_00181156	-2.27828	oni-miR-10796	6.27695	ROHU_012457	-1.73192
TCONS_00181156	-2.27828	oni-miR-10796	6.27695	ROHU_026329	-1.73837
TCONS_00181156	-2.27828	oni-miR-10796	6.27695	ROHU_029049	-2.10885
TCONS_00181156	-2.27828	oni-miR-10796	6.27695	ROHU_026312	-6.69886
TCONS_00181156	-2.27828	oni-miR-10796	6.27695	ROHU_024895	-2.77027
TCONS_00181156	-2.27828	oni-miR-10796	6.27695	ROHU_029312	-5.2202
TCONS_00181156	-2.27828	oni-miR-10744	6.44829	ROHU_032318	-2.344
TCONS_00181156	-2.27828	oni-miR-10744	6.44829	ROHU_025403	-1.75984
TCONS_00181156	-2.27828	oni-miR-10744	6.44829	ROHU_004109	-3.09443
TCONS_00181156	-2.27828	oni-miR-10744	6.44829	ROHU_014917	-2.29336
TCONS_00181156	-2.27828	oni-miR-10744	6.44829	ROHU_021036	-1.89792
TCONS_00181156	-2.27828	oni-miR-10744	6.44829	ROHU_027402	-5.37204
TCONS_00181156	-2.27828	oni-miR-10744	6.44829	ROHU_019154	-5.5078
TCONS_00181156	-2.27828	oni-miR-10744	6.44829	ROHU_019455	-3.65746
TCONS_00181156	-2.27828	oni-miR-10744	6.44829	ROHU_018807	-1.97906
TCONS_00181156	-2.27828	oni-miR-10744	6.44829	ROHU_025913	-3.45893
TCONS_00181156	-2.27828	oni-miR-10744	6.44829	ROHU_004206	-6.0026
TCONS_00181156	-2.27828	oni-miR-10744	6.44829	ROHU_005887	-5.30081
TCONS_00181156	-2.27828	oni-miR-10744	6.44829	ROHU_024895	-2.77027
TCONS_00181156	-2.27828	oni-miR-10744	6.44829	ROHU_014620	-2.68687
TCONS_00181156	-2.27828	oni-miR-10744	6.44829	ROHU_030953	-7.50507
TCONS_00181156	-2.27828	oni-miR-10744	6.44829	ROHU_018165	-1.84829

## Sheet: 8ppt
Supplementary table S9. lncRNA-miRNA-mRNA pairs in 8ppt treatment group along with their log2 fold change values
lncRNA	lncRNA log2fc	miRNA	miRNA log2fc	Mrna	mRNA log2fc
TCONS_00007230	8.37456	gmo-miR-11930-3p	-11.3483	ROHU_015609	1.61875
TCONS_00007230	8.37456	gmo-miR-11930-3p	-11.3483	ROHU_007921	3.07928
TCONS_00007230	8.37456	gmo-miR-11930-3p	-11.3483	ROHU_024640	2.35399
TCONS_00007230	8.37456	gmo-miR-11930-3p	-11.3483	ROHU_007039	1.43483
TCONS_00007230	8.37456	gmo-miR-11930-3p	-11.3483	ROHU_035489	1.41862
TCONS_00007230	8.37456	gmo-miR-11930-3p	-11.3483	ROHU_015094	6.72711
TCONS_00007230	8.37456	gmo-miR-11930-3p	-11.3483	ROHU_017306	3.37622
TCONS_00007230	8.37456	gmo-miR-11930-3p	-11.3483	ROHU_026281	1.74355
TCONS_00007230	8.37456	gmo-miR-11930-3p	-11.3483	ROHU_025362	1.15392
TCONS_00007230	8.37456	gmo-miR-11930-3p	-11.3483	ROHU_002991	3.9277
TCONS_00007230	8.37456	gmo-miR-11930-3p	-11.3483	ROHU_019089	1.01522
TCONS_00007230	8.37456	gmo-miR-11930-3p	-11.3483	ROHU_019472	1.17132
TCONS_00007230	8.37456	gmo-miR-11930-3p	-11.3483	ROHU_016964	3.23758
TCONS_00007230	8.37456	gmo-miR-11930-3p	-11.3483	ROHU_026969	7.13407
TCONS_00007230	8.37456	gmo-miR-11930-3p	-11.3483	ROHU_016511	1.03646
TCONS_00007230	8.37456	gmo-miR-11930-3p	-11.3483	ROHU_027964	1.25142
TCONS_00007230	8.37456	gmo-miR-11930-3p	-11.3483	ROHU_026024	3.05108
TCONS_00007230	8.37456	gmo-miR-11930-3p	-11.3483	ROHU_007728	1.09453
TCONS_00007230	8.37456	gmo-miR-11930-3p	-11.3483	ROHU_024867	1.33923
TCONS_00007230	8.37456	gmo-miR-11930-3p	-11.3483	ROHU_029490	1.93365
TCONS_00007230	8.37456	gmo-miR-11930-3p	-11.3483	ROHU_035327	3.42407
TCONS_00007230	8.37456	gmo-miR-11930-3p	-11.3483	ROHU_008826	8.32693
TCONS_00007230	8.37456	gmo-miR-11930-3p	-11.3483	ROHU_012996	6.47016
TCONS_00007230	8.37456	gmo-miR-11930-3p	-11.3483	ROHU_036356	1.49996
TCONS_00110350	6.7727	gmo-miR-11930-3p	-11.3483	ROHU_015609	1.61875
TCONS_00110350	6.7727	gmo-miR-11930-3p	-11.3483	ROHU_007921	3.07928
TCONS_00110350	6.7727	gmo-miR-11930-3p	-11.3483	ROHU_024640	2.35399
TCONS_00110350	6.7727	gmo-miR-11930-3p	-11.3483	ROHU_007039	1.43483
TCONS_00110350	6.7727	gmo-miR-11930-3p	-11.3483	ROHU_035489	1.41862
TCONS_00110350	6.7727	gmo-miR-11930-3p	-11.3483	ROHU_015094	6.72711
TCONS_00110350	6.7727	gmo-miR-11930-3p	-11.3483	ROHU_017306	3.37622
TCONS_00110350	6.7727	gmo-miR-11930-3p	-11.3483	ROHU_026281	1.74355
TCONS_00110350	6.7727	gmo-miR-11930-3p	-11.3483	ROHU_025362	1.15392
TCONS_00110350	6.7727	gmo-miR-11930-3p	-11.3483	ROHU_002991	3.9277
TCONS_00110350	6.7727	gmo-miR-11930-3p	-11.3483	ROHU_019089	1.01522
TCONS_00110350	6.7727	gmo-miR-11930-3p	-11.3483	ROHU_016964	3.23758
TCONS_00110350	6.7727	gmo-miR-11930-3p	-11.3483	ROHU_026969	7.13407
TCONS_00110350	6.7727	gmo-miR-11930-3p	-11.3483	ROHU_016511	1.03646
TCONS_00110350	6.7727	gmo-miR-11930-3p	-11.3483	ROHU_027964	1.25142
TCONS_00110350	6.7727	gmo-miR-11930-3p	-11.3483	ROHU_026024	3.05108
TCONS_00110350	6.7727	gmo-miR-11930-3p	-11.3483	ROHU_007728	1.09453
TCONS_00110350	6.7727	gmo-miR-11930-3p	-11.3483	ROHU_024867	1.33923
TCONS_00110350	6.7727	gmo-miR-11930-3p	-11.3483	ROHU_029490	1.93365
TCONS_00110350	6.7727	gmo-miR-11930-3p	-11.3483	ROHU_035327	3.42407
TCONS_00110350	6.7727	gmo-miR-11930-3p	-11.3483	ROHU_008826	8.32693
TCONS_00110350	6.7727	gmo-miR-11930-3p	-11.3483	ROHU_012996	6.47016
TCONS_00110350	6.7727	gmo-miR-11930-3p	-11.3483	ROHU_011056	1.51906
TCONS_00110350	6.7727	gmo-miR-11930-3p	-11.3483	ROHU_036356	1.49996
TCONS_00100739	3.52209	gmo-miR-11930-3p	-11.3483	ROHU_024171	2.28299
TCONS_00100739	3.52209	gmo-miR-11930-3p	-11.3483	ROHU_018148	3.53255
TCONS_00100739	3.52209	gmo-miR-11930-3p	-11.3483	ROHU_024914	2.37637
TCONS_00100739	3.52209	gmo-miR-11930-3p	-11.3483	ROHU_023391	3.72414
TCONS_00100739	3.52209	gmo-miR-11930-3p	-11.3483	ROHU_013243	1.58319
TCONS_00100739	3.52209	gmo-miR-11930-3p	-11.3483	ROHU_005562	2.16256
TCONS_00100739	3.52209	gmo-miR-11930-3p	-11.3483	ROHU_035939	1.4121
TCONS_00100739	3.52209	gmo-miR-11930-3p	-11.3483	ROHU_010132	6.52847
TCONS_00100739	3.52209	gmo-miR-11930-3p	-11.3483	ROHU_035741	3.43474
TCONS_00100739	3.52209	gmo-miR-11930-3p	-11.3483	ROHU_001358	5.9377
TCONS_00100739	3.52209	gmo-miR-11930-3p	-11.3483	ROHU_027395	6.88494
TCONS_00100739	3.52209	gmo-miR-11930-3p	-11.3483	ROHU_017805	2.97494
TCONS_00100739	3.52209	gmo-miR-11930-3p	-11.3483	ROHU_008991	4.56776
TCONS_00100739	3.52209	gmo-miR-11930-3p	-11.3483	ROHU_017309	3.81621
TCONS_00100739	3.52209	gmo-miR-11930-3p	-11.3483	ROHU_029299	2.22283
TCONS_00100739	3.52209	gmo-miR-11930-3p	-11.3483	ROHU_029916	1.90103
TCONS_00100739	3.52209	gmo-miR-11930-3p	-11.3483	ROHU_021151	2.94166
TCONS_00100739	3.52209	gmo-miR-11930-3p	-11.3483	ROHU_006394	2.27094
TCONS_00100739	3.52209	gmo-miR-11930-3p	-11.3483	ROHU_002065	7.88372
TCONS_00100739	3.52209	gmo-miR-11930-3p	-11.3483	ROHU_035624	6.97259
TCONS_00100739	3.52209	gmo-miR-11930-3p	-11.3483	ROHU_010995	1.14178
TCONS_00100739	3.52209	gmo-miR-11930-3p	-11.3483	ROHU_011381	1.21513
TCONS_00100739	3.52209	gmo-miR-11930-3p	-11.3483	ROHU_025781	9.31693
TCONS_00100739	3.52209	gmo-miR-11930-3p	-11.3483	ROHU_022932	1.76611
TCONS_00100739	3.52209	gmo-miR-11930-3p	-11.3483	ROHU_029303	1.63019
TCONS_00100739	3.52209	gmo-miR-11930-3p	-11.3483	ROHU_014011	4.53672
TCONS_00100739	3.52209	gmo-miR-11930-3p	-11.3483	ROHU_014338	2.09645
TCONS_00100739	3.52209	gmo-miR-11930-3p	-11.3483	ROHU_015658	2.60001
TCONS_00100739	3.52209	gmo-miR-11930-3p	-11.3483	ROHU_017200	1.33691
TCONS_00100739	3.52209	gmo-miR-11930-3p	-11.3483	ROHU_029014	3.89612
TCONS_00095292	1.91734	gmo-miR-11930-3p	-11.3483	ROHU_015595	3.67188
TCONS_00095292	1.91734	gmo-miR-11930-3p	-11.3483	ROHU_016913	3.92769
TCONS_00095292	1.91734	gmo-miR-11930-3p	-11.3483	ROHU_017073	2.64367
TCONS_00095292	1.91734	gmo-miR-11930-3p	-11.3483	ROHU_004963	6.25192
TCONS_00095292	1.91734	gmo-miR-11930-3p	-11.3483	ROHU_015914	4.46987
TCONS_00095292	1.91734	gmo-miR-11930-3p	-11.3483	ROHU_011209	3.25628
TCONS_00095292	1.91734	gmo-miR-11930-3p	-11.3483	ROHU_000863	2.99097
TCONS_00095292	1.91734	gmo-miR-11930-3p	-11.3483	ROHU_005701	5.94255
TCONS_00095292	1.91734	gmo-miR-11930-3p	-11.3483	ROHU_019726	3.63458
TCONS_00095292	1.91734	gmo-miR-11930-3p	-11.3483	ROHU_025354	4.42822
TCONS_00095292	1.91734	gmo-miR-11930-3p	-11.3483	ROHU_015775	7.73526
TCONS_00095292	1.91734	gmo-miR-11930-3p	-11.3483	ROHU_024914	2.37637
TCONS_00095292	1.91734	gmo-miR-11930-3p	-11.3483	ROHU_023391	3.72414
TCONS_00095292	1.91734	gmo-miR-11930-3p	-11.3483	ROHU_011877	5.99897
TCONS_00095292	1.91734	gmo-miR-11930-3p	-11.3483	ROHU_036462	2.82898
TCONS_00095292	1.91734	gmo-miR-11930-3p	-11.3483	ROHU_019163	5.94255
TCONS_00095292	1.91734	gmo-miR-11930-3p	-11.3483	ROHU_004851	3.49446
TCONS_00095292	1.91734	gmo-miR-11930-3p	-11.3483	ROHU_024248	5.07267
TCONS_00095292	1.91734	gmo-miR-11930-3p	-11.3483	ROHU_005903	3.10165
TCONS_00095292	1.91734	gmo-miR-11930-3p	-11.3483	ROHU_030769	3.07516
TCONS_00095292	1.91734	gmo-miR-11930-3p	-11.3483	ROHU_008310	2.29374
TCONS_00095292	1.91734	gmo-miR-11930-3p	-11.3483	ROHU_035741	3.43474
TCONS_00095292	1.91734	gmo-miR-11930-3p	-11.3483	ROHU_010579	5.98949
TCONS_00095292	1.91734	gmo-miR-11930-3p	-11.3483	ROHU_004308	3.13352
TCONS_00095292	1.91734	gmo-miR-11930-3p	-11.3483	ROHU_024306	2.9487
TCONS_00095292	1.91734	gmo-miR-11930-3p	-11.3483	ROHU_021170	3.30037
TCONS_00095292	1.91734	gmo-miR-11930-3p	-11.3483	ROHU_008991	4.56776
TCONS_00095292	1.91734	gmo-miR-11930-3p	-11.3483	ROHU_028698	6.19529
TCONS_00095292	1.91734	gmo-miR-11930-3p	-11.3483	ROHU_004701	3.25065
TCONS_00095292	1.91734	gmo-miR-11930-3p	-11.3483	ROHU_008691	5.93309
TCONS_00095292	1.91734	gmo-miR-11930-3p	-11.3483	ROHU_029436	6.28808
TCONS_00095292	1.91734	gmo-miR-11930-3p	-11.3483	ROHU_023432	4.42882
TCONS_00095292	1.91734	gmo-miR-11930-3p	-11.3483	ROHU_020191	4.66654
TCONS_00095292	1.91734	gmo-miR-11930-3p	-11.3483	ROHU_018994	2.66346
TCONS_00095292	1.91734	gmo-miR-11930-3p	-11.3483	ROHU_017061	4.86789
TCONS_00095292	1.91734	gmo-miR-11930-3p	-11.3483	ROHU_037159	6.25192
TCONS_00095292	1.91734	gmo-miR-11930-3p	-11.3483	ROHU_028035	4.41287
TCONS_00095292	1.91734	gmo-miR-11930-3p	-11.3483	ROHU_002065	7.88372
TCONS_00095292	1.91734	gmo-miR-11930-3p	-11.3483	ROHU_022932	1.76611
TCONS_00095292	1.91734	gmo-miR-11930-3p	-11.3483	ROHU_031454	4.88918
TCONS_00095292	1.91734	gmo-miR-11930-3p	-11.3483	ROHU_014834	4.78635
TCONS_00095292	1.91734	gmo-miR-11930-3p	-11.3483	ROHU_023170	3.16049
TCONS_00095292	1.91734	gmo-miR-11930-3p	-11.3483	ROHU_006352	3.17416
TCONS_00095292	1.91734	gmo-miR-11930-3p	-11.3483	ROHU_022933	1.7936
TCONS_00095292	1.91734	gmo-miR-11930-3p	-11.3483	ROHU_020039	2.80654
TCONS_00095292	1.91734	gmo-miR-11930-3p	-11.3483	ROHU_026566	3.09667
TCONS_00095292	1.91734	gmo-miR-11930-3p	-11.3483	ROHU_010502	3.0247
TCONS_00095292	1.91734	gmo-miR-11930-3p	-11.3483	ROHU_030976	2.50866
TCONS_00095292	1.91734	gmo-miR-11930-3p	-11.3483	ROHU_016222	6.45738
TCONS_00095292	1.91734	gmo-miR-11930-3p	-11.3483	ROHU_037092	3.3518
TCONS_00095292	1.91734	gmo-miR-11930-3p	-11.3483	ROHU_015185	3.71809
TCONS_00095292	1.91734	gmo-miR-11930-3p	-11.3483	ROHU_004643	3.13133
TCONS_00011623	5.70295	gmo-miR-11930-3p	-11.3483	ROHU_024171	2.28299
TCONS_00011623	5.70295	gmo-miR-11930-3p	-11.3483	ROHU_018148	3.53255
TCONS_00011623	5.70295	gmo-miR-11930-3p	-11.3483	ROHU_030721	1.18858
TCONS_00011623	5.70295	gmo-miR-11930-3p	-11.3483	ROHU_013243	1.58319
TCONS_00011623	5.70295	gmo-miR-11930-3p	-11.3483	ROHU_005562	2.16256
TCONS_00011623	5.70295	gmo-miR-11930-3p	-11.3483	ROHU_019472	1.17132
TCONS_00011623	5.70295	gmo-miR-11930-3p	-11.3483	ROHU_035939	1.4121
TCONS_00011623	5.70295	gmo-miR-11930-3p	-11.3483	ROHU_010132	6.52847
TCONS_00011623	5.70295	gmo-miR-11930-3p	-11.3483	ROHU_001358	5.9377
TCONS_00011623	5.70295	gmo-miR-11930-3p	-11.3483	ROHU_027395	6.88494
TCONS_00011623	5.70295	gmo-miR-11930-3p	-11.3483	ROHU_017805	2.97494
TCONS_00011623	5.70295	gmo-miR-11930-3p	-11.3483	ROHU_001409	1.66034
TCONS_00011623	5.70295	gmo-miR-11930-3p	-11.3483	ROHU_017309	3.81621
TCONS_00011623	5.70295	gmo-miR-11930-3p	-11.3483	ROHU_029299	2.22283
TCONS_00011623	5.70295	gmo-miR-11930-3p	-11.3483	ROHU_029916	1.90103
TCONS_00011623	5.70295	gmo-miR-11930-3p	-11.3483	ROHU_021151	2.94166
TCONS_00011623	5.70295	gmo-miR-11930-3p	-11.3483	ROHU_006394	2.27094
TCONS_00011623	5.70295	gmo-miR-11930-3p	-11.3483	ROHU_035624	6.97259
TCONS_00011623	5.70295	gmo-miR-11930-3p	-11.3483	ROHU_010995	1.14178
TCONS_00011623	5.70295	gmo-miR-11930-3p	-11.3483	ROHU_011381	1.21513
TCONS_00011623	5.70295	gmo-miR-11930-3p	-11.3483	ROHU_025781	9.31693
TCONS_00011623	5.70295	gmo-miR-11930-3p	-11.3483	ROHU_029303	1.63019
TCONS_00011623	5.70295	gmo-miR-11930-3p	-11.3483	ROHU_014011	4.53672
TCONS_00011623	5.70295	gmo-miR-11930-3p	-11.3483	ROHU_014338	2.09645
TCONS_00011623	5.70295	gmo-miR-11930-3p	-11.3483	ROHU_017200	1.33691
TCONS_00011623	5.70295	gmo-miR-11930-3p	-11.3483	ROHU_029014	3.89612
TCONS_00110350	6.7727	ipu-miR-27d	-7.19273	ROHU_017777	1.63234
TCONS_00110350	6.7727	ipu-miR-27d	-7.19273	ROHU_022924	1.22537
TCONS_00110350	6.7727	ipu-miR-27d	-7.19273	ROHU_013094	1.33815
TCONS_00110350	6.7727	ipu-miR-27d	-7.19273	ROHU_035489	1.41862
TCONS_00110350	6.7727	ipu-miR-27d	-7.19273	ROHU_015094	6.72711
TCONS_00110350	6.7727	ipu-miR-27d	-7.19273	ROHU_018880	0.98396
TCONS_00110350	6.7727	ipu-miR-27d	-7.19273	ROHU_006359	1.52735
TCONS_00110350	6.7727	ipu-miR-27d	-7.19273	ROHU_016511	1.03646
TCONS_00110350	6.7727	ipu-miR-27d	-7.19273	ROHU_010996	8.22769
TCONS_00110350	6.7727	ipu-miR-27d	-7.19273	ROHU_027964	1.25142
TCONS_00110350	6.7727	ipu-miR-27d	-7.19273	ROHU_029979	1.99974
TCONS_00110350	6.7727	ipu-miR-27d	-7.19273	ROHU_031751	6.20881
TCONS_00110350	6.7727	ipu-miR-27d	-7.19273	ROHU_029490	1.93365
TCONS_00110350	6.7727	ipu-miR-27d	-7.19273	ROHU_029148	0.747822
TCONS_00110350	6.7727	ipu-miR-27d	-7.19273	ROHU_023324	1.47395
TCONS_00110350	6.7727	ipu-miR-27d	-7.19273	ROHU_027199	1.54942
TCONS_00110350	6.7727	ipu-miR-27d	-7.19273	ROHU_024736	1.65504
TCONS_00110350	6.7727	ipu-miR-27d	-7.19273	ROHU_037223	2.69812
TCONS_00110350	6.7727	ipu-miR-27d	-7.19273	ROHU_018899	2.50275
TCONS_00007217	5.36113	ipu-miR-27d	-7.19273	ROHU_006359	1.52735
TCONS_00007217	5.36113	ipu-miR-27d	-7.19273	ROHU_031751	6.20881
TCONS_00007217	5.36113	ipu-miR-27d	-7.19273	ROHU_013094	1.33815
TCONS_00007217	5.36113	ipu-miR-27d	-7.19273	ROHU_010996	8.22769
TCONS_00129824	6.34732	ipu-miR-27d	-7.19273	ROHU_017777	1.63234
TCONS_00129824	6.34732	ipu-miR-27d	-7.19273	ROHU_022924	1.22537
TCONS_00129824	6.34732	ipu-miR-27d	-7.19273	ROHU_006359	1.52735
TCONS_00129824	6.34732	ipu-miR-27d	-7.19273	ROHU_023324	1.47395
TCONS_00129824	6.34732	ipu-miR-27d	-7.19273	ROHU_013094	1.33815
TCONS_00129824	6.34732	ipu-miR-27d	-7.19273	ROHU_010996	8.22769
TCONS_00129824	6.34732	ipu-miR-27d	-7.19273	ROHU_035489	1.41862
TCONS_00129824	6.34732	ipu-miR-27d	-7.19273	ROHU_015094	6.72711
TCONS_00129824	6.34732	ipu-miR-27d	-7.19273	ROHU_031751	6.20881
TCONS_00129824	6.34732	ipu-miR-27d	-7.19273	ROHU_029490	1.93365
TCONS_00129824	6.34732	ipu-miR-27d	-7.19273	ROHU_024736	1.65504
TCONS_00129824	6.34732	ipu-miR-27d	-7.19273	ROHU_037223	2.69812
TCONS_00095292	1.91734	ipu-miR-27d	-7.19273	ROHU_014661	6.36477
TCONS_00095292	1.91734	ipu-miR-27d	-7.19273	ROHU_015595	3.67188
TCONS_00095292	1.91734	ipu-miR-27d	-7.19273	ROHU_017073	2.64367
TCONS_00095292	1.91734	ipu-miR-27d	-7.19273	ROHU_036025	4.49067
TCONS_00095292	1.91734	ipu-miR-27d	-7.19273	ROHU_035833	2.66619
TCONS_00095292	1.91734	ipu-miR-27d	-7.19273	ROHU_015914	4.46987
TCONS_00095292	1.91734	ipu-miR-27d	-7.19273	ROHU_011209	3.25628
TCONS_00095292	1.91734	ipu-miR-27d	-7.19273	ROHU_014818	5.39978
TCONS_00095292	1.91734	ipu-miR-27d	-7.19273	ROHU_018989	5.16021
TCONS_00095292	1.91734	ipu-miR-27d	-7.19273	ROHU_025397	6.19529
TCONS_00095292	1.91734	ipu-miR-27d	-7.19273	ROHU_005086	6.33231
TCONS_00095292	1.91734	ipu-miR-27d	-7.19273	ROHU_014662	5.82256
TCONS_00095292	1.91734	ipu-miR-27d	-7.19273	ROHU_009510	1.45828
TCONS_00095292	1.91734	ipu-miR-27d	-7.19273	ROHU_032261	5.98949
TCONS_00095292	1.91734	ipu-miR-27d	-7.19273	ROHU_025354	4.42822
TCONS_00095292	1.91734	ipu-miR-27d	-7.19273	ROHU_015775	7.73526
TCONS_00095292	1.91734	ipu-miR-27d	-7.19273	ROHU_024914	2.37637
TCONS_00095292	1.91734	ipu-miR-27d	-7.19273	ROHU_023391	3.72414
TCONS_00095292	1.91734	ipu-miR-27d	-7.19273	ROHU_021737	5.51385
TCONS_00095292	1.91734	ipu-miR-27d	-7.19273	ROHU_028172	4.86966
TCONS_00095292	1.91734	ipu-miR-27d	-7.19273	ROHU_010079	8.63102
TCONS_00095292	1.91734	ipu-miR-27d	-7.19273	ROHU_014815	2.88275
TCONS_00095292	1.91734	ipu-miR-27d	-7.19273	ROHU_022610	4.70744
TCONS_00095292	1.91734	ipu-miR-27d	-7.19273	ROHU_025769	2.64119
TCONS_00095292	1.91734	ipu-miR-27d	-7.19273	ROHU_036462	2.82898
TCONS_00095292	1.91734	ipu-miR-27d	-7.19273	ROHU_025266	3.95042
TCONS_00095292	1.91734	ipu-miR-27d	-7.19273	ROHU_025267	2.53459
TCONS_00095292	1.91734	ipu-miR-27d	-7.19273	ROHU_009535	5.05738
TCONS_00095292	1.91734	ipu-miR-27d	-7.19273	ROHU_015565	2.60505
TCONS_00095292	1.91734	ipu-miR-27d	-7.19273	ROHU_005903	3.10165
TCONS_00095292	1.91734	ipu-miR-27d	-7.19273	ROHU_035741	3.43474
TCONS_00095292	1.91734	ipu-miR-27d	-7.19273	ROHU_010579	5.98949
TCONS_00095292	1.91734	ipu-miR-27d	-7.19273	ROHU_024368	3.07598
TCONS_00095292	1.91734	ipu-miR-27d	-7.19273	ROHU_024306	2.9487
TCONS_00095292	1.91734	ipu-miR-27d	-7.19273	ROHU_016639	6.14654
TCONS_00095292	1.91734	ipu-miR-27d	-7.19273	ROHU_008925	4.55726
TCONS_00095292	1.91734	ipu-miR-27d	-7.19273	ROHU_035571	4.10808
TCONS_00095292	1.91734	ipu-miR-27d	-7.19273	ROHU_004701	3.25065
TCONS_00095292	1.91734	ipu-miR-27d	-7.19273	ROHU_020522	5.75858
TCONS_00095292	1.91734	ipu-miR-27d	-7.19273	ROHU_029436	6.28808
TCONS_00095292	1.91734	ipu-miR-27d	-7.19273	ROHU_023432	4.42882
TCONS_00095292	1.91734	ipu-miR-27d	-7.19273	ROHU_007667	4.39081
TCONS_00095292	1.91734	ipu-miR-27d	-7.19273	ROHU_020191	4.66654
TCONS_00095292	1.91734	ipu-miR-27d	-7.19273	ROHU_015085	4.66056
TCONS_00095292	1.91734	ipu-miR-27d	-7.19273	ROHU_021549	5.7195
TCONS_00095292	1.91734	ipu-miR-27d	-7.19273	ROHU_028529	6.53509
TCONS_00095292	1.91734	ipu-miR-27d	-7.19273	ROHU_017061	4.86789
TCONS_00095292	1.91734	ipu-miR-27d	-7.19273	ROHU_036510	6.42861
TCONS_00095292	1.91734	ipu-miR-27d	-7.19273	ROHU_029204	6.05326
TCONS_00095292	1.91734	ipu-miR-27d	-7.19273	ROHU_019782	4.17191
TCONS_00095292	1.91734	ipu-miR-27d	-7.19273	ROHU_028035	4.41287
TCONS_00095292	1.91734	ipu-miR-27d	-7.19273	ROHU_022079	6.49676
TCONS_00095292	1.91734	ipu-miR-27d	-7.19273	ROHU_015012	2.15609
TCONS_00095292	1.91734	ipu-miR-27d	-7.19273	ROHU_022932	1.76611
TCONS_00095292	1.91734	ipu-miR-27d	-7.19273	ROHU_031454	4.88918
TCONS_00095292	1.91734	ipu-miR-27d	-7.19273	ROHU_006352	3.17416
TCONS_00095292	1.91734	ipu-miR-27d	-7.19273	ROHU_023170	3.16049
TCONS_00095292	1.91734	ipu-miR-27d	-7.19273	ROHU_022933	1.7936
TCONS_00095292	1.91734	ipu-miR-27d	-7.19273	ROHU_015728	3.31319
TCONS_00095292	1.91734	ipu-miR-27d	-7.19273	ROHU_011192	5.93309
TCONS_00095292	1.91734	ipu-miR-27d	-7.19273	ROHU_020039	2.80654
TCONS_00095292	1.91734	ipu-miR-27d	-7.19273	ROHU_005538	2.27694
TCONS_00095292	1.91734	ipu-miR-27d	-7.19273	ROHU_026566	3.09667
TCONS_00095292	1.91734	ipu-miR-27d	-7.19273	ROHU_006351	5.04058
TCONS_00095292	1.91734	ipu-miR-27d	-7.19273	ROHU_014497	4.85253
TCONS_00095292	1.91734	ipu-miR-27d	-7.19273	ROHU_030976	2.50866
TCONS_00095292	1.91734	ipu-miR-27d	-7.19273	ROHU_004519	6.04378
TCONS_00095292	1.91734	ipu-miR-27d	-7.19273	ROHU_008926	3.47653
TCONS_00095292	1.91734	ipu-miR-27d	-7.19273	ROHU_003905	6.29755
TCONS_00008561	5.79487	ipu-miR-27d	-7.19273	ROHU_014011	4.53672
TCONS_00008561	5.79487	ipu-miR-27d	-7.19273	ROHU_029148	0.747822
TCONS_00008561	5.79487	ipu-miR-27d	-7.19273	ROHU_021854	3.1817
TCONS_00008561	5.79487	ipu-miR-27d	-7.19273	ROHU_036144	1.77393
TCONS_00008561	5.79487	ipu-miR-27d	-7.19273	ROHU_016539	2.09812
TCONS_00008561	5.79487	ipu-miR-27d	-7.19273	ROHU_027524	4.8339
TCONS_00008561	5.79487	ipu-miR-27d	-7.19273	ROHU_013739	6.3445
TCONS_00008561	5.79487	ipu-miR-27d	-7.19273	ROHU_029979	1.99974
TCONS_00008561	5.79487	ipu-miR-27d	-7.19273	ROHU_008198	1.50583
TCONS_00008561	5.79487	ipu-miR-27d	-7.19273	ROHU_019263	1.36526
TCONS_00008561	5.79487	ipu-miR-27d	-7.19273	ROHU_030315	1.41677
TCONS_00008561	5.79487	ipu-miR-27d	-7.19273	ROHU_015148	5.62207
TCONS_00008561	5.79487	ipu-miR-27d	-7.19273	ROHU_018899	2.50275
TCONS_00008561	5.79487	ipu-miR-27d	-7.19273	ROHU_029014	3.89612
TCONS_00008561	5.79487	ipu-miR-27d	-7.19273	ROHU_027199	1.54942
TCONS_00008561	5.79487	ipu-miR-27d	-7.19273	ROHU_015974	6.3445
TCONS_00059935	3.77706	ipu-miR-27d	-7.19273	ROHU_014818	5.39978
TCONS_00059935	3.77706	ipu-miR-27d	-7.19273	ROHU_008198	1.50583
TCONS_00059935	3.77706	ipu-miR-27d	-7.19273	ROHU_024914	2.37637
TCONS_00059935	3.77706	ipu-miR-27d	-7.19273	ROHU_023391	3.72414
TCONS_00059935	3.77706	ipu-miR-27d	-7.19273	ROHU_016208	3.02451
TCONS_00059935	3.77706	ipu-miR-27d	-7.19273	ROHU_027697	1.22165
TCONS_00059935	3.77706	ipu-miR-27d	-7.19273	ROHU_014815	2.88275
TCONS_00059935	3.77706	ipu-miR-27d	-7.19273	ROHU_025266	3.95042
TCONS_00059935	3.77706	ipu-miR-27d	-7.19273	ROHU_025267	2.53459
TCONS_00059935	3.77706	ipu-miR-27d	-7.19273	ROHU_009535	5.05738
TCONS_00059935	3.77706	ipu-miR-27d	-7.19273	ROHU_035741	3.43474
TCONS_00059935	3.77706	ipu-miR-27d	-7.19273	ROHU_036368	4.9562
TCONS_00059935	3.77706	ipu-miR-27d	-7.19273	ROHU_001358	5.9377
TCONS_00059935	3.77706	ipu-miR-27d	-7.19273	ROHU_010871	5.37742
TCONS_00059935	3.77706	ipu-miR-27d	-7.19273	ROHU_015974	6.3445
TCONS_00059935	3.77706	ipu-miR-27d	-7.19273	ROHU_036709	3.08855
TCONS_00059935	3.77706	ipu-miR-27d	-7.19273	ROHU_027524	4.8339
TCONS_00059935	3.77706	ipu-miR-27d	-7.19273	ROHU_016858	1.10851
TCONS_00059935	3.77706	ipu-miR-27d	-7.19273	ROHU_029916	1.90103
TCONS_00059935	3.77706	ipu-miR-27d	-7.19273	ROHU_013739	6.3445
TCONS_00059935	3.77706	ipu-miR-27d	-7.19273	ROHU_019263	1.36526
TCONS_00059935	3.77706	ipu-miR-27d	-7.19273	ROHU_036510	6.42861
TCONS_00059935	3.77706	ipu-miR-27d	-7.19273	ROHU_016539	2.09812
TCONS_00059935	3.77706	ipu-miR-27d	-7.19273	ROHU_022932	1.76611
TCONS_00059935	3.77706	ipu-miR-27d	-7.19273	ROHU_014590	3.00248
TCONS_00059935	3.77706	ipu-miR-27d	-7.19273	ROHU_014011	4.53672
TCONS_00059935	3.77706	ipu-miR-27d	-7.19273	ROHU_026758	2.3774
TCONS_00059935	3.77706	ipu-miR-27d	-7.19273	ROHU_029014	3.89612
TCONS_00059935	3.77706	ipu-miR-27d	-7.19273	ROHU_018989	5.16021
TCONS_00016304	1.52719	ipu-miR-27d	-7.19273	ROHU_014661	6.36477
TCONS_00016304	1.52719	ipu-miR-27d	-7.19273	ROHU_035833	2.66619
TCONS_00016304	1.52719	ipu-miR-27d	-7.19273	ROHU_014818	5.39978
TCONS_00016304	1.52719	ipu-miR-27d	-7.19273	ROHU_018989	5.16021
TCONS_00016304	1.52719	ipu-miR-27d	-7.19273	ROHU_014662	5.82256
TCONS_00016304	1.52719	ipu-miR-27d	-7.19273	ROHU_009510	1.45828
TCONS_00016304	1.52719	ipu-miR-27d	-7.19273	ROHU_024914	2.37637
TCONS_00016304	1.52719	ipu-miR-27d	-7.19273	ROHU_023391	3.72414
TCONS_00016304	1.52719	ipu-miR-27d	-7.19273	ROHU_028172	4.86966
TCONS_00016304	1.52719	ipu-miR-27d	-7.19273	ROHU_016208	3.02451
TCONS_00016304	1.52719	ipu-miR-27d	-7.19273	ROHU_010079	8.63102
TCONS_00016304	1.52719	ipu-miR-27d	-7.19273	ROHU_027697	1.22165
TCONS_00016304	1.52719	ipu-miR-27d	-7.19273	ROHU_014815	2.88275
TCONS_00016304	1.52719	ipu-miR-27d	-7.19273	ROHU_025769	2.64119
TCONS_00016304	1.52719	ipu-miR-27d	-7.19273	ROHU_025266	3.95042
TCONS_00016304	1.52719	ipu-miR-27d	-7.19273	ROHU_025267	2.53459
TCONS_00016304	1.52719	ipu-miR-27d	-7.19273	ROHU_009535	5.05738
TCONS_00016304	1.52719	ipu-miR-27d	-7.19273	ROHU_005903	3.10165
TCONS_00016304	1.52719	ipu-miR-27d	-7.19273	ROHU_035741	3.43474
TCONS_00016304	1.52719	ipu-miR-27d	-7.19273	ROHU_036368	4.9562
TCONS_00016304	1.52719	ipu-miR-27d	-7.19273	ROHU_024368	3.07598
TCONS_00016304	1.52719	ipu-miR-27d	-7.19273	ROHU_024306	2.9487
TCONS_00016304	1.52719	ipu-miR-27d	-7.19273	ROHU_001358	5.9377
TCONS_00016304	1.52719	ipu-miR-27d	-7.19273	ROHU_010871	5.37742
TCONS_00016304	1.52719	ipu-miR-27d	-7.19273	ROHU_035571	4.10808
TCONS_00016304	1.52719	ipu-miR-27d	-7.19273	ROHU_036709	3.08855
TCONS_00016304	1.52719	ipu-miR-27d	-7.19273	ROHU_020522	5.75858
TCONS_00016304	1.52719	ipu-miR-27d	-7.19273	ROHU_023432	4.42882
TCONS_00016304	1.52719	ipu-miR-27d	-7.19273	ROHU_015085	4.66056
TCONS_00016304	1.52719	ipu-miR-27d	-7.19273	ROHU_029916	1.90103
TCONS_00016304	1.52719	ipu-miR-27d	-7.19273	ROHU_036510	6.42861
TCONS_00016304	1.52719	ipu-miR-27d	-7.19273	ROHU_029204	6.05326
TCONS_00016304	1.52719	ipu-miR-27d	-7.19273	ROHU_019782	4.17191
TCONS_00016304	1.52719	ipu-miR-27d	-7.19273	ROHU_015012	2.15609
TCONS_00016304	1.52719	ipu-miR-27d	-7.19273	ROHU_022932	1.76611
TCONS_00016304	1.52719	ipu-miR-27d	-7.19273	ROHU_014590	3.00248
TCONS_00016304	1.52719	ipu-miR-27d	-7.19273	ROHU_022933	1.7936
TCONS_00016304	1.52719	ipu-miR-27d	-7.19273	ROHU_005538	2.27694
TCONS_00016304	1.52719	ipu-miR-27d	-7.19273	ROHU_026566	3.09667
TCONS_00016304	1.52719	ipu-miR-27d	-7.19273	ROHU_026758	2.3774
TCONS_00016304	1.52719	ipu-miR-27d	-7.19273	ROHU_006351	5.04058
TCONS_00016304	1.52719	ipu-miR-27d	-7.19273	ROHU_030976	2.50866
TCONS_00016304	1.52719	ipu-miR-27d	-7.19273	ROHU_008926	3.47653
TCONS_00016304	1.52719	ipu-miR-27d	-7.19273	ROHU_003905	6.29755
TCONS_00099895	3.52121	ipu-miR-27d	-7.19273	ROHU_014661	6.36477
TCONS_00099895	3.52121	ipu-miR-27d	-7.19273	ROHU_014818	5.39978
TCONS_00099895	3.52121	ipu-miR-27d	-7.19273	ROHU_008198	1.50583
TCONS_00099895	3.52121	ipu-miR-27d	-7.19273	ROHU_024914	2.37637
TCONS_00099895	3.52121	ipu-miR-27d	-7.19273	ROHU_023391	3.72414
TCONS_00099895	3.52121	ipu-miR-27d	-7.19273	ROHU_016208	3.02451
TCONS_00099895	3.52121	ipu-miR-27d	-7.19273	ROHU_027697	1.22165
TCONS_00099895	3.52121	ipu-miR-27d	-7.19273	ROHU_010079	8.63102
TCONS_00099895	3.52121	ipu-miR-27d	-7.19273	ROHU_014815	2.88275
TCONS_00099895	3.52121	ipu-miR-27d	-7.19273	ROHU_025266	3.95042
TCONS_00099895	3.52121	ipu-miR-27d	-7.19273	ROHU_025267	2.53459
TCONS_00099895	3.52121	ipu-miR-27d	-7.19273	ROHU_009535	5.05738
TCONS_00099895	3.52121	ipu-miR-27d	-7.19273	ROHU_035741	3.43474
TCONS_00099895	3.52121	ipu-miR-27d	-7.19273	ROHU_036368	4.9562
TCONS_00099895	3.52121	ipu-miR-27d	-7.19273	ROHU_001358	5.9377
TCONS_00099895	3.52121	ipu-miR-27d	-7.19273	ROHU_010871	5.37742
TCONS_00099895	3.52121	ipu-miR-27d	-7.19273	ROHU_015974	6.3445
TCONS_00099895	3.52121	ipu-miR-27d	-7.19273	ROHU_036709	3.08855
TCONS_00099895	3.52121	ipu-miR-27d	-7.19273	ROHU_020522	5.75858
TCONS_00099895	3.52121	ipu-miR-27d	-7.19273	ROHU_027524	4.8339
TCONS_00099895	3.52121	ipu-miR-27d	-7.19273	ROHU_016858	1.10851
TCONS_00099895	3.52121	ipu-miR-27d	-7.19273	ROHU_029916	1.90103
TCONS_00099895	3.52121	ipu-miR-27d	-7.19273	ROHU_013739	6.3445
TCONS_00099895	3.52121	ipu-miR-27d	-7.19273	ROHU_019263	1.36526
TCONS_00099895	3.52121	ipu-miR-27d	-7.19273	ROHU_036510	6.42861
TCONS_00099895	3.52121	ipu-miR-27d	-7.19273	ROHU_016539	2.09812
TCONS_00099895	3.52121	ipu-miR-27d	-7.19273	ROHU_022932	1.76611
TCONS_00099895	3.52121	ipu-miR-27d	-7.19273	ROHU_014590	3.00248
TCONS_00099895	3.52121	ipu-miR-27d	-7.19273	ROHU_014011	4.53672
TCONS_00099895	3.52121	ipu-miR-27d	-7.19273	ROHU_022933	1.7936
TCONS_00099895	3.52121	ipu-miR-27d	-7.19273	ROHU_026758	2.3774
TCONS_00099895	3.52121	ipu-miR-27d	-7.19273	ROHU_029014	3.89612
TCONS_00099895	3.52121	ipu-miR-27d	-7.19273	ROHU_018989	5.16021
TCONS_00118404	3.10388	pny-miR-135c-3p	-6.99019	ROHU_001171	5.69263
TCONS_00118404	3.10388	pny-miR-135c-3p	-6.99019	ROHU_005219	1.46768
TCONS_00118404	3.10388	pny-miR-135c-3p	-6.99019	ROHU_025718	1.48913
TCONS_00078295	3.50629	pny-miR-135c-3p	-6.99019	ROHU_015595	3.67188
TCONS_00078295	3.50629	pny-miR-135c-3p	-6.99019	ROHU_005701	5.94255
TCONS_00078295	3.50629	pny-miR-135c-3p	-6.99019	ROHU_014662	5.82256
TCONS_00078295	3.50629	pny-miR-135c-3p	-6.99019	ROHU_024914	2.37637
TCONS_00078295	3.50629	pny-miR-135c-3p	-6.99019	ROHU_023391	3.72414
TCONS_00078295	3.50629	pny-miR-135c-3p	-6.99019	ROHU_021710	4.34022
TCONS_00078295	3.50629	pny-miR-135c-3p	-6.99019	ROHU_016208	3.02451
TCONS_00078295	3.50629	pny-miR-135c-3p	-6.99019	ROHU_027697	1.22165
TCONS_00078295	3.50629	pny-miR-135c-3p	-6.99019	ROHU_008020	6.34177
TCONS_00078295	3.50629	pny-miR-135c-3p	-6.99019	ROHU_005903	3.10165
TCONS_00078295	3.50629	pny-miR-135c-3p	-6.99019	ROHU_004818	5.69161
TCONS_00078295	3.50629	pny-miR-135c-3p	-6.99019	ROHU_004308	3.13352
TCONS_00078295	3.50629	pny-miR-135c-3p	-6.99019	ROHU_009212	3.36578
TCONS_00078295	3.50629	pny-miR-135c-3p	-6.99019	ROHU_024993	4.4855
TCONS_00078295	3.50629	pny-miR-135c-3p	-6.99019	ROHU_023432	4.42882
TCONS_00078295	3.50629	pny-miR-135c-3p	-6.99019	ROHU_026831	1.81706
TCONS_00078295	3.50629	pny-miR-135c-3p	-6.99019	ROHU_017687	3.67188
TCONS_00078295	3.50629	pny-miR-135c-3p	-6.99019	ROHU_015012	2.15609
TCONS_00078295	3.50629	pny-miR-135c-3p	-6.99019	ROHU_020039	2.80654
TCONS_00078295	3.50629	pny-miR-135c-3p	-6.99019	ROHU_026758	2.3774
TCONS_00078295	3.50629	pny-miR-135c-3p	-6.99019	ROHU_006351	5.04058
TCONS_00078295	3.50629	pny-miR-135c-3p	-6.99019	ROHU_008926	3.47653
TCONS_00078295	3.50629	pny-miR-135c-3p	-6.99019	ROHU_003905	6.29755
TCONS_00078295	3.50629	pny-miR-135c-3p	-6.99019	ROHU_004643	3.13133
TCONS_00106902	4.42887	pny-miR-135c-3p	-6.99019	ROHU_017068	3.474
TCONS_00106902	4.42887	pny-miR-135c-3p	-6.99019	ROHU_029148	0.747822
TCONS_00106902	4.42887	pny-miR-135c-3p	-6.99019	ROHU_022672	7.05499
TCONS_00106902	4.42887	pny-miR-135c-3p	-6.99019	ROHU_017309	3.81621
TCONS_00106902	4.42887	pny-miR-135c-3p	-6.99019	ROHU_024640	2.35399
TCONS_00106902	4.42887	pny-miR-135c-3p	-6.99019	ROHU_003738	1.50731
TCONS_00106902	4.42887	pny-miR-135c-3p	-6.99019	ROHU_017200	1.33691
TCONS_00106902	4.42887	pny-miR-135c-3p	-6.99019	ROHU_030661	1.11012
TCONS_00106902	4.42887	pny-miR-135c-3p	-6.99019	ROHU_024263	1.45245
TCONS_00106902	4.42887	pny-miR-135c-3p	-6.99019	ROHU_036620	5.09007
TCONS_00106902	4.42887	pny-miR-135c-3p	-6.99019	ROHU_005284	1.68809
TCONS_00106902	4.42887	pny-miR-135c-3p	-6.99019	ROHU_030721	1.18858
TCONS_00106902	4.42887	pny-miR-135c-3p	-6.99019	ROHU_035624	6.97259
TCONS_00106902	4.42887	pny-miR-135c-3p	-6.99019	ROHU_010995	1.14178
TCONS_00106902	4.42887	pny-miR-135c-3p	-6.99019	ROHU_033618	6.15815
TCONS_00018022	2.07973	pny-miR-135c-3p	-6.99019	ROHU_022672	7.05499
TCONS_00018022	2.07973	pny-miR-135c-3p	-6.99019	ROHU_035939	1.4121
TCONS_00018022	2.07973	pny-miR-135c-3p	-6.99019	ROHU_026831	1.81706
TCONS_00018022	2.07973	pny-miR-135c-3p	-6.99019	ROHU_017200	1.33691
TCONS_00018022	2.07973	pny-miR-135c-3p	-6.99019	ROHU_026758	2.3774
TCONS_00018022	2.07973	pny-miR-135c-3p	-6.99019	ROHU_005284	1.68809
TCONS_00018022	2.07973	pny-miR-135c-3p	-6.99019	ROHU_027697	1.22165
TCONS_00018022	2.07973	pny-miR-135c-3p	-6.99019	ROHU_016208	3.02451
TCONS_00018022	2.07973	pny-miR-135c-3p	-6.99019	ROHU_027003	2.62968
TCONS_00018022	2.07973	pny-miR-135c-3p	-6.99019	ROHU_024914	2.37637
TCONS_00018022	2.07973	pny-miR-135c-3p	-6.99019	ROHU_023391	3.72414
TCONS_00018022	2.07973	pny-miR-135c-3p	-6.99019	ROHU_021710	4.34022
TCONS_00018022	2.07973	pny-miR-135c-3p	-6.99019	ROHU_035624	6.97259
TCONS_00018022	2.07973	pny-miR-135c-3p	-6.99019	ROHU_010995	1.14178
TCONS_00018022	2.07973	pny-miR-135c-3p	-6.99019	ROHU_026058	2.28608
TCONS_00018022	2.07973	pny-miR-135c-3p	-6.99019	ROHU_036894	1.02035
TCONS_00072484	4.85731	ssa-miR-462a-5p	-6.72513	ROHU_016913	3.92769
TCONS_00072484	4.85731	ssa-miR-462a-5p	-6.72513	ROHU_005903	3.10165
TCONS_00072484	4.85731	ssa-miR-462a-5p	-6.72513	ROHU_015728	3.31319
TCONS_00072484	4.85731	ssa-miR-462a-5p	-6.72513	ROHU_035703	1.61043
TCONS_00072484	4.85731	ssa-miR-462a-5p	-6.72513	ROHU_005701	5.94255
TCONS_00072484	4.85731	ssa-miR-462a-5p	-6.72513	ROHU_009510	1.45828
TCONS_00173328	4.40499	tni-miR-21	-6.59403	ROHU_005562	2.16256
TCONS_00173328	4.40499	tni-miR-21	-6.59403	ROHU_026831	1.81706
TCONS_00173328	4.40499	tni-miR-21	-6.59403	ROHU_026055	6.20664
TCONS_00173328	4.40499	tni-miR-21	-6.59403	ROHU_019522	6.10723
TCONS_00173328	4.40499	tni-miR-21	-6.59403	ROHU_024171	2.28299
TCONS_00173328	4.40499	tni-miR-21	-6.59403	ROHU_030661	1.11012
TCONS_00173328	4.40499	tni-miR-21	-6.59403	ROHU_011293	3.17314
TCONS_00173328	4.40499	tni-miR-21	-6.59403	ROHU_036894	1.02035
TCONS_00173328	4.40499	tni-miR-21	-6.59403	ROHU_017153	2.26202
TCONS_00183796	3.1803	tni-miR-21	-6.59403	ROHU_036462	2.82898
TCONS_00183796	3.1803	tni-miR-21	-6.59403	ROHU_015037	3.07496
TCONS_00183796	3.1803	tni-miR-21	-6.59403	ROHU_019163	5.94255
TCONS_00183796	3.1803	tni-miR-21	-6.59403	ROHU_005903	3.10165
TCONS_00183796	3.1803	tni-miR-21	-6.59403	ROHU_024248	5.07267
TCONS_00183796	3.1803	tni-miR-21	-6.59403	ROHU_004472	4.91028
TCONS_00183796	3.1803	tni-miR-21	-6.59403	ROHU_018994	2.66346
TCONS_00183796	3.1803	tni-miR-21	-6.59403	ROHU_007489	5.98949
TCONS_00183796	3.1803	tni-miR-21	-6.59403	ROHU_028544	5.93309
TCONS_00183796	3.1803	tni-miR-21	-6.59403	ROHU_019726	3.63458
TCONS_00183796	3.1803	tni-miR-21	-6.59403	ROHU_022609	4.78635
TCONS_00183796	3.1803	tni-miR-21	-6.59403	ROHU_026566	3.09667
TCONS_00183796	3.1803	tni-miR-21	-6.59403	ROHU_014497	4.85253
TCONS_00183796	3.1803	tni-miR-21	-6.59403	ROHU_007756	2.43738
TCONS_00183796	3.1803	tni-miR-21	-6.59403	ROHU_031013	3.53917
TCONS_00183796	3.1803	tni-miR-21	-6.59403	ROHU_015012	2.15609
TCONS_00099859	3.07728	tni-miR-21	-6.59403	ROHU_005562	2.16256
TCONS_00099859	3.07728	tni-miR-21	-6.59403	ROHU_022932	1.76611
TCONS_00099859	3.07728	tni-miR-21	-6.59403	ROHU_019163	5.94255
TCONS_00099859	3.07728	tni-miR-21	-6.59403	ROHU_026831	1.81706
TCONS_00099859	3.07728	tni-miR-21	-6.59403	ROHU_026055	6.20664
TCONS_00099859	3.07728	tni-miR-21	-6.59403	ROHU_019522	6.10723
TCONS_00099859	3.07728	tni-miR-21	-6.59403	ROHU_018994	2.66346
TCONS_00099859	3.07728	tni-miR-21	-6.59403	ROHU_011293	3.17314
TCONS_00099859	3.07728	tni-miR-21	-6.59403	ROHU_023391	3.72414
TCONS_00099859	3.07728	tni-miR-21	-6.59403	ROHU_036894	1.02035
TCONS_00099859	3.07728	tni-miR-21	-6.59403	ROHU_017153	2.26202
TCONS_00121971	6.54548	tni-miR-21	-6.59403	ROHU_015609	1.61875
TCONS_00039882	3.52694	tni-miR-21	-6.59403	ROHU_036462	2.82898
TCONS_00039882	3.52694	tni-miR-21	-6.59403	ROHU_015037	3.07496
TCONS_00039882	3.52694	tni-miR-21	-6.59403	ROHU_019163	5.94255
TCONS_00039882	3.52694	tni-miR-21	-6.59403	ROHU_005903	3.10165
TCONS_00039882	3.52694	tni-miR-21	-6.59403	ROHU_024248	5.07267
TCONS_00039882	3.52694	tni-miR-21	-6.59403	ROHU_004472	4.91028
TCONS_00039882	3.52694	tni-miR-21	-6.59403	ROHU_018994	2.66346
TCONS_00039882	3.52694	tni-miR-21	-6.59403	ROHU_007489	5.98949
TCONS_00039882	3.52694	tni-miR-21	-6.59403	ROHU_028544	5.93309
TCONS_00039882	3.52694	tni-miR-21	-6.59403	ROHU_019726	3.63458
TCONS_00039882	3.52694	tni-miR-21	-6.59403	ROHU_022609	4.78635
TCONS_00039882	3.52694	tni-miR-21	-6.59403	ROHU_026566	3.09667
TCONS_00039882	3.52694	tni-miR-21	-6.59403	ROHU_014497	4.85253
TCONS_00039882	3.52694	tni-miR-21	-6.59403	ROHU_007756	2.43738
TCONS_00039882	3.52694	tni-miR-21	-6.59403	ROHU_031013	3.53917
TCONS_00039882	3.52694	tni-miR-21	-6.59403	ROHU_015012	2.15609
TCONS_00134799	6.24566	tni-miR-21	-6.59403	ROHU_015609	1.61875
TCONS_00007230	8.37456	tni-miR-9	-4.12789	ROHU_022924	1.22537
TCONS_00007230	8.37456	tni-miR-9	-4.12789	ROHU_036874	6.05508
TCONS_00007230	8.37456	tni-miR-9	-4.12789	ROHU_024640	2.35399
TCONS_00007230	8.37456	tni-miR-9	-4.12789	ROHU_035489	1.41862
TCONS_00007230	8.37456	tni-miR-9	-4.12789	ROHU_004994	2.50643
TCONS_00007230	8.37456	tni-miR-9	-4.12789	ROHU_015094	6.72711
TCONS_00007230	8.37456	tni-miR-9	-4.12789	ROHU_022513	2.02389
TCONS_00007230	8.37456	tni-miR-9	-4.12789	ROHU_025025	1.95143
TCONS_00007230	8.37456	tni-miR-9	-4.12789	ROHU_030511	2.30426
TCONS_00007230	8.37456	tni-miR-9	-4.12789	ROHU_019472	1.17132
TCONS_00007230	8.37456	tni-miR-9	-4.12789	ROHU_028212	2.8181
TCONS_00007230	8.37456	tni-miR-9	-4.12789	ROHU_016511	1.03646
TCONS_00007230	8.37456	tni-miR-9	-4.12789	ROHU_015611	1.75193
TCONS_00007230	8.37456	tni-miR-9	-4.12789	ROHU_013171	6.75973
TCONS_00007230	8.37456	tni-miR-9	-4.12789	ROHU_025639	6.38774
TCONS_00007230	8.37456	tni-miR-9	-4.12789	ROHU_014861	1.32219
TCONS_00007230	8.37456	tni-miR-9	-4.12789	ROHU_011887	1.48755
TCONS_00007230	8.37456	tni-miR-9	-4.12789	ROHU_029148	0.747822
TCONS_00007230	8.37456	tni-miR-9	-4.12789	ROHU_001711	4.79493
TCONS_00007230	8.37456	tni-miR-9	-4.12789	ROHU_027199	1.54942
TCONS_00007230	8.37456	tni-miR-9	-4.12789	ROHU_019155	1.87973
TCONS_00007230	8.37456	tni-miR-9	-4.12789	ROHU_018389	2.98571
TCONS_00007230	8.37456	tni-miR-9	-4.12789	ROHU_035955	1.42719
TCONS_00007230	8.37456	tni-miR-9	-4.12789	ROHU_036356	1.49996
TCONS_00007230	8.37456	tni-miR-9	-4.12789	ROHU_011157	1.80015
TCONS_00007230	8.37456	tni-miR-9	-4.12789	ROHU_037223	2.69812
TCONS_00173328	4.40499	tni-miR-9	-4.12789	ROHU_029202	5.94389
TCONS_00173328	4.40499	tni-miR-9	-4.12789	ROHU_023051	2.81756
TCONS_00173328	4.40499	tni-miR-9	-4.12789	ROHU_018545	8.2594
TCONS_00173328	4.40499	tni-miR-9	-4.12789	ROHU_008198	1.50583
TCONS_00173328	4.40499	tni-miR-9	-4.12789	ROHU_026358	1.80095
TCONS_00173328	4.40499	tni-miR-9	-4.12789	ROHU_026058	2.28608
TCONS_00173328	4.40499	tni-miR-9	-4.12789	ROHU_033618	6.15815
TCONS_00173328	4.40499	tni-miR-9	-4.12789	ROHU_005562	2.16256
TCONS_00173328	4.40499	tni-miR-9	-4.12789	ROHU_022672	7.05499
TCONS_00173328	4.40499	tni-miR-9	-4.12789	ROHU_010132	6.52847
TCONS_00173328	4.40499	tni-miR-9	-4.12789	ROHU_036368	4.9562
TCONS_00173328	4.40499	tni-miR-9	-4.12789	ROHU_004194	4.27942
TCONS_00173328	4.40499	tni-miR-9	-4.12789	ROHU_017805	2.97494
TCONS_00173328	4.40499	tni-miR-9	-4.12789	ROHU_010871	5.37742
TCONS_00173328	4.40499	tni-miR-9	-4.12789	ROHU_012784	2.07414
TCONS_00173328	4.40499	tni-miR-9	-4.12789	ROHU_027541	2.52705
TCONS_00173328	4.40499	tni-miR-9	-4.12789	ROHU_001409	1.66034
TCONS_00173328	4.40499	tni-miR-9	-4.12789	ROHU_018912	1.17779
TCONS_00173328	4.40499	tni-miR-9	-4.12789	ROHU_029916	1.90103
TCONS_00173328	4.40499	tni-miR-9	-4.12789	ROHU_013624	1.2309
TCONS_00173328	4.40499	tni-miR-9	-4.12789	ROHU_021151	2.94166
TCONS_00173328	4.40499	tni-miR-9	-4.12789	ROHU_025781	9.31693
TCONS_00173328	4.40499	tni-miR-9	-4.12789	ROHU_028183	2.75281
TCONS_00173328	4.40499	tni-miR-9	-4.12789	ROHU_023572	4.01416
TCONS_00173328	4.40499	tni-miR-9	-4.12789	ROHU_017200	1.33691
TCONS_00173328	4.40499	tni-miR-9	-4.12789	ROHU_029014	3.89612
TCONS_00173328	4.40499	tni-miR-9	-4.12789	ROHU_004336	2.66887
TCONS_00015428	6.08911	tni-miR-9	-4.12789	ROHU_006359	1.52735
TCONS_00015428	6.08911	tni-miR-9	-4.12789	ROHU_028212	2.8181
TCONS_00015428	6.08911	tni-miR-9	-4.12789	ROHU_012499	6.66078
TCONS_00015428	6.08911	tni-miR-9	-4.12789	ROHU_015611	1.75193
TCONS_00015428	6.08911	tni-miR-9	-4.12789	ROHU_031751	6.20881
TCONS_00015428	6.08911	tni-miR-9	-4.12789	ROHU_018389	2.98571
TCONS_00042456	4.43997	tni-miR-9	-4.12789	ROHU_018295	4.46368
TCONS_00042456	4.43997	tni-miR-9	-4.12789	ROHU_028102	1.73346
TCONS_00042456	4.43997	tni-miR-9	-4.12789	ROHU_016913	3.92769
TCONS_00042456	4.43997	tni-miR-9	-4.12789	ROHU_022615	5.93309
TCONS_00042456	4.43997	tni-miR-9	-4.12789	ROHU_036025	4.49067
TCONS_00042456	4.43997	tni-miR-9	-4.12789	ROHU_011209	3.25628
TCONS_00042456	4.43997	tni-miR-9	-4.12789	ROHU_005701	5.94255
TCONS_00042456	4.43997	tni-miR-9	-4.12789	ROHU_006513	3.66086
TCONS_00042456	4.43997	tni-miR-9	-4.12789	ROHU_032773	4.73388
TCONS_00042456	4.43997	tni-miR-9	-4.12789	ROHU_025397	6.19529
TCONS_00042456	4.43997	tni-miR-9	-4.12789	ROHU_019726	3.63458
TCONS_00042456	4.43997	tni-miR-9	-4.12789	ROHU_009510	1.45828
TCONS_00042456	4.43997	tni-miR-9	-4.12789	ROHU_011387	1.76597
TCONS_00042456	4.43997	tni-miR-9	-4.12789	ROHU_015775	7.73526
TCONS_00042456	4.43997	tni-miR-9	-4.12789	ROHU_024914	2.37637
TCONS_00042456	4.43997	tni-miR-9	-4.12789	ROHU_016187	5.11513
TCONS_00042456	4.43997	tni-miR-9	-4.12789	ROHU_028172	4.86966
TCONS_00042456	4.43997	tni-miR-9	-4.12789	ROHU_010171	4.51291
TCONS_00042456	4.43997	tni-miR-9	-4.12789	ROHU_025266	3.95042
TCONS_00042456	4.43997	tni-miR-9	-4.12789	ROHU_018360	5.88381
TCONS_00042456	4.43997	tni-miR-9	-4.12789	ROHU_025267	2.53459
TCONS_00042456	4.43997	tni-miR-9	-4.12789	ROHU_004851	3.49446
TCONS_00042456	4.43997	tni-miR-9	-4.12789	ROHU_015565	2.60505
TCONS_00042456	4.43997	tni-miR-9	-4.12789	ROHU_019163	5.94255
TCONS_00042456	4.43997	tni-miR-9	-4.12789	ROHU_006215	6.14654
TCONS_00042456	4.43997	tni-miR-9	-4.12789	ROHU_030769	3.07516
TCONS_00042456	4.43997	tni-miR-9	-4.12789	ROHU_008310	2.29374
TCONS_00042456	4.43997	tni-miR-9	-4.12789	ROHU_029245	5.88381
TCONS_00042456	4.43997	tni-miR-9	-4.12789	ROHU_024306	2.9487
TCONS_00042456	4.43997	tni-miR-9	-4.12789	ROHU_021170	3.30037
TCONS_00042456	4.43997	tni-miR-9	-4.12789	ROHU_016639	6.14654
TCONS_00042456	4.43997	tni-miR-9	-4.12789	ROHU_004404	3.73357
TCONS_00042456	4.43997	tni-miR-9	-4.12789	ROHU_026370	3.16302
TCONS_00042456	4.43997	tni-miR-9	-4.12789	ROHU_020522	5.75858
TCONS_00042456	4.43997	tni-miR-9	-4.12789	ROHU_029436	6.28808
TCONS_00042456	4.43997	tni-miR-9	-4.12789	ROHU_023432	4.42882
TCONS_00042456	4.43997	tni-miR-9	-4.12789	ROHU_007667	4.39081
TCONS_00042456	4.43997	tni-miR-9	-4.12789	ROHU_015085	4.66056
TCONS_00042456	4.43997	tni-miR-9	-4.12789	ROHU_015037	3.07496
TCONS_00042456	4.43997	tni-miR-9	-4.12789	ROHU_024194	6.14654
TCONS_00042456	4.43997	tni-miR-9	-4.12789	ROHU_004628	4.92445
TCONS_00042456	4.43997	tni-miR-9	-4.12789	ROHU_009759	6.38688
TCONS_00042456	4.43997	tni-miR-9	-4.12789	ROHU_028035	4.41287
TCONS_00042456	4.43997	tni-miR-9	-4.12789	ROHU_036319	4.70062
TCONS_00042456	4.43997	tni-miR-9	-4.12789	ROHU_022079	6.49676
TCONS_00042456	4.43997	tni-miR-9	-4.12789	ROHU_002608	5.62136
TCONS_00042456	4.43997	tni-miR-9	-4.12789	ROHU_015012	2.15609
TCONS_00042456	4.43997	tni-miR-9	-4.12789	ROHU_034668	6.10557
TCONS_00042456	4.43997	tni-miR-9	-4.12789	ROHU_006352	3.17416
TCONS_00042456	4.43997	tni-miR-9	-4.12789	ROHU_010697	6.09608
TCONS_00042456	4.43997	tni-miR-9	-4.12789	ROHU_029200	5.72366
TCONS_00042456	4.43997	tni-miR-9	-4.12789	ROHU_031605	5.82256
TCONS_00042456	4.43997	tni-miR-9	-4.12789	ROHU_026566	3.09667
TCONS_00042456	4.43997	tni-miR-9	-4.12789	ROHU_022095	6.28808
TCONS_00042456	4.43997	tni-miR-9	-4.12789	ROHU_010502	3.0247
TCONS_00042456	4.43997	tni-miR-9	-4.12789	ROHU_009755	6.34177
TCONS_00042456	4.43997	tni-miR-9	-4.12789	ROHU_007756	2.43738
TCONS_00042456	4.43997	tni-miR-9	-4.12789	ROHU_006351	5.04058
TCONS_00042456	4.43997	tni-miR-9	-4.12789	ROHU_016222	6.45738
TCONS_00042456	4.43997	tni-miR-9	-4.12789	ROHU_016883	6.09608
TCONS_00042456	4.43997	tni-miR-9	-4.12789	ROHU_037092	3.3518
TCONS_00042456	4.43997	tni-miR-9	-4.12789	ROHU_031013	3.53917
TCONS_00042456	4.43997	tni-miR-9	-4.12789	ROHU_004270	5.82256
TCONS_00095292	1.91734	tni-miR-9	-4.12789	ROHU_018295	4.46368
TCONS_00095292	1.91734	tni-miR-9	-4.12789	ROHU_028102	1.73346
TCONS_00095292	1.91734	tni-miR-9	-4.12789	ROHU_016913	3.92769
TCONS_00095292	1.91734	tni-miR-9	-4.12789	ROHU_022615	5.93309
TCONS_00095292	1.91734	tni-miR-9	-4.12789	ROHU_036025	4.49067
TCONS_00095292	1.91734	tni-miR-9	-4.12789	ROHU_023051	2.81756
TCONS_00095292	1.91734	tni-miR-9	-4.12789	ROHU_011209	3.25628
TCONS_00095292	1.91734	tni-miR-9	-4.12789	ROHU_005701	5.94255
TCONS_00095292	1.91734	tni-miR-9	-4.12789	ROHU_006513	3.66086
TCONS_00095292	1.91734	tni-miR-9	-4.12789	ROHU_032773	4.73388
TCONS_00095292	1.91734	tni-miR-9	-4.12789	ROHU_025397	6.19529
TCONS_00095292	1.91734	tni-miR-9	-4.12789	ROHU_019726	3.63458
TCONS_00095292	1.91734	tni-miR-9	-4.12789	ROHU_009510	1.45828
TCONS_00095292	1.91734	tni-miR-9	-4.12789	ROHU_011387	1.76597
TCONS_00095292	1.91734	tni-miR-9	-4.12789	ROHU_015775	7.73526
TCONS_00095292	1.91734	tni-miR-9	-4.12789	ROHU_024914	2.37637
TCONS_00095292	1.91734	tni-miR-9	-4.12789	ROHU_016187	5.11513
TCONS_00095292	1.91734	tni-miR-9	-4.12789	ROHU_028172	4.86966
TCONS_00095292	1.91734	tni-miR-9	-4.12789	ROHU_010171	4.51291
TCONS_00095292	1.91734	tni-miR-9	-4.12789	ROHU_025266	3.95042
TCONS_00095292	1.91734	tni-miR-9	-4.12789	ROHU_018360	5.88381
TCONS_00095292	1.91734	tni-miR-9	-4.12789	ROHU_025267	2.53459
TCONS_00095292	1.91734	tni-miR-9	-4.12789	ROHU_004851	3.49446
TCONS_00095292	1.91734	tni-miR-9	-4.12789	ROHU_015565	2.60505
TCONS_00095292	1.91734	tni-miR-9	-4.12789	ROHU_019163	5.94255
TCONS_00095292	1.91734	tni-miR-9	-4.12789	ROHU_006215	6.14654
TCONS_00095292	1.91734	tni-miR-9	-4.12789	ROHU_030769	3.07516
TCONS_00095292	1.91734	tni-miR-9	-4.12789	ROHU_008310	2.29374
TCONS_00095292	1.91734	tni-miR-9	-4.12789	ROHU_029245	5.88381
TCONS_00095292	1.91734	tni-miR-9	-4.12789	ROHU_024306	2.9487
TCONS_00095292	1.91734	tni-miR-9	-4.12789	ROHU_021170	3.30037
TCONS_00095292	1.91734	tni-miR-9	-4.12789	ROHU_016639	6.14654
TCONS_00095292	1.91734	tni-miR-9	-4.12789	ROHU_004404	3.73357
TCONS_00095292	1.91734	tni-miR-9	-4.12789	ROHU_026370	3.16302
TCONS_00095292	1.91734	tni-miR-9	-4.12789	ROHU_020522	5.75858
TCONS_00095292	1.91734	tni-miR-9	-4.12789	ROHU_029436	6.28808
TCONS_00095292	1.91734	tni-miR-9	-4.12789	ROHU_023432	4.42882
TCONS_00095292	1.91734	tni-miR-9	-4.12789	ROHU_007667	4.39081
TCONS_00095292	1.91734	tni-miR-9	-4.12789	ROHU_015085	4.66056
TCONS_00095292	1.91734	tni-miR-9	-4.12789	ROHU_015037	3.07496
TCONS_00095292	1.91734	tni-miR-9	-4.12789	ROHU_024194	6.14654
TCONS_00095292	1.91734	tni-miR-9	-4.12789	ROHU_004628	4.92445
TCONS_00095292	1.91734	tni-miR-9	-4.12789	ROHU_009759	6.38688
TCONS_00095292	1.91734	tni-miR-9	-4.12789	ROHU_028035	4.41287
TCONS_00095292	1.91734	tni-miR-9	-4.12789	ROHU_036319	4.70062
TCONS_00095292	1.91734	tni-miR-9	-4.12789	ROHU_022079	6.49676
TCONS_00095292	1.91734	tni-miR-9	-4.12789	ROHU_002608	5.62136
TCONS_00095292	1.91734	tni-miR-9	-4.12789	ROHU_015012	2.15609
TCONS_00095292	1.91734	tni-miR-9	-4.12789	ROHU_034668	6.10557
TCONS_00095292	1.91734	tni-miR-9	-4.12789	ROHU_006352	3.17416
TCONS_00095292	1.91734	tni-miR-9	-4.12789	ROHU_010697	6.09608
TCONS_00095292	1.91734	tni-miR-9	-4.12789	ROHU_029200	5.72366
TCONS_00095292	1.91734	tni-miR-9	-4.12789	ROHU_031605	5.82256
TCONS_00095292	1.91734	tni-miR-9	-4.12789	ROHU_026566	3.09667
TCONS_00095292	1.91734	tni-miR-9	-4.12789	ROHU_022095	6.28808
TCONS_00095292	1.91734	tni-miR-9	-4.12789	ROHU_010502	3.0247
TCONS_00095292	1.91734	tni-miR-9	-4.12789	ROHU_009755	6.34177
TCONS_00095292	1.91734	tni-miR-9	-4.12789	ROHU_007756	2.43738
TCONS_00095292	1.91734	tni-miR-9	-4.12789	ROHU_006351	5.04058
TCONS_00095292	1.91734	tni-miR-9	-4.12789	ROHU_016222	6.45738
TCONS_00095292	1.91734	tni-miR-9	-4.12789	ROHU_016883	6.09608
TCONS_00095292	1.91734	tni-miR-9	-4.12789	ROHU_037092	3.3518
TCONS_00095292	1.91734	tni-miR-9	-4.12789	ROHU_031013	3.53917
TCONS_00095292	1.91734	tni-miR-9	-4.12789	ROHU_004270	5.82256
TCONS_00126202	3.05649	tni-miR-9	-4.12789	ROHU_018295	4.46368
TCONS_00126202	3.05649	tni-miR-9	-4.12789	ROHU_028102	1.73346
TCONS_00126202	3.05649	tni-miR-9	-4.12789	ROHU_016913	3.92769
TCONS_00126202	3.05649	tni-miR-9	-4.12789	ROHU_022615	5.93309
TCONS_00126202	3.05649	tni-miR-9	-4.12789	ROHU_036025	4.49067
TCONS_00126202	3.05649	tni-miR-9	-4.12789	ROHU_023051	2.81756
TCONS_00126202	3.05649	tni-miR-9	-4.12789	ROHU_011209	3.25628
TCONS_00126202	3.05649	tni-miR-9	-4.12789	ROHU_005701	5.94255
TCONS_00126202	3.05649	tni-miR-9	-4.12789	ROHU_006513	3.66086
TCONS_00126202	3.05649	tni-miR-9	-4.12789	ROHU_032773	4.73388
TCONS_00126202	3.05649	tni-miR-9	-4.12789	ROHU_025397	6.19529
TCONS_00126202	3.05649	tni-miR-9	-4.12789	ROHU_019726	3.63458
TCONS_00126202	3.05649	tni-miR-9	-4.12789	ROHU_009510	1.45828
TCONS_00126202	3.05649	tni-miR-9	-4.12789	ROHU_011387	1.76597
TCONS_00126202	3.05649	tni-miR-9	-4.12789	ROHU_015775	7.73526
TCONS_00126202	3.05649	tni-miR-9	-4.12789	ROHU_024914	2.37637
TCONS_00126202	3.05649	tni-miR-9	-4.12789	ROHU_016187	5.11513
TCONS_00126202	3.05649	tni-miR-9	-4.12789	ROHU_028172	4.86966
TCONS_00126202	3.05649	tni-miR-9	-4.12789	ROHU_010171	4.51291
TCONS_00126202	3.05649	tni-miR-9	-4.12789	ROHU_025266	3.95042
TCONS_00126202	3.05649	tni-miR-9	-4.12789	ROHU_018360	5.88381
TCONS_00126202	3.05649	tni-miR-9	-4.12789	ROHU_025267	2.53459
TCONS_00126202	3.05649	tni-miR-9	-4.12789	ROHU_004851	3.49446
TCONS_00126202	3.05649	tni-miR-9	-4.12789	ROHU_015565	2.60505
TCONS_00126202	3.05649	tni-miR-9	-4.12789	ROHU_019163	5.94255
TCONS_00126202	3.05649	tni-miR-9	-4.12789	ROHU_006215	6.14654
TCONS_00126202	3.05649	tni-miR-9	-4.12789	ROHU_030769	3.07516
TCONS_00126202	3.05649	tni-miR-9	-4.12789	ROHU_008310	2.29374
TCONS_00126202	3.05649	tni-miR-9	-4.12789	ROHU_029245	5.88381
TCONS_00126202	3.05649	tni-miR-9	-4.12789	ROHU_024306	2.9487
TCONS_00126202	3.05649	tni-miR-9	-4.12789	ROHU_021170	3.30037
TCONS_00126202	3.05649	tni-miR-9	-4.12789	ROHU_016639	6.14654
TCONS_00126202	3.05649	tni-miR-9	-4.12789	ROHU_004404	3.73357
TCONS_00126202	3.05649	tni-miR-9	-4.12789	ROHU_026370	3.16302
TCONS_00126202	3.05649	tni-miR-9	-4.12789	ROHU_020522	5.75858
TCONS_00126202	3.05649	tni-miR-9	-4.12789	ROHU_029436	6.28808
TCONS_00126202	3.05649	tni-miR-9	-4.12789	ROHU_023432	4.42882
TCONS_00126202	3.05649	tni-miR-9	-4.12789	ROHU_007667	4.39081
TCONS_00126202	3.05649	tni-miR-9	-4.12789	ROHU_015085	4.66056
TCONS_00126202	3.05649	tni-miR-9	-4.12789	ROHU_015037	3.07496
TCONS_00126202	3.05649	tni-miR-9	-4.12789	ROHU_024194	6.14654
TCONS_00126202	3.05649	tni-miR-9	-4.12789	ROHU_004628	4.92445
TCONS_00126202	3.05649	tni-miR-9	-4.12789	ROHU_009759	6.38688
TCONS_00126202	3.05649	tni-miR-9	-4.12789	ROHU_028035	4.41287
TCONS_00126202	3.05649	tni-miR-9	-4.12789	ROHU_036319	4.70062
TCONS_00126202	3.05649	tni-miR-9	-4.12789	ROHU_022079	6.49676
TCONS_00126202	3.05649	tni-miR-9	-4.12789	ROHU_002608	5.62136
TCONS_00126202	3.05649	tni-miR-9	-4.12789	ROHU_015012	2.15609
TCONS_00126202	3.05649	tni-miR-9	-4.12789	ROHU_034668	6.10557
TCONS_00126202	3.05649	tni-miR-9	-4.12789	ROHU_006352	3.17416
TCONS_00126202	3.05649	tni-miR-9	-4.12789	ROHU_010697	6.09608
TCONS_00126202	3.05649	tni-miR-9	-4.12789	ROHU_029200	5.72366
TCONS_00126202	3.05649	tni-miR-9	-4.12789	ROHU_031605	5.82256
TCONS_00126202	3.05649	tni-miR-9	-4.12789	ROHU_026566	3.09667
TCONS_00126202	3.05649	tni-miR-9	-4.12789	ROHU_022095	6.28808
TCONS_00126202	3.05649	tni-miR-9	-4.12789	ROHU_010502	3.0247
TCONS_00126202	3.05649	tni-miR-9	-4.12789	ROHU_009755	6.34177
TCONS_00126202	3.05649	tni-miR-9	-4.12789	ROHU_007756	2.43738
TCONS_00126202	3.05649	tni-miR-9	-4.12789	ROHU_006351	5.04058
TCONS_00126202	3.05649	tni-miR-9	-4.12789	ROHU_016222	6.45738
TCONS_00126202	3.05649	tni-miR-9	-4.12789	ROHU_016883	6.09608
TCONS_00126202	3.05649	tni-miR-9	-4.12789	ROHU_037092	3.3518
TCONS_00126202	3.05649	tni-miR-9	-4.12789	ROHU_031013	3.53917
TCONS_00126202	3.05649	tni-miR-9	-4.12789	ROHU_004270	5.82256
TCONS_00118404	3.10388	tni-miR-9	-4.12789	ROHU_006359	1.52735
TCONS_00118404	3.10388	tni-miR-9	-4.12789	ROHU_028212	2.8181
TCONS_00118404	3.10388	tni-miR-9	-4.12789	ROHU_012499	6.66078
TCONS_00118404	3.10388	tni-miR-9	-4.12789	ROHU_004994	2.50643
TCONS_00118404	3.10388	tni-miR-9	-4.12789	ROHU_015611	1.75193
TCONS_00118404	3.10388	tni-miR-9	-4.12789	ROHU_031751	6.20881
TCONS_00118404	3.10388	tni-miR-9	-4.12789	ROHU_018389	2.98571
TCONS_00076461	3.02358	tni-miR-9	-4.12789	ROHU_028102	1.73346
TCONS_00076461	3.02358	tni-miR-9	-4.12789	ROHU_016913	3.92769
TCONS_00076461	3.02358	tni-miR-9	-4.12789	ROHU_029202	5.94389
TCONS_00076461	3.02358	tni-miR-9	-4.12789	ROHU_023051	2.81756
TCONS_00076461	3.02358	tni-miR-9	-4.12789	ROHU_005701	5.94255
TCONS_00076461	3.02358	tni-miR-9	-4.12789	ROHU_018545	8.2594
TCONS_00076461	3.02358	tni-miR-9	-4.12789	ROHU_009510	1.45828
TCONS_00076461	3.02358	tni-miR-9	-4.12789	ROHU_024914	2.37637
TCONS_00076461	3.02358	tni-miR-9	-4.12789	ROHU_028172	4.86966
TCONS_00076461	3.02358	tni-miR-9	-4.12789	ROHU_026058	2.28608
TCONS_00076461	3.02358	tni-miR-9	-4.12789	ROHU_005562	2.16256
TCONS_00076461	3.02358	tni-miR-9	-4.12789	ROHU_025266	3.95042
TCONS_00076461	3.02358	tni-miR-9	-4.12789	ROHU_025267	2.53459
TCONS_00076461	3.02358	tni-miR-9	-4.12789	ROHU_018360	5.88381
TCONS_00076461	3.02358	tni-miR-9	-4.12789	ROHU_019163	5.94255
TCONS_00076461	3.02358	tni-miR-9	-4.12789	ROHU_008310	2.29374
TCONS_00076461	3.02358	tni-miR-9	-4.12789	ROHU_010132	6.52847
TCONS_00076461	3.02358	tni-miR-9	-4.12789	ROHU_036368	4.9562
TCONS_00076461	3.02358	tni-miR-9	-4.12789	ROHU_029245	5.88381
TCONS_00076461	3.02358	tni-miR-9	-4.12789	ROHU_024306	2.9487
TCONS_00076461	3.02358	tni-miR-9	-4.12789	ROHU_004404	3.73357
TCONS_00076461	3.02358	tni-miR-9	-4.12789	ROHU_010871	5.37742
TCONS_00076461	3.02358	tni-miR-9	-4.12789	ROHU_012784	2.07414
TCONS_00076461	3.02358	tni-miR-9	-4.12789	ROHU_027541	2.52705
TCONS_00076461	3.02358	tni-miR-9	-4.12789	ROHU_020522	5.75858
TCONS_00076461	3.02358	tni-miR-9	-4.12789	ROHU_015085	4.66056
TCONS_00076461	3.02358	tni-miR-9	-4.12789	ROHU_029916	1.90103
TCONS_00076461	3.02358	tni-miR-9	-4.12789	ROHU_004628	4.92445
TCONS_00076461	3.02358	tni-miR-9	-4.12789	ROHU_009759	6.38688
TCONS_00076461	3.02358	tni-miR-9	-4.12789	ROHU_021151	2.94166
TCONS_00076461	3.02358	tni-miR-9	-4.12789	ROHU_002608	5.62136
TCONS_00076461	3.02358	tni-miR-9	-4.12789	ROHU_015012	2.15609
TCONS_00076461	3.02358	tni-miR-9	-4.12789	ROHU_034668	6.10557
TCONS_00076461	3.02358	tni-miR-9	-4.12789	ROHU_031605	5.82256
TCONS_00076461	3.02358	tni-miR-9	-4.12789	ROHU_009755	6.34177
TCONS_00076461	3.02358	tni-miR-9	-4.12789	ROHU_018295	4.46368
TCONS_00076461	3.02358	tni-miR-9	-4.12789	ROHU_004270	5.82256
TCONS_00059935	3.77706	tni-miR-9	-4.12789	ROHU_028102	1.73346
TCONS_00059935	3.77706	tni-miR-9	-4.12789	ROHU_029202	5.94389
TCONS_00059935	3.77706	tni-miR-9	-4.12789	ROHU_023051	2.81756
TCONS_00059935	3.77706	tni-miR-9	-4.12789	ROHU_018545	8.2594
TCONS_00059935	3.77706	tni-miR-9	-4.12789	ROHU_008198	1.50583
TCONS_00059935	3.77706	tni-miR-9	-4.12789	ROHU_024914	2.37637
TCONS_00059935	3.77706	tni-miR-9	-4.12789	ROHU_026358	1.80095
TCONS_00059935	3.77706	tni-miR-9	-4.12789	ROHU_026058	2.28608
TCONS_00059935	3.77706	tni-miR-9	-4.12789	ROHU_005562	2.16256
TCONS_00059935	3.77706	tni-miR-9	-4.12789	ROHU_022672	7.05499
TCONS_00059935	3.77706	tni-miR-9	-4.12789	ROHU_025266	3.95042
TCONS_00059935	3.77706	tni-miR-9	-4.12789	ROHU_025267	2.53459
TCONS_00059935	3.77706	tni-miR-9	-4.12789	ROHU_010132	6.52847
TCONS_00059935	3.77706	tni-miR-9	-4.12789	ROHU_036368	4.9562
TCONS_00059935	3.77706	tni-miR-9	-4.12789	ROHU_017805	2.97494
TCONS_00059935	3.77706	tni-miR-9	-4.12789	ROHU_010871	5.37742
TCONS_00059935	3.77706	tni-miR-9	-4.12789	ROHU_012784	2.07414
TCONS_00059935	3.77706	tni-miR-9	-4.12789	ROHU_027541	2.52705
TCONS_00059935	3.77706	tni-miR-9	-4.12789	ROHU_029916	1.90103
TCONS_00059935	3.77706	tni-miR-9	-4.12789	ROHU_013624	1.2309
TCONS_00059935	3.77706	tni-miR-9	-4.12789	ROHU_009759	6.38688
TCONS_00059935	3.77706	tni-miR-9	-4.12789	ROHU_021151	2.94166
TCONS_00059935	3.77706	tni-miR-9	-4.12789	ROHU_002608	5.62136
TCONS_00059935	3.77706	tni-miR-9	-4.12789	ROHU_023572	4.01416
TCONS_00059935	3.77706	tni-miR-9	-4.12789	ROHU_017200	1.33691
TCONS_00059935	3.77706	tni-miR-9	-4.12789	ROHU_029014	3.89612
TCONS_00059935	3.77706	tni-miR-9	-4.12789	ROHU_018295	4.46368
TCONS_00018022	2.07973	tni-miR-9	-4.12789	ROHU_028102	1.73346
TCONS_00018022	2.07973	tni-miR-9	-4.12789	ROHU_029202	5.94389
TCONS_00018022	2.07973	tni-miR-9	-4.12789	ROHU_023051	2.81756
TCONS_00018022	2.07973	tni-miR-9	-4.12789	ROHU_018545	8.2594
TCONS_00018022	2.07973	tni-miR-9	-4.12789	ROHU_008198	1.50583
TCONS_00018022	2.07973	tni-miR-9	-4.12789	ROHU_024914	2.37637
TCONS_00018022	2.07973	tni-miR-9	-4.12789	ROHU_026358	1.80095
TCONS_00018022	2.07973	tni-miR-9	-4.12789	ROHU_026058	2.28608
TCONS_00018022	2.07973	tni-miR-9	-4.12789	ROHU_005562	2.16256
TCONS_00018022	2.07973	tni-miR-9	-4.12789	ROHU_022672	7.05499
TCONS_00018022	2.07973	tni-miR-9	-4.12789	ROHU_010132	6.52847
TCONS_00018022	2.07973	tni-miR-9	-4.12789	ROHU_036368	4.9562
TCONS_00018022	2.07973	tni-miR-9	-4.12789	ROHU_017805	2.97494
TCONS_00018022	2.07973	tni-miR-9	-4.12789	ROHU_010871	5.37742
TCONS_00018022	2.07973	tni-miR-9	-4.12789	ROHU_029916	1.90103
TCONS_00018022	2.07973	tni-miR-9	-4.12789	ROHU_013624	1.2309
TCONS_00018022	2.07973	tni-miR-9	-4.12789	ROHU_009759	6.38688
TCONS_00018022	2.07973	tni-miR-9	-4.12789	ROHU_021151	2.94166
TCONS_00018022	2.07973	tni-miR-9	-4.12789	ROHU_025781	9.31693
TCONS_00018022	2.07973	tni-miR-9	-4.12789	ROHU_023572	4.01416
TCONS_00018022	2.07973	tni-miR-9	-4.12789	ROHU_017200	1.33691
TCONS_00018022	2.07973	tni-miR-9	-4.12789	ROHU_029014	3.89612
TCONS_00018022	2.07973	tni-miR-9	-4.12789	ROHU_004336	2.66887
TCONS_00112465	4.30585	oni-miR-10712	-4.88188	ROHU_005935	2.16983
TCONS_00112465	4.30585	oni-miR-10712	-4.88188	ROHU_028102	1.73346
TCONS_00112465	4.30585	oni-miR-10712	-4.88188	ROHU_030820	1.96332
TCONS_00112465	4.30585	oni-miR-10712	-4.88188	ROHU_018545	8.2594
TCONS_00112465	4.30585	oni-miR-10712	-4.88188	ROHU_024914	2.37637
TCONS_00112465	4.30585	oni-miR-10712	-4.88188	ROHU_035939	1.4121
TCONS_00112465	4.30585	oni-miR-10712	-4.88188	ROHU_026055	6.20664
TCONS_00112465	4.30585	oni-miR-10712	-4.88188	ROHU_009212	3.36578
TCONS_00112465	4.30585	oni-miR-10712	-4.88188	ROHU_036894	1.02035
TCONS_00112465	4.30585	oni-miR-10712	-4.88188	ROHU_017309	3.81621
TCONS_00112465	4.30585	oni-miR-10712	-4.88188	ROHU_016427	1.70722
TCONS_00112465	4.30585	oni-miR-10712	-4.88188	ROHU_013624	1.2309
TCONS_00112465	4.30585	oni-miR-10712	-4.88188	ROHU_005284	1.68809
TCONS_00112465	4.30585	oni-miR-10712	-4.88188	ROHU_002608	5.62136
TCONS_00112465	4.30585	oni-miR-10712	-4.88188	ROHU_014011	4.53672
TCONS_00112465	4.30585	oni-miR-10712	-4.88188	ROHU_018662	1.70119
TCONS_00112465	4.30585	oni-miR-10712	-4.88188	ROHU_013216	5.69161
TCONS_00112465	4.30585	oni-miR-10712	-4.88188	ROHU_006959	4.12351
TCONS_00112465	4.30585	oni-miR-10712	-4.88188	ROHU_017690	4.8339
TCONS_00112465	4.30585	oni-miR-10712	-4.88188	ROHU_015767	8.55544
TCONS_00112465	4.30585	oni-miR-10712	-4.88188	ROHU_023820	1.54867
TCONS_00024329	5.74504	oni-miR-10712	-4.88188	ROHU_011887	1.48755
TCONS_00024329	5.74504	oni-miR-10712	-4.88188	ROHU_017584	6.34469
TCONS_00024329	5.74504	oni-miR-10712	-4.88188	ROHU_028183	2.75281
TCONS_00024329	5.74504	oni-miR-10712	-4.88188	ROHU_024640	2.35399
TCONS_00024329	5.74504	oni-miR-10712	-4.88188	ROHU_036356	1.49996
TCONS_00024329	5.74504	oni-miR-10712	-4.88188	ROHU_003738	1.50731
TCONS_00024329	5.74504	oni-miR-10712	-4.88188	ROHU_008125	4.10621
TCONS_00024329	5.74504	oni-miR-10712	-4.88188	ROHU_030661	1.11012
TCONS_00024329	5.74504	oni-miR-10712	-4.88188	ROHU_021563	2.33459
TCONS_00024329	5.74504	oni-miR-10712	-4.88188	ROHU_004194	4.27942
TCONS_00024329	5.74504	oni-miR-10712	-4.88188	ROHU_015148	5.62207
TCONS_00024329	5.74504	oni-miR-10712	-4.88188	ROHU_019719	2.37482
TCONS_00024329	5.74504	oni-miR-10712	-4.88188	ROHU_018155	1.37496
TCONS_00024329	5.74504	oni-miR-10712	-4.88188	ROHU_025362	1.15392
TCONS_00010652	5.71224	oni-miR-10712	-4.88188	ROHU_005935	2.16983
TCONS_00010652	5.71224	oni-miR-10712	-4.88188	ROHU_015595	3.67188
TCONS_00010652	5.71224	oni-miR-10712	-4.88188	ROHU_028102	1.73346
TCONS_00010652	5.71224	oni-miR-10712	-4.88188	ROHU_017073	2.64367
TCONS_00010652	5.71224	oni-miR-10712	-4.88188	ROHU_036025	4.49067
TCONS_00010652	5.71224	oni-miR-10712	-4.88188	ROHU_022615	5.93309
TCONS_00010652	5.71224	oni-miR-10712	-4.88188	ROHU_004963	6.25192
TCONS_00010652	5.71224	oni-miR-10712	-4.88188	ROHU_025397	6.19529
TCONS_00010652	5.71224	oni-miR-10712	-4.88188	ROHU_015775	7.73526
TCONS_00010652	5.71224	oni-miR-10712	-4.88188	ROHU_024914	2.37637
TCONS_00010652	5.71224	oni-miR-10712	-4.88188	ROHU_010171	4.51291
TCONS_00010652	5.71224	oni-miR-10712	-4.88188	ROHU_022610	4.70744
TCONS_00010652	5.71224	oni-miR-10712	-4.88188	ROHU_028207	5.93309
TCONS_00010652	5.71224	oni-miR-10712	-4.88188	ROHU_004851	3.49446
TCONS_00010652	5.71224	oni-miR-10712	-4.88188	ROHU_009610	6.25192
TCONS_00010652	5.71224	oni-miR-10712	-4.88188	ROHU_026055	6.20664
TCONS_00010652	5.71224	oni-miR-10712	-4.88188	ROHU_004308	3.13352
TCONS_00010652	5.71224	oni-miR-10712	-4.88188	ROHU_024368	3.07598
TCONS_00010652	5.71224	oni-miR-10712	-4.88188	ROHU_009212	3.36578
TCONS_00010652	5.71224	oni-miR-10712	-4.88188	ROHU_023432	4.42882
TCONS_00010652	5.71224	oni-miR-10712	-4.88188	ROHU_006123	6.04378
TCONS_00010652	5.71224	oni-miR-10712	-4.88188	ROHU_018994	2.66346
TCONS_00010652	5.71224	oni-miR-10712	-4.88188	ROHU_024194	6.14654
TCONS_00010652	5.71224	oni-miR-10712	-4.88188	ROHU_016427	1.70722
TCONS_00010652	5.71224	oni-miR-10712	-4.88188	ROHU_029204	6.05326
TCONS_00010652	5.71224	oni-miR-10712	-4.88188	ROHU_017687	3.67188
TCONS_00010652	5.71224	oni-miR-10712	-4.88188	ROHU_022079	6.49676
TCONS_00010652	5.71224	oni-miR-10712	-4.88188	ROHU_011069	3.22061
TCONS_00010652	5.71224	oni-miR-10712	-4.88188	ROHU_002608	5.62136
TCONS_00010652	5.71224	oni-miR-10712	-4.88188	ROHU_015012	2.15609
TCONS_00010652	5.71224	oni-miR-10712	-4.88188	ROHU_031454	4.88918
TCONS_00010652	5.71224	oni-miR-10712	-4.88188	ROHU_013216	5.69161
TCONS_00010652	5.71224	oni-miR-10712	-4.88188	ROHU_020039	2.80654
TCONS_00010652	5.71224	oni-miR-10712	-4.88188	ROHU_014497	4.85253
TCONS_00010652	5.71224	oni-miR-10712	-4.88188	ROHU_015767	8.55544
TCONS_00010652	5.71224	oni-miR-10712	-4.88188	ROHU_016883	6.09608
TCONS_00020547	3.124	oni-miR-10712	-4.88188	ROHU_005935	2.16983
TCONS_00020547	3.124	oni-miR-10712	-4.88188	ROHU_015595	3.67188
TCONS_00020547	3.124	oni-miR-10712	-4.88188	ROHU_028102	1.73346
TCONS_00020547	3.124	oni-miR-10712	-4.88188	ROHU_017073	2.64367
TCONS_00020547	3.124	oni-miR-10712	-4.88188	ROHU_036025	4.49067
TCONS_00020547	3.124	oni-miR-10712	-4.88188	ROHU_022615	5.93309
TCONS_00020547	3.124	oni-miR-10712	-4.88188	ROHU_004963	6.25192
TCONS_00020547	3.124	oni-miR-10712	-4.88188	ROHU_025397	6.19529
TCONS_00020547	3.124	oni-miR-10712	-4.88188	ROHU_015775	7.73526
TCONS_00020547	3.124	oni-miR-10712	-4.88188	ROHU_024914	2.37637
TCONS_00020547	3.124	oni-miR-10712	-4.88188	ROHU_010171	4.51291
TCONS_00020547	3.124	oni-miR-10712	-4.88188	ROHU_022610	4.70744
TCONS_00020547	3.124	oni-miR-10712	-4.88188	ROHU_028207	5.93309
TCONS_00020547	3.124	oni-miR-10712	-4.88188	ROHU_004851	3.49446
TCONS_00020547	3.124	oni-miR-10712	-4.88188	ROHU_009610	6.25192
TCONS_00020547	3.124	oni-miR-10712	-4.88188	ROHU_004308	3.13352
TCONS_00020547	3.124	oni-miR-10712	-4.88188	ROHU_024368	3.07598
TCONS_00020547	3.124	oni-miR-10712	-4.88188	ROHU_009212	3.36578
TCONS_00020547	3.124	oni-miR-10712	-4.88188	ROHU_023432	4.42882
TCONS_00020547	3.124	oni-miR-10712	-4.88188	ROHU_006123	6.04378
TCONS_00020547	3.124	oni-miR-10712	-4.88188	ROHU_018994	2.66346
TCONS_00020547	3.124	oni-miR-10712	-4.88188	ROHU_024194	6.14654
TCONS_00020547	3.124	oni-miR-10712	-4.88188	ROHU_029204	6.05326
TCONS_00020547	3.124	oni-miR-10712	-4.88188	ROHU_017687	3.67188
TCONS_00020547	3.124	oni-miR-10712	-4.88188	ROHU_022079	6.49676
TCONS_00020547	3.124	oni-miR-10712	-4.88188	ROHU_011069	3.22061
TCONS_00020547	3.124	oni-miR-10712	-4.88188	ROHU_002608	5.62136
TCONS_00020547	3.124	oni-miR-10712	-4.88188	ROHU_015012	2.15609
TCONS_00020547	3.124	oni-miR-10712	-4.88188	ROHU_031454	4.88918
TCONS_00020547	3.124	oni-miR-10712	-4.88188	ROHU_006352	3.17416
TCONS_00020547	3.124	oni-miR-10712	-4.88188	ROHU_023170	3.16049
TCONS_00020547	3.124	oni-miR-10712	-4.88188	ROHU_013216	5.69161
TCONS_00020547	3.124	oni-miR-10712	-4.88188	ROHU_020039	2.80654
TCONS_00020547	3.124	oni-miR-10712	-4.88188	ROHU_007756	2.43738
TCONS_00020547	3.124	oni-miR-10712	-4.88188	ROHU_015767	8.55544
TCONS_00020547	3.124	oni-miR-10712	-4.88188	ROHU_014497	4.85253
TCONS_00020547	3.124	oni-miR-10712	-4.88188	ROHU_016883	6.09608
TCONS_00054296	3.51406	oni-miR-10737	-6.4186	ROHU_015595	3.67188
TCONS_00054296	3.51406	oni-miR-10737	-6.4186	ROHU_017073	2.64367
TCONS_00054296	3.51406	oni-miR-10737	-6.4186	ROHU_015914	4.46987
TCONS_00054296	3.51406	oni-miR-10737	-6.4186	ROHU_000863	2.99097
TCONS_00054296	3.51406	oni-miR-10737	-6.4186	ROHU_006513	3.66086
TCONS_00054296	3.51406	oni-miR-10737	-6.4186	ROHU_019726	3.63458
TCONS_00054296	3.51406	oni-miR-10737	-6.4186	ROHU_000156	4.3877
TCONS_00054296	3.51406	oni-miR-10737	-6.4186	ROHU_025354	4.42822
TCONS_00054296	3.51406	oni-miR-10737	-6.4186	ROHU_000576	4.89866
TCONS_00054296	3.51406	oni-miR-10737	-6.4186	ROHU_016187	5.11513
TCONS_00054296	3.51406	oni-miR-10737	-6.4186	ROHU_028172	4.86966
TCONS_00054296	3.51406	oni-miR-10737	-6.4186	ROHU_008020	6.34177
TCONS_00054296	3.51406	oni-miR-10737	-6.4186	ROHU_018917	5.98949
TCONS_00054296	3.51406	oni-miR-10737	-6.4186	ROHU_036462	2.82898
TCONS_00054296	3.51406	oni-miR-10737	-6.4186	ROHU_024248	5.07267
TCONS_00054296	3.51406	oni-miR-10737	-6.4186	ROHU_005903	3.10165
TCONS_00054296	3.51406	oni-miR-10737	-6.4186	ROHU_007489	5.98949
TCONS_00054296	3.51406	oni-miR-10737	-6.4186	ROHU_025316	6.14654
TCONS_00054296	3.51406	oni-miR-10737	-6.4186	ROHU_004270	5.82256
TCONS_00054296	3.51406	oni-miR-10737	-6.4186	ROHU_024306	2.9487
TCONS_00054296	3.51406	oni-miR-10737	-6.4186	ROHU_021170	3.30037
TCONS_00054296	3.51406	oni-miR-10737	-6.4186	ROHU_005830	5.03275
TCONS_00054296	3.51406	oni-miR-10737	-6.4186	ROHU_026370	3.16302
TCONS_00054296	3.51406	oni-miR-10737	-6.4186	ROHU_023432	4.42882
TCONS_00054296	3.51406	oni-miR-10737	-6.4186	ROHU_020191	4.66654
TCONS_00054296	3.51406	oni-miR-10737	-6.4186	ROHU_012155	4.82765
TCONS_00054296	3.51406	oni-miR-10737	-6.4186	ROHU_028833	4.19561
TCONS_00054296	3.51406	oni-miR-10737	-6.4186	ROHU_015037	3.07496
TCONS_00054296	3.51406	oni-miR-10737	-6.4186	ROHU_006197	2.62801
TCONS_00054296	3.51406	oni-miR-10737	-6.4186	ROHU_018994	2.66346
TCONS_00054296	3.51406	oni-miR-10737	-6.4186	ROHU_017061	4.86789
TCONS_00054296	3.51406	oni-miR-10737	-6.4186	ROHU_010966	5.02889
TCONS_00054296	3.51406	oni-miR-10737	-6.4186	ROHU_036510	6.42861
TCONS_00054296	3.51406	oni-miR-10737	-6.4186	ROHU_029204	6.05326
TCONS_00054296	3.51406	oni-miR-10737	-6.4186	ROHU_019782	4.17191
TCONS_00054296	3.51406	oni-miR-10737	-6.4186	ROHU_022932	1.76611
TCONS_00054296	3.51406	oni-miR-10737	-6.4186	ROHU_020388	6.37522
TCONS_00054296	3.51406	oni-miR-10737	-6.4186	ROHU_031454	4.88918
TCONS_00054296	3.51406	oni-miR-10737	-6.4186	ROHU_006352	3.17416
TCONS_00054296	3.51406	oni-miR-10737	-6.4186	ROHU_026868	6.09608
TCONS_00054296	3.51406	oni-miR-10737	-6.4186	ROHU_026686	2.41394
TCONS_00054296	3.51406	oni-miR-10737	-6.4186	ROHU_020039	2.80654
TCONS_00054296	3.51406	oni-miR-10737	-6.4186	ROHU_005538	2.27694
TCONS_00054296	3.51406	oni-miR-10737	-6.4186	ROHU_006351	5.04058
TCONS_00054296	3.51406	oni-miR-10737	-6.4186	ROHU_030976	2.50866
TCONS_00054296	3.51406	oni-miR-10737	-6.4186	ROHU_016883	6.09608
TCONS_00054296	3.51406	oni-miR-10737	-6.4186	ROHU_031291	5.62136
TCONS_00139718	6.03622	oni-miR-10737	-6.4186	ROHU_016323	2.144
TCONS_00139718	6.03622	oni-miR-10737	-6.4186	ROHU_030721	1.18858
TCONS_00139718	6.03622	oni-miR-10737	-6.4186	ROHU_026058	2.28608
TCONS_00139718	6.03622	oni-miR-10737	-6.4186	ROHU_030511	2.30426
TCONS_00139718	6.03622	oni-miR-10737	-6.4186	ROHU_016964	3.23758
TCONS_00139718	6.03622	oni-miR-10737	-6.4186	ROHU_007728	1.09453
TCONS_00139718	6.03622	oni-miR-10737	-6.4186	ROHU_002491	7.79229
TCONS_00139718	6.03622	oni-miR-10737	-6.4186	ROHU_013171	6.75973
TCONS_00139718	6.03622	oni-miR-10737	-6.4186	ROHU_036894	1.02035
TCONS_00139718	6.03622	oni-miR-10737	-6.4186	ROHU_027524	4.8339
TCONS_00139718	6.03622	oni-miR-10737	-6.4186	ROHU_028584	5.62207
TCONS_00139718	6.03622	oni-miR-10737	-6.4186	ROHU_036620	5.09007
TCONS_00139718	6.03622	oni-miR-10737	-6.4186	ROHU_005284	1.68809
TCONS_00139718	6.03622	oni-miR-10737	-6.4186	ROHU_013739	6.3445
TCONS_00139718	6.03622	oni-miR-10737	-6.4186	ROHU_010995	1.14178
TCONS_00139718	6.03622	oni-miR-10737	-6.4186	ROHU_036971	1.0001
TCONS_00139718	6.03622	oni-miR-10737	-6.4186	ROHU_014011	4.53672
TCONS_00139718	6.03622	oni-miR-10737	-6.4186	ROHU_028183	2.75281
TCONS_00139718	6.03622	oni-miR-10737	-6.4186	ROHU_018662	1.70119
TCONS_00139718	6.03622	oni-miR-10737	-6.4186	ROHU_035955	1.42719
TCONS_00139718	6.03622	oni-miR-10737	-6.4186	ROHU_011409	4.48196
TCONS_00139718	6.03622	oni-miR-10737	-6.4186	ROHU_014330	1.30827
TCONS_00139718	6.03622	oni-miR-10737	-6.4186	ROHU_004336	2.66887
TCONS_00010655	4.03797	oni-miR-10737	-6.4186	ROHU_015595	3.67188
TCONS_00010655	4.03797	oni-miR-10737	-6.4186	ROHU_017073	2.64367
TCONS_00010655	4.03797	oni-miR-10737	-6.4186	ROHU_015914	4.46987
TCONS_00010655	4.03797	oni-miR-10737	-6.4186	ROHU_000863	2.99097
TCONS_00010655	4.03797	oni-miR-10737	-6.4186	ROHU_006513	3.66086
TCONS_00010655	4.03797	oni-miR-10737	-6.4186	ROHU_019726	3.63458
TCONS_00010655	4.03797	oni-miR-10737	-6.4186	ROHU_000156	4.3877
TCONS_00010655	4.03797	oni-miR-10737	-6.4186	ROHU_025354	4.42822
TCONS_00010655	4.03797	oni-miR-10737	-6.4186	ROHU_000576	4.89866
TCONS_00010655	4.03797	oni-miR-10737	-6.4186	ROHU_016187	5.11513
TCONS_00010655	4.03797	oni-miR-10737	-6.4186	ROHU_028172	4.86966
TCONS_00010655	4.03797	oni-miR-10737	-6.4186	ROHU_008020	6.34177
TCONS_00010655	4.03797	oni-miR-10737	-6.4186	ROHU_018917	5.98949
TCONS_00010655	4.03797	oni-miR-10737	-6.4186	ROHU_036462	2.82898
TCONS_00010655	4.03797	oni-miR-10737	-6.4186	ROHU_024248	5.07267
TCONS_00010655	4.03797	oni-miR-10737	-6.4186	ROHU_005903	3.10165
TCONS_00010655	4.03797	oni-miR-10737	-6.4186	ROHU_007489	5.98949
TCONS_00010655	4.03797	oni-miR-10737	-6.4186	ROHU_025316	6.14654
TCONS_00010655	4.03797	oni-miR-10737	-6.4186	ROHU_004270	5.82256
TCONS_00010655	4.03797	oni-miR-10737	-6.4186	ROHU_024306	2.9487
TCONS_00010655	4.03797	oni-miR-10737	-6.4186	ROHU_021170	3.30037
TCONS_00010655	4.03797	oni-miR-10737	-6.4186	ROHU_005830	5.03275
TCONS_00010655	4.03797	oni-miR-10737	-6.4186	ROHU_026370	3.16302
TCONS_00010655	4.03797	oni-miR-10737	-6.4186	ROHU_023432	4.42882
TCONS_00010655	4.03797	oni-miR-10737	-6.4186	ROHU_020191	4.66654
TCONS_00010655	4.03797	oni-miR-10737	-6.4186	ROHU_012155	4.82765
TCONS_00010655	4.03797	oni-miR-10737	-6.4186	ROHU_028833	4.19561
TCONS_00010655	4.03797	oni-miR-10737	-6.4186	ROHU_015037	3.07496
TCONS_00010655	4.03797	oni-miR-10737	-6.4186	ROHU_006197	2.62801
TCONS_00010655	4.03797	oni-miR-10737	-6.4186	ROHU_018994	2.66346
TCONS_00010655	4.03797	oni-miR-10737	-6.4186	ROHU_017061	4.86789
TCONS_00010655	4.03797	oni-miR-10737	-6.4186	ROHU_010966	5.02889
TCONS_00010655	4.03797	oni-miR-10737	-6.4186	ROHU_029204	6.05326
TCONS_00010655	4.03797	oni-miR-10737	-6.4186	ROHU_019782	4.17191
TCONS_00010655	4.03797	oni-miR-10737	-6.4186	ROHU_022932	1.76611
TCONS_00010655	4.03797	oni-miR-10737	-6.4186	ROHU_020388	6.37522
TCONS_00010655	4.03797	oni-miR-10737	-6.4186	ROHU_031454	4.88918
TCONS_00010655	4.03797	oni-miR-10737	-6.4186	ROHU_006352	3.17416
TCONS_00010655	4.03797	oni-miR-10737	-6.4186	ROHU_026868	6.09608
TCONS_00010655	4.03797	oni-miR-10737	-6.4186	ROHU_026686	2.41394
TCONS_00010655	4.03797	oni-miR-10737	-6.4186	ROHU_020039	2.80654
TCONS_00010655	4.03797	oni-miR-10737	-6.4186	ROHU_005538	2.27694
TCONS_00010655	4.03797	oni-miR-10737	-6.4186	ROHU_006351	5.04058
TCONS_00010655	4.03797	oni-miR-10737	-6.4186	ROHU_030976	2.50866
TCONS_00010655	4.03797	oni-miR-10737	-6.4186	ROHU_016883	6.09608
TCONS_00010655	4.03797	oni-miR-10737	-6.4186	ROHU_031291	5.62136
TCONS_00110353	5.64471	oni-miR-10737	-6.4186	ROHU_015595	3.67188
TCONS_00110353	5.64471	oni-miR-10737	-6.4186	ROHU_017073	2.64367
TCONS_00110353	5.64471	oni-miR-10737	-6.4186	ROHU_023051	2.81756
TCONS_00110353	5.64471	oni-miR-10737	-6.4186	ROHU_000863	2.99097
TCONS_00110353	5.64471	oni-miR-10737	-6.4186	ROHU_006513	3.66086
TCONS_00110353	5.64471	oni-miR-10737	-6.4186	ROHU_019726	3.63458
TCONS_00110353	5.64471	oni-miR-10737	-6.4186	ROHU_000156	4.3877
TCONS_00110353	5.64471	oni-miR-10737	-6.4186	ROHU_000576	4.89866
TCONS_00110353	5.64471	oni-miR-10737	-6.4186	ROHU_028172	4.86966
TCONS_00110353	5.64471	oni-miR-10737	-6.4186	ROHU_008020	6.34177
TCONS_00110353	5.64471	oni-miR-10737	-6.4186	ROHU_018917	5.98949
TCONS_00110353	5.64471	oni-miR-10737	-6.4186	ROHU_005562	2.16256
TCONS_00110353	5.64471	oni-miR-10737	-6.4186	ROHU_005903	3.10165
TCONS_00110353	5.64471	oni-miR-10737	-6.4186	ROHU_010132	6.52847
TCONS_00110353	5.64471	oni-miR-10737	-6.4186	ROHU_007489	5.98949
TCONS_00110353	5.64471	oni-miR-10737	-6.4186	ROHU_025316	6.14654
TCONS_00110353	5.64471	oni-miR-10737	-6.4186	ROHU_004270	5.82256
TCONS_00110353	5.64471	oni-miR-10737	-6.4186	ROHU_024306	2.9487
TCONS_00110353	5.64471	oni-miR-10737	-6.4186	ROHU_021170	3.30037
TCONS_00110353	5.64471	oni-miR-10737	-6.4186	ROHU_005830	5.03275
TCONS_00110353	5.64471	oni-miR-10737	-6.4186	ROHU_026370	3.16302
TCONS_00110353	5.64471	oni-miR-10737	-6.4186	ROHU_023432	4.42882
TCONS_00110353	5.64471	oni-miR-10737	-6.4186	ROHU_028833	4.19561
TCONS_00110353	5.64471	oni-miR-10737	-6.4186	ROHU_006197	2.62801
TCONS_00110353	5.64471	oni-miR-10737	-6.4186	ROHU_018994	2.66346
TCONS_00110353	5.64471	oni-miR-10737	-6.4186	ROHU_036510	6.42861
TCONS_00110353	5.64471	oni-miR-10737	-6.4186	ROHU_029204	6.05326
TCONS_00110353	5.64471	oni-miR-10737	-6.4186	ROHU_019782	4.17191
TCONS_00110353	5.64471	oni-miR-10737	-6.4186	ROHU_011381	1.21513
TCONS_00110353	5.64471	oni-miR-10737	-6.4186	ROHU_022932	1.76611
TCONS_00110353	5.64471	oni-miR-10737	-6.4186	ROHU_020388	6.37522
TCONS_00110353	5.64471	oni-miR-10737	-6.4186	ROHU_026868	6.09608
TCONS_00110353	5.64471	oni-miR-10737	-6.4186	ROHU_019522	6.10723
TCONS_00110353	5.64471	oni-miR-10737	-6.4186	ROHU_020039	2.80654
TCONS_00110353	5.64471	oni-miR-10737	-6.4186	ROHU_005538	2.27694
TCONS_00110353	5.64471	oni-miR-10737	-6.4186	ROHU_006351	5.04058
TCONS_00110353	5.64471	oni-miR-10737	-6.4186	ROHU_030976	2.50866
TCONS_00110353	5.64471	oni-miR-10737	-6.4186	ROHU_016883	6.09608
TCONS_00110353	5.64471	oni-miR-10737	-6.4186	ROHU_031291	5.62136
TCONS_00015428	6.08911	gmo-miR-33b-2-3p	-6.40539	ROHU_007575	2.97076
TCONS_00015428	6.08911	gmo-miR-33b-2-3p	-6.40539	ROHU_008826	8.32693
TCONS_00015428	6.08911	gmo-miR-33b-2-3p	-6.40539	ROHU_007581	1.13922
TCONS_00100739	3.52209	gmo-miR-33b-2-3p	-6.40539	ROHU_005935	2.16983
TCONS_00100739	3.52209	gmo-miR-33b-2-3p	-6.40539	ROHU_028102	1.73346
TCONS_00100739	3.52209	gmo-miR-33b-2-3p	-6.40539	ROHU_029202	5.94389
TCONS_00100739	3.52209	gmo-miR-33b-2-3p	-6.40539	ROHU_014818	5.39978
TCONS_00100739	3.52209	gmo-miR-33b-2-3p	-6.40539	ROHU_008198	1.50583
TCONS_00100739	3.52209	gmo-miR-33b-2-3p	-6.40539	ROHU_018148	3.53255
TCONS_00100739	3.52209	gmo-miR-33b-2-3p	-6.40539	ROHU_024914	2.37637
TCONS_00100739	3.52209	gmo-miR-33b-2-3p	-6.40539	ROHU_025266	3.95042
TCONS_00100739	3.52209	gmo-miR-33b-2-3p	-6.40539	ROHU_001358	5.9377
TCONS_00100739	3.52209	gmo-miR-33b-2-3p	-6.40539	ROHU_008991	4.56776
TCONS_00100739	3.52209	gmo-miR-33b-2-3p	-6.40539	ROHU_036894	1.02035
TCONS_00100739	3.52209	gmo-miR-33b-2-3p	-6.40539	ROHU_012784	2.07414
TCONS_00100739	3.52209	gmo-miR-33b-2-3p	-6.40539	ROHU_017309	3.81621
TCONS_00100739	3.52209	gmo-miR-33b-2-3p	-6.40539	ROHU_035703	1.61043
TCONS_00100739	3.52209	gmo-miR-33b-2-3p	-6.40539	ROHU_013624	1.2309
TCONS_00100739	3.52209	gmo-miR-33b-2-3p	-6.40539	ROHU_017419	2.46545
TCONS_00100739	3.52209	gmo-miR-33b-2-3p	-6.40539	ROHU_014398	7.01425
TCONS_00100739	3.52209	gmo-miR-33b-2-3p	-6.40539	ROHU_022932	1.76611
TCONS_00100739	3.52209	gmo-miR-33b-2-3p	-6.40539	ROHU_008313	2.43111
TCONS_00100739	3.52209	gmo-miR-33b-2-3p	-6.40539	ROHU_014697	9.70437
TCONS_00100739	3.52209	gmo-miR-33b-2-3p	-6.40539	ROHU_006959	4.12351
TCONS_00100739	3.52209	gmo-miR-33b-2-3p	-6.40539	ROHU_026758	2.3774
TCONS_00100739	3.52209	gmo-miR-33b-2-3p	-6.40539	ROHU_004336	2.66887
TCONS_00100739	3.52209	gmo-miR-33b-2-3p	-6.40539	ROHU_023820	1.54867
TCONS_00039870	3.46827	gmo-miR-33b-2-3p	-6.40539	ROHU_017073	2.64367
TCONS_00039870	3.46827	gmo-miR-33b-2-3p	-6.40539	ROHU_036025	4.49067
TCONS_00039870	3.46827	gmo-miR-33b-2-3p	-6.40539	ROHU_035833	2.66619
TCONS_00039870	3.46827	gmo-miR-33b-2-3p	-6.40539	ROHU_015914	4.46987
TCONS_00039870	3.46827	gmo-miR-33b-2-3p	-6.40539	ROHU_011209	3.25628
TCONS_00039870	3.46827	gmo-miR-33b-2-3p	-6.40539	ROHU_014818	5.39978
TCONS_00039870	3.46827	gmo-miR-33b-2-3p	-6.40539	ROHU_006513	3.66086
TCONS_00039870	3.46827	gmo-miR-33b-2-3p	-6.40539	ROHU_036272	5.98949
TCONS_00039870	3.46827	gmo-miR-33b-2-3p	-6.40539	ROHU_026848	7.42077
TCONS_00039870	3.46827	gmo-miR-33b-2-3p	-6.40539	ROHU_024914	2.37637
TCONS_00039870	3.46827	gmo-miR-33b-2-3p	-6.40539	ROHU_012724	6.04378
TCONS_00039870	3.46827	gmo-miR-33b-2-3p	-6.40539	ROHU_036763	2.20719
TCONS_00039870	3.46827	gmo-miR-33b-2-3p	-6.40539	ROHU_010171	4.51291
TCONS_00039870	3.46827	gmo-miR-33b-2-3p	-6.40539	ROHU_010079	8.63102
TCONS_00039870	3.46827	gmo-miR-33b-2-3p	-6.40539	ROHU_036462	2.82898
TCONS_00039870	3.46827	gmo-miR-33b-2-3p	-6.40539	ROHU_025266	3.95042
TCONS_00039870	3.46827	gmo-miR-33b-2-3p	-6.40539	ROHU_025267	2.53459
TCONS_00039870	3.46827	gmo-miR-33b-2-3p	-6.40539	ROHU_019163	5.94255
TCONS_00039870	3.46827	gmo-miR-33b-2-3p	-6.40539	ROHU_004851	3.49446
TCONS_00039870	3.46827	gmo-miR-33b-2-3p	-6.40539	ROHU_015565	2.60505
TCONS_00039870	3.46827	gmo-miR-33b-2-3p	-6.40539	ROHU_020817	5.98949
TCONS_00039870	3.46827	gmo-miR-33b-2-3p	-6.40539	ROHU_008310	2.29374
TCONS_00039870	3.46827	gmo-miR-33b-2-3p	-6.40539	ROHU_010579	5.98949
TCONS_00039870	3.46827	gmo-miR-33b-2-3p	-6.40539	ROHU_024306	2.9487
TCONS_00039870	3.46827	gmo-miR-33b-2-3p	-6.40539	ROHU_021170	3.30037
TCONS_00039870	3.46827	gmo-miR-33b-2-3p	-6.40539	ROHU_035571	4.10808
TCONS_00039870	3.46827	gmo-miR-33b-2-3p	-6.40539	ROHU_008691	5.93309
TCONS_00039870	3.46827	gmo-miR-33b-2-3p	-6.40539	ROHU_023432	4.42882
TCONS_00039870	3.46827	gmo-miR-33b-2-3p	-6.40539	ROHU_007667	4.39081
TCONS_00039870	3.46827	gmo-miR-33b-2-3p	-6.40539	ROHU_019902	6.09608
TCONS_00039870	3.46827	gmo-miR-33b-2-3p	-6.40539	ROHU_012155	4.82765
TCONS_00039870	3.46827	gmo-miR-33b-2-3p	-6.40539	ROHU_024421	5.98949
TCONS_00039870	3.46827	gmo-miR-33b-2-3p	-6.40539	ROHU_015085	4.66056
TCONS_00039870	3.46827	gmo-miR-33b-2-3p	-6.40539	ROHU_028458	5.03275
TCONS_00039870	3.46827	gmo-miR-33b-2-3p	-6.40539	ROHU_029204	6.05326
TCONS_00039870	3.46827	gmo-miR-33b-2-3p	-6.40539	ROHU_019782	4.17191
TCONS_00039870	3.46827	gmo-miR-33b-2-3p	-6.40539	ROHU_037159	6.25192
TCONS_00039870	3.46827	gmo-miR-33b-2-3p	-6.40539	ROHU_028035	4.41287
TCONS_00039870	3.46827	gmo-miR-33b-2-3p	-6.40539	ROHU_022079	6.49676
TCONS_00039870	3.46827	gmo-miR-33b-2-3p	-6.40539	ROHU_015012	2.15609
TCONS_00039870	3.46827	gmo-miR-33b-2-3p	-6.40539	ROHU_022932	1.76611
TCONS_00039870	3.46827	gmo-miR-33b-2-3p	-6.40539	ROHU_031454	4.88918
TCONS_00039870	3.46827	gmo-miR-33b-2-3p	-6.40539	ROHU_029442	6.41689
TCONS_00039870	3.46827	gmo-miR-33b-2-3p	-6.40539	ROHU_014834	4.78635
TCONS_00039870	3.46827	gmo-miR-33b-2-3p	-6.40539	ROHU_006352	3.17416
TCONS_00039870	3.46827	gmo-miR-33b-2-3p	-6.40539	ROHU_020039	2.80654
TCONS_00039870	3.46827	gmo-miR-33b-2-3p	-6.40539	ROHU_005538	2.27694
TCONS_00039870	3.46827	gmo-miR-33b-2-3p	-6.40539	ROHU_006351	5.04058
TCONS_00039870	3.46827	gmo-miR-33b-2-3p	-6.40539	ROHU_010502	3.0247
TCONS_00039870	3.46827	gmo-miR-33b-2-3p	-6.40539	ROHU_009755	6.34177
TCONS_00039870	3.46827	gmo-miR-33b-2-3p	-6.40539	ROHU_007756	2.43738
TCONS_00039870	3.46827	gmo-miR-33b-2-3p	-6.40539	ROHU_030059	6.20477
TCONS_00039870	3.46827	gmo-miR-33b-2-3p	-6.40539	ROHU_021864	5.93309
TCONS_00039870	3.46827	gmo-miR-33b-2-3p	-6.40539	ROHU_016222	6.45738
TCONS_00039870	3.46827	gmo-miR-33b-2-3p	-6.40539	ROHU_016883	6.09608
TCONS_00039870	3.46827	gmo-miR-33b-2-3p	-6.40539	ROHU_003905	6.29755
TCONS_00195527	3.90849	gmo-miR-33b-2-3p	-6.40539	ROHU_005935	2.16983
TCONS_00195527	3.90849	gmo-miR-33b-2-3p	-6.40539	ROHU_028102	1.73346
TCONS_00195527	3.90849	gmo-miR-33b-2-3p	-6.40539	ROHU_029202	5.94389
TCONS_00195527	3.90849	gmo-miR-33b-2-3p	-6.40539	ROHU_014818	5.39978
TCONS_00195527	3.90849	gmo-miR-33b-2-3p	-6.40539	ROHU_008198	1.50583
TCONS_00195527	3.90849	gmo-miR-33b-2-3p	-6.40539	ROHU_018148	3.53255
TCONS_00195527	3.90849	gmo-miR-33b-2-3p	-6.40539	ROHU_024914	2.37637
TCONS_00195527	3.90849	gmo-miR-33b-2-3p	-6.40539	ROHU_010079	8.63102
TCONS_00195527	3.90849	gmo-miR-33b-2-3p	-6.40539	ROHU_025266	3.95042
TCONS_00195527	3.90849	gmo-miR-33b-2-3p	-6.40539	ROHU_025267	2.53459
TCONS_00195527	3.90849	gmo-miR-33b-2-3p	-6.40539	ROHU_001358	5.9377
TCONS_00195527	3.90849	gmo-miR-33b-2-3p	-6.40539	ROHU_008991	4.56776
TCONS_00195527	3.90849	gmo-miR-33b-2-3p	-6.40539	ROHU_036894	1.02035
TCONS_00195527	3.90849	gmo-miR-33b-2-3p	-6.40539	ROHU_012784	2.07414
TCONS_00195527	3.90849	gmo-miR-33b-2-3p	-6.40539	ROHU_017309	3.81621
TCONS_00195527	3.90849	gmo-miR-33b-2-3p	-6.40539	ROHU_035703	1.61043
TCONS_00195527	3.90849	gmo-miR-33b-2-3p	-6.40539	ROHU_013624	1.2309
TCONS_00195527	3.90849	gmo-miR-33b-2-3p	-6.40539	ROHU_014398	7.01425
TCONS_00195527	3.90849	gmo-miR-33b-2-3p	-6.40539	ROHU_022932	1.76611
TCONS_00195527	3.90849	gmo-miR-33b-2-3p	-6.40539	ROHU_014697	9.70437
TCONS_00195527	3.90849	gmo-miR-33b-2-3p	-6.40539	ROHU_006959	4.12351
TCONS_00195527	3.90849	gmo-miR-33b-2-3p	-6.40539	ROHU_026758	2.3774
TCONS_00195527	3.90849	gmo-miR-33b-2-3p	-6.40539	ROHU_023820	1.54867
TCONS_00031128	3.00896	gmo-miR-33b-2-3p	-6.40539	ROHU_005935	2.16983
TCONS_00031128	3.00896	gmo-miR-33b-2-3p	-6.40539	ROHU_028102	1.73346
TCONS_00031128	3.00896	gmo-miR-33b-2-3p	-6.40539	ROHU_017073	2.64367
TCONS_00031128	3.00896	gmo-miR-33b-2-3p	-6.40539	ROHU_035833	2.66619
TCONS_00031128	3.00896	gmo-miR-33b-2-3p	-6.40539	ROHU_014818	5.39978
TCONS_00031128	3.00896	gmo-miR-33b-2-3p	-6.40539	ROHU_026848	7.42077
TCONS_00031128	3.00896	gmo-miR-33b-2-3p	-6.40539	ROHU_018148	3.53255
TCONS_00031128	3.00896	gmo-miR-33b-2-3p	-6.40539	ROHU_024914	2.37637
TCONS_00031128	3.00896	gmo-miR-33b-2-3p	-6.40539	ROHU_036763	2.20719
TCONS_00031128	3.00896	gmo-miR-33b-2-3p	-6.40539	ROHU_010171	4.51291
TCONS_00031128	3.00896	gmo-miR-33b-2-3p	-6.40539	ROHU_010079	8.63102
TCONS_00031128	3.00896	gmo-miR-33b-2-3p	-6.40539	ROHU_025266	3.95042
TCONS_00031128	3.00896	gmo-miR-33b-2-3p	-6.40539	ROHU_025267	2.53459
TCONS_00031128	3.00896	gmo-miR-33b-2-3p	-6.40539	ROHU_019163	5.94255
TCONS_00031128	3.00896	gmo-miR-33b-2-3p	-6.40539	ROHU_008310	2.29374
TCONS_00031128	3.00896	gmo-miR-33b-2-3p	-6.40539	ROHU_024306	2.9487
TCONS_00031128	3.00896	gmo-miR-33b-2-3p	-6.40539	ROHU_008991	4.56776
TCONS_00031128	3.00896	gmo-miR-33b-2-3p	-6.40539	ROHU_035571	4.10808
TCONS_00031128	3.00896	gmo-miR-33b-2-3p	-6.40539	ROHU_023432	4.42882
TCONS_00031128	3.00896	gmo-miR-33b-2-3p	-6.40539	ROHU_015085	4.66056
TCONS_00031128	3.00896	gmo-miR-33b-2-3p	-6.40539	ROHU_035703	1.61043
TCONS_00031128	3.00896	gmo-miR-33b-2-3p	-6.40539	ROHU_028458	5.03275
TCONS_00031128	3.00896	gmo-miR-33b-2-3p	-6.40539	ROHU_029204	6.05326
TCONS_00031128	3.00896	gmo-miR-33b-2-3p	-6.40539	ROHU_019782	4.17191
TCONS_00031128	3.00896	gmo-miR-33b-2-3p	-6.40539	ROHU_037159	6.25192
TCONS_00031128	3.00896	gmo-miR-33b-2-3p	-6.40539	ROHU_015012	2.15609
TCONS_00031128	3.00896	gmo-miR-33b-2-3p	-6.40539	ROHU_022932	1.76611
TCONS_00031128	3.00896	gmo-miR-33b-2-3p	-6.40539	ROHU_020039	2.80654
TCONS_00031128	3.00896	gmo-miR-33b-2-3p	-6.40539	ROHU_005538	2.27694
TCONS_00031128	3.00896	gmo-miR-33b-2-3p	-6.40539	ROHU_026758	2.3774
TCONS_00031128	3.00896	gmo-miR-33b-2-3p	-6.40539	ROHU_006351	5.04058
TCONS_00031128	3.00896	gmo-miR-33b-2-3p	-6.40539	ROHU_009755	6.34177
TCONS_00031128	3.00896	gmo-miR-33b-2-3p	-6.40539	ROHU_030059	6.20477
TCONS_00031128	3.00896	gmo-miR-33b-2-3p	-6.40539	ROHU_003905	6.29755
TCONS_00139718	6.03622	gmo-miR-33b-2-3p	-6.40539	ROHU_029202	5.94389
TCONS_00139718	6.03622	gmo-miR-33b-2-3p	-6.40539	ROHU_015863	1.68714
TCONS_00139718	6.03622	gmo-miR-33b-2-3p	-6.40539	ROHU_008198	1.50583
TCONS_00139718	6.03622	gmo-miR-33b-2-3p	-6.40539	ROHU_033618	6.15815
TCONS_00139718	6.03622	gmo-miR-33b-2-3p	-6.40539	ROHU_019472	1.17132
TCONS_00139718	6.03622	gmo-miR-33b-2-3p	-6.40539	ROHU_016964	3.23758
TCONS_00139718	6.03622	gmo-miR-33b-2-3p	-6.40539	ROHU_001358	5.9377
TCONS_00139718	6.03622	gmo-miR-33b-2-3p	-6.40539	ROHU_030315	1.41677
TCONS_00139718	6.03622	gmo-miR-33b-2-3p	-6.40539	ROHU_036894	1.02035
TCONS_00139718	6.03622	gmo-miR-33b-2-3p	-6.40539	ROHU_017309	3.81621
TCONS_00139718	6.03622	gmo-miR-33b-2-3p	-6.40539	ROHU_002226	2.52154
TCONS_00139718	6.03622	gmo-miR-33b-2-3p	-6.40539	ROHU_008125	4.10621
TCONS_00139718	6.03622	gmo-miR-33b-2-3p	-6.40539	ROHU_036620	5.09007
TCONS_00139718	6.03622	gmo-miR-33b-2-3p	-6.40539	ROHU_017419	2.46545
TCONS_00139718	6.03622	gmo-miR-33b-2-3p	-6.40539	ROHU_014398	7.01425
TCONS_00139718	6.03622	gmo-miR-33b-2-3p	-6.40539	ROHU_014486	1.58403
TCONS_00139718	6.03622	gmo-miR-33b-2-3p	-6.40539	ROHU_008313	2.43111
TCONS_00139718	6.03622	gmo-miR-33b-2-3p	-6.40539	ROHU_014697	9.70437
TCONS_00139718	6.03622	gmo-miR-33b-2-3p	-6.40539	ROHU_006959	4.12351
TCONS_00139718	6.03622	gmo-miR-33b-2-3p	-6.40539	ROHU_004336	2.66887
TCONS_00139718	6.03622	gmo-miR-33b-2-3p	-6.40539	ROHU_023820	1.54867
TCONS_00024505	1.69645	gmo-miR-33b-2-3p	-6.40539	ROHU_008991	4.56776
TCONS_00024505	1.69645	gmo-miR-33b-2-3p	-6.40539	ROHU_014818	5.39978
TCONS_00024505	1.69645	gmo-miR-33b-2-3p	-6.40539	ROHU_012784	2.07414
TCONS_00024505	1.69645	gmo-miR-33b-2-3p	-6.40539	ROHU_026758	2.3774
TCONS_00076461	3.02358	gmo-miR-33b-2-3p	-6.40539	ROHU_005935	2.16983
TCONS_00076461	3.02358	gmo-miR-33b-2-3p	-6.40539	ROHU_028102	1.73346
TCONS_00076461	3.02358	gmo-miR-33b-2-3p	-6.40539	ROHU_029202	5.94389
TCONS_00076461	3.02358	gmo-miR-33b-2-3p	-6.40539	ROHU_014818	5.39978
TCONS_00076461	3.02358	gmo-miR-33b-2-3p	-6.40539	ROHU_018148	3.53255
TCONS_00076461	3.02358	gmo-miR-33b-2-3p	-6.40539	ROHU_024914	2.37637
TCONS_00076461	3.02358	gmo-miR-33b-2-3p	-6.40539	ROHU_010079	8.63102
TCONS_00076461	3.02358	gmo-miR-33b-2-3p	-6.40539	ROHU_025266	3.95042
TCONS_00076461	3.02358	gmo-miR-33b-2-3p	-6.40539	ROHU_025267	2.53459
TCONS_00076461	3.02358	gmo-miR-33b-2-3p	-6.40539	ROHU_019163	5.94255
TCONS_00076461	3.02358	gmo-miR-33b-2-3p	-6.40539	ROHU_008310	2.29374
TCONS_00076461	3.02358	gmo-miR-33b-2-3p	-6.40539	ROHU_024306	2.9487
TCONS_00076461	3.02358	gmo-miR-33b-2-3p	-6.40539	ROHU_001358	5.9377
TCONS_00076461	3.02358	gmo-miR-33b-2-3p	-6.40539	ROHU_008991	4.56776
TCONS_00076461	3.02358	gmo-miR-33b-2-3p	-6.40539	ROHU_036894	1.02035
TCONS_00076461	3.02358	gmo-miR-33b-2-3p	-6.40539	ROHU_035571	4.10808
TCONS_00076461	3.02358	gmo-miR-33b-2-3p	-6.40539	ROHU_012784	2.07414
TCONS_00076461	3.02358	gmo-miR-33b-2-3p	-6.40539	ROHU_015085	4.66056
TCONS_00076461	3.02358	gmo-miR-33b-2-3p	-6.40539	ROHU_028458	5.03275
TCONS_00076461	3.02358	gmo-miR-33b-2-3p	-6.40539	ROHU_029204	6.05326
TCONS_00076461	3.02358	gmo-miR-33b-2-3p	-6.40539	ROHU_037159	6.25192
TCONS_00076461	3.02358	gmo-miR-33b-2-3p	-6.40539	ROHU_015012	2.15609
TCONS_00076461	3.02358	gmo-miR-33b-2-3p	-6.40539	ROHU_022932	1.76611
TCONS_00076461	3.02358	gmo-miR-33b-2-3p	-6.40539	ROHU_005538	2.27694
TCONS_00076461	3.02358	gmo-miR-33b-2-3p	-6.40539	ROHU_026758	2.3774
TCONS_00076461	3.02358	gmo-miR-33b-2-3p	-6.40539	ROHU_009755	6.34177
TCONS_00076461	3.02358	gmo-miR-33b-2-3p	-6.40539	ROHU_030059	6.20477
TCONS_00076461	3.02358	gmo-miR-33b-2-3p	-6.40539	ROHU_003905	6.29755
TCONS_00038967	4.96801	gmo-miR-33b-2-3p	-6.40539	ROHU_017073	2.64367
TCONS_00038967	4.96801	gmo-miR-33b-2-3p	-6.40539	ROHU_036025	4.49067
TCONS_00038967	4.96801	gmo-miR-33b-2-3p	-6.40539	ROHU_035833	2.66619
TCONS_00038967	4.96801	gmo-miR-33b-2-3p	-6.40539	ROHU_015914	4.46987
TCONS_00038967	4.96801	gmo-miR-33b-2-3p	-6.40539	ROHU_011209	3.25628
TCONS_00038967	4.96801	gmo-miR-33b-2-3p	-6.40539	ROHU_006513	3.66086
TCONS_00038967	4.96801	gmo-miR-33b-2-3p	-6.40539	ROHU_036272	5.98949
TCONS_00038967	4.96801	gmo-miR-33b-2-3p	-6.40539	ROHU_026848	7.42077
TCONS_00038967	4.96801	gmo-miR-33b-2-3p	-6.40539	ROHU_012724	6.04378
TCONS_00038967	4.96801	gmo-miR-33b-2-3p	-6.40539	ROHU_036763	2.20719
TCONS_00038967	4.96801	gmo-miR-33b-2-3p	-6.40539	ROHU_010171	4.51291
TCONS_00038967	4.96801	gmo-miR-33b-2-3p	-6.40539	ROHU_010079	8.63102
TCONS_00038967	4.96801	gmo-miR-33b-2-3p	-6.40539	ROHU_036462	2.82898
TCONS_00038967	4.96801	gmo-miR-33b-2-3p	-6.40539	ROHU_025267	2.53459
TCONS_00038967	4.96801	gmo-miR-33b-2-3p	-6.40539	ROHU_019163	5.94255
TCONS_00038967	4.96801	gmo-miR-33b-2-3p	-6.40539	ROHU_004851	3.49446
TCONS_00038967	4.96801	gmo-miR-33b-2-3p	-6.40539	ROHU_015565	2.60505
TCONS_00038967	4.96801	gmo-miR-33b-2-3p	-6.40539	ROHU_020817	5.98949
TCONS_00038967	4.96801	gmo-miR-33b-2-3p	-6.40539	ROHU_008310	2.29374
TCONS_00038967	4.96801	gmo-miR-33b-2-3p	-6.40539	ROHU_010579	5.98949
TCONS_00038967	4.96801	gmo-miR-33b-2-3p	-6.40539	ROHU_024306	2.9487
TCONS_00038967	4.96801	gmo-miR-33b-2-3p	-6.40539	ROHU_021170	3.30037
TCONS_00038967	4.96801	gmo-miR-33b-2-3p	-6.40539	ROHU_035571	4.10808
TCONS_00038967	4.96801	gmo-miR-33b-2-3p	-6.40539	ROHU_008691	5.93309
TCONS_00038967	4.96801	gmo-miR-33b-2-3p	-6.40539	ROHU_023432	4.42882
TCONS_00038967	4.96801	gmo-miR-33b-2-3p	-6.40539	ROHU_007667	4.39081
TCONS_00038967	4.96801	gmo-miR-33b-2-3p	-6.40539	ROHU_019902	6.09608
TCONS_00038967	4.96801	gmo-miR-33b-2-3p	-6.40539	ROHU_012155	4.82765
TCONS_00038967	4.96801	gmo-miR-33b-2-3p	-6.40539	ROHU_024421	5.98949
TCONS_00038967	4.96801	gmo-miR-33b-2-3p	-6.40539	ROHU_015085	4.66056
TCONS_00038967	4.96801	gmo-miR-33b-2-3p	-6.40539	ROHU_028458	5.03275
TCONS_00038967	4.96801	gmo-miR-33b-2-3p	-6.40539	ROHU_029204	6.05326
TCONS_00038967	4.96801	gmo-miR-33b-2-3p	-6.40539	ROHU_019782	4.17191
TCONS_00038967	4.96801	gmo-miR-33b-2-3p	-6.40539	ROHU_037159	6.25192
TCONS_00038967	4.96801	gmo-miR-33b-2-3p	-6.40539	ROHU_028035	4.41287
TCONS_00038967	4.96801	gmo-miR-33b-2-3p	-6.40539	ROHU_022079	6.49676
TCONS_00038967	4.96801	gmo-miR-33b-2-3p	-6.40539	ROHU_015012	2.15609
TCONS_00038967	4.96801	gmo-miR-33b-2-3p	-6.40539	ROHU_022932	1.76611
TCONS_00038967	4.96801	gmo-miR-33b-2-3p	-6.40539	ROHU_031454	4.88918
TCONS_00038967	4.96801	gmo-miR-33b-2-3p	-6.40539	ROHU_029442	6.41689
TCONS_00038967	4.96801	gmo-miR-33b-2-3p	-6.40539	ROHU_014834	4.78635
TCONS_00038967	4.96801	gmo-miR-33b-2-3p	-6.40539	ROHU_006352	3.17416
TCONS_00038967	4.96801	gmo-miR-33b-2-3p	-6.40539	ROHU_020039	2.80654
TCONS_00038967	4.96801	gmo-miR-33b-2-3p	-6.40539	ROHU_005538	2.27694
TCONS_00038967	4.96801	gmo-miR-33b-2-3p	-6.40539	ROHU_006351	5.04058
TCONS_00038967	4.96801	gmo-miR-33b-2-3p	-6.40539	ROHU_010502	3.0247
TCONS_00038967	4.96801	gmo-miR-33b-2-3p	-6.40539	ROHU_009755	6.34177
TCONS_00038967	4.96801	gmo-miR-33b-2-3p	-6.40539	ROHU_007756	2.43738
TCONS_00038967	4.96801	gmo-miR-33b-2-3p	-6.40539	ROHU_030059	6.20477
TCONS_00038967	4.96801	gmo-miR-33b-2-3p	-6.40539	ROHU_021864	5.93309
TCONS_00038967	4.96801	gmo-miR-33b-2-3p	-6.40539	ROHU_016222	6.45738
TCONS_00038967	4.96801	gmo-miR-33b-2-3p	-6.40539	ROHU_016883	6.09608
TCONS_00038967	4.96801	gmo-miR-33b-2-3p	-6.40539	ROHU_003905	6.29755
TCONS_00045095	2.5094	gmo-miR-33b-2-3p	-6.40539	ROHU_017073	2.64367
TCONS_00045095	2.5094	gmo-miR-33b-2-3p	-6.40539	ROHU_036025	4.49067
TCONS_00045095	2.5094	gmo-miR-33b-2-3p	-6.40539	ROHU_035833	2.66619
TCONS_00045095	2.5094	gmo-miR-33b-2-3p	-6.40539	ROHU_015914	4.46987
TCONS_00045095	2.5094	gmo-miR-33b-2-3p	-6.40539	ROHU_011209	3.25628
TCONS_00045095	2.5094	gmo-miR-33b-2-3p	-6.40539	ROHU_006513	3.66086
TCONS_00045095	2.5094	gmo-miR-33b-2-3p	-6.40539	ROHU_036272	5.98949
TCONS_00045095	2.5094	gmo-miR-33b-2-3p	-6.40539	ROHU_026848	7.42077
TCONS_00045095	2.5094	gmo-miR-33b-2-3p	-6.40539	ROHU_012724	6.04378
TCONS_00045095	2.5094	gmo-miR-33b-2-3p	-6.40539	ROHU_036763	2.20719
TCONS_00045095	2.5094	gmo-miR-33b-2-3p	-6.40539	ROHU_010171	4.51291
TCONS_00045095	2.5094	gmo-miR-33b-2-3p	-6.40539	ROHU_010079	8.63102
TCONS_00045095	2.5094	gmo-miR-33b-2-3p	-6.40539	ROHU_036462	2.82898
TCONS_00045095	2.5094	gmo-miR-33b-2-3p	-6.40539	ROHU_025267	2.53459
TCONS_00045095	2.5094	gmo-miR-33b-2-3p	-6.40539	ROHU_019163	5.94255
TCONS_00045095	2.5094	gmo-miR-33b-2-3p	-6.40539	ROHU_004851	3.49446
TCONS_00045095	2.5094	gmo-miR-33b-2-3p	-6.40539	ROHU_015565	2.60505
TCONS_00045095	2.5094	gmo-miR-33b-2-3p	-6.40539	ROHU_020817	5.98949
TCONS_00045095	2.5094	gmo-miR-33b-2-3p	-6.40539	ROHU_008310	2.29374
TCONS_00045095	2.5094	gmo-miR-33b-2-3p	-6.40539	ROHU_010579	5.98949
TCONS_00045095	2.5094	gmo-miR-33b-2-3p	-6.40539	ROHU_024306	2.9487
TCONS_00045095	2.5094	gmo-miR-33b-2-3p	-6.40539	ROHU_021170	3.30037
TCONS_00045095	2.5094	gmo-miR-33b-2-3p	-6.40539	ROHU_035571	4.10808
TCONS_00045095	2.5094	gmo-miR-33b-2-3p	-6.40539	ROHU_008691	5.93309
TCONS_00045095	2.5094	gmo-miR-33b-2-3p	-6.40539	ROHU_023432	4.42882
TCONS_00045095	2.5094	gmo-miR-33b-2-3p	-6.40539	ROHU_007667	4.39081
TCONS_00045095	2.5094	gmo-miR-33b-2-3p	-6.40539	ROHU_019902	6.09608
TCONS_00045095	2.5094	gmo-miR-33b-2-3p	-6.40539	ROHU_012155	4.82765
TCONS_00045095	2.5094	gmo-miR-33b-2-3p	-6.40539	ROHU_024421	5.98949
TCONS_00045095	2.5094	gmo-miR-33b-2-3p	-6.40539	ROHU_015085	4.66056
TCONS_00045095	2.5094	gmo-miR-33b-2-3p	-6.40539	ROHU_028458	5.03275
TCONS_00045095	2.5094	gmo-miR-33b-2-3p	-6.40539	ROHU_029204	6.05326
TCONS_00045095	2.5094	gmo-miR-33b-2-3p	-6.40539	ROHU_019782	4.17191
TCONS_00045095	2.5094	gmo-miR-33b-2-3p	-6.40539	ROHU_037159	6.25192
TCONS_00045095	2.5094	gmo-miR-33b-2-3p	-6.40539	ROHU_028035	4.41287
TCONS_00045095	2.5094	gmo-miR-33b-2-3p	-6.40539	ROHU_022079	6.49676
TCONS_00045095	2.5094	gmo-miR-33b-2-3p	-6.40539	ROHU_015012	2.15609
TCONS_00045095	2.5094	gmo-miR-33b-2-3p	-6.40539	ROHU_031454	4.88918
TCONS_00045095	2.5094	gmo-miR-33b-2-3p	-6.40539	ROHU_029442	6.41689
TCONS_00045095	2.5094	gmo-miR-33b-2-3p	-6.40539	ROHU_014834	4.78635
TCONS_00045095	2.5094	gmo-miR-33b-2-3p	-6.40539	ROHU_006352	3.17416
TCONS_00045095	2.5094	gmo-miR-33b-2-3p	-6.40539	ROHU_020039	2.80654
TCONS_00045095	2.5094	gmo-miR-33b-2-3p	-6.40539	ROHU_005538	2.27694
TCONS_00045095	2.5094	gmo-miR-33b-2-3p	-6.40539	ROHU_006351	5.04058
TCONS_00045095	2.5094	gmo-miR-33b-2-3p	-6.40539	ROHU_010502	3.0247
TCONS_00045095	2.5094	gmo-miR-33b-2-3p	-6.40539	ROHU_009755	6.34177
TCONS_00045095	2.5094	gmo-miR-33b-2-3p	-6.40539	ROHU_007756	2.43738
TCONS_00045095	2.5094	gmo-miR-33b-2-3p	-6.40539	ROHU_030059	6.20477
TCONS_00045095	2.5094	gmo-miR-33b-2-3p	-6.40539	ROHU_021864	5.93309
TCONS_00045095	2.5094	gmo-miR-33b-2-3p	-6.40539	ROHU_016222	6.45738
TCONS_00045095	2.5094	gmo-miR-33b-2-3p	-6.40539	ROHU_016883	6.09608
TCONS_00045095	2.5094	gmo-miR-33b-2-3p	-6.40539	ROHU_003905	6.29755
TCONS_00126202	3.05649	oni-miR-10873	-6.298	ROHU_017048	6.20477
TCONS_00126202	3.05649	oni-miR-10873	-6.298	ROHU_007756	2.43738
TCONS_00126202	3.05649	oni-miR-10873	-6.298	ROHU_022933	1.7936
TCONS_00126202	3.05649	oni-miR-10873	-6.298	ROHU_012724	6.04378
TCONS_00007217	5.36113	ssa-miR-106a-3p	-6.20368	ROHU_028348	5.95639
TCONS_00007217	5.36113	ssa-miR-106a-3p	-6.20368	ROHU_014390	1.60983
TCONS_00007217	5.36113	ssa-miR-106a-3p	-6.20368	ROHU_015629	1.20822
TCONS_00121971	6.54548	ssa-miR-106a-3p	-6.20368	ROHU_028348	5.95639
TCONS_00121971	6.54548	ssa-miR-106a-3p	-6.20368	ROHU_014390	1.60983
TCONS_00121971	6.54548	ssa-miR-106a-3p	-6.20368	ROHU_015629	1.20822
TCONS_00164936	3.17657	oni-miR-10778	-6.07927	ROHU_017073	2.64367
TCONS_00164936	3.17657	oni-miR-10778	-6.07927	ROHU_016913	3.92769
TCONS_00164936	3.17657	oni-miR-10778	-6.07927	ROHU_028102	1.73346
TCONS_00164936	3.17657	oni-miR-10778	-6.07927	ROHU_004963	6.25192
TCONS_00164936	3.17657	oni-miR-10778	-6.07927	ROHU_015914	4.46987
TCONS_00164936	3.17657	oni-miR-10778	-6.07927	ROHU_007708	5.75858
TCONS_00164936	3.17657	oni-miR-10778	-6.07927	ROHU_006513	3.66086
TCONS_00164936	3.17657	oni-miR-10778	-6.07927	ROHU_018989	5.16021
TCONS_00164936	3.17657	oni-miR-10778	-6.07927	ROHU_025397	6.19529
TCONS_00164936	3.17657	oni-miR-10778	-6.07927	ROHU_026723	2.52801
TCONS_00164936	3.17657	oni-miR-10778	-6.07927	ROHU_019726	3.63458
TCONS_00164936	3.17657	oni-miR-10778	-6.07927	ROHU_011387	1.76597
TCONS_00164936	3.17657	oni-miR-10778	-6.07927	ROHU_025354	4.42822
TCONS_00164936	3.17657	oni-miR-10778	-6.07927	ROHU_015775	7.73526
TCONS_00164936	3.17657	oni-miR-10778	-6.07927	ROHU_008020	6.34177
TCONS_00164936	3.17657	oni-miR-10778	-6.07927	ROHU_010079	8.63102
TCONS_00164936	3.17657	oni-miR-10778	-6.07927	ROHU_036462	2.82898
TCONS_00164936	3.17657	oni-miR-10778	-6.07927	ROHU_025266	3.95042
TCONS_00164936	3.17657	oni-miR-10778	-6.07927	ROHU_018360	5.88381
TCONS_00164936	3.17657	oni-miR-10778	-6.07927	ROHU_025267	2.53459
TCONS_00164936	3.17657	oni-miR-10778	-6.07927	ROHU_015565	2.60505
TCONS_00164936	3.17657	oni-miR-10778	-6.07927	ROHU_024248	5.07267
TCONS_00164936	3.17657	oni-miR-10778	-6.07927	ROHU_009610	6.25192
TCONS_00164936	3.17657	oni-miR-10778	-6.07927	ROHU_006215	6.14654
TCONS_00164936	3.17657	oni-miR-10778	-6.07927	ROHU_030305	4.12381
TCONS_00164936	3.17657	oni-miR-10778	-6.07927	ROHU_007489	5.98949
TCONS_00164936	3.17657	oni-miR-10778	-6.07927	ROHU_010579	5.98949
TCONS_00164936	3.17657	oni-miR-10778	-6.07927	ROHU_016639	6.14654
TCONS_00164936	3.17657	oni-miR-10778	-6.07927	ROHU_021170	3.30037
TCONS_00164936	3.17657	oni-miR-10778	-6.07927	ROHU_004404	3.73357
TCONS_00164936	3.17657	oni-miR-10778	-6.07927	ROHU_026370	3.16302
TCONS_00164936	3.17657	oni-miR-10778	-6.07927	ROHU_009212	3.36578
TCONS_00164936	3.17657	oni-miR-10778	-6.07927	ROHU_033113	4.65269
TCONS_00164936	3.17657	oni-miR-10778	-6.07927	ROHU_024993	4.4855
TCONS_00164936	3.17657	oni-miR-10778	-6.07927	ROHU_029436	6.28808
TCONS_00164936	3.17657	oni-miR-10778	-6.07927	ROHU_023432	4.42882
TCONS_00164936	3.17657	oni-miR-10778	-6.07927	ROHU_007667	4.39081
TCONS_00164936	3.17657	oni-miR-10778	-6.07927	ROHU_010437	4.15095
TCONS_00164936	3.17657	oni-miR-10778	-6.07927	ROHU_015037	3.07496
TCONS_00164936	3.17657	oni-miR-10778	-6.07927	ROHU_006197	2.62801
TCONS_00164936	3.17657	oni-miR-10778	-6.07927	ROHU_018994	2.66346
TCONS_00164936	3.17657	oni-miR-10778	-6.07927	ROHU_010966	5.02889
TCONS_00164936	3.17657	oni-miR-10778	-6.07927	ROHU_036510	6.42861
TCONS_00164936	3.17657	oni-miR-10778	-6.07927	ROHU_029204	6.05326
TCONS_00164936	3.17657	oni-miR-10778	-6.07927	ROHU_019782	4.17191
TCONS_00164936	3.17657	oni-miR-10778	-6.07927	ROHU_029464	5.98949
TCONS_00164936	3.17657	oni-miR-10778	-6.07927	ROHU_028035	4.41287
TCONS_00164936	3.17657	oni-miR-10778	-6.07927	ROHU_017687	3.67188
TCONS_00164936	3.17657	oni-miR-10778	-6.07927	ROHU_022079	6.49676
TCONS_00164936	3.17657	oni-miR-10778	-6.07927	ROHU_002608	5.62136
TCONS_00164936	3.17657	oni-miR-10778	-6.07927	ROHU_015012	2.15609
TCONS_00164936	3.17657	oni-miR-10778	-6.07927	ROHU_031454	4.88918
TCONS_00164936	3.17657	oni-miR-10778	-6.07927	ROHU_029442	6.41689
TCONS_00164936	3.17657	oni-miR-10778	-6.07927	ROHU_006352	3.17416
TCONS_00164936	3.17657	oni-miR-10778	-6.07927	ROHU_023170	3.16049
TCONS_00164936	3.17657	oni-miR-10778	-6.07927	ROHU_022933	1.7936
TCONS_00164936	3.17657	oni-miR-10778	-6.07927	ROHU_015728	3.31319
TCONS_00164936	3.17657	oni-miR-10778	-6.07927	ROHU_013216	5.69161
TCONS_00164936	3.17657	oni-miR-10778	-6.07927	ROHU_020039	2.80654
TCONS_00164936	3.17657	oni-miR-10778	-6.07927	ROHU_009051	6.05326
TCONS_00164936	3.17657	oni-miR-10778	-6.07927	ROHU_006351	5.04058
TCONS_00164936	3.17657	oni-miR-10778	-6.07927	ROHU_010502	3.0247
TCONS_00164936	3.17657	oni-miR-10778	-6.07927	ROHU_030976	2.50866
TCONS_00164936	3.17657	oni-miR-10778	-6.07927	ROHU_003905	6.29755
TCONS_00164936	3.17657	oni-miR-10778	-6.07927	ROHU_004643	3.13133
TCONS_00018847	6.37593	oni-miR-10778	-6.07927	ROHU_017073	2.64367
TCONS_00018847	6.37593	oni-miR-10778	-6.07927	ROHU_016913	3.92769
TCONS_00018847	6.37593	oni-miR-10778	-6.07927	ROHU_004963	6.25192
TCONS_00018847	6.37593	oni-miR-10778	-6.07927	ROHU_015914	4.46987
TCONS_00018847	6.37593	oni-miR-10778	-6.07927	ROHU_007708	5.75858
TCONS_00018847	6.37593	oni-miR-10778	-6.07927	ROHU_006513	3.66086
TCONS_00018847	6.37593	oni-miR-10778	-6.07927	ROHU_018989	5.16021
TCONS_00018847	6.37593	oni-miR-10778	-6.07927	ROHU_025397	6.19529
TCONS_00018847	6.37593	oni-miR-10778	-6.07927	ROHU_026723	2.52801
TCONS_00018847	6.37593	oni-miR-10778	-6.07927	ROHU_019726	3.63458
TCONS_00018847	6.37593	oni-miR-10778	-6.07927	ROHU_011387	1.76597
TCONS_00018847	6.37593	oni-miR-10778	-6.07927	ROHU_025354	4.42822
TCONS_00018847	6.37593	oni-miR-10778	-6.07927	ROHU_015775	7.73526
TCONS_00018847	6.37593	oni-miR-10778	-6.07927	ROHU_008020	6.34177
TCONS_00018847	6.37593	oni-miR-10778	-6.07927	ROHU_010079	8.63102
TCONS_00018847	6.37593	oni-miR-10778	-6.07927	ROHU_036462	2.82898
TCONS_00018847	6.37593	oni-miR-10778	-6.07927	ROHU_025266	3.95042
TCONS_00018847	6.37593	oni-miR-10778	-6.07927	ROHU_018360	5.88381
TCONS_00018847	6.37593	oni-miR-10778	-6.07927	ROHU_025267	2.53459
TCONS_00018847	6.37593	oni-miR-10778	-6.07927	ROHU_015565	2.60505
TCONS_00018847	6.37593	oni-miR-10778	-6.07927	ROHU_024248	5.07267
TCONS_00018847	6.37593	oni-miR-10778	-6.07927	ROHU_009610	6.25192
TCONS_00018847	6.37593	oni-miR-10778	-6.07927	ROHU_006215	6.14654
TCONS_00018847	6.37593	oni-miR-10778	-6.07927	ROHU_030305	4.12381
TCONS_00018847	6.37593	oni-miR-10778	-6.07927	ROHU_007489	5.98949
TCONS_00018847	6.37593	oni-miR-10778	-6.07927	ROHU_010579	5.98949
TCONS_00018847	6.37593	oni-miR-10778	-6.07927	ROHU_016639	6.14654
TCONS_00018847	6.37593	oni-miR-10778	-6.07927	ROHU_021170	3.30037
TCONS_00018847	6.37593	oni-miR-10778	-6.07927	ROHU_004404	3.73357
TCONS_00018847	6.37593	oni-miR-10778	-6.07927	ROHU_026370	3.16302
TCONS_00018847	6.37593	oni-miR-10778	-6.07927	ROHU_009212	3.36578
TCONS_00018847	6.37593	oni-miR-10778	-6.07927	ROHU_033113	4.65269
TCONS_00018847	6.37593	oni-miR-10778	-6.07927	ROHU_024993	4.4855
TCONS_00018847	6.37593	oni-miR-10778	-6.07927	ROHU_029436	6.28808
TCONS_00018847	6.37593	oni-miR-10778	-6.07927	ROHU_023432	4.42882
TCONS_00018847	6.37593	oni-miR-10778	-6.07927	ROHU_007667	4.39081
TCONS_00018847	6.37593	oni-miR-10778	-6.07927	ROHU_010437	4.15095
TCONS_00018847	6.37593	oni-miR-10778	-6.07927	ROHU_015037	3.07496
TCONS_00018847	6.37593	oni-miR-10778	-6.07927	ROHU_006197	2.62801
TCONS_00018847	6.37593	oni-miR-10778	-6.07927	ROHU_018994	2.66346
TCONS_00018847	6.37593	oni-miR-10778	-6.07927	ROHU_010966	5.02889
TCONS_00018847	6.37593	oni-miR-10778	-6.07927	ROHU_029464	5.98949
TCONS_00018847	6.37593	oni-miR-10778	-6.07927	ROHU_029204	6.05326
TCONS_00018847	6.37593	oni-miR-10778	-6.07927	ROHU_019782	4.17191
TCONS_00018847	6.37593	oni-miR-10778	-6.07927	ROHU_017687	3.67188
TCONS_00018847	6.37593	oni-miR-10778	-6.07927	ROHU_028035	4.41287
TCONS_00018847	6.37593	oni-miR-10778	-6.07927	ROHU_022079	6.49676
TCONS_00018847	6.37593	oni-miR-10778	-6.07927	ROHU_002608	5.62136
TCONS_00018847	6.37593	oni-miR-10778	-6.07927	ROHU_015012	2.15609
TCONS_00018847	6.37593	oni-miR-10778	-6.07927	ROHU_031454	4.88918
TCONS_00018847	6.37593	oni-miR-10778	-6.07927	ROHU_029442	6.41689
TCONS_00018847	6.37593	oni-miR-10778	-6.07927	ROHU_006352	3.17416
TCONS_00018847	6.37593	oni-miR-10778	-6.07927	ROHU_023170	3.16049
TCONS_00018847	6.37593	oni-miR-10778	-6.07927	ROHU_022933	1.7936
TCONS_00018847	6.37593	oni-miR-10778	-6.07927	ROHU_015728	3.31319
TCONS_00018847	6.37593	oni-miR-10778	-6.07927	ROHU_013216	5.69161
TCONS_00018847	6.37593	oni-miR-10778	-6.07927	ROHU_020039	2.80654
TCONS_00018847	6.37593	oni-miR-10778	-6.07927	ROHU_009051	6.05326
TCONS_00018847	6.37593	oni-miR-10778	-6.07927	ROHU_006351	5.04058
TCONS_00018847	6.37593	oni-miR-10778	-6.07927	ROHU_010502	3.0247
TCONS_00018847	6.37593	oni-miR-10778	-6.07927	ROHU_030976	2.50866
TCONS_00018847	6.37593	oni-miR-10778	-6.07927	ROHU_003905	6.29755
TCONS_00018847	6.37593	oni-miR-10778	-6.07927	ROHU_004643	3.13133
TCONS_00118404	3.10388	oni-miR-10778	-6.07927	ROHU_015609	1.61875
TCONS_00118404	3.10388	oni-miR-10778	-6.07927	ROHU_007039	1.43483
TCONS_00118404	3.10388	oni-miR-10778	-6.07927	ROHU_005219	1.46768
TCONS_00118404	3.10388	oni-miR-10778	-6.07927	ROHU_031751	6.20881
TCONS_00118404	3.10388	oni-miR-10778	-6.07927	ROHU_014390	1.60983
TCONS_00118404	3.10388	oni-miR-10778	-6.07927	ROHU_024939	2.51147
TCONS_00118404	3.10388	oni-miR-10778	-6.07927	ROHU_016362	2.83828
TCONS_00072458	6.09074	oni-miR-10778	-6.07927	ROHU_017073	2.64367
TCONS_00072458	6.09074	oni-miR-10778	-6.07927	ROHU_016913	3.92769
TCONS_00072458	6.09074	oni-miR-10778	-6.07927	ROHU_004963	6.25192
TCONS_00072458	6.09074	oni-miR-10778	-6.07927	ROHU_015914	4.46987
TCONS_00072458	6.09074	oni-miR-10778	-6.07927	ROHU_007708	5.75858
TCONS_00072458	6.09074	oni-miR-10778	-6.07927	ROHU_006513	3.66086
TCONS_00072458	6.09074	oni-miR-10778	-6.07927	ROHU_025397	6.19529
TCONS_00072458	6.09074	oni-miR-10778	-6.07927	ROHU_026723	2.52801
TCONS_00072458	6.09074	oni-miR-10778	-6.07927	ROHU_019726	3.63458
TCONS_00072458	6.09074	oni-miR-10778	-6.07927	ROHU_011387	1.76597
TCONS_00072458	6.09074	oni-miR-10778	-6.07927	ROHU_025354	4.42822
TCONS_00072458	6.09074	oni-miR-10778	-6.07927	ROHU_015775	7.73526
TCONS_00072458	6.09074	oni-miR-10778	-6.07927	ROHU_008020	6.34177
TCONS_00072458	6.09074	oni-miR-10778	-6.07927	ROHU_010079	8.63102
TCONS_00072458	6.09074	oni-miR-10778	-6.07927	ROHU_036462	2.82898
TCONS_00072458	6.09074	oni-miR-10778	-6.07927	ROHU_018360	5.88381
TCONS_00072458	6.09074	oni-miR-10778	-6.07927	ROHU_025267	2.53459
TCONS_00072458	6.09074	oni-miR-10778	-6.07927	ROHU_015565	2.60505
TCONS_00072458	6.09074	oni-miR-10778	-6.07927	ROHU_024248	5.07267
TCONS_00072458	6.09074	oni-miR-10778	-6.07927	ROHU_009610	6.25192
TCONS_00072458	6.09074	oni-miR-10778	-6.07927	ROHU_006215	6.14654
TCONS_00072458	6.09074	oni-miR-10778	-6.07927	ROHU_030305	4.12381
TCONS_00072458	6.09074	oni-miR-10778	-6.07927	ROHU_007489	5.98949
TCONS_00072458	6.09074	oni-miR-10778	-6.07927	ROHU_010579	5.98949
TCONS_00072458	6.09074	oni-miR-10778	-6.07927	ROHU_016639	6.14654
TCONS_00072458	6.09074	oni-miR-10778	-6.07927	ROHU_021170	3.30037
TCONS_00072458	6.09074	oni-miR-10778	-6.07927	ROHU_004404	3.73357
TCONS_00072458	6.09074	oni-miR-10778	-6.07927	ROHU_026370	3.16302
TCONS_00072458	6.09074	oni-miR-10778	-6.07927	ROHU_009212	3.36578
TCONS_00072458	6.09074	oni-miR-10778	-6.07927	ROHU_033113	4.65269
TCONS_00072458	6.09074	oni-miR-10778	-6.07927	ROHU_024993	4.4855
TCONS_00072458	6.09074	oni-miR-10778	-6.07927	ROHU_029436	6.28808
TCONS_00072458	6.09074	oni-miR-10778	-6.07927	ROHU_023432	4.42882
TCONS_00072458	6.09074	oni-miR-10778	-6.07927	ROHU_007667	4.39081
TCONS_00072458	6.09074	oni-miR-10778	-6.07927	ROHU_010437	4.15095
TCONS_00072458	6.09074	oni-miR-10778	-6.07927	ROHU_015037	3.07496
TCONS_00072458	6.09074	oni-miR-10778	-6.07927	ROHU_006197	2.62801
TCONS_00072458	6.09074	oni-miR-10778	-6.07927	ROHU_018994	2.66346
TCONS_00072458	6.09074	oni-miR-10778	-6.07927	ROHU_010966	5.02889
TCONS_00072458	6.09074	oni-miR-10778	-6.07927	ROHU_029464	5.98949
TCONS_00072458	6.09074	oni-miR-10778	-6.07927	ROHU_029204	6.05326
TCONS_00072458	6.09074	oni-miR-10778	-6.07927	ROHU_019782	4.17191
TCONS_00072458	6.09074	oni-miR-10778	-6.07927	ROHU_017687	3.67188
TCONS_00072458	6.09074	oni-miR-10778	-6.07927	ROHU_028035	4.41287
TCONS_00072458	6.09074	oni-miR-10778	-6.07927	ROHU_022079	6.49676
TCONS_00072458	6.09074	oni-miR-10778	-6.07927	ROHU_002608	5.62136
TCONS_00072458	6.09074	oni-miR-10778	-6.07927	ROHU_015012	2.15609
TCONS_00072458	6.09074	oni-miR-10778	-6.07927	ROHU_031454	4.88918
TCONS_00072458	6.09074	oni-miR-10778	-6.07927	ROHU_029442	6.41689
TCONS_00072458	6.09074	oni-miR-10778	-6.07927	ROHU_006352	3.17416
TCONS_00072458	6.09074	oni-miR-10778	-6.07927	ROHU_023170	3.16049
TCONS_00072458	6.09074	oni-miR-10778	-6.07927	ROHU_022933	1.7936
TCONS_00072458	6.09074	oni-miR-10778	-6.07927	ROHU_015728	3.31319
TCONS_00072458	6.09074	oni-miR-10778	-6.07927	ROHU_013216	5.69161
TCONS_00072458	6.09074	oni-miR-10778	-6.07927	ROHU_020039	2.80654
TCONS_00072458	6.09074	oni-miR-10778	-6.07927	ROHU_009051	6.05326
TCONS_00072458	6.09074	oni-miR-10778	-6.07927	ROHU_006351	5.04058
TCONS_00072458	6.09074	oni-miR-10778	-6.07927	ROHU_010502	3.0247
TCONS_00072458	6.09074	oni-miR-10778	-6.07927	ROHU_030976	2.50866
TCONS_00072458	6.09074	oni-miR-10778	-6.07927	ROHU_003905	6.29755
TCONS_00072458	6.09074	oni-miR-10778	-6.07927	ROHU_004643	3.13133
TCONS_00076461	3.02358	oni-miR-10778	-6.07927	ROHU_028102	1.73346
TCONS_00076461	3.02358	oni-miR-10778	-6.07927	ROHU_016913	3.92769
TCONS_00076461	3.02358	oni-miR-10778	-6.07927	ROHU_004963	6.25192
TCONS_00076461	3.02358	oni-miR-10778	-6.07927	ROHU_007708	5.75858
TCONS_00076461	3.02358	oni-miR-10778	-6.07927	ROHU_026723	2.52801
TCONS_00076461	3.02358	oni-miR-10778	-6.07927	ROHU_013291	4.34022
TCONS_00076461	3.02358	oni-miR-10778	-6.07927	ROHU_018148	3.53255
TCONS_00076461	3.02358	oni-miR-10778	-6.07927	ROHU_029596	2.45641
TCONS_00076461	3.02358	oni-miR-10778	-6.07927	ROHU_024847	1.18781
TCONS_00076461	3.02358	oni-miR-10778	-6.07927	ROHU_008020	6.34177
TCONS_00076461	3.02358	oni-miR-10778	-6.07927	ROHU_010079	8.63102
TCONS_00076461	3.02358	oni-miR-10778	-6.07927	ROHU_005562	2.16256
TCONS_00076461	3.02358	oni-miR-10778	-6.07927	ROHU_025266	3.95042
TCONS_00076461	3.02358	oni-miR-10778	-6.07927	ROHU_025267	2.53459
TCONS_00076461	3.02358	oni-miR-10778	-6.07927	ROHU_018360	5.88381
TCONS_00076461	3.02358	oni-miR-10778	-6.07927	ROHU_009610	6.25192
TCONS_00076461	3.02358	oni-miR-10778	-6.07927	ROHU_004404	3.73357
TCONS_00076461	3.02358	oni-miR-10778	-6.07927	ROHU_009212	3.36578
TCONS_00076461	3.02358	oni-miR-10778	-6.07927	ROHU_036709	3.08855
TCONS_00076461	3.02358	oni-miR-10778	-6.07927	ROHU_024993	4.4855
TCONS_00076461	3.02358	oni-miR-10778	-6.07927	ROHU_003905	6.29755
TCONS_00076461	3.02358	oni-miR-10778	-6.07927	ROHU_018994	2.66346
TCONS_00076461	3.02358	oni-miR-10778	-6.07927	ROHU_036510	6.42861
TCONS_00076461	3.02358	oni-miR-10778	-6.07927	ROHU_029204	6.05326
TCONS_00076461	3.02358	oni-miR-10778	-6.07927	ROHU_011293	3.17314
TCONS_00076461	3.02358	oni-miR-10778	-6.07927	ROHU_021151	2.94166
TCONS_00076461	3.02358	oni-miR-10778	-6.07927	ROHU_002608	5.62136
TCONS_00076461	3.02358	oni-miR-10778	-6.07927	ROHU_015012	2.15609
TCONS_00076461	3.02358	oni-miR-10778	-6.07927	ROHU_022933	1.7936
TCONS_00076461	3.02358	oni-miR-10778	-6.07927	ROHU_013216	5.69161
TCONS_00076461	3.02358	oni-miR-10778	-6.07927	ROHU_019522	6.10723
TCONS_00076461	3.02358	oni-miR-10778	-6.07927	ROHU_009051	6.05326
TCONS_00076461	3.02358	oni-miR-10778	-6.07927	ROHU_025214	1.85237
TCONS_00076461	3.02358	oni-miR-10778	-6.07927	ROHU_018989	5.16021
TCONS_00102197	3.23202	oni-miR-10778	-6.07927	ROHU_017073	2.64367
TCONS_00102197	3.23202	oni-miR-10778	-6.07927	ROHU_016913	3.92769
TCONS_00102197	3.23202	oni-miR-10778	-6.07927	ROHU_004963	6.25192
TCONS_00102197	3.23202	oni-miR-10778	-6.07927	ROHU_015914	4.46987
TCONS_00102197	3.23202	oni-miR-10778	-6.07927	ROHU_007708	5.75858
TCONS_00102197	3.23202	oni-miR-10778	-6.07927	ROHU_006513	3.66086
TCONS_00102197	3.23202	oni-miR-10778	-6.07927	ROHU_025397	6.19529
TCONS_00102197	3.23202	oni-miR-10778	-6.07927	ROHU_026723	2.52801
TCONS_00102197	3.23202	oni-miR-10778	-6.07927	ROHU_019726	3.63458
TCONS_00102197	3.23202	oni-miR-10778	-6.07927	ROHU_011387	1.76597
TCONS_00102197	3.23202	oni-miR-10778	-6.07927	ROHU_025354	4.42822
TCONS_00102197	3.23202	oni-miR-10778	-6.07927	ROHU_015775	7.73526
TCONS_00102197	3.23202	oni-miR-10778	-6.07927	ROHU_008020	6.34177
TCONS_00102197	3.23202	oni-miR-10778	-6.07927	ROHU_010079	8.63102
TCONS_00102197	3.23202	oni-miR-10778	-6.07927	ROHU_036462	2.82898
TCONS_00102197	3.23202	oni-miR-10778	-6.07927	ROHU_018360	5.88381
TCONS_00102197	3.23202	oni-miR-10778	-6.07927	ROHU_025267	2.53459
TCONS_00102197	3.23202	oni-miR-10778	-6.07927	ROHU_015565	2.60505
TCONS_00102197	3.23202	oni-miR-10778	-6.07927	ROHU_024248	5.07267
TCONS_00102197	3.23202	oni-miR-10778	-6.07927	ROHU_009610	6.25192
TCONS_00102197	3.23202	oni-miR-10778	-6.07927	ROHU_006215	6.14654
TCONS_00102197	3.23202	oni-miR-10778	-6.07927	ROHU_030305	4.12381
TCONS_00102197	3.23202	oni-miR-10778	-6.07927	ROHU_007489	5.98949
TCONS_00102197	3.23202	oni-miR-10778	-6.07927	ROHU_010579	5.98949
TCONS_00102197	3.23202	oni-miR-10778	-6.07927	ROHU_016639	6.14654
TCONS_00102197	3.23202	oni-miR-10778	-6.07927	ROHU_021170	3.30037
TCONS_00102197	3.23202	oni-miR-10778	-6.07927	ROHU_004404	3.73357
TCONS_00102197	3.23202	oni-miR-10778	-6.07927	ROHU_026370	3.16302
TCONS_00102197	3.23202	oni-miR-10778	-6.07927	ROHU_033113	4.65269
TCONS_00102197	3.23202	oni-miR-10778	-6.07927	ROHU_024993	4.4855
TCONS_00102197	3.23202	oni-miR-10778	-6.07927	ROHU_029436	6.28808
TCONS_00102197	3.23202	oni-miR-10778	-6.07927	ROHU_023432	4.42882
TCONS_00102197	3.23202	oni-miR-10778	-6.07927	ROHU_007667	4.39081
TCONS_00102197	3.23202	oni-miR-10778	-6.07927	ROHU_010437	4.15095
TCONS_00102197	3.23202	oni-miR-10778	-6.07927	ROHU_015037	3.07496
TCONS_00102197	3.23202	oni-miR-10778	-6.07927	ROHU_006197	2.62801
TCONS_00102197	3.23202	oni-miR-10778	-6.07927	ROHU_018994	2.66346
TCONS_00102197	3.23202	oni-miR-10778	-6.07927	ROHU_010966	5.02889
TCONS_00102197	3.23202	oni-miR-10778	-6.07927	ROHU_029464	5.98949
TCONS_00102197	3.23202	oni-miR-10778	-6.07927	ROHU_029204	6.05326
TCONS_00102197	3.23202	oni-miR-10778	-6.07927	ROHU_019782	4.17191
TCONS_00102197	3.23202	oni-miR-10778	-6.07927	ROHU_017687	3.67188
TCONS_00102197	3.23202	oni-miR-10778	-6.07927	ROHU_028035	4.41287
TCONS_00102197	3.23202	oni-miR-10778	-6.07927	ROHU_022079	6.49676
TCONS_00102197	3.23202	oni-miR-10778	-6.07927	ROHU_002608	5.62136
TCONS_00102197	3.23202	oni-miR-10778	-6.07927	ROHU_015012	2.15609
TCONS_00102197	3.23202	oni-miR-10778	-6.07927	ROHU_031454	4.88918
TCONS_00102197	3.23202	oni-miR-10778	-6.07927	ROHU_029442	6.41689
TCONS_00102197	3.23202	oni-miR-10778	-6.07927	ROHU_006352	3.17416
TCONS_00102197	3.23202	oni-miR-10778	-6.07927	ROHU_023170	3.16049
TCONS_00102197	3.23202	oni-miR-10778	-6.07927	ROHU_022933	1.7936
TCONS_00102197	3.23202	oni-miR-10778	-6.07927	ROHU_015728	3.31319
TCONS_00102197	3.23202	oni-miR-10778	-6.07927	ROHU_013216	5.69161
TCONS_00102197	3.23202	oni-miR-10778	-6.07927	ROHU_020039	2.80654
TCONS_00102197	3.23202	oni-miR-10778	-6.07927	ROHU_009051	6.05326
TCONS_00102197	3.23202	oni-miR-10778	-6.07927	ROHU_006351	5.04058
TCONS_00102197	3.23202	oni-miR-10778	-6.07927	ROHU_010502	3.0247
TCONS_00102197	3.23202	oni-miR-10778	-6.07927	ROHU_030976	2.50866
TCONS_00102197	3.23202	oni-miR-10778	-6.07927	ROHU_003905	6.29755
TCONS_00102197	3.23202	oni-miR-10778	-6.07927	ROHU_004643	3.13133
TCONS_00110353	5.64471	oni-miR-10778	-6.07927	ROHU_017073	2.64367
TCONS_00110353	5.64471	oni-miR-10778	-6.07927	ROHU_016913	3.92769
TCONS_00110353	5.64471	oni-miR-10778	-6.07927	ROHU_028102	1.73346
TCONS_00110353	5.64471	oni-miR-10778	-6.07927	ROHU_004963	6.25192
TCONS_00110353	5.64471	oni-miR-10778	-6.07927	ROHU_007708	5.75858
TCONS_00110353	5.64471	oni-miR-10778	-6.07927	ROHU_006513	3.66086
TCONS_00110353	5.64471	oni-miR-10778	-6.07927	ROHU_018989	5.16021
TCONS_00110353	5.64471	oni-miR-10778	-6.07927	ROHU_025397	6.19529
TCONS_00110353	5.64471	oni-miR-10778	-6.07927	ROHU_026723	2.52801
TCONS_00110353	5.64471	oni-miR-10778	-6.07927	ROHU_019726	3.63458
TCONS_00110353	5.64471	oni-miR-10778	-6.07927	ROHU_013291	4.34022
TCONS_00110353	5.64471	oni-miR-10778	-6.07927	ROHU_018148	3.53255
TCONS_00110353	5.64471	oni-miR-10778	-6.07927	ROHU_015775	7.73526
TCONS_00110353	5.64471	oni-miR-10778	-6.07927	ROHU_029596	2.45641
TCONS_00110353	5.64471	oni-miR-10778	-6.07927	ROHU_008020	6.34177
TCONS_00110353	5.64471	oni-miR-10778	-6.07927	ROHU_010079	8.63102
TCONS_00110353	5.64471	oni-miR-10778	-6.07927	ROHU_005562	2.16256
TCONS_00110353	5.64471	oni-miR-10778	-6.07927	ROHU_025266	3.95042
TCONS_00110353	5.64471	oni-miR-10778	-6.07927	ROHU_018360	5.88381
TCONS_00110353	5.64471	oni-miR-10778	-6.07927	ROHU_025267	2.53459
TCONS_00110353	5.64471	oni-miR-10778	-6.07927	ROHU_009610	6.25192
TCONS_00110353	5.64471	oni-miR-10778	-6.07927	ROHU_006215	6.14654
TCONS_00110353	5.64471	oni-miR-10778	-6.07927	ROHU_007489	5.98949
TCONS_00110353	5.64471	oni-miR-10778	-6.07927	ROHU_010579	5.98949
TCONS_00110353	5.64471	oni-miR-10778	-6.07927	ROHU_016639	6.14654
TCONS_00110353	5.64471	oni-miR-10778	-6.07927	ROHU_021170	3.30037
TCONS_00110353	5.64471	oni-miR-10778	-6.07927	ROHU_004404	3.73357
TCONS_00110353	5.64471	oni-miR-10778	-6.07927	ROHU_026370	3.16302
TCONS_00110353	5.64471	oni-miR-10778	-6.07927	ROHU_009212	3.36578
TCONS_00110353	5.64471	oni-miR-10778	-6.07927	ROHU_033113	4.65269
TCONS_00110353	5.64471	oni-miR-10778	-6.07927	ROHU_024993	4.4855
TCONS_00110353	5.64471	oni-miR-10778	-6.07927	ROHU_029436	6.28808
TCONS_00110353	5.64471	oni-miR-10778	-6.07927	ROHU_023432	4.42882
TCONS_00110353	5.64471	oni-miR-10778	-6.07927	ROHU_007667	4.39081
TCONS_00110353	5.64471	oni-miR-10778	-6.07927	ROHU_006197	2.62801
TCONS_00110353	5.64471	oni-miR-10778	-6.07927	ROHU_018994	2.66346
TCONS_00110353	5.64471	oni-miR-10778	-6.07927	ROHU_036510	6.42861
TCONS_00110353	5.64471	oni-miR-10778	-6.07927	ROHU_029204	6.05326
TCONS_00110353	5.64471	oni-miR-10778	-6.07927	ROHU_019782	4.17191
TCONS_00110353	5.64471	oni-miR-10778	-6.07927	ROHU_029464	5.98949
TCONS_00110353	5.64471	oni-miR-10778	-6.07927	ROHU_017687	3.67188
TCONS_00110353	5.64471	oni-miR-10778	-6.07927	ROHU_022079	6.49676
TCONS_00110353	5.64471	oni-miR-10778	-6.07927	ROHU_002608	5.62136
TCONS_00110353	5.64471	oni-miR-10778	-6.07927	ROHU_015012	2.15609
TCONS_00110353	5.64471	oni-miR-10778	-6.07927	ROHU_029442	6.41689
TCONS_00110353	5.64471	oni-miR-10778	-6.07927	ROHU_022933	1.7936
TCONS_00110353	5.64471	oni-miR-10778	-6.07927	ROHU_015728	3.31319
TCONS_00110353	5.64471	oni-miR-10778	-6.07927	ROHU_013216	5.69161
TCONS_00110353	5.64471	oni-miR-10778	-6.07927	ROHU_019522	6.10723
TCONS_00110353	5.64471	oni-miR-10778	-6.07927	ROHU_020039	2.80654
TCONS_00110353	5.64471	oni-miR-10778	-6.07927	ROHU_009051	6.05326
TCONS_00110353	5.64471	oni-miR-10778	-6.07927	ROHU_006351	5.04058
TCONS_00110353	5.64471	oni-miR-10778	-6.07927	ROHU_010502	3.0247
TCONS_00110353	5.64471	oni-miR-10778	-6.07927	ROHU_030976	2.50866
TCONS_00110353	5.64471	oni-miR-10778	-6.07927	ROHU_003905	6.29755
TCONS_00110353	5.64471	oni-miR-10778	-6.07927	ROHU_004643	3.13133
TCONS_00072821	5.96036	oni-miR-10778	-6.07927	ROHU_017073	2.64367
TCONS_00072821	5.96036	oni-miR-10778	-6.07927	ROHU_016913	3.92769
TCONS_00072821	5.96036	oni-miR-10778	-6.07927	ROHU_004963	6.25192
TCONS_00072821	5.96036	oni-miR-10778	-6.07927	ROHU_015914	4.46987
TCONS_00072821	5.96036	oni-miR-10778	-6.07927	ROHU_007708	5.75858
TCONS_00072821	5.96036	oni-miR-10778	-6.07927	ROHU_006513	3.66086
TCONS_00072821	5.96036	oni-miR-10778	-6.07927	ROHU_025397	6.19529
TCONS_00072821	5.96036	oni-miR-10778	-6.07927	ROHU_019726	3.63458
TCONS_00072821	5.96036	oni-miR-10778	-6.07927	ROHU_011387	1.76597
TCONS_00072821	5.96036	oni-miR-10778	-6.07927	ROHU_025354	4.42822
TCONS_00072821	5.96036	oni-miR-10778	-6.07927	ROHU_015775	7.73526
TCONS_00072821	5.96036	oni-miR-10778	-6.07927	ROHU_008020	6.34177
TCONS_00072821	5.96036	oni-miR-10778	-6.07927	ROHU_036462	2.82898
TCONS_00072821	5.96036	oni-miR-10778	-6.07927	ROHU_018360	5.88381
TCONS_00072821	5.96036	oni-miR-10778	-6.07927	ROHU_024248	5.07267
TCONS_00072821	5.96036	oni-miR-10778	-6.07927	ROHU_015565	2.60505
TCONS_00072821	5.96036	oni-miR-10778	-6.07927	ROHU_009610	6.25192
TCONS_00072821	5.96036	oni-miR-10778	-6.07927	ROHU_006215	6.14654
TCONS_00072821	5.96036	oni-miR-10778	-6.07927	ROHU_030305	4.12381
TCONS_00072821	5.96036	oni-miR-10778	-6.07927	ROHU_007489	5.98949
TCONS_00072821	5.96036	oni-miR-10778	-6.07927	ROHU_010579	5.98949
TCONS_00072821	5.96036	oni-miR-10778	-6.07927	ROHU_016639	6.14654
TCONS_00072821	5.96036	oni-miR-10778	-6.07927	ROHU_021170	3.30037
TCONS_00072821	5.96036	oni-miR-10778	-6.07927	ROHU_004404	3.73357
TCONS_00072821	5.96036	oni-miR-10778	-6.07927	ROHU_026370	3.16302
TCONS_00072821	5.96036	oni-miR-10778	-6.07927	ROHU_033113	4.65269
TCONS_00072821	5.96036	oni-miR-10778	-6.07927	ROHU_024993	4.4855
TCONS_00072821	5.96036	oni-miR-10778	-6.07927	ROHU_007667	4.39081
TCONS_00072821	5.96036	oni-miR-10778	-6.07927	ROHU_029436	6.28808
TCONS_00072821	5.96036	oni-miR-10778	-6.07927	ROHU_023432	4.42882
TCONS_00072821	5.96036	oni-miR-10778	-6.07927	ROHU_010437	4.15095
TCONS_00072821	5.96036	oni-miR-10778	-6.07927	ROHU_015037	3.07496
TCONS_00072821	5.96036	oni-miR-10778	-6.07927	ROHU_006197	2.62801
TCONS_00072821	5.96036	oni-miR-10778	-6.07927	ROHU_018994	2.66346
TCONS_00072821	5.96036	oni-miR-10778	-6.07927	ROHU_010966	5.02889
TCONS_00072821	5.96036	oni-miR-10778	-6.07927	ROHU_029464	5.98949
TCONS_00072821	5.96036	oni-miR-10778	-6.07927	ROHU_029204	6.05326
TCONS_00072821	5.96036	oni-miR-10778	-6.07927	ROHU_019782	4.17191
TCONS_00072821	5.96036	oni-miR-10778	-6.07927	ROHU_017687	3.67188
TCONS_00072821	5.96036	oni-miR-10778	-6.07927	ROHU_028035	4.41287
TCONS_00072821	5.96036	oni-miR-10778	-6.07927	ROHU_022079	6.49676
TCONS_00072821	5.96036	oni-miR-10778	-6.07927	ROHU_015012	2.15609
TCONS_00072821	5.96036	oni-miR-10778	-6.07927	ROHU_031454	4.88918
TCONS_00072821	5.96036	oni-miR-10778	-6.07927	ROHU_029442	6.41689
TCONS_00072821	5.96036	oni-miR-10778	-6.07927	ROHU_006352	3.17416
TCONS_00072821	5.96036	oni-miR-10778	-6.07927	ROHU_023170	3.16049
TCONS_00072821	5.96036	oni-miR-10778	-6.07927	ROHU_015728	3.31319
TCONS_00072821	5.96036	oni-miR-10778	-6.07927	ROHU_020039	2.80654
TCONS_00072821	5.96036	oni-miR-10778	-6.07927	ROHU_009051	6.05326
TCONS_00072821	5.96036	oni-miR-10778	-6.07927	ROHU_006351	5.04058
TCONS_00072821	5.96036	oni-miR-10778	-6.07927	ROHU_010502	3.0247
TCONS_00072821	5.96036	oni-miR-10778	-6.07927	ROHU_030976	2.50866
TCONS_00072821	5.96036	oni-miR-10778	-6.07927	ROHU_003905	6.29755
TCONS_00072821	5.96036	oni-miR-10778	-6.07927	ROHU_004643	3.13133
TCONS_00007230	8.37456	abu-miR-33-5p	-6.02132	ROHU_019472	1.17132
TCONS_00007230	8.37456	abu-miR-33-5p	-6.02132	ROHU_022924	1.22537
TCONS_00007230	8.37456	abu-miR-33-5p	-6.02132	ROHU_021854	3.1817
TCONS_00007230	8.37456	abu-miR-33-5p	-6.02132	ROHU_016511	1.03646
TCONS_00007230	8.37456	abu-miR-33-5p	-6.02132	ROHU_018389	2.98571
TCONS_00007230	8.37456	abu-miR-33-5p	-6.02132	ROHU_015094	6.72711
TCONS_00007230	8.37456	abu-miR-33-5p	-6.02132	ROHU_024867	1.33923
TCONS_00007230	8.37456	abu-miR-33-5p	-6.02132	ROHU_029152	0.917671
TCONS_00007230	8.37456	abu-miR-33-5p	-6.02132	ROHU_026284	2.28035
TCONS_00007230	8.37456	abu-miR-33-5p	-6.02132	ROHU_025362	1.15392
TCONS_00007230	8.37456	abu-miR-33-5p	-6.02132	ROHU_027199	1.54942
TCONS_00007230	8.37456	abu-miR-33-5p	-6.02132	ROHU_023232	2.97397
TCONS_00007230	8.37456	abu-miR-33-5p	-6.02132	ROHU_019155	1.87973
TCONS_00007230	8.37456	abu-miR-33-5p	-6.02132	ROHU_005956	2.69601
TCONS_00039870	3.46827	abu-miR-33-5p	-6.02132	ROHU_007708	5.75858
TCONS_00039870	3.46827	abu-miR-33-5p	-6.02132	ROHU_011209	3.25628
TCONS_00039870	3.46827	abu-miR-33-5p	-6.02132	ROHU_019726	3.63458
TCONS_00039870	3.46827	abu-miR-33-5p	-6.02132	ROHU_025354	4.42822
TCONS_00039870	3.46827	abu-miR-33-5p	-6.02132	ROHU_012334	5.82256
TCONS_00039870	3.46827	abu-miR-33-5p	-6.02132	ROHU_024914	2.37637
TCONS_00039870	3.46827	abu-miR-33-5p	-6.02132	ROHU_023396	2.87608
TCONS_00039870	3.46827	abu-miR-33-5p	-6.02132	ROHU_028172	4.86966
TCONS_00039870	3.46827	abu-miR-33-5p	-6.02132	ROHU_010171	4.51291
TCONS_00039870	3.46827	abu-miR-33-5p	-6.02132	ROHU_022610	4.70744
TCONS_00039870	3.46827	abu-miR-33-5p	-6.02132	ROHU_036462	2.82898
TCONS_00039870	3.46827	abu-miR-33-5p	-6.02132	ROHU_005903	3.10165
TCONS_00039870	3.46827	abu-miR-33-5p	-6.02132	ROHU_004818	5.69161
TCONS_00039870	3.46827	abu-miR-33-5p	-6.02132	ROHU_008310	2.29374
TCONS_00039870	3.46827	abu-miR-33-5p	-6.02132	ROHU_010253	2.09534
TCONS_00039870	3.46827	abu-miR-33-5p	-6.02132	ROHU_021170	3.30037
TCONS_00039870	3.46827	abu-miR-33-5p	-6.02132	ROHU_008691	5.93309
TCONS_00039870	3.46827	abu-miR-33-5p	-6.02132	ROHU_023432	4.42882
TCONS_00039870	3.46827	abu-miR-33-5p	-6.02132	ROHU_007667	4.39081
TCONS_00039870	3.46827	abu-miR-33-5p	-6.02132	ROHU_015085	4.66056
TCONS_00039870	3.46827	abu-miR-33-5p	-6.02132	ROHU_012155	4.82765
TCONS_00039870	3.46827	abu-miR-33-5p	-6.02132	ROHU_015037	3.07496
TCONS_00039870	3.46827	abu-miR-33-5p	-6.02132	ROHU_015185	3.71809
TCONS_00039870	3.46827	abu-miR-33-5p	-6.02132	ROHU_024750	5.93309
TCONS_00039870	3.46827	abu-miR-33-5p	-6.02132	ROHU_008431	6.24243
TCONS_00039870	3.46827	abu-miR-33-5p	-6.02132	ROHU_017061	4.86789
TCONS_00039870	3.46827	abu-miR-33-5p	-6.02132	ROHU_019571	3.04288
TCONS_00039870	3.46827	abu-miR-33-5p	-6.02132	ROHU_022079	6.49676
TCONS_00039870	3.46827	abu-miR-33-5p	-6.02132	ROHU_002608	5.62136
TCONS_00039870	3.46827	abu-miR-33-5p	-6.02132	ROHU_031454	4.88918
TCONS_00039870	3.46827	abu-miR-33-5p	-6.02132	ROHU_029442	6.41689
TCONS_00039870	3.46827	abu-miR-33-5p	-6.02132	ROHU_006352	3.17416
TCONS_00039870	3.46827	abu-miR-33-5p	-6.02132	ROHU_022933	1.7936
TCONS_00039870	3.46827	abu-miR-33-5p	-6.02132	ROHU_011192	5.93309
TCONS_00039870	3.46827	abu-miR-33-5p	-6.02132	ROHU_014497	4.85253
TCONS_00039870	3.46827	abu-miR-33-5p	-6.02132	ROHU_026985	6.38688
TCONS_00039870	3.46827	abu-miR-33-5p	-6.02132	ROHU_030976	2.50866
TCONS_00039870	3.46827	abu-miR-33-5p	-6.02132	ROHU_016222	6.45738
TCONS_00039870	3.46827	abu-miR-33-5p	-6.02132	ROHU_022117	6.49676
TCONS_00039870	3.46827	abu-miR-33-5p	-6.02132	ROHU_018989	5.16021
TCONS_00039870	3.46827	abu-miR-33-5p	-6.02132	ROHU_004643	3.13133
TCONS_00131233	2.7451	abu-miR-33-5p	-6.02132	ROHU_007708	5.75858
TCONS_00131233	2.7451	abu-miR-33-5p	-6.02132	ROHU_018545	8.2594
TCONS_00131233	2.7451	abu-miR-33-5p	-6.02132	ROHU_013291	4.34022
TCONS_00131233	2.7451	abu-miR-33-5p	-6.02132	ROHU_012334	5.82256
TCONS_00131233	2.7451	abu-miR-33-5p	-6.02132	ROHU_024914	2.37637
TCONS_00131233	2.7451	abu-miR-33-5p	-6.02132	ROHU_023396	2.87608
TCONS_00131233	2.7451	abu-miR-33-5p	-6.02132	ROHU_028172	4.86966
TCONS_00131233	2.7451	abu-miR-33-5p	-6.02132	ROHU_005562	2.16256
TCONS_00131233	2.7451	abu-miR-33-5p	-6.02132	ROHU_005903	3.10165
TCONS_00131233	2.7451	abu-miR-33-5p	-6.02132	ROHU_004818	5.69161
TCONS_00131233	2.7451	abu-miR-33-5p	-6.02132	ROHU_012492	7.4081
TCONS_00131233	2.7451	abu-miR-33-5p	-6.02132	ROHU_008310	2.29374
TCONS_00131233	2.7451	abu-miR-33-5p	-6.02132	ROHU_010253	2.09534
TCONS_00131233	2.7451	abu-miR-33-5p	-6.02132	ROHU_010871	5.37742
TCONS_00131233	2.7451	abu-miR-33-5p	-6.02132	ROHU_036894	1.02035
TCONS_00131233	2.7451	abu-miR-33-5p	-6.02132	ROHU_023432	4.42882
TCONS_00131233	2.7451	abu-miR-33-5p	-6.02132	ROHU_015085	4.66056
TCONS_00131233	2.7451	abu-miR-33-5p	-6.02132	ROHU_035703	1.61043
TCONS_00131233	2.7451	abu-miR-33-5p	-6.02132	ROHU_019571	3.04288
TCONS_00131233	2.7451	abu-miR-33-5p	-6.02132	ROHU_029916	1.90103
TCONS_00131233	2.7451	abu-miR-33-5p	-6.02132	ROHU_023401	0.996007
TCONS_00131233	2.7451	abu-miR-33-5p	-6.02132	ROHU_021151	2.94166
TCONS_00131233	2.7451	abu-miR-33-5p	-6.02132	ROHU_002608	5.62136
TCONS_00131233	2.7451	abu-miR-33-5p	-6.02132	ROHU_014590	3.00248
TCONS_00131233	2.7451	abu-miR-33-5p	-6.02132	ROHU_022933	1.7936
TCONS_00131233	2.7451	abu-miR-33-5p	-6.02132	ROHU_026758	2.3774
TCONS_00131233	2.7451	abu-miR-33-5p	-6.02132	ROHU_026985	6.38688
TCONS_00131233	2.7451	abu-miR-33-5p	-6.02132	ROHU_018989	5.16021
TCONS_00164936	3.17657	abu-miR-33-5p	-6.02132	ROHU_007708	5.75858
TCONS_00164936	3.17657	abu-miR-33-5p	-6.02132	ROHU_011209	3.25628
TCONS_00164936	3.17657	abu-miR-33-5p	-6.02132	ROHU_019726	3.63458
TCONS_00164936	3.17657	abu-miR-33-5p	-6.02132	ROHU_025354	4.42822
TCONS_00164936	3.17657	abu-miR-33-5p	-6.02132	ROHU_012334	5.82256
TCONS_00164936	3.17657	abu-miR-33-5p	-6.02132	ROHU_024914	2.37637
TCONS_00164936	3.17657	abu-miR-33-5p	-6.02132	ROHU_023396	2.87608
TCONS_00164936	3.17657	abu-miR-33-5p	-6.02132	ROHU_028172	4.86966
TCONS_00164936	3.17657	abu-miR-33-5p	-6.02132	ROHU_010171	4.51291
TCONS_00164936	3.17657	abu-miR-33-5p	-6.02132	ROHU_022610	4.70744
TCONS_00164936	3.17657	abu-miR-33-5p	-6.02132	ROHU_036462	2.82898
TCONS_00164936	3.17657	abu-miR-33-5p	-6.02132	ROHU_005903	3.10165
TCONS_00164936	3.17657	abu-miR-33-5p	-6.02132	ROHU_004818	5.69161
TCONS_00164936	3.17657	abu-miR-33-5p	-6.02132	ROHU_008310	2.29374
TCONS_00164936	3.17657	abu-miR-33-5p	-6.02132	ROHU_021170	3.30037
TCONS_00164936	3.17657	abu-miR-33-5p	-6.02132	ROHU_008691	5.93309
TCONS_00164936	3.17657	abu-miR-33-5p	-6.02132	ROHU_023432	4.42882
TCONS_00164936	3.17657	abu-miR-33-5p	-6.02132	ROHU_007667	4.39081
TCONS_00164936	3.17657	abu-miR-33-5p	-6.02132	ROHU_015085	4.66056
TCONS_00164936	3.17657	abu-miR-33-5p	-6.02132	ROHU_012155	4.82765
TCONS_00164936	3.17657	abu-miR-33-5p	-6.02132	ROHU_015037	3.07496
TCONS_00164936	3.17657	abu-miR-33-5p	-6.02132	ROHU_015185	3.71809
TCONS_00164936	3.17657	abu-miR-33-5p	-6.02132	ROHU_024750	5.93309
TCONS_00164936	3.17657	abu-miR-33-5p	-6.02132	ROHU_008431	6.24243
TCONS_00164936	3.17657	abu-miR-33-5p	-6.02132	ROHU_017061	4.86789
TCONS_00164936	3.17657	abu-miR-33-5p	-6.02132	ROHU_019571	3.04288
TCONS_00164936	3.17657	abu-miR-33-5p	-6.02132	ROHU_022079	6.49676
TCONS_00164936	3.17657	abu-miR-33-5p	-6.02132	ROHU_002608	5.62136
TCONS_00164936	3.17657	abu-miR-33-5p	-6.02132	ROHU_031454	4.88918
TCONS_00164936	3.17657	abu-miR-33-5p	-6.02132	ROHU_029442	6.41689
TCONS_00164936	3.17657	abu-miR-33-5p	-6.02132	ROHU_006352	3.17416
TCONS_00164936	3.17657	abu-miR-33-5p	-6.02132	ROHU_022933	1.7936
TCONS_00164936	3.17657	abu-miR-33-5p	-6.02132	ROHU_011192	5.93309
TCONS_00164936	3.17657	abu-miR-33-5p	-6.02132	ROHU_014497	4.85253
TCONS_00164936	3.17657	abu-miR-33-5p	-6.02132	ROHU_026985	6.38688
TCONS_00164936	3.17657	abu-miR-33-5p	-6.02132	ROHU_030976	2.50866
TCONS_00164936	3.17657	abu-miR-33-5p	-6.02132	ROHU_016222	6.45738
TCONS_00164936	3.17657	abu-miR-33-5p	-6.02132	ROHU_022117	6.49676
TCONS_00164936	3.17657	abu-miR-33-5p	-6.02132	ROHU_018989	5.16021
TCONS_00164936	3.17657	abu-miR-33-5p	-6.02132	ROHU_004643	3.13133
TCONS_00118404	3.10388	abu-miR-33-5p	-6.02132	ROHU_029152	0.917671
TCONS_00118404	3.10388	abu-miR-33-5p	-6.02132	ROHU_023232	2.97397
TCONS_00118404	3.10388	abu-miR-33-5p	-6.02132	ROHU_018389	2.98571
TCONS_00078652	6.3145	abu-miR-33-5p	-6.02132	ROHU_007708	5.75858
TCONS_00078652	6.3145	abu-miR-33-5p	-6.02132	ROHU_011209	3.25628
TCONS_00078652	6.3145	abu-miR-33-5p	-6.02132	ROHU_019726	3.63458
TCONS_00078652	6.3145	abu-miR-33-5p	-6.02132	ROHU_025354	4.42822
TCONS_00078652	6.3145	abu-miR-33-5p	-6.02132	ROHU_012334	5.82256
TCONS_00078652	6.3145	abu-miR-33-5p	-6.02132	ROHU_023396	2.87608
TCONS_00078652	6.3145	abu-miR-33-5p	-6.02132	ROHU_028172	4.86966
TCONS_00078652	6.3145	abu-miR-33-5p	-6.02132	ROHU_010171	4.51291
TCONS_00078652	6.3145	abu-miR-33-5p	-6.02132	ROHU_022610	4.70744
TCONS_00078652	6.3145	abu-miR-33-5p	-6.02132	ROHU_036462	2.82898
TCONS_00078652	6.3145	abu-miR-33-5p	-6.02132	ROHU_005903	3.10165
TCONS_00078652	6.3145	abu-miR-33-5p	-6.02132	ROHU_004818	5.69161
TCONS_00078652	6.3145	abu-miR-33-5p	-6.02132	ROHU_008310	2.29374
TCONS_00078652	6.3145	abu-miR-33-5p	-6.02132	ROHU_021170	3.30037
TCONS_00078652	6.3145	abu-miR-33-5p	-6.02132	ROHU_008691	5.93309
TCONS_00078652	6.3145	abu-miR-33-5p	-6.02132	ROHU_023432	4.42882
TCONS_00078652	6.3145	abu-miR-33-5p	-6.02132	ROHU_007667	4.39081
TCONS_00078652	6.3145	abu-miR-33-5p	-6.02132	ROHU_015085	4.66056
TCONS_00078652	6.3145	abu-miR-33-5p	-6.02132	ROHU_012155	4.82765
TCONS_00078652	6.3145	abu-miR-33-5p	-6.02132	ROHU_015037	3.07496
TCONS_00078652	6.3145	abu-miR-33-5p	-6.02132	ROHU_024750	5.93309
TCONS_00078652	6.3145	abu-miR-33-5p	-6.02132	ROHU_008431	6.24243
TCONS_00078652	6.3145	abu-miR-33-5p	-6.02132	ROHU_017061	4.86789
TCONS_00078652	6.3145	abu-miR-33-5p	-6.02132	ROHU_019571	3.04288
TCONS_00078652	6.3145	abu-miR-33-5p	-6.02132	ROHU_022079	6.49676
TCONS_00078652	6.3145	abu-miR-33-5p	-6.02132	ROHU_031454	4.88918
TCONS_00078652	6.3145	abu-miR-33-5p	-6.02132	ROHU_029442	6.41689
TCONS_00078652	6.3145	abu-miR-33-5p	-6.02132	ROHU_006352	3.17416
TCONS_00078652	6.3145	abu-miR-33-5p	-6.02132	ROHU_022933	1.7936
TCONS_00078652	6.3145	abu-miR-33-5p	-6.02132	ROHU_011192	5.93309
TCONS_00078652	6.3145	abu-miR-33-5p	-6.02132	ROHU_014497	4.85253
TCONS_00078652	6.3145	abu-miR-33-5p	-6.02132	ROHU_030976	2.50866
TCONS_00078652	6.3145	abu-miR-33-5p	-6.02132	ROHU_016222	6.45738
TCONS_00078652	6.3145	abu-miR-33-5p	-6.02132	ROHU_022117	6.49676
TCONS_00078652	6.3145	abu-miR-33-5p	-6.02132	ROHU_015185	3.71809
TCONS_00078652	6.3145	abu-miR-33-5p	-6.02132	ROHU_004643	3.13133
TCONS_00121971	6.54548	abu-miR-33-5p	-6.02132	ROHU_018389	2.98571
TCONS_00039882	3.52694	abu-miR-33-5p	-6.02132	ROHU_011209	3.25628
TCONS_00039882	3.52694	abu-miR-33-5p	-6.02132	ROHU_019726	3.63458
TCONS_00039882	3.52694	abu-miR-33-5p	-6.02132	ROHU_025354	4.42822
TCONS_00039882	3.52694	abu-miR-33-5p	-6.02132	ROHU_012334	5.82256
TCONS_00039882	3.52694	abu-miR-33-5p	-6.02132	ROHU_023396	2.87608
TCONS_00039882	3.52694	abu-miR-33-5p	-6.02132	ROHU_028172	4.86966
TCONS_00039882	3.52694	abu-miR-33-5p	-6.02132	ROHU_010171	4.51291
TCONS_00039882	3.52694	abu-miR-33-5p	-6.02132	ROHU_022610	4.70744
TCONS_00039882	3.52694	abu-miR-33-5p	-6.02132	ROHU_036462	2.82898
TCONS_00039882	3.52694	abu-miR-33-5p	-6.02132	ROHU_005903	3.10165
TCONS_00039882	3.52694	abu-miR-33-5p	-6.02132	ROHU_008310	2.29374
TCONS_00039882	3.52694	abu-miR-33-5p	-6.02132	ROHU_021170	3.30037
TCONS_00039882	3.52694	abu-miR-33-5p	-6.02132	ROHU_008691	5.93309
TCONS_00039882	3.52694	abu-miR-33-5p	-6.02132	ROHU_023432	4.42882
TCONS_00039882	3.52694	abu-miR-33-5p	-6.02132	ROHU_007667	4.39081
TCONS_00039882	3.52694	abu-miR-33-5p	-6.02132	ROHU_015085	4.66056
TCONS_00039882	3.52694	abu-miR-33-5p	-6.02132	ROHU_012155	4.82765
TCONS_00039882	3.52694	abu-miR-33-5p	-6.02132	ROHU_015037	3.07496
TCONS_00039882	3.52694	abu-miR-33-5p	-6.02132	ROHU_024750	5.93309
TCONS_00039882	3.52694	abu-miR-33-5p	-6.02132	ROHU_008431	6.24243
[truncated: 703 more rows]
