# Supplementary material for: Interplay of gene expression and regulators under salinity stress in gill of Labeo rohita
Source: BMC Genomics. 2023 Jun 19;24:336. doi: 10.1186/s12864-023-09426-x (PMC10278310; doi:10.1186/s12864-023-09426-x)
Supplement: Supplementary file 11 — Supplementary Material 11 [file 12864_2023_9426_MOESM11_ESM.xlsx]

## Sheet: Sheet1
Supplementary table S10. Complete list of lncRNA-miRNA-mRNA pairs involved in various KEGG pathways
lncRNA	miRNA	mRNA	Product name	KEGG enrichment
TCONS_00023635	oni-miR-10805	ROHU_019154	sodium hydrogen exchanger 3-like protein	Osmoregulation
TCONS_00029922	oni-miR-10805	ROHU_019154	sodium hydrogen exchanger 3-like protein
TCONS_00038294	oni-miR-10805	ROHU_019154	sodium hydrogen exchanger 3-like protein
TCONS_00011477	dre-miR-181b-3-3p	ROHU_019154	sodium hydrogen exchanger 3-like protein
TCONS_00025217	dre-miR-181b-3-3p	ROHU_019154	sodium hydrogen exchanger 3-like protein
TCONS_00039453	dre-miR-181b-3-3p	ROHU_019154	sodium hydrogen exchanger 3-like protein
TCONS_00151863	dre-miR-181b-3-3p	ROHU_019154	sodium hydrogen exchanger 3-like protein
TCONS_00034829	tni-miR-216b	ROHU_019154	sodium hydrogen exchanger 3-like protein
TCONS_00075227	tni-miR-216b	ROHU_019154	sodium hydrogen exchanger 3-like protein
TCONS_00034829	tni-miR-216b	ROHU_019154	sodium hydrogen exchanger 3-like protein
TCONS_00163118	tni-miR-216b	ROHU_019154	sodium hydrogen exchanger 3-like protein
TCONS_00181156	oni-miR-10744	ROHU_019154	sodium hydrogen exchanger 3-like protein
TCONS_00151941	ssa-miR-7132a-3p	ROHU_024455	sodium hydrogen exchanger 5
TCONS_00181156	ssa-miR-7132a-3p	ROHU_024455	sodium hydrogen exchanger 5
TCONS_00181156	ssa-miR-142a-3p	ROHU_024455	sodium hydrogen exchanger 5
TCONS_00071885	ssa-miR-142a-3p	ROHU_010718	solute carrier family 12 member 7-like isoform X5
TCONS_00133489	oni-miR-449b-5p	ROHU_010718	solute carrier family 12 member 7-like isoform X5
TCONS_00021001	gmo-miR-459-3p	ROHU_007470	solute carrier family 15 member 5
TCONS_00021001	oni-miR-728b	ROHU_007470	solute carrier family 15 member 5
TCONS_00034829	tni-miR-216b	ROHU_017064	solute carrier family 40 member 1
TCONS_00163118	tni-miR-216b	ROHU_017064	solute carrier family 40 member 1
TCONS_00045445	ssa-miR-146a-3p	ROHU_035974	solute carrier organic anion transporter family member 5A1-like protein
TCONS_00045445	oni-miR-10632	ROHU_035974	solute carrier organic anion transporter family member 5A1-like protein
TCONS_00048262	ssa-miR-146a-3p	ROHU_035974	solute carrier organic anion transporter family member 5A1-like protein
TCONS_00048262	oni-miR-10632	ROHU_035974	solute carrier organic anion transporter family member 5A1-like protein
TCONS_00061439	oni-miR-10632	ROHU_035974	solute carrier organic anion transporter family member 5A1-like protein
TCONS_00071514	ipu-miR-205	ROHU_035974	solute carrier organic anion transporter family member 5A1-like protein
TCONS_00083396	oni-miR-10632	ROHU_035974	solute carrier organic anion transporter family member 5A1-like protein
TCONS_00083396	oni-miR-10580	ROHU_035974	solute carrier organic anion transporter family member 5A1-like protein
TCONS_00117896	oni-miR-10632	ROHU_035974	solute carrier organic anion transporter family member 5A1-like protein
TCONS_00126207	oni-miR-10632	ROHU_035974	solute carrier organic anion transporter family member 5A1-like protein
TCONS_00147488	ssa-miR-146a-3p	ROHU_035974	solute carrier organic anion transporter family member 5A1-like protein
TCONS_00181680	oni-miR-10632	ROHU_035974	solute carrier organic anion transporter family member 5A1-like protein
TCONS_00071514	ipu-miR-205	ROHU_028798	sodium potassium-transporting ATPase subunit alpha-1-like protein
TCONS_00035181	abu-miR-10556b	ROHU_028798	sodium potassium-transporting ATPase subunit alpha-1-like protein
TCONS_00045445	abu-miR-10556b	ROHU_028798	sodium potassium-transporting ATPase subunit alpha-1-like protein
TCONS_00117898	dre-miR-732	ROHU_028798	sodium potassium-transporting ATPase subunit alpha-1-like protein
TCONS_00126207	abu-miR-10556b	ROHU_028798	sodium potassium-transporting ATPase subunit alpha-1-like protein
TCONS_00167090	abu-miR-10556b	ROHU_028798	sodium potassium-transporting ATPase subunit alpha-1-like protein
TCONS_00188569	ssa-miR-301b-5p	ROHU_028798	sodium potassium-transporting ATPase subunit alpha-1-like protein
TCONS_00021001	gmo-miR-459-3p	ROHU_007470	solute carrier family 15 member 5
TCONS_00021001	oni-miR-728b	ROHU_007470	solute carrier family 15 member 5
TCONS_00136883	oni-miR-728b	ROHU_007470	solute carrier family 15 member 5
TCONS_00143782	oni-miR-10698	ROHU_027357	solute carrier family 12 member 9-like protein
TCONS_00071514	ipu-miR-205	ROHU_019472	solute carrier family facilitated glucose transporter member 1-like isoform X1
TCONS_00117898	dre-miR-732	ROHU_019472	solute carrier family facilitated glucose transporter member 1-like isoform X1
TCONS_00042456	tni-miR-9	ROHU_022615	sodium potassium calcium exchanger 3-like protein
TCONS_00095292	tni-miR-9	ROHU_022615	sodium potassium calcium exchanger 3-like protein
TCONS_00126202	tni-miR-9	ROHU_022615	sodium potassium calcium exchanger 3-like protein
TCONS_00010652	oni-miR-10712	ROHU_022615	sodium potassium calcium exchanger 3-like protein
TCONS_00020547	oni-miR-10712	ROHU_022615	sodium potassium calcium exchanger 3-like protein
TCONS_00139718	oni-miR-10737	ROHU_016323	sodium potassium calcium exchanger 4-like protein
TCONS_00112465	oni-miR-10712	ROHU_017690	sodium glucose cotransporter 5
TCONS_00021001	ipu-miR-205	ROHU_008706	sodium- and chloride-dependent glycine transporter 2
TCONS_00021001	nbr-miR-7133-3p	ROHU_008706	sodium- and chloride-dependent glycine transporter 2
TCONS_00129837	dre-miR-732	ROHU_008706	sodium- and chloride-dependent glycine transporter 2
TCONS_00129837	nbr-miR-7133-3p	ROHU_008706	sodium- and chloride-dependent glycine transporter 2
TCONS_00130987	dre-miR-732	ROHU_008706	sodium- and chloride-dependent glycine transporter 2
TCONS_00136883	oni-miR-728b	ROHU_008706	sodium- and chloride-dependent glycine transporter 2
TCONS_00007230	gmo-miR-11930-3p	ROHU_015094	cytosolic phospholipase A2 gamma-like protein
TCONS_00110350	gmo-miR-11930-3p	ROHU_015094	cytosolic phospholipase A2 gamma-like protein
TCONS_00095292	ipu-miR-27d	ROHU_015094	cytosolic phospholipase A2 gamma-like protein
TCONS_00059935	ipu-miR-27d	ROHU_015094	cytosolic phospholipase A2 gamma-like protein
TCONS_00110350	ipu-miR-27d	ROHU_015094	cytosolic phospholipase A2 gamma-like protein
TCONS_00016304	ipu-miR-27d	ROHU_015094	cytosolic phospholipase A2 gamma-like protein
TCONS_00099895	ipu-miR-27d	ROHU_015094	cytosolic phospholipase A2 gamma-like protein
TCONS_00129824	ipu-miR-27d	ROHU_015094	cytosolic phospholipase A2 gamma-like protein
TCONS_00007230	tni-miR-9	ROHU_015094	cytosolic phospholipase A2 gamma-like protein
TCONS_00173328	tni-miR-9	ROHU_015094	cytosolic phospholipase A2 gamma-like protein
TCONS_00022764	abu-miR-33-5p	ROHU_015094	cytosolic phospholipase A2 gamma-like protein
TCONS_00042456	tni-miR-9	ROHU_015094	cytosolic phospholipase A2 gamma-like protein
TCONS_00095292	tni-miR-9	ROHU_015094	cytosolic phospholipase A2 gamma-like protein
TCONS_00126202	tni-miR-9	ROHU_015094	cytosolic phospholipase A2 gamma-like protein
TCONS_00018022	tni-miR-9	ROHU_015094	cytosolic phospholipase A2 gamma-like protein
TCONS_00039882	abu-miR-33-5p	ROHU_015094	cytosolic phospholipase A2 gamma-like protein
TCONS_00154908	abu-miR-33-5p	ROHU_015094	cytosolic phospholipase A2 gamma-like protein
TCONS_00095292	ssa-miR-27a-3p	ROHU_015094	cytosolic phospholipase A2 gamma-like protein
TCONS_00059935	ssa-miR-27a-3p	ROHU_015094	cytosolic phospholipase A2 gamma-like protein
TCONS_00100739	gmo-miR-11930-3p	ROHU_021151	prostaglandin G H synthase 2-like protein
TCONS_00011623	gmo-miR-11930-3p	ROHU_021151	prostaglandin G H synthase 2-like protein
TCONS_00018022	tni-miR-9	ROHU_021151	prostaglandin G H synthase 2-like protein
TCONS_00076461	oni-miR-10778	ROHU_021151	prostaglandin G H synthase 2-like protein
TCONS_00076461	tni-miR-9	ROHU_021151	prostaglandin G H synthase 2-like protein
TCONS_00131233	abu-miR-33-5p	ROHU_021151	prostaglandin G H synthase 2-like protein
TCONS_00008561	abu-miR-33-5p	ROHU_021151	prostaglandin G H synthase 2-like protein
TCONS_00059935	tni-miR-9	ROHU_021151	prostaglandin G H synthase 2-like protein
TCONS_00110350	ipu-miR-27d	ROHU_013094	lipocalin-like protein
TCONS_00007217	ipu-miR-27d	ROHU_013094	lipocalin-like protein
TCONS_00129824	ipu-miR-27d	ROHU_013094	lipocalin-like protein
TCONS_00007217	ssa-miR-27a-3p	ROHU_013094	lipocalin-like protein
TCONS_00015428	tni-miR-9	ROHU_012499	gamma-glutamyltranspeptidase 1-like protein
TCONS_00008561	abu-miR-33-5p	ROHU_012499	gamma-glutamyltranspeptidase 1-like protein
TCONS_00173328	ssa-miR-19c-5p	ROHU_012499	gamma-glutamyltranspeptidase 1-like protein
TCONS_00195527	ssa-miR-19c-5p	ROHU_012499	gamma-glutamyltranspeptidase 1-like protein
TCONS_00008561	ssa-miR-19c-5p	ROHU_012499	gamma-glutamyltranspeptidase 1-like protein
TCONS_00106902	ssa-miR-19c-5p	ROHU_012499	gamma-glutamyltranspeptidase 1-like protein
TCONS_00035181	oni-miR-728b	ROHU_033892	aquaporin-8-like protein
TCONS_00035908	oni-miR-728b	ROHU_033892	aquaporin-8-like protein
TCONS_00045445	ssa-miR-301b-5p	ROHU_033892	aquaporin-8-like protein
TCONS_00099043	dre-miR-152	ROHU_033892	aquaporin-8-like protein
TCONS_00117898	dre-miR-732	ROHU_033892	aquaporin-8-like protein
TCONS_00143782	dre-miR-152	ROHU_033892	aquaporin-8-like protein
TCONS_00023425	tni-miR-128	ROHU_012823	phosphatidylinositol 4-kinase alpha-like protein	Osmolyte production
TCONS_00026911	tni-miR-216b	ROHU_012823	phosphatidylinositol 4-kinase alpha-like protein
TCONS_00034829	tni-miR-216b	ROHU_012823	phosphatidylinositol 4-kinase alpha-like protein
TCONS_00049730	oni-miR-10826	ROHU_012823	phosphatidylinositol 4-kinase alpha-like protein
TCONS_00067121	tni-miR-128	ROHU_012823	phosphatidylinositol 4-kinase alpha-like protein
TCONS_00114739	gmo-miR-187-5p	ROHU_012823	phosphatidylinositol 4-kinase alpha-like protein
TCONS_00034829	tni-miR-128	ROHU_012823	phosphatidylinositol 4-kinase alpha-like protein
TCONS_00034829	oni-miR-10826	ROHU_012823	phosphatidylinositol 4-kinase alpha-like protein
TCONS_00163118	tni-miR-216b	ROHU_012823	phosphatidylinositol 4-kinase alpha-like protein
TCONS_00168341	tni-miR-128	ROHU_012823	phosphatidylinositol 4-kinase alpha-like protein
TCONS_00181156	gmo-miR-187-5p	ROHU_012823	phosphatidylinositol 4-kinase alpha-like protein
TCONS_00044145	oni-miR-10826	ROHU_012823	phosphatidylinositol 4-kinase alpha-like protein
TCONS_00026911	tni-miR-216b	ROHU_014837	inositol 1,4,5-trisphosphate receptor type 3
TCONS_00034829	tni-miR-216b	ROHU_014837	inositol 1,4,5-trisphosphate receptor type 3
TCONS_00114739	gmo-miR-187-5p	ROHU_014837	inositol 1,4,5-trisphosphate receptor type 3
TCONS_00163118	tni-miR-216b	ROHU_014837	inositol 1,4,5-trisphosphate receptor type 3
TCONS_00118404	pny-miR-135c-3p	ROHU_005219	inositol polyphosphate multikinase-like protein
TCONS_00118404	oni-miR-10778	ROHU_005219	inositol polyphosphate multikinase-like protein
TCONS_00183796	tni-miR-21	ROHU_031013	1-phosphatidylinositol 4,5-bisphosphate phosphodiesterase eta-1-like protein
TCONS_00039882	tni-miR-21	ROHU_031013	1-phosphatidylinositol 4,5-bisphosphate phosphodiesterase eta-1-like protein
TCONS_00042456	tni-miR-9	ROHU_031013	1-phosphatidylinositol 4,5-bisphosphate phosphodiesterase eta-1-like protein
TCONS_00095292	tni-miR-9	ROHU_031013	1-phosphatidylinositol 4,5-bisphosphate phosphodiesterase eta-1-like protein
TCONS_00126202	tni-miR-9	ROHU_031013	1-phosphatidylinositol 4,5-bisphosphate phosphodiesterase eta-1-like protein
TCONS_00024329	oni-miR-10712	ROHU_021563	inositol-3-phosphate synthase 1-A-like protein
TCONS_00112465	oni-miR-10712	ROHU_018662	sodium myo-inositol cotransporter-like protein
TCONS_00139718	oni-miR-10737	ROHU_018662	sodium myo-inositol cotransporter-like protein
TCONS_00011477	ssa-miR-20b-3p	ROHU_035255	collagen alpha-6(VI) chain-like protein	ECM-receptorn interaction
TCONS_00011477	dre-miR-181b-3-3p	ROHU_035255	collagen alpha-6(VI) chain-like protein
TCONS_00025217	dre-miR-181b-3-3p	ROHU_035255	collagen alpha-6(VI) chain-like protein
TCONS_00094484	dre-miR-181b-3-3p	ROHU_035255	collagen alpha-6(VI) chain-like protein
TCONS_00142813	ssa-miR-142a-3p	ROHU_035255	collagen alpha-6(VI) chain-like protein
TCONS_00142813	ssa-miR-20b-3p	ROHU_035255	collagen alpha-6(VI) chain-like protein
TCONS_00021996	oni-miR-10902	ROHU_022898	extracellular matrix FRAS1-like protein
TCONS_00032336	dre-miR-732	ROHU_022898	extracellular matrix FRAS1-like protein
TCONS_00032336	oni-miR-10966	ROHU_022898	extracellular matrix FRAS1-like protein
TCONS_00114740	dre-miR-732	ROHU_022898	extracellular matrix FRAS1-like protein
TCONS_00114740	oni-miR-10902	ROHU_022898	extracellular matrix FRAS1-like protein
TCONS_00138411	oni-miR-10902	ROHU_022898	extracellular matrix FRAS1-like protein
TCONS_00181747	oni-miR-10966	ROHU_022898	extracellular matrix FRAS1-like protein
TCONS_00105367	oni-miR-449b-5p	ROHU_007143	dystroglycan-like protein
TCONS_00032377	gmo-miR-187-5p	ROHU_011061	collagen alpha-6(VI) chain-like protein
TCONS_00095292	gmo-miR-11930-3p	ROHU_030769	collagen alpha-1(I) chain-like protein
TCONS_00042456	tni-miR-9	ROHU_030769	collagen alpha-1(I) chain-like protein
TCONS_00095292	tni-miR-9	ROHU_030769	collagen alpha-1(I) chain-like protein
TCONS_00126202	tni-miR-9	ROHU_030769	collagen alpha-1(I) chain-like protein
TCONS_00023098	dre-miR-24b-5p	ROHU_030769	collagen alpha-1(I) chain-like protein
TCONS_00020653	dre-miR-24b-5p	ROHU_030769	collagen alpha-1(I) chain-like protein
TCONS_00095292	dre-miR-732	ROHU_030769	collagen alpha-1(I) chain-like protein
TCONS_00176664	dre-miR-732	ROHU_030769	collagen alpha-1(I) chain-like protein
TCONS_00095292	gmo-miR-11930-3p	ROHU_020191	collagen alpha-1(IX) chain-like protein
TCONS_00095292	ipu-miR-27d	ROHU_020191	collagen alpha-1(IX) chain-like protein
TCONS_00054296	oni-miR-10737	ROHU_020191	collagen alpha-1(IX) chain-like protein
TCONS_00010655	oni-miR-10737	ROHU_020191	collagen alpha-1(IX) chain-like protein
TCONS_00095292	ssa-miR-27a-3p	ROHU_020191	collagen alpha-1(IX) chain-like protein
TCONS_00095292	dre-miR-732	ROHU_020191	collagen alpha-1(IX) chain-like protein
TCONS_00176664	dre-miR-732	ROHU_020191	collagen alpha-1(IX) chain-like protein
TCONS_00095292	gmo-miR-11930-3p	ROHU_011877	vitronectin-like isoform X1
TCONS_00164936	gmo-miR-11262-3p	ROHU_011877	vitronectin-like isoform X1
TCONS_00016126	gmo-miR-11262-3p	ROHU_011877	vitronectin-like isoform X1
TCONS_00115993	ipu-miR-7562	ROHU_008991	MHC class I alpha chain	Cell adhesion molecules
TCONS_00124472	ipu-miR-7562	ROHU_008991	MHC class I alpha chain
TCONS_00151941	pol-miR-203-5p	ROHU_008991	MHC class I alpha chain
TCONS_00181156	ssa-miR-142a-3p	ROHU_021599	MHC class I antigen
TCONS_00181156	ssa-miR-142a-3p	ROHU_003603	integrin alpha-M-like protein
TCONS_00144626	ssa-miR-142a-3p	ROHU_016110	MHC class I antigen
TCONS_00099928	oni-miR-10582	ROHU_032154	V-set domain-containing T-cell activation inhibitor 1-like protein
TCONS_00119437	dre-miR-152	ROHU_032154	V-set domain-containing T-cell activation inhibitor 1-like protein
TCONS_00011477	ssa-miR-20b-3p	ROHU_006407	polymeric immunoglobulin receptor-like protein
TCONS_00011477	dre-miR-181b-3-3p	ROHU_006407	polymeric immunoglobulin receptor-like protein
TCONS_00039453	dre-miR-181b-3-3p	ROHU_006407	polymeric immunoglobulin receptor-like protein
TCONS_00112625	ssa-miR-20b-3p	ROHU_006407	polymeric immunoglobulin receptor-like protein
TCONS_00154945	dre-miR-181b-3-3p	ROHU_006407	polymeric immunoglobulin receptor-like protein
TCONS_00032336	dre-miR-732	ROHU_009217	receptor-type tyrosine- phosphatase C-like protein
TCONS_00119437	dre-miR-152	ROHU_009217	receptor-type tyrosine- phosphatase C-like protein
TCONS_00160943	dre-miR-732	ROHU_009217	receptor-type tyrosine- phosphatase C-like protein
TCONS_00190265	oni-miR-10547c	ROHU_009217	receptor-type tyrosine- phosphatase C-like protein
TCONS_00119437	dre-miR-152	ROHU_003944	receptor-type tyrosine- phosphatase F
TCONS_00119437	dre-miR-152	ROHU_003944	receptor-type tyrosine- phosphatase F
TCONS_00136664	oni-miR-10902	ROHU_003944	receptor-type tyrosine- phosphatase F
TCONS_00011477	ssa-miR-20b-3p	ROHU_024672	B-cell receptor CD22-like isoform X1
TCONS_00112625	ssa-miR-20b-3p	ROHU_024672	B-cell receptor CD22-like isoform X1
TCONS_00099928	oni-miR-10582	ROHU_032997	B-cell receptor CD22-like isoform X1
TCONS_00190265	oni-miR-10547c	ROHU_032997	B-cell receptor CD22-like isoform X1
TCONS_00133489	oni-miR-449b-5p	ROHU_004267	T-cell surface antigen CD2-like isoform X1
TCONS_00034829	tni-miR-216b	ROHU_010562	polymeric immunoglobulin receptor-like protein
TCONS_00034829	oni-miR-10826	ROHU_010562	polymeric immunoglobulin receptor-like protein
TCONS_00044145	oni-miR-10826	ROHU_010562	polymeric immunoglobulin receptor-like protein
TCONS_00049730	oni-miR-10826	ROHU_010562	polymeric immunoglobulin receptor-like protein
TCONS_00075227	tni-miR-216b	ROHU_010562	polymeric immunoglobulin receptor-like protein
TCONS_00166158	dre-miR-152	ROHU_013537	B-cell receptor CD22-like protein
TCONS_00021001	ipu-miR-205	ROHU_035495	neural-cadherin-like protein
TCONS_00021001	nbr-miR-7133-3p	ROHU_035495	neural-cadherin-like protein
TCONS_00021001	gmo-miR-459-3p	ROHU_035495	neural-cadherin-like protein
TCONS_00078652	ipu-miR-19a	ROHU_035495	neural-cadherin-like protein
TCONS_00129837	dre-miR-732	ROHU_035495	neural-cadherin-like protein
TCONS_00129837	nbr-miR-7133-3p	ROHU_035495	neural-cadherin-like protein
TCONS_00129837	oni-miR-10580	ROHU_035495	neural-cadherin-like protein
TCONS_00007230	gmo-miR-11930-3p	ROHU_008826	MHC class I alpha chain
TCONS_00110350	gmo-miR-11930-3p	ROHU_008826	MHC class I alpha chain
TCONS_00100739	gmo-miR-11930-3p	ROHU_008826	MHC class I alpha chain
TCONS_00095292	gmo-miR-11930-3p	ROHU_008826	MHC class I alpha chain
TCONS_00015428	gmo-miR-33b-2-3p	ROHU_008826	MHC class I alpha chain
TCONS_00100739	gmo-miR-33b-2-3p	ROHU_008826	MHC class I alpha chain
TCONS_00195527	gmo-miR-33b-2-3p	ROHU_008826	MHC class I alpha chain
TCONS_00031128	gmo-miR-33b-2-3p	ROHU_008826	MHC class I alpha chain
TCONS_00024505	gmo-miR-33b-2-3p	ROHU_008826	MHC class I alpha chain
TCONS_00076461	gmo-miR-33b-2-3p	ROHU_008826	MHC class I alpha chain
TCONS_00015428	ssa-miR-19c-5p	ROHU_008826	MHC class I alpha chain
TCONS_00007217	ssa-miR-19c-5p	ROHU_008826	MHC class I alpha chain
TCONS_00118404	ssa-miR-19c-5p	ROHU_008826	MHC class I alpha chain
TCONS_00095292	dre-miR-732	ROHU_008826	MHC class I alpha chain
TCONS_00100739	gmo-miR-11930-3p	ROHU_029014	polymeric immunoglobulin receptor-like protein
TCONS_00011623	gmo-miR-11930-3p	ROHU_029014	polymeric immunoglobulin receptor-like protein
TCONS_00095292	ipu-miR-27d	ROHU_029014	polymeric immunoglobulin receptor-like protein
TCONS_00008561	ipu-miR-27d	ROHU_029014	polymeric immunoglobulin receptor-like protein
TCONS_00059935	ipu-miR-27d	ROHU_029014	polymeric immunoglobulin receptor-like protein
TCONS_00016304	ipu-miR-27d	ROHU_029014	polymeric immunoglobulin receptor-like protein
TCONS_00099895	ipu-miR-27d	ROHU_029014	polymeric immunoglobulin receptor-like protein
TCONS_00078295	pny-miR-135c-3p	ROHU_029014	polymeric immunoglobulin receptor-like protein
TCONS_00173328	tni-miR-9	ROHU_029014	polymeric immunoglobulin receptor-like protein
TCONS_00059935	tni-miR-9	ROHU_029014	polymeric immunoglobulin receptor-like protein
TCONS_00018022	tni-miR-9	ROHU_029014	polymeric immunoglobulin receptor-like protein
TCONS_00095292	ssa-miR-27a-3p	ROHU_029014	polymeric immunoglobulin receptor-like protein
TCONS_00059935	ssa-miR-27a-3p	ROHU_029014	polymeric immunoglobulin receptor-like protein
TCONS_00076461	oni-miR-10778	ROHU_013291	receptor-type tyrosine- phosphatase C-like protein
TCONS_00110353	oni-miR-10778	ROHU_013291	receptor-type tyrosine- phosphatase C-like protein
TCONS_00131233	abu-miR-33-5p	ROHU_013291	receptor-type tyrosine- phosphatase C-like protein
TCONS_00173328	ssa-miR-19c-5p	ROHU_013291	receptor-type tyrosine- phosphatase C-like protein
TCONS_00195527	ssa-miR-19c-5p	ROHU_013291	receptor-type tyrosine- phosphatase C-like protein
TCONS_00131233	ssa-miR-19c-5p	ROHU_013291	receptor-type tyrosine- phosphatase C-like protein
TCONS_00029922	ipu-let-7j	ROHU_007076	junctional adhesion molecule-like protein
TCONS_00139718	oni-miR-10737	ROHU_028584	B-cadherin-like isoform X1
TCONS_00173328	ssa-miR-19c-5p	ROHU_028584	B-cadherin-like isoform X1
TCONS_00008561	ssa-miR-19c-5p	ROHU_028584	B-cadherin-like isoform X1
TCONS_00106902	ssa-miR-19c-5p	ROHU_028584	B-cadherin-like isoform X1
TCONS_00095292	gmo-miR-11930-3p	ROHU_015914	neural-cadherin-like protein
TCONS_00095292	ipu-miR-27d	ROHU_015914	neural-cadherin-like protein
TCONS_00054296	oni-miR-10737	ROHU_015914	neural-cadherin-like protein
TCONS_00010655	oni-miR-10737	ROHU_015914	neural-cadherin-like protein
TCONS_00039870	gmo-miR-33b-2-3p	ROHU_015914	neural-cadherin-like protein
TCONS_00038967	gmo-miR-33b-2-3p	ROHU_015914	neural-cadherin-like protein
TCONS_00045095	gmo-miR-33b-2-3p	ROHU_015914	neural-cadherin-like protein
TCONS_00164936	oni-miR-10778	ROHU_015914	neural-cadherin-like protein
TCONS_00018847	oni-miR-10778	ROHU_015914	neural-cadherin-like protein
TCONS_00072458	oni-miR-10778	ROHU_015914	neural-cadherin-like protein
TCONS_00102197	oni-miR-10778	ROHU_015914	neural-cadherin-like protein
TCONS_00072821	oni-miR-10778	ROHU_015914	neural-cadherin-like protein
TCONS_00095292	ssa-miR-27a-3p	ROHU_015914	neural-cadherin-like protein
TCONS_00095292	dre-miR-732	ROHU_015914	neural-cadherin-like protein
TCONS_00176664	dre-miR-732	ROHU_015914	neural-cadherin-like protein
TCONS_00081953	ssa-miR-20b-3p	ROHU_028925	complement C3-like protein	Neuroactive ligand-receptor interaction
TCONS_00011477	ssa-miR-20b-3p	ROHU_023375	prolactin receptor-like protein
TCONS_00011477	dre-miR-181b-3-3p	ROHU_023375	prolactin receptor-like protein
TCONS_00039453	dre-miR-181b-3-3p	ROHU_023375	prolactin receptor-like protein
TCONS_00032336	dre-miR-732	ROHU_027777	ase-activated receptor 1-like protein
TCONS_00114740	dre-miR-732	ROHU_027777	ase-activated receptor 1-like protein
TCONS_00114740	oni-miR-10690	ROHU_027777	ase-activated receptor 1-like protein
TCONS_00190265	oni-miR-10547c	ROHU_029625	thyroid hormone receptor beta isoform X2
TCONS_00119001	ssa-miR-20b-3p	ROHU_029703	transient receptor potential cation channel subfamily M member 4-like isoform X1
TCONS_00144626	ssa-miR-20b-3p	ROHU_029703	transient receptor potential cation channel subfamily M member 4-like isoform X1
TCONS_00021001	ssa-miR-7a-2-3p	ROHU_035918	trace amine-associated receptor 13c-like protein
TCONS_00078652	gmo-miR-11930-3p	ROHU_035918	trace amine-associated receptor 13c-like protein
TCONS_00129837	oni-miR-10580	ROHU_035918	trace amine-associated receptor 13c-like protein
TCONS_00117898	dre-miR-732	ROHU_018345	type-2 angiotensin II receptor-like protein
TCONS_00021001	ipu-miR-205	ROHU_013389	complement C3-like protein
TCONS_00021001	ssa-miR-93a-3p	ROHU_013389	complement C3-like protein
TCONS_00031367	oni-miR-728b	ROHU_013389	complement C3-like protein
TCONS_00129837	ssa-miR-93a-3p	ROHU_013389	complement C3-like protein
TCONS_00136883	ssa-miR-93a-3p	ROHU_013389	complement C3-like protein
TCONS_00129837	oni-miR-10580	ROHU_013389	complement C3-like protein
TCONS_00032377	gmo-miR-187-5p	ROHU_021248	complement C3-like protein
TCONS_00032377	oni-miR-10744	ROHU_021248	complement C3-like protein
TCONS_00087245	gmo-miR-459-3p	ROHU_036741	complement C3-like protein
TCONS_00094484	gmo-miR-459-3p	ROHU_036741	complement C3-like protein
TCONS_00094484	abu-miR-10556b	ROHU_036741	complement C3-like protein
TCONS_00094484	oni-miR-10632	ROHU_036741	complement C3-like protein
TCONS_00118667	ssa-miR-146a-3p	ROHU_036741	complement C3-like protein
TCONS_00164823	gmo-miR-459-3p	ROHU_036741	complement C3-like protein
TCONS_00167090	abu-miR-10556b	ROHU_036741	complement C3-like protein
TCONS_00188569	ssa-miR-301b-5p	ROHU_036741	complement C3-like protein
TCONS_00136347	ssa-miR-128-3-5p	ROHU_020796	cholecystokinin-like protein
TCONS_00136347	dre-miR-128-3-5p	ROHU_020796	cholecystokinin-like protein
TCONS_00166158	tni-miR-22a	ROHU_012533	cholecystokinin
TCONS_00181541	oni-miR-10632	ROHU_012533	cholecystokinin
TCONS_00083396	ssa-miR-128-3-5p	ROHU_014764	D(3) dopamine receptor-like protein
TCONS_00099043	dre-miR-152	ROHU_014764	D(3) dopamine receptor-like protein
TCONS_00136347	ssa-miR-128-3-5p	ROHU_014764	D(3) dopamine receptor-like protein
TCONS_00136347	dre-miR-128-3-5p	ROHU_014764	D(3) dopamine receptor-like protein
TCONS_00143782	dre-miR-152	ROHU_014764	D(3) dopamine receptor-like protein
TCONS_00034829	tni-miR-216b	ROHU_009192	prostacyclin receptor
TCONS_00034829	tni-miR-128	ROHU_009192	prostacyclin receptor
TCONS_00163118	tni-miR-216b	ROHU_009192	prostacyclin receptor
TCONS_00168341	tni-miR-128	ROHU_009192	prostacyclin receptor
TCONS_00168343	tni-miR-128	ROHU_009192	prostacyclin receptor
TCONS_00045445	oni-miR-10632	ROHU_024161	P2Y purinoceptor 3-like protein
TCONS_00048262	oni-miR-10632	ROHU_024161	P2Y purinoceptor 3-like protein
TCONS_00061439	oni-miR-10632	ROHU_024161	P2Y purinoceptor 3-like protein
TCONS_00083396	ipu-miR-19a	ROHU_024161	P2Y purinoceptor 3-like protein
TCONS_00083396	oni-miR-10632	ROHU_024161	P2Y purinoceptor 3-like protein
TCONS_00099043	dre-miR-152	ROHU_024161	P2Y purinoceptor 3-like protein
TCONS_00117896	oni-miR-10632	ROHU_024161	P2Y purinoceptor 3-like protein
TCONS_00126207	oni-miR-10632	ROHU_024161	P2Y purinoceptor 3-like protein
TCONS_00143782	dre-miR-152	ROHU_024161	P2Y purinoceptor 3-like protein
TCONS_00167090	dre-miR-152	ROHU_024161	P2Y purinoceptor 3-like protein
TCONS_00181680	oni-miR-10632	ROHU_024161	P2Y purinoceptor 3-like protein
TCONS_00001243	nbr-miR-7133-3p	ROHU_028610	lysophosphatidic acid receptor 1-like isoform X1
TCONS_00147488	nbr-miR-7133-3p	ROHU_028610	lysophosphatidic acid receptor 1-like isoform X1
TCONS_00188774	nbr-miR-7133-3p	ROHU_028610	lysophosphatidic acid receptor 1-like isoform X1
TCONS_00021001	gmo-miR-459-3p	ROHU_037264	relaxin receptor 1-like protein
TCONS_00021001	oni-miR-728b	ROHU_037264	relaxin receptor 1-like protein
TCONS_00136883	oni-miR-728b	ROHU_037264	relaxin receptor 1-like protein
TCONS_00129837	dre-miR-732	ROHU_011309	metabotropic glutamate receptor 4-like isoform X1
TCONS_00130987	dre-miR-732	ROHU_011309	metabotropic glutamate receptor 4-like isoform X1
TCONS_00001243	nbr-miR-7133-3p	ROHU_029760	short transient receptor potential channel 1
TCONS_00045445	oni-miR-10632	ROHU_029760	short transient receptor potential channel 1
TCONS_00048262	oni-miR-10632	ROHU_029760	short transient receptor potential channel 1
TCONS_00061439	oni-miR-10632	ROHU_029760	short transient receptor potential channel 1
TCONS_00083396	oni-miR-10632	ROHU_029760	short transient receptor potential channel 1
TCONS_00087245	gmo-miR-459-3p	ROHU_029760	short transient receptor potential channel 1
TCONS_00099043	nbr-miR-7133-3p	ROHU_029760	short transient receptor potential channel 1
TCONS_00099043	gmo-miR-459-3p	ROHU_029760	short transient receptor potential channel 1
TCONS_00117896	oni-miR-10632	ROHU_029760	short transient receptor potential channel 1
TCONS_00126207	oni-miR-10632	ROHU_029760	short transient receptor potential channel 1
TCONS_00181680	oni-miR-10632	ROHU_029760	short transient receptor potential channel 1
TCONS_00188774	nbr-miR-7133-3p	ROHU_029760	short transient receptor potential channel 1
TCONS_00099043	gmo-miR-459-3p	ROHU_016176	sphingosine 1-phosphate receptor 1-like protein
TCONS_00095292	gmo-miR-11930-3p	ROHU_019163	C3a anaphylatoxin chemotactic receptor-like protein
TCONS_00183796	tni-miR-21	ROHU_019163	C3a anaphylatoxin chemotactic receptor-like protein
TCONS_00099859	tni-miR-21	ROHU_019163	C3a anaphylatoxin chemotactic receptor-like protein
TCONS_00039882	tni-miR-21	ROHU_019163	C3a anaphylatoxin chemotactic receptor-like protein
TCONS_00042456	tni-miR-9	ROHU_019163	C3a anaphylatoxin chemotactic receptor-like protein
TCONS_00095292	tni-miR-9	ROHU_019163	C3a anaphylatoxin chemotactic receptor-like protein
TCONS_00126202	tni-miR-9	ROHU_019163	C3a anaphylatoxin chemotactic receptor-like protein
TCONS_00076461	tni-miR-9	ROHU_019163	C3a anaphylatoxin chemotactic receptor-like protein
TCONS_00039870	gmo-miR-33b-2-3p	ROHU_019163	C3a anaphylatoxin chemotactic receptor-like protein
TCONS_00031128	gmo-miR-33b-2-3p	ROHU_019163	C3a anaphylatoxin chemotactic receptor-like protein
TCONS_00076461	gmo-miR-33b-2-3p	ROHU_019163	C3a anaphylatoxin chemotactic receptor-like protein
TCONS_00038967	gmo-miR-33b-2-3p	ROHU_019163	C3a anaphylatoxin chemotactic receptor-like protein
TCONS_00045095	gmo-miR-33b-2-3p	ROHU_019163	C3a anaphylatoxin chemotactic receptor-like protein
TCONS_00095292	gmo-miR-11930-3p	ROHU_023432	complement C3-like protein
TCONS_00095292	ipu-miR-27d	ROHU_023432	complement C3-like protein
TCONS_00016304	ipu-miR-27d	ROHU_023432	complement C3-like protein
TCONS_00078295	pny-miR-135c-3p	ROHU_023432	complement C3-like protein
TCONS_00042456	tni-miR-9	ROHU_023432	complement C3-like protein
TCONS_00139718	gmo-miR-33b-2-3p	ROHU_015863	thyroid hormone receptor alpha-A isoform X1
TCONS_00106902	pny-miR-135c-3p	ROHU_005284	prostaglandin E2 receptor EP4 subtype-like protein
TCONS_00018022	pny-miR-135c-3p	ROHU_005284	prostaglandin E2 receptor EP4 subtype-like protein
TCONS_00112465	oni-miR-10712	ROHU_005284	prostaglandin E2 receptor EP4 subtype-like protein
TCONS_00139718	oni-miR-10737	ROHU_005284	prostaglandin E2 receptor EP4 subtype-like protein
TCONS_00008561	abu-miR-33-5p	ROHU_005284	prostaglandin E2 receptor EP4 subtype-like protein
TCONS_00095292	ipu-miR-27d	ROHU_025397	metabotropic glutamate receptor 6-like protein
TCONS_00042456	tni-miR-9	ROHU_025397	metabotropic glutamate receptor 6-like protein
TCONS_00095292	tni-miR-9	ROHU_025397	metabotropic glutamate receptor 6-like protein
TCONS_00126202	tni-miR-9	ROHU_025397	metabotropic glutamate receptor 6-like protein
TCONS_00010652	oni-miR-10712	ROHU_025397	metabotropic glutamate receptor 6-like protein
TCONS_00020547	oni-miR-10712	ROHU_025397	metabotropic glutamate receptor 6-like protein
TCONS_00164936	oni-miR-10778	ROHU_025397	metabotropic glutamate receptor 6-like protein
TCONS_00018847	oni-miR-10778	ROHU_025397	metabotropic glutamate receptor 6-like protein
TCONS_00072458	oni-miR-10778	ROHU_025397	metabotropic glutamate receptor 6-like protein
TCONS_00102197	oni-miR-10778	ROHU_025397	metabotropic glutamate receptor 6-like protein
TCONS_00110353	oni-miR-10778	ROHU_025397	metabotropic glutamate receptor 6-like protein
TCONS_00072821	oni-miR-10778	ROHU_025397	metabotropic glutamate receptor 6-like protein
TCONS_00095292	ssa-miR-27a-3p	ROHU_025397	metabotropic glutamate receptor 6-like protein
TCONS_00042456	tni-miR-9	ROHU_006215	metabotropic glutamate receptor 5
TCONS_00126202	tni-miR-9	ROHU_006215	metabotropic glutamate receptor 5
TCONS_00164936	oni-miR-10778	ROHU_006215	metabotropic glutamate receptor 5
TCONS_00018847	oni-miR-10778	ROHU_006215	metabotropic glutamate receptor 5
TCONS_00072458	oni-miR-10778	ROHU_006215	metabotropic glutamate receptor 5
TCONS_00102197	oni-miR-10778	ROHU_006215	metabotropic glutamate receptor 5
TCONS_00110353	oni-miR-10778	ROHU_006215	metabotropic glutamate receptor 5
TCONS_00164936	gmo-miR-11262-3p	ROHU_006215	metabotropic glutamate receptor 5
TCONS_00016126	gmo-miR-11262-3p	ROHU_006215	metabotropic glutamate receptor 5
TCONS_00095292	dre-miR-732	ROHU_006215	metabotropic glutamate receptor 5
TCONS_00176664	dre-miR-732	ROHU_006215	metabotropic glutamate receptor 5
TCONS_00054296	oni-miR-10737	ROHU_010966	glutamate receptor kainate 2
TCONS_00010655	oni-miR-10737	ROHU_010966	glutamate receptor kainate 2
TCONS_00164936	oni-miR-10778	ROHU_010966	glutamate receptor kainate 2
TCONS_00018847	oni-miR-10778	ROHU_010966	glutamate receptor kainate 2
TCONS_00072458	oni-miR-10778	ROHU_010966	glutamate receptor kainate 2
TCONS_00102197	oni-miR-10778	ROHU_010966	glutamate receptor kainate 2
TCONS_00072821	oni-miR-10778	ROHU_010966	glutamate receptor kainate 2
TCONS_00095292	dre-miR-732	ROHU_010966	glutamate receptor kainate 2
TCONS_00176664	dre-miR-732	ROHU_010966	glutamate receptor kainate 2
TCONS_00095292	gmo-miR-11930-3p	ROHU_005701	glutamate receptor NMDA 2A-like protein
TCONS_00078295	pny-miR-135c-3p	ROHU_005701	glutamate receptor NMDA 2A-like protein
TCONS_00072484	ssa-miR-462a-5p	ROHU_005701	glutamate receptor NMDA 2A-like protein
TCONS_00042456	tni-miR-9	ROHU_005701	glutamate receptor NMDA 2A-like protein
TCONS_00095292	tni-miR-9	ROHU_005701	glutamate receptor NMDA 2A-like protein
TCONS_00126202	tni-miR-9	ROHU_005701	glutamate receptor NMDA 2A-like protein
TCONS_00076461	tni-miR-9	ROHU_005701	glutamate receptor NMDA 2A-like protein
TCONS_00131233	ssa-miR-19c-5p	ROHU_005701	glutamate receptor NMDA 2A-like protein
TCONS_00135158	ssa-miR-19c-5p	ROHU_005701	glutamate receptor NMDA 2A-like protein
TCONS_00078652	ssa-miR-19c-5p	ROHU_005701	glutamate receptor NMDA 2A-like protein
TCONS_00039882	ssa-miR-19c-5p	ROHU_005701	glutamate receptor NMDA 2A-like protein
TCONS_00008561	ipu-miR-27d	ROHU_008198	transient receptor potential cation channel subfamily M member 2
TCONS_00059935	ipu-miR-27d	ROHU_008198	transient receptor potential cation channel subfamily M member 2
TCONS_00099895	ipu-miR-27d	ROHU_008198	transient receptor potential cation channel subfamily M member 2
TCONS_00173328	tni-miR-9	ROHU_008198	transient receptor potential cation channel subfamily M member 2
TCONS_00059935	tni-miR-9	ROHU_008198	transient receptor potential cation channel subfamily M member 2
TCONS_00018022	tni-miR-9	ROHU_008198	transient receptor potential cation channel subfamily M member 2
TCONS_00100739	gmo-miR-33b-2-3p	ROHU_008198	transient receptor potential cation channel subfamily M member 2
TCONS_00195527	gmo-miR-33b-2-3p	ROHU_008198	transient receptor potential cation channel subfamily M member 2
TCONS_00139718	gmo-miR-33b-2-3p	ROHU_008198	transient receptor potential cation channel subfamily M member 2
TCONS_00173328	ssa-miR-19c-5p	ROHU_008198	transient receptor potential cation channel subfamily M member 2
TCONS_00195527	ssa-miR-19c-5p	ROHU_008198	transient receptor potential cation channel subfamily M member 2
TCONS_00008561	ssa-miR-19c-5p	ROHU_008198	transient receptor potential cation channel subfamily M member 2
TCONS_00059935	ssa-miR-27a-3p	ROHU_008198	transient receptor potential cation channel subfamily M member 2
TCONS_00106902	pny-miR-135c-3p	ROHU_003738	leptin receptor-like isoform X2
TCONS_00024329	oni-miR-10712	ROHU_003738	leptin receptor-like isoform X2	Focal adhesion
TCONS_00058718	oni-miR-10966	ROHU_021861	kinase C alpha type
TCONS_00136664	oni-miR-10902	ROHU_021861	kinase C alpha type
TCONS_00170237	oni-miR-10966	ROHU_021861	kinase C alpha type
TCONS_00024329	oni-miR-10712	ROHU_019719	apoptosis regulator Bcl-2-like protein
TCONS_00164936	gmo-miR-11262-3p	ROHU_015765	serine threonine- phosphatase alpha-2 isoform-like protein
TCONS_00016126	gmo-miR-11262-3p	ROHU_015765	serine threonine- phosphatase alpha-2 isoform-like protein
TCONS_00095292	gmo-miR-11930-3p	ROHU_011877	vitronectin-like isoform X1
TCONS_00164936	gmo-miR-11262-3p	ROHU_011877	vitronectin-like isoform X1
TCONS_00016126	gmo-miR-11262-3p	ROHU_011877	vitronectin-like isoform X1
TCONS_00115993	ipu-miR-7562	ROHU_023951	C-X-C motif chemokine 9-like protein	Cytokine-cytokine receptor interaction
TCONS_00124472	ipu-miR-7562	ROHU_023951	C-X-C motif chemokine 9-like protein
TCONS_00045245	oni-miR-10805	ROHU_025735	transforming growth factor beta receptor type 3-like protein
TCONS_00011477	ssa-miR-20b-3p	ROHU_010421	interleukin-6 receptor subunit beta-like protein
TCONS_00011477	dre-miR-181b-3-3p	ROHU_010421	interleukin-6 receptor subunit beta-like protein
TCONS_00025217	dre-miR-181b-3-3p	ROHU_010421	interleukin-6 receptor subunit beta-like protein
TCONS_00094484	dre-miR-181b-3-3p	ROHU_010421	interleukin-6 receptor subunit beta-like protein
TCONS_00142813	ssa-miR-20b-3p	ROHU_010421	interleukin-6 receptor subunit beta-like protein
TCONS_00151863	dre-miR-181b-3-3p	ROHU_010421	interleukin-6 receptor subunit beta-like protein
TCONS_00011477	ssa-miR-20b-3p	ROHU_023375	prolactin receptor-like protein
TCONS_00011477	dre-miR-181b-3-3p	ROHU_023375	prolactin receptor-like protein
TCONS_00039453	dre-miR-181b-3-3p	ROHU_023375	prolactin receptor-like protein
TCONS_00081953	ssa-miR-20b-3p	ROHU_023375	prolactin receptor-like protein
TCONS_00105367	dre-miR-181b-3-3p	ROHU_023375	prolactin receptor-like protein
TCONS_00112625	ssa-miR-20b-3p	ROHU_023375	prolactin receptor-like protein
TCONS_00154945	dre-miR-181b-3-3p	ROHU_023375	prolactin receptor-like protein
TCONS_00034829	oni-miR-10826	ROHU_004316	tumor necrosis factor ligand superfamily member 10-like protein
TCONS_00044145	oni-miR-10826	ROHU_004316	tumor necrosis factor ligand superfamily member 10-like protein
TCONS_00049730	oni-miR-10826	ROHU_004316	tumor necrosis factor ligand superfamily member 10-like protein
TCONS_00045445	ssa-miR-301b-5p	ROHU_006693	tumor necrosis factor receptor superfamily member 11B-like protein
TCONS_00035181	abu-miR-10556b	ROHU_016377	bone morphogenetic 2-like protein
TCONS_00045445	gmo-miR-11930-3p	ROHU_016377	bone morphogenetic 2-like protein
TCONS_00048262	oni-miR-10671	ROHU_016377	bone morphogenetic 2-like protein
TCONS_00099043	gmo-miR-459-3p	ROHU_016377	bone morphogenetic 2-like protein
TCONS_00126207	abu-miR-10556b	ROHU_016377	bone morphogenetic 2-like protein
TCONS_00167090	abu-miR-10556b	ROHU_016377	bone morphogenetic 2-like protein
TCONS_00018022	pny-miR-135c-3p	ROHU_027003	C-C motif chemokine 8-like protein
TCONS_00173328	tni-miR-9	ROHU_023572	interleukin-1 receptor accessory -like 1-A isoform X3
TCONS_00059935	tni-miR-9	ROHU_023572	interleukin-1 receptor accessory -like 1-A isoform X3
TCONS_00018022	tni-miR-9	ROHU_023572	interleukin-1 receptor accessory -like 1-A isoform X3
TCONS_00059935	ipu-miR-27d	ROHU_027697	interleukin-21 receptor isoform X1
TCONS_00016304	ipu-miR-27d	ROHU_027697	interleukin-21 receptor isoform X1
TCONS_00099895	ipu-miR-27d	ROHU_027697	interleukin-21 receptor isoform X1
TCONS_00078295	pny-miR-135c-3p	ROHU_027697	interleukin-21 receptor isoform X1
TCONS_00018022	pny-miR-135c-3p	ROHU_027697	interleukin-21 receptor isoform X1
TCONS_00059935	ssa-miR-27a-3p	ROHU_027697	interleukin-21 receptor isoform X1
TCONS_00105367	ipu-let-7j	ROHU_035536	interleukin-20 receptor subunit alpha-like protein
TCONS_00088811	ipu-let-7j	ROHU_035536	interleukin-20 receptor subunit alpha-like protein
TCONS_00034829	dre-miR-725-3p	ROHU_005646	interleukin 4 13A
TCONS_00106902	pny-miR-135c-3p	ROHU_003738	leptin receptor-like isoform X2
TCONS_00024329	oni-miR-10712	ROHU_003738	leptin receptor-like isoform X2
TCONS_00173328	tni-miR-9	ROHU_028183	tumor necrosis factor ligand superfamily member 14-like protein
TCONS_00024329	oni-miR-10712	ROHU_028183	tumor necrosis factor ligand superfamily member 14-like protein
TCONS_00139718	oni-miR-10737	ROHU_028183	tumor necrosis factor ligand superfamily member 14-like protein
TCONS_00045445	oni-miR-10632	ROHU_015364	gap junction delta-2 -like protein	Gap junctions
TCONS_00048262	oni-miR-10632	ROHU_015364	gap junction delta-2 -like protein
TCONS_00061439	oni-miR-10632	ROHU_015364	gap junction delta-2 -like protein
TCONS_00083396	oni-miR-10632	ROHU_015364	gap junction delta-2 -like protein
TCONS_00117896	oni-miR-10632	ROHU_015364	gap junction delta-2 -like protein
TCONS_00126207	ssa-miR-93a-3p	ROHU_015364	gap junction delta-2 -like protein
TCONS_00126207	oni-miR-10632	ROHU_015364	gap junction delta-2 -like protein
TCONS_00181680	oni-miR-10632	ROHU_015364	gap junction delta-2 -like protein
TCONS_00117898	dre-miR-732	ROHU_030893	gap junction -like protein
TCONS_00011477	ssa-miR-20b-3p	ROHU_015086	cytosolic phospholipase A2 gamma-like protein	MAPK signalling
TCONS_00081953	ssa-miR-142a-3p	ROHU_015086	cytosolic phospholipase A2 gamma-like protein
TCONS_00081953	ssa-miR-20b-3p	ROHU_015086	cytosolic phospholipase A2 gamma-like protein
TCONS_00112625	ssa-miR-20b-3p	ROHU_015086	cytosolic phospholipase A2 gamma-like protein
TCONS_00032336	dre-miR-732	ROHU_007921	nuclear receptor subfamily 4 group A member 1-like protein
TCONS_00114740	dre-miR-732	ROHU_007921	nuclear receptor subfamily 4 group A member 1-like protein
TCONS_00160943	dre-miR-732	ROHU_007921	nuclear receptor subfamily 4 group A member 1-like protein
TCONS_00190265	oni-miR-10547c	ROHU_007921	nuclear receptor subfamily 4 group A member 1-like protein
TCONS_00058718	oni-miR-10966	ROHU_021861	kinase C alpha type
TCONS_00136664	oni-miR-10902	ROHU_021861	kinase C alpha type
TCONS_00170237	oni-miR-10966	ROHU_021861	kinase C alpha type
TCONS_00058718	oni-miR-10966	ROHU_022175	fibroblast growth factor receptor 1-A-like protein
TCONS_00119437	dre-miR-152	ROHU_022175	fibroblast growth factor receptor 1-A-like protein
TCONS_00045445	ssa-miR-301b-5p	ROHU_022182	caspase-3-like protein
TCONS_00071514	ipu-miR-205	ROHU_022182	caspase-3-like protein
TCONS_00126207	ssa-miR-93a-3p	ROHU_022182	caspase-3-like protein
TCONS_00167090	ssa-miR-93a-3p	ROHU_022182	caspase-3-like protein
TCONS_00188569	ssa-miR-301b-5p	ROHU_022182	caspase-3-like protein
TCONS_00035181	abu-miR-10556b	ROHU_029295	heat shock 70 kDa
TCONS_00045445	abu-miR-10556b	ROHU_029295	heat shock 70 kDa
TCONS_00071514	ipu-miR-205	ROHU_029295	heat shock 70 kDa
TCONS_00117898	dre-miR-732	ROHU_029295	heat shock 70 kDa
TCONS_00126207	abu-miR-10556b	ROHU_029295	heat shock 70 kDa
TCONS_00166158	tni-miR-22a	ROHU_029295	heat shock 70 kDa
TCONS_00166158	dre-miR-152	ROHU_029295	heat shock 70 kDa
TCONS_00030896	tni-miR-216b	ROHU_022969	filamin-A-like isoform X2
TCONS_00075227	tni-miR-216b	ROHU_022969	filamin-A-like isoform X2
TCONS_00109481	tni-miR-216b	ROHU_022969	filamin-A-like isoform X2
TCONS_00021001	ipu-miR-205	ROHU_015069	78 kDa glucose-regulated
TCONS_00021001	nbr-miR-7133-3p	ROHU_015069	78 kDa glucose-regulated
TCONS_00021001	gmo-miR-459-3p	ROHU_015069	78 kDa glucose-regulated
TCONS_00021001	ssa-miR-7a-2-3p	ROHU_015069	78 kDa glucose-regulated
TCONS_00129837	nbr-miR-7133-3p	ROHU_015069	78 kDa glucose-regulated
TCONS_00021001	ipu-miR-205	ROHU_015069	78 kDa glucose-regulated
TCONS_00021001	nbr-miR-7133-3p	ROHU_015069	78 kDa glucose-regulated
TCONS_00021001	gmo-miR-459-3p	ROHU_015069	78 kDa glucose-regulated
TCONS_00021001	ssa-miR-7a-2-3p	ROHU_015069	78 kDa glucose-regulated
TCONS_00129837	nbr-miR-7133-3p	ROHU_015069	78 kDa glucose-regulated
TCONS_00035181	oni-miR-728b	ROHU_028915	transcription factor -like isoform X2
TCONS_00035908	oni-miR-728b	ROHU_028915	transcription factor -like isoform X2
TCONS_00045445	oni-miR-10632	ROHU_028915	transcription factor -like isoform X2
TCONS_00061439	oni-miR-10632	ROHU_028915	transcription factor -like isoform X2
TCONS_00071514	ipu-miR-205	ROHU_028915	transcription factor -like isoform X2
TCONS_00083396	oni-miR-10632	ROHU_028915	transcription factor -like isoform X2
TCONS_00117896	oni-miR-10632	ROHU_028915	transcription factor -like isoform X2
TCONS_00126207	oni-miR-10632	ROHU_028915	transcription factor -like isoform X2
TCONS_00181680	oni-miR-10632	ROHU_028915	transcription factor -like isoform X2
TCONS_00035181	abu-miR-10556b	ROHU_029247	heat shock 70
TCONS_00045445	abu-miR-10556b	ROHU_029247	heat shock 70
TCONS_00071514	ipu-miR-205	ROHU_029247	heat shock 70
TCONS_00094484	abu-miR-10556b	ROHU_029247	heat shock 70
TCONS_00117898	dre-miR-732	ROHU_029247	heat shock 70
TCONS_00126207	abu-miR-10556b	ROHU_029247	heat shock 70
TCONS_00167090	abu-miR-10556b	ROHU_029247	heat shock 70
TCONS_00071514	ipu-miR-205	ROHU_035302	zinc finger protein 395-like isoform X1
TCONS_00099043	dre-miR-152	ROHU_035302	zinc finger protein 395-like isoform X1
TCONS_00136347	tni-miR-22a	ROHU_035302	zinc finger protein 395-like isoform X1
TCONS_00143782	dre-miR-152	ROHU_035302	zinc finger protein 395-like isoform X1
TCONS_00167090	dre-miR-152	ROHU_035302	zinc finger protein 395-like isoform X1
TCONS_00021001	nbr-miR-7133-3p	ROHU_011597	glutamine gamma-glutamyltransferase
TCONS_00129837	nbr-miR-7133-3p	ROHU_011597	glutamine gamma-glutamyltransferase
TCONS_00045445	ssa-miR-301b-5p	ROHU_033085	glutamine gamma-glutamyltransferase
TCONS_00071514	ipu-miR-205	ROHU_033085	glutamine gamma-glutamyltransferase
TCONS_00188569	ssa-miR-301b-5p	ROHU_033085	glutamine gamma-glutamyltransferase
TCONS_00071514	ipu-miR-205	ROHU_018391	glutamine gamma-glutamyltransferase
TCONS_00126207	ssa-miR-93a-3p	ROHU_018391	glutamine gamma-glutamyltransferase
TCONS_00167090	ssa-miR-93a-3p	ROHU_018391	glutamine gamma-glutamyltransferase
TCONS_00166158	nbr-miR-7133-3p	ROHU_014856	MAP kinase-interacting serine threonine- kinase 2
TCONS_00166158	tni-miR-22a	ROHU_014856	MAP kinase-interacting serine threonine- kinase 2
TCONS_00008561	ipu-miR-27d	ROHU_016539	growth arrest and DNA damage-inducible GADD45 beta-like protein
TCONS_00099895	ipu-miR-27d	ROHU_016539	growth arrest and DNA damage-inducible GADD45 beta-like protein
TCONS_00173328	ssa-miR-19c-5p	ROHU_016539	growth arrest and DNA damage-inducible GADD45 beta-like protein
TCONS_00195527	ssa-miR-19c-5p	ROHU_016539	growth arrest and DNA damage-inducible GADD45 beta-like protein
TCONS_00008561	ssa-miR-19c-5p	ROHU_016539	growth arrest and DNA damage-inducible GADD45 beta-like protein
TCONS_00106902	ssa-miR-19c-5p	ROHU_016539	growth arrest and DNA damage-inducible GADD45 beta-like protein
TCONS_00059935	ssa-miR-27a-3p	ROHU_016539	growth arrest and DNA damage-inducible GADD45 beta-like protein
TCONS_00007230	gmo-miR-11930-3p	ROHU_015094	cytosolic phospholipase A2 gamma-like protein
TCONS_00110350	gmo-miR-11930-3p	ROHU_015094	cytosolic phospholipase A2 gamma-like protein
TCONS_00110350	ipu-miR-27d	ROHU_015094	cytosolic phospholipase A2 gamma-like protein
TCONS_00129824	ipu-miR-27d	ROHU_015094	cytosolic phospholipase A2 gamma-like protein
TCONS_00095292	ipu-miR-27d	ROHU_015094	cytosolic phospholipase A2 gamma-like protein
TCONS_00059935	ipu-miR-27d	ROHU_015094	cytosolic phospholipase A2 gamma-like protein
TCONS_00016304	ipu-miR-27d	ROHU_015094	cytosolic phospholipase A2 gamma-like protein
TCONS_00099895	ipu-miR-27d	ROHU_015094	cytosolic phospholipase A2 gamma-like protein
TCONS_00007230	gmo-miR-11930-3p	ROHU_019089	heat shock 70 kDa 4-like protein
TCONS_00110350	gmo-miR-11930-3p	ROHU_019089	heat shock 70 kDa 4-like protein
TCONS_00100739	gmo-miR-11930-3p	ROHU_019089	heat shock 70 kDa 4-like protein
TCONS_00011623	gmo-miR-11930-3p	ROHU_019089	heat shock 70 kDa 4-like protein
TCONS_00039870	gmo-miR-33b-2-3p	ROHU_021864	Voltage-dependent calcium channel gamma-4
TCONS_00038967	gmo-miR-33b-2-3p	ROHU_021864	Voltage-dependent calcium channel gamma-4
TCONS_00045095	gmo-miR-33b-2-3p	ROHU_021864	Voltage-dependent calcium channel gamma-4
TCONS_00007230	gmo-miR-11930-3p	ROHU_027964	ras GTPase-activating 2
TCONS_00110350	gmo-miR-11930-3p	ROHU_027964	ras GTPase-activating 2
TCONS_00110350	ipu-miR-27d	ROHU_027964	ras GTPase-activating 2
TCONS_00045245	oni-miR-10805	ROHU_025735	transforming growth factor beta receptor type 3-like protein	FOXO signalling
TCONS_00071514	ipu-miR-205	ROHU_019472	solute carrier family facilitated glucose transporter member 1-like isoform X1
TCONS_00117898	dre-miR-732	ROHU_019472	solute carrier family facilitated glucose transporter member 1-like isoform X1
TCONS_00045445	oni-miR-10632	ROHU_028212	insulin-like growth factor-binding 1
TCONS_00048262	oni-miR-10632	ROHU_028212	insulin-like growth factor-binding 1
TCONS_00061439	oni-miR-10632	ROHU_028212	insulin-like growth factor-binding 1
TCONS_00071514	ipu-miR-205	ROHU_028212	insulin-like growth factor-binding 1
TCONS_00083396	oni-miR-10632	ROHU_028212	insulin-like growth factor-binding 1
TCONS_00099043	dre-miR-152	ROHU_028212	insulin-like growth factor-binding 1
TCONS_00117896	oni-miR-10632	ROHU_028212	insulin-like growth factor-binding 1
TCONS_00126207	oni-miR-10632	ROHU_028212	insulin-like growth factor-binding 1
TCONS_00136347	tni-miR-22a	ROHU_028212	insulin-like growth factor-binding 1
TCONS_00143782	dre-miR-152	ROHU_028212	insulin-like growth factor-binding 1
TCONS_00143782	dre-miR-152	ROHU_028212	insulin-like growth factor-binding 1
TCONS_00167090	dre-miR-152	ROHU_028212	insulin-like growth factor-binding 1
TCONS_00181680	oni-miR-10632	ROHU_028212	insulin-like growth factor-binding 1
TCONS_00001243	nbr-miR-7133-3p	ROHU_023973	cyclin-G2-like protein
TCONS_00035181	abu-miR-10556b	ROHU_023973	cyclin-G2-like protein
TCONS_00045445	abu-miR-10556b	ROHU_023973	cyclin-G2-like protein
TCONS_00071514	ipu-miR-205	ROHU_023973	cyclin-G2-like protein
TCONS_00083396	ipu-miR-19a	ROHU_023973	cyclin-G2-like protein
TCONS_00099043	nbr-miR-7133-3p	ROHU_023973	cyclin-G2-like protein
TCONS_00126207	abu-miR-10556b	ROHU_023973	cyclin-G2-like protein
TCONS_00147488	nbr-miR-7133-3p	ROHU_023973	cyclin-G2-like protein
TCONS_00167090	abu-miR-10556b	ROHU_023973	cyclin-G2-like protein
TCONS_00188774	nbr-miR-7133-3p	ROHU_023973	cyclin-G2-like protein
TCONS_00094484	oni-miR-10632	ROHU_006394	cyclin-dependent kinase inhibitor 1-like isoform X2
TCONS_00045445	oni-miR-10632	ROHU_020491	retinoblastoma-associated -like protein
TCONS_00048262	oni-miR-10632	ROHU_020491	retinoblastoma-associated -like protein
TCONS_00061439	oni-miR-10632	ROHU_020491	retinoblastoma-associated -like protein
TCONS_00083396	oni-miR-10632	ROHU_020491	retinoblastoma-associated -like protein
TCONS_00117896	oni-miR-10632	ROHU_020491	retinoblastoma-associated -like protein
TCONS_00117898	dre-miR-732	ROHU_020491	retinoblastoma-associated -like protein
TCONS_00126207	oni-miR-10632	ROHU_020491	retinoblastoma-associated -like protein
TCONS_00181680	oni-miR-10632	ROHU_020491	retinoblastoma-associated -like protein
TCONS_00031367	oni-miR-728b	ROHU_020910	phosphoenolpyruvate cytosolic GTP-likeprotein
TCONS_00035181	oni-miR-728b	ROHU_020910	phosphoenolpyruvate cytosolic GTP-likeprotein
TCONS_00035181	abu-miR-10556b	ROHU_020910	phosphoenolpyruvate cytosolic GTP-likeprotein
TCONS_00035908	oni-miR-728b	ROHU_020910	phosphoenolpyruvate cytosolic GTP-likeprotein
TCONS_00045445	ssa-miR-301b-5p	ROHU_020910	phosphoenolpyruvate cytosolic GTP-likeprotein
TCONS_00045445	abu-miR-10556b	ROHU_020910	phosphoenolpyruvate cytosolic GTP-likeprotein
TCONS_00048262	ssa-miR-128-3-5p	ROHU_020910	phosphoenolpyruvate cytosolic GTP-likeprotein
TCONS_00048262	dre-miR-128-3-5p	ROHU_020910	phosphoenolpyruvate cytosolic GTP-likeprotein
TCONS_00048262	oni-miR-10671	ROHU_020910	phosphoenolpyruvate cytosolic GTP-likeprotein
TCONS_00083396	ssa-miR-128-3-5p	ROHU_020910	phosphoenolpyruvate cytosolic GTP-likeprotein
TCONS_00126207	abu-miR-10556b	ROHU_020910	phosphoenolpyruvate cytosolic GTP-likeprotein
TCONS_00136347	ssa-miR-128-3-5p	ROHU_020910	phosphoenolpyruvate cytosolic GTP-likeprotein
TCONS_00136347	dre-miR-128-3-5p	ROHU_020910	phosphoenolpyruvate cytosolic GTP-likeprotein
TCONS_00143782	oni-miR-10698	ROHU_020910	phosphoenolpyruvate cytosolic GTP-likeprotein
TCONS_00167090	abu-miR-10556b	ROHU_020910	phosphoenolpyruvate cytosolic GTP-likeprotein
TCONS_00188569	ssa-miR-301b-5p	ROHU_020910	phosphoenolpyruvate cytosolic GTP-likeprotein
TCONS_00188774	oni-miR-10698	ROHU_020910	phosphoenolpyruvate cytosolic GTP-likeprotein
TCONS_00099043	gmo-miR-459-3p	ROHU_016176	sphingosine 1-phosphate receptor 1-like protein
TCONS_00083396	ssa-miR-128-3-5p	ROHU_015113	mothers against decapentaplegic -like protein
TCONS_00136347	ssa-miR-128-3-5p	ROHU_015113	mothers against decapentaplegic -like protein
TCONS_00136347	dre-miR-128-3-5p	ROHU_015113	mothers against decapentaplegic -like protein
TCONS_00087245	gmo-miR-459-3p	ROHU_026389	mothers against decapentaplegic -like protein
TCONS_00094484	gmo-miR-459-3p	ROHU_026389	mothers against decapentaplegic -like protein
TCONS_00099043	gmo-miR-459-3p	ROHU_026389	mothers against decapentaplegic -like protein
TCONS_00164823	gmo-miR-459-3p	ROHU_026389	mothers against decapentaplegic -like protein
TCONS_00011623	gmo-miR-11930-3p	ROHU_019472	solute carrier family facilitated glucose transporter member 1-like isoform X1
TCONS_00007230	tni-miR-9	ROHU_019472	solute carrier family facilitated glucose transporter member 1-like isoform X1
TCONS_00139718	gmo-miR-33b-2-3p	ROHU_019472	solute carrier family facilitated glucose transporter member 1-like isoform X1
TCONS_00007230	abu-miR-33-5p	ROHU_019472	solute carrier family facilitated glucose transporter member 1-like isoform X1
TCONS_00008561	abu-miR-33-5p	ROHU_019472	solute carrier family facilitated glucose transporter member 1-like isoform X1
TCONS_00007230	tni-miR-9	ROHU_028212	insulin-like growth factor-binding 1
TCONS_00015428	tni-miR-9	ROHU_028212	insulin-like growth factor-binding 1
TCONS_00118404	tni-miR-9	ROHU_028212	insulin-like growth factor-binding 1
TCONS_00100739	gmo-miR-11930-3p	ROHU_006394	cyclin-dependent kinase inhibitor 1-like isoform X2
TCONS_00011623	gmo-miR-11930-3p	ROHU_006394	cyclin-dependent kinase inhibitor 1-like isoform X2
TCONS_00110350	ipu-miR-27d	ROHU_024736	serine threonine- kinase PLK3-like protein
TCONS_00129824	ipu-miR-27d	ROHU_024736	serine threonine- kinase PLK3-like protein
TCONS_00008561	ipu-miR-27d	ROHU_016539	growth arrest and DNA damage-inducible GADD45 beta-like protein
TCONS_00059935	ipu-miR-27d	ROHU_016539	growth arrest and DNA damage-inducible GADD45 beta-like protein
TCONS_00099895	ipu-miR-27d	ROHU_016539	growth arrest and DNA damage-inducible GADD45 beta-like protein
TCONS_00173328	ssa-miR-19c-5p	ROHU_016539	growth arrest and DNA damage-inducible GADD45 beta-like protein
TCONS_00195527	ssa-miR-19c-5p	ROHU_016539	growth arrest and DNA damage-inducible GADD45 beta-like protein
TCONS_00008561	ssa-miR-19c-5p	ROHU_016539	growth arrest and DNA damage-inducible GADD45 beta-like protein
TCONS_00106902	ssa-miR-19c-5p	ROHU_016539	growth arrest and DNA damage-inducible GADD45 beta-like protein
TCONS_00059935	ssa-miR-27a-3p	ROHU_016539	growth arrest and DNA damage-inducible GADD45 beta-like protein
TCONS_00024329	oni-miR-10712	ROHU_019719	apoptosis regulator Bcl-2-like protein
TCONS_00011623	gmo-miR-11930-3p	ROHU_001409	Krueppel-like factor 4 isoform X2
TCONS_00173328	tni-miR-9	ROHU_001409	Krueppel-like factor 4 isoform X2
TCONS_00058718	oni-miR-10966	ROHU_021861	kinase C alpha type	Phosphatidylinositol signaling system
TCONS_00136664	oni-miR-10902	ROHU_021861	kinase C alpha type
TCONS_00170237	oni-miR-10966	ROHU_021861	kinase C alpha type
TCONS_00049396	eel-miR-7132-3p	ROHU_007715	myotubularin-related 4 isoform X4
TCONS_00118667	ssa-miR-146a-3p	ROHU_007715	myotubularin-related 4 isoform X4
TCONS_00166158	nbr-miR-7133-3p	ROHU_007715	myotubularin-related 4 isoform X4
TCONS_00166158	tni-miR-22a	ROHU_007715	myotubularin-related 4 isoform X4
TCONS_00166158	dre-miR-152	ROHU_007715	myotubularin-related 4 isoform X4
TCONS_00166158	ssa-miR-301b-5p	ROHU_007715	myotubularin-related 4 isoform X4
TCONS_00181541	abu-miR-10556b	ROHU_017184	phosphatidate cytidylyltransferase 2-like protein
TCONS_00059935	ipu-miR-27d	ROHU_036709	diacylglycerol kinase iota-like isoform X4
TCONS_00016304	ipu-miR-27d	ROHU_036709	diacylglycerol kinase iota-like isoform X4
TCONS_00099895	ipu-miR-27d	ROHU_036709	diacylglycerol kinase iota-like isoform X4
TCONS_00076461	oni-miR-10778	ROHU_036709	diacylglycerol kinase iota-like isoform X4
TCONS_00173328	ssa-miR-19c-5p	ROHU_036709	diacylglycerol kinase iota-like isoform X4
TCONS_00195527	ssa-miR-19c-5p	ROHU_036709	diacylglycerol kinase iota-like isoform X4
TCONS_00131233	ssa-miR-19c-5p	ROHU_036709	diacylglycerol kinase iota-like isoform X4
TCONS_00059935	ssa-miR-27a-3p	ROHU_036709	diacylglycerol kinase iota-like isoform X4
TCONS_00001243	nbr-miR-7133-3p	ROHU_023973	cyclin-G2-like protein	p53 signalling
TCONS_00035181	abu-miR-10556b	ROHU_023973	cyclin-G2-like protein
TCONS_00045445	abu-miR-10556b	ROHU_023973	cyclin-G2-like protein
TCONS_00071514	ipu-miR-205	ROHU_023973	cyclin-G2-like protein
TCONS_00083396	ipu-miR-19a	ROHU_023973	cyclin-G2-like protein
TCONS_00099043	nbr-miR-7133-3p	ROHU_023973	cyclin-G2-like protein
TCONS_00126207	abu-miR-10556b	ROHU_023973	cyclin-G2-like protein
TCONS_00147488	nbr-miR-7133-3p	ROHU_023973	cyclin-G2-like protein
TCONS_00167090	abu-miR-10556b	ROHU_023973	cyclin-G2-like protein
TCONS_00188774	nbr-miR-7133-3p	ROHU_023973	cyclin-G2-like protein
TCONS_00045445	ssa-miR-301b-5p	ROHU_022182	caspase-3-like protein
TCONS_00071514	ipu-miR-205	ROHU_022182	caspase-3-like protein
TCONS_00126207	ssa-miR-93a-3p	ROHU_022182	caspase-3-like protein
TCONS_00167090	ssa-miR-93a-3p	ROHU_022182	caspase-3-like protein
TCONS_00188569	ssa-miR-301b-5p	ROHU_022182	caspase-3-like protein
TCONS_00094484	oni-miR-10632	ROHU_006394	cyclin-dependent kinase inhibitor 1-like isoform X2
TCONS_00167090	ssa-miR-93a-3p	ROHU_013474	apoptosis regulator BAX-like protein
TCONS_00100739	gmo-miR-11930-3p	ROHU_006394	cyclin-dependent kinase inhibitor 1-like isoform X2
TCONS_00011623	gmo-miR-11930-3p	ROHU_006394	cyclin-dependent kinase inhibitor 1-like isoform X2
TCONS_00024329	oni-miR-10712	ROHU_019719	apoptosis regulator Bcl-2-like protein
TCONS_00007230	gmo-miR-11930-3p	ROHU_026024	sestrin-3-like protein
TCONS_00110350	gmo-miR-11930-3p	ROHU_026024	sestrin-3-like protein
TCONS_00095292	gmo-miR-11930-3p	ROHU_037092	brain-specific angiogenesis inhibitor 1-like protein
TCONS_00042456	tni-miR-9	ROHU_037092	brain-specific angiogenesis inhibitor 1-like protein
TCONS_00095292	tni-miR-9	ROHU_037092	brain-specific angiogenesis inhibitor 1-like protein
TCONS_00126202	tni-miR-9	ROHU_037092	brain-specific angiogenesis inhibitor 1-like protein
TCONS_00045245	oni-miR-10805	ROHU_025735	transforming growth factor beta receptor type 3-like protein	Cellular senescence
TCONS_00114740	oni-miR-10690	ROHU_020021	cell cycle checkpoint RAD1-like protein
TCONS_00190265	oni-miR-10547c	ROHU_020021	cell cycle checkpoint RAD1-like protein
TCONS_00136347	tni-miR-22a	ROHU_030039	calpain-1 catalytic subunit-like protein
TCONS_00045445	oni-miR-10632	ROHU_020491	retinoblastoma-associated -like protein
TCONS_00048262	oni-miR-10632	ROHU_020491	retinoblastoma-associated -like protein
TCONS_00061439	oni-miR-10632	ROHU_020491	retinoblastoma-associated -like protein
TCONS_00083396	oni-miR-10632	ROHU_020491	retinoblastoma-associated -like protein
TCONS_00117896	oni-miR-10632	ROHU_020491	retinoblastoma-associated -like protein
TCONS_00117898	dre-miR-732	ROHU_020491	retinoblastoma-associated -like protein
TCONS_00126207	oni-miR-10632	ROHU_020491	retinoblastoma-associated -like protein
TCONS_00181680	oni-miR-10632	ROHU_020491	retinoblastoma-associated -like protein
TCONS_00035181	abu-miR-10556b	ROHU_007010	major histocompatibility complex class I-related protein
TCONS_00045445	abu-miR-10556b	ROHU_007010	major histocompatibility complex class I-related protein
TCONS_00045445	oni-miR-10632	ROHU_007010	major histocompatibility complex class I-related protein
TCONS_00061439	oni-miR-10632	ROHU_007010	major histocompatibility complex class I-related protein
TCONS_00117896	oni-miR-10632	ROHU_007010	major histocompatibility complex class I-related protein
TCONS_00126207	ssa-miR-93a-3p	ROHU_007010	major histocompatibility complex class I-related protein
TCONS_00126207	abu-miR-10556b	ROHU_007010	major histocompatibility complex class I-related protein
TCONS_00126207	oni-miR-10632	ROHU_007010	major histocompatibility complex class I-related protein
TCONS_00181680	oni-miR-10632	ROHU_007010	major histocompatibility complex class I-related protein
TCONS_00021001	ipu-miR-205	ROHU_005081	zinc-alpha-2-glyco -like protein
TCONS_00021001	nbr-miR-7133-3p	ROHU_005081	zinc-alpha-2-glyco -like protein
TCONS_00021001	gmo-miR-459-3p	ROHU_005081	zinc-alpha-2-glyco -like protein
TCONS_00021001	ssa-miR-7a-2-3p	ROHU_005081	zinc-alpha-2-glyco -like protein
TCONS_00129837	nbr-miR-7133-3p	ROHU_005081	zinc-alpha-2-glyco -like protein
TCONS_00094484	abu-miR-10556b	ROHU_020021	cell cycle checkpoint RAD1-like protein
TCONS_00094484	oni-miR-10632	ROHU_020021	cell cycle checkpoint RAD1-like protein
TCONS_00118667	ssa-miR-146a-3p	ROHU_020021	cell cycle checkpoint RAD1-like protein
TCONS_00167090	ssa-miR-93a-3p	ROHU_020021	cell cycle checkpoint RAD1-like protein
TCONS_00167090	abu-miR-10556b	ROHU_020021	cell cycle checkpoint RAD1-like protein
TCONS_00001243	nbr-miR-7133-3p	ROHU_007575	C-ets-2
TCONS_00117898	dre-miR-732	ROHU_007575	C-ets-2
TCONS_00147488	nbr-miR-7133-3p	ROHU_007575	C-ets-2
TCONS_00015428	gmo-miR-33b-2-3p	ROHU_007575	C-ets-2
TCONS_00164936	gmo-miR-11262-3p	ROHU_023427	calpain-1 catalytic subunit-like isoform X1
TCONS_00016126	gmo-miR-11262-3p	ROHU_023427	calpain-1 catalytic subunit-like isoform X1
TCONS_00095292	dre-miR-732	ROHU_023427	calpain-1 catalytic subunit-like isoform X1
TCONS_00176664	dre-miR-732	ROHU_023427	calpain-1 catalytic subunit-like isoform X1
TCONS_00164936	gmo-miR-11262-3p	ROHU_023427	calpain-1 catalytic subunit-like isoform X1
TCONS_00016126	gmo-miR-11262-3p	ROHU_023427	calpain-1 catalytic subunit-like isoform X1
TCONS_00095292	dre-miR-732	ROHU_023427	calpain-1 catalytic subunit-like isoform X1
TCONS_00176664	dre-miR-732	ROHU_023427	calpain-1 catalytic subunit-like isoform X1
TCONS_00164936	gmo-miR-11262-3p	ROHU_023427	calpain-1 catalytic subunit-like isoform X1
TCONS_00016126	gmo-miR-11262-3p	ROHU_023427	calpain-1 catalytic subunit-like isoform X1
TCONS_00095292	dre-miR-732	ROHU_023427	calpain-1 catalytic subunit-like isoform X1
TCONS_00176664	dre-miR-732	ROHU_023427	calpain-1 catalytic subunit-like isoform X1
TCONS_00164936	gmo-miR-11262-3p	ROHU_023427	calpain-1 catalytic subunit-like isoform X1
TCONS_00016126	gmo-miR-11262-3p	ROHU_023427	calpain-1 catalytic subunit-like isoform X1
TCONS_00095292	dre-miR-732	ROHU_023427	calpain-1 catalytic subunit-like isoform X1
TCONS_00176664	dre-miR-732	ROHU_023427	calpain-1 catalytic subunit-like isoform X1
TCONS_00008561	ipu-miR-27d	ROHU_016539	growth arrest and DNA damage-inducible GADD45 beta-like protein
TCONS_00099895	ipu-miR-27d	ROHU_016539	growth arrest and DNA damage-inducible GADD45 beta-like protein
TCONS_00173328	ssa-miR-19c-5p	ROHU_016539	growth arrest and DNA damage-inducible GADD45 beta-like protein
TCONS_00195527	ssa-miR-19c-5p	ROHU_016539	growth arrest and DNA damage-inducible GADD45 beta-like protein
TCONS_00008561	ssa-miR-19c-5p	ROHU_016539	growth arrest and DNA damage-inducible GADD45 beta-like protein
TCONS_00106902	ssa-miR-19c-5p	ROHU_016539	growth arrest and DNA damage-inducible GADD45 beta-like protein
TCONS_00059935	ssa-miR-27a-3p	ROHU_016539	growth arrest and DNA damage-inducible GADD45 beta-like protein
TCONS_00100739	gmo-miR-11930-3p	ROHU_001358	major histocompatibility complex class I-related gene protein-like
TCONS_00011623	gmo-miR-11930-3p	ROHU_001358	major histocompatibility complex class I-related gene protein-like
TCONS_00095292	ipu-miR-27d	ROHU_001358	major histocompatibility complex class I-related gene protein-like
TCONS_00007230	gmo-miR-11930-3p	ROHU_008826	MHC class I alpha chain
TCONS_00110350	gmo-miR-11930-3p	ROHU_008826	MHC class I alpha chain
TCONS_00100739	gmo-miR-11930-3p	ROHU_008826	MHC class I alpha chain
TCONS_00095292	gmo-miR-11930-3p	ROHU_008826	MHC class I alpha chain
TCONS_00015428	gmo-miR-33b-2-3p	ROHU_008826	MHC class I alpha chain
TCONS_00100739	gmo-miR-33b-2-3p	ROHU_008826	MHC class I alpha chain
TCONS_00195527	gmo-miR-33b-2-3p	ROHU_008826	MHC class I alpha chain
TCONS_00031128	gmo-miR-33b-2-3p	ROHU_008826	MHC class I alpha chain
TCONS_00024505	gmo-miR-33b-2-3p	ROHU_008826	MHC class I alpha chain
TCONS_00076461	gmo-miR-33b-2-3p	ROHU_008826	MHC class I alpha chain
TCONS_00015428	ssa-miR-19c-5p	ROHU_008826	MHC class I alpha chain
TCONS_00007217	ssa-miR-19c-5p	ROHU_008826	MHC class I alpha chain
TCONS_00118404	ssa-miR-19c-5p	ROHU_008826	MHC class I alpha chain
TCONS_00095292	dre-miR-732	ROHU_008826	MHC class I alpha chain
TCONS_00100739	gmo-miR-11930-3p	ROHU_006394	cyclin-dependent kinase inhibitor 1-like isoform X2
TCONS_00011623	gmo-miR-11930-3p	ROHU_006394	cyclin-dependent kinase inhibitor 1-like isoform X2
TCONS_00110350	ipu-miR-27d	ROHU_018899	serine threonine- phosphatase 2B catalytic subunit alpha isoform-like isoform X1
TCONS_00008561	ipu-miR-27d	ROHU_018899	serine threonine- phosphatase 2B catalytic subunit alpha isoform-like isoform X1
TCONS_00063716	hhi-miR-7793	ROHU_015969	DNA replication licensing factor MCM2	Cell cycle
TCONS_00094484	oni-miR-10632	ROHU_006394	cyclin-dependent kinase inhibitor 1-like isoform X2
TCONS_00083396	ssa-miR-128-3-5p	ROHU_015113	mothers against decapentaplegic -like protein
TCONS_00136347	ssa-miR-128-3-5p	ROHU_015113	mothers against decapentaplegic -like protein
TCONS_00136347	dre-miR-128-3-5p	ROHU_015113	mothers against decapentaplegic -like protein
TCONS_00087245	gmo-miR-459-3p	ROHU_026389	mothers against decapentaplegic -like protein
TCONS_00094484	gmo-miR-459-3p	ROHU_026389	mothers against decapentaplegic -like protein
TCONS_00099043	gmo-miR-459-3p	ROHU_026389	mothers against decapentaplegic -like protein
TCONS_00164823	gmo-miR-459-3p	ROHU_026389	mothers against decapentaplegic -like protein
TCONS_00100739	gmo-miR-11930-3p	ROHU_006394	cyclin-dependent kinase inhibitor 1-like isoform X2
TCONS_00011623	gmo-miR-11930-3p	ROHU_006394	cyclin-dependent kinase inhibitor 1-like isoform X2
TCONS_00008561	ipu-miR-27d	ROHU_016539	growth arrest and DNA damage-inducible GADD45 beta-like protein
TCONS_00099895	ipu-miR-27d	ROHU_016539	growth arrest and DNA damage-inducible GADD45 beta-like protein
TCONS_00173328	ssa-miR-19c-5p	ROHU_016539	growth arrest and DNA damage-inducible GADD45 beta-like protein
TCONS_00195527	ssa-miR-19c-5p	ROHU_016539	growth arrest and DNA damage-inducible GADD45 beta-like protein
TCONS_00008561	ssa-miR-19c-5p	ROHU_016539	growth arrest and DNA damage-inducible GADD45 beta-like protein
TCONS_00106902	ssa-miR-19c-5p	ROHU_016539	growth arrest and DNA damage-inducible GADD45 beta-like protein
TCONS_00059935	ssa-miR-27a-3p	ROHU_016539	growth arrest and DNA damage-inducible GADD45 beta-like protein
TCONS_00010652	oni-miR-10712	ROHU_028207	maternal DNA replication licensing factor mcm3-like isoform X1
TCONS_00020547	oni-miR-10712	ROHU_028207	maternal DNA replication licensing factor mcm3-like isoform X1
TCONS_00082311	ssa-miR-20b-3p	ROHU_006252	granzyme B(G,H)-like protein	Apoptosis
TCONS_00144626	ssa-miR-20b-3p	ROHU_006252	granzyme B(G,H)-like protein
TCONS_00034829	oni-miR-10826	ROHU_004316	tumor necrosis factor ligand superfamily member 10-like protein
TCONS_00044145	oni-miR-10826	ROHU_004316	tumor necrosis factor ligand superfamily member 10-like protein
TCONS_00049730	oni-miR-10826	ROHU_004316	tumor necrosis factor ligand superfamily member 10-like protein
TCONS_00099043	dre-miR-152	ROHU_020127	NF-kappa-B inhibitor alpha-like protein
TCONS_00167090	ssa-miR-93a-3p	ROHU_013474	apoptosis regulator BAX-like protein
TCONS_00136347	tni-miR-22a	ROHU_030039	calpain-1 catalytic subunit-like protein
TCONS_00008561	ipu-miR-27d	ROHU_016539	growth arrest and DNA damage-inducible GADD45 beta-like protein
TCONS_00099895	ipu-miR-27d	ROHU_016539	growth arrest and DNA damage-inducible GADD45 beta-like protein
TCONS_00173328	ssa-miR-19c-5p	ROHU_016539	growth arrest and DNA damage-inducible GADD45 beta-like protein
TCONS_00195527	ssa-miR-19c-5p	ROHU_016539	growth arrest and DNA damage-inducible GADD45 beta-like protein
TCONS_00008561	ssa-miR-19c-5p	ROHU_016539	growth arrest and DNA damage-inducible GADD45 beta-like protein
TCONS_00106902	ssa-miR-19c-5p	ROHU_016539	growth arrest and DNA damage-inducible GADD45 beta-like protein
TCONS_00059935	ssa-miR-27a-3p	ROHU_016539	growth arrest and DNA damage-inducible GADD45 beta-like protein
TCONS_00164936	gmo-miR-11262-3p	ROHU_023427	calpain-1 catalytic subunit-like isoform X1
TCONS_00016126	gmo-miR-11262-3p	ROHU_023427	calpain-1 catalytic subunit-like isoform X1
TCONS_00095292	dre-miR-732	ROHU_023427	calpain-1 catalytic subunit-like isoform X1
TCONS_00176664	dre-miR-732	ROHU_023427	calpain-1 catalytic subunit-like isoform X1
TCONS_00164936	gmo-miR-11262-3p	ROHU_023427	calpain-1 catalytic subunit-like isoform X1
TCONS_00016126	gmo-miR-11262-3p	ROHU_023427	calpain-1 catalytic subunit-like isoform X1
TCONS_00095292	dre-miR-732	ROHU_023427	calpain-1 catalytic subunit-like isoform X1
TCONS_00176664	dre-miR-732	ROHU_023427	calpain-1 catalytic subunit-like isoform X1
TCONS_00164936	gmo-miR-11262-3p	ROHU_023427	calpain-1 catalytic subunit-like isoform X1
TCONS_00016126	gmo-miR-11262-3p	ROHU_023427	calpain-1 catalytic subunit-like isoform X1
TCONS_00095292	dre-miR-732	ROHU_023427	calpain-1 catalytic subunit-like isoform X1
TCONS_00176664	dre-miR-732	ROHU_023427	calpain-1 catalytic subunit-like isoform X1
TCONS_00164936	gmo-miR-11262-3p	ROHU_023427	calpain-1 catalytic subunit-like isoform X1
TCONS_00016126	gmo-miR-11262-3p	ROHU_023427	calpain-1 catalytic subunit-like isoform X1
TCONS_00095292	dre-miR-732	ROHU_023427	calpain-1 catalytic subunit-like isoform X1
TCONS_00129837	nbr-miR-7133-3p	ROHU_015069	78 kDa glucose-regulated
TCONS_00021001	ipu-miR-205	ROHU_015069	78 kDa glucose-regulated
TCONS_00021001	nbr-miR-7133-3p	ROHU_015069	78 kDa glucose-regulated
TCONS_00021001	gmo-miR-459-3p	ROHU_015069	78 kDa glucose-regulated
TCONS_00021001	ssa-miR-7a-2-3p	ROHU_015069	78 kDa glucose-regulated
TCONS_00129837	nbr-miR-7133-3p	ROHU_015069	78 kDa glucose-regulated
TCONS_00119437	dre-miR-152	ROHU_019770	elongation of very long chain fatty acids 6-like protein	Energy metabolism
TCONS_00032336	oni-miR-10966	ROHU_035665	long-chain-fatty-acid-- ligase 1-like protein
TCONS_00099928	oni-miR-10582	ROHU_035665	long-chain-fatty-acid-- ligase 1-like protein
TCONS_00094484	dre-miR-181b-3-3p	ROHU_029275	glycogen starchmuscle
TCONS_00112625	ssa-miR-20b-3p	ROHU_003323	free fatty acid receptor 3-like protein
TCONS_00119437	dre-miR-152	ROHU_019770	elongation of very long chain fatty acids 6-like protein
TCONS_00144626	ssa-miR-142a-3p	ROHU_004595	glucose-6-phosphate exchanger SLC37A4-like protein
TCONS_00021001	nbr-miR-7133-3p	ROHU_013296	fatty acid synthase
TCONS_00021001	oni-miR-728b	ROHU_013296	fatty acid synthase
TCONS_00078652	ipu-miR-19a	ROHU_013296	fatty acid synthase
TCONS_00129837	nbr-miR-7133-3p	ROHU_013296	fatty acid synthase
TCONS_00136883	oni-miR-728b	ROHU_013296	fatty acid synthase
TCONS_00166158	dre-miR-152	ROHU_003323	free fatty acid receptor 3-like protein
TCONS_00031367	oni-miR-728b	ROHU_020910	phosphoenolpyruvate cytosolic GTP-likeprotein
TCONS_00035181	oni-miR-728b	ROHU_020910	phosphoenolpyruvate cytosolic GTP-likeprotein
TCONS_00035181	abu-miR-10556b	ROHU_020910	phosphoenolpyruvate cytosolic GTP-likeprotein
TCONS_00035908	oni-miR-728b	ROHU_020910	phosphoenolpyruvate cytosolic GTP-likeprotein
TCONS_00045445	ssa-miR-301b-5p	ROHU_020910	phosphoenolpyruvate cytosolic GTP-likeprotein
TCONS_00045445	abu-miR-10556b	ROHU_020910	phosphoenolpyruvate cytosolic GTP-likeprotein
TCONS_00048262	ssa-miR-128-3-5p	ROHU_020910	phosphoenolpyruvate cytosolic GTP-likeprotein
TCONS_00048262	dre-miR-128-3-5p	ROHU_020910	phosphoenolpyruvate cytosolic GTP-likeprotein
TCONS_00048262	oni-miR-10671	ROHU_020910	phosphoenolpyruvate cytosolic GTP-likeprotein
TCONS_00083396	ssa-miR-128-3-5p	ROHU_020910	phosphoenolpyruvate cytosolic GTP-likeprotein
TCONS_00126207	abu-miR-10556b	ROHU_020910	phosphoenolpyruvate cytosolic GTP-likeprotein
TCONS_00136347	ssa-miR-128-3-5p	ROHU_020910	phosphoenolpyruvate cytosolic GTP-likeprotein
TCONS_00136347	dre-miR-128-3-5p	ROHU_020910	phosphoenolpyruvate cytosolic GTP-likeprotein
TCONS_00143782	oni-miR-10698	ROHU_020910	phosphoenolpyruvate cytosolic GTP-likeprotein
TCONS_00167090	abu-miR-10556b	ROHU_020910	phosphoenolpyruvate cytosolic GTP-likeprotein
TCONS_00188569	ssa-miR-301b-5p	ROHU_020910	phosphoenolpyruvate cytosolic GTP-likeprotein
TCONS_00188774	oni-miR-10698	ROHU_020910	phosphoenolpyruvate cytosolic GTP-likeprotein
TCONS_00035181	abu-miR-10556b	ROHU_003729	phosphoglucomutase-1
TCONS_00045445	abu-miR-10556b	ROHU_003729	phosphoglucomutase-1
TCONS_00071514	ipu-miR-205	ROHU_003729	phosphoglucomutase-1
TCONS_00083396	ssa-miR-128-3-5p	ROHU_003729	phosphoglucomutase-1
TCONS_00117898	dre-miR-732	ROHU_003729	phosphoglucomutase-1
TCONS_00126207	abu-miR-10556b	ROHU_003729	phosphoglucomutase-1
TCONS_00136347	ssa-miR-128-3-5p	ROHU_003729	phosphoglucomutase-1
TCONS_00136347	dre-miR-128-3-5p	ROHU_003729	phosphoglucomutase-1
TCONS_00188774	oni-miR-10698	ROHU_003729	phosphoglucomutase-1
TCONS_00045445	ssa-miR-301b-5p	ROHU_011152	enolase isoform X1
TCONS_00071514	ipu-miR-205	ROHU_011152	enolase isoform X1
TCONS_00099043	dre-miR-152	ROHU_011152	enolase isoform X1
TCONS_00071514	ipu-miR-205	ROHU_015036	6-phosphofructo-2-kinase fructose-2,6-bisphosphatase 4-like isoform X1
TCONS_00188569	ssa-miR-301b-5p	ROHU_015036	6-phosphofructo-2-kinase fructose-2,6-bisphosphatase 4-like isoform X1
TCONS_00136347	tni-miR-22a	ROHU_004595	glucose-6-phosphate exchanger SLC37A4-like protein
TCONS_00099043	gmo-miR-459-3p	ROHU_029798	glycogenin-1-like isoform X1
TCONS_00099043	dre-miR-152	ROHU_029798	glycogenin-1-like isoform X1
TCONS_00117898	dre-miR-732	ROHU_029798	glycogenin-1-like isoform X1
TCONS_00136347	tni-miR-22a	ROHU_029798	glycogenin-1-like isoform X1
TCONS_00143782	dre-miR-152	ROHU_029798	glycogenin-1-like isoform X1
TCONS_00166158	nbr-miR-7133-3p	ROHU_027168	phosphomannomutase 1
TCONS_00166158	tni-miR-22a	ROHU_029788	ATP-dependent 6- platelet type-like isoform X1
TCONS_00181156	oni-miR-10744	ROHU_014620	ADP-dependent glucokinase-like isoform X1
TCONS_00007230	gmo-miR-11930-3p	ROHU_012996	pyruvate dehydrogenase E1 component subunit mitochondrial
TCONS_00110350	gmo-miR-11930-3p	ROHU_012996	pyruvate dehydrogenase E1 component subunit mitochondrial
TCONS_00100739	gmo-miR-11930-3p	ROHU_035939	large neutral amino acids transporter small subunit 3
TCONS_00011623	gmo-miR-11930-3p	ROHU_035939	large neutral amino acids transporter small subunit 3
TCONS_00018022	pny-miR-135c-3p	ROHU_035939	large neutral amino acids transporter small subunit 3
TCONS_00112465	oni-miR-10712	ROHU_035939	large neutral amino acids transporter small subunit 3
TCONS_00110350	ipu-miR-27d	ROHU_017777	ethanolamine-phosphate cytidylyltransferase-like protein
TCONS_00129824	ipu-miR-27d	ROHU_017777	ethanolamine-phosphate cytidylyltransferase-like protein
TCONS_00042456	tni-miR-9	ROHU_017777	ethanolamine-phosphate cytidylyltransferase-like protein
TCONS_00095292	tni-miR-9	ROHU_017777	ethanolamine-phosphate cytidylyltransferase-like protein
TCONS_00126202	tni-miR-9	ROHU_017777	ethanolamine-phosphate cytidylyltransferase-like protein
TCONS_00076461	tni-miR-9	ROHU_017777	ethanolamine-phosphate cytidylyltransferase-like protein
TCONS_00059935	tni-miR-9	ROHU_017777	ethanolamine-phosphate cytidylyltransferase-like protein
TCONS_00059935	ipu-miR-27d	ROHU_036709	diacylglycerol kinase iota-like isoform X4
TCONS_00016304	ipu-miR-27d	ROHU_036709	diacylglycerol kinase iota-like isoform X4
TCONS_00099895	ipu-miR-27d	ROHU_036709	diacylglycerol kinase iota-like isoform X4
TCONS_00076461	oni-miR-10778	ROHU_036709	diacylglycerol kinase iota-like isoform X4
TCONS_00173328	ssa-miR-19c-5p	ROHU_036709	diacylglycerol kinase iota-like isoform X4
TCONS_00195527	ssa-miR-19c-5p	ROHU_036709	diacylglycerol kinase iota-like isoform X4
TCONS_00131233	ssa-miR-19c-5p	ROHU_036709	diacylglycerol kinase iota-like isoform X4
TCONS_00059935	ssa-miR-27a-3p	ROHU_036709	diacylglycerol kinase iota-like isoform X4
TCONS_00018022	pny-miR-135c-3p	ROHU_021710	acetyl-coenzyme A cytoplasmic-like protein
TCONS_00126202	gmo-miR-11224b-3p	ROHU_021710	acetyl-coenzyme A cytoplasmic-like protein
TCONS_00007230	tni-miR-9	ROHU_013171	dihydrolipoyl mitochondrial
TCONS_00139718	oni-miR-10737	ROHU_013171	dihydrolipoyl mitochondrial
TCONS_00045445	dre-miR-24b-5p	ROHU_013171	dihydrolipoyl mitochondrial
TCONS_00007230	tni-miR-9	ROHU_014861	long-chain-fatty-acid-- ligase ACSBG2-like isoform X2
TCONS_00173328	tni-miR-9	ROHU_026358	choline kinase alpha-like isoform X1
TCONS_00059935	tni-miR-9	ROHU_026358	choline kinase alpha-like isoform X1
TCONS_00018022	tni-miR-9	ROHU_026358	choline kinase alpha-like isoform X1
TCONS_00042456	tni-miR-9	ROHU_031605	choline O-acetyltransferase-like protein
TCONS_00095292	tni-miR-9	ROHU_031605	choline O-acetyltransferase-like protein
TCONS_00126202	tni-miR-9	ROHU_031605	choline O-acetyltransferase-like protein
TCONS_00076461	tni-miR-9	ROHU_031605	choline O-acetyltransferase-like protein
TCONS_00095292	ipu-miR-27d	ROHU_035571	elongation of very long chain fatty acids 4-like isoform X1
TCONS_00016304	ipu-miR-27d	ROHU_035571	elongation of very long chain fatty acids 4-like isoform X1
TCONS_00039870	gmo-miR-33b-2-3p	ROHU_035571	elongation of very long chain fatty acids 4-like isoform X1
TCONS_00031128	gmo-miR-33b-2-3p	ROHU_035571	elongation of very long chain fatty acids 4-like isoform X1
TCONS_00076461	gmo-miR-33b-2-3p	ROHU_035571	elongation of very long chain fatty acids 4-like isoform X1
TCONS_00038967	gmo-miR-33b-2-3p	ROHU_035571	elongation of very long chain fatty acids 4-like isoform X1
TCONS_00045095	gmo-miR-33b-2-3p	ROHU_035571	elongation of very long chain fatty acids 4-like isoform X1
TCONS_00095292	ssa-miR-27a-3p	ROHU_035571	elongation of very long chain fatty acids 4-like isoform X1
TCONS_00112465	oni-miR-10712	ROHU_006959	isocitrate dehydrogenase NADP mitochondrial
TCONS_00100739	gmo-miR-33b-2-3p	ROHU_006959	isocitrate dehydrogenase NADP mitochondrial
TCONS_00195527	gmo-miR-33b-2-3p	ROHU_006959	isocitrate dehydrogenase NADP mitochondrial
TCONS_00139718	gmo-miR-33b-2-3p	ROHU_006959	isocitrate dehydrogenase NADP mitochondrial
TCONS_00008561	abu-miR-33-5p	ROHU_006959	isocitrate dehydrogenase NADP mitochondrial
TCONS_00173328	ssa-miR-19c-5p	ROHU_006959	isocitrate dehydrogenase NADP mitochondrial
TCONS_00195527	ssa-miR-19c-5p	ROHU_006959	isocitrate dehydrogenase NADP mitochondrial
TCONS_00008561	ssa-miR-19c-5p	ROHU_006959	isocitrate dehydrogenase NADP mitochondrial
TCONS_00106902	ssa-miR-19c-5p	ROHU_006959	isocitrate dehydrogenase NADP mitochondrial
TCONS_00139718	gmo-miR-33b-2-3p	ROHU_014486	long-chain-fatty-acid-- ligase 4
TCONS_00164936	oni-miR-10778	ROHU_026723	mitochondrial enolase superfamily member 1
TCONS_00018847	oni-miR-10778	ROHU_026723	mitochondrial enolase superfamily member 1
TCONS_00072458	oni-miR-10778	ROHU_026723	mitochondrial enolase superfamily member 1
TCONS_00076461	oni-miR-10778	ROHU_026723	mitochondrial enolase superfamily member 1
TCONS_00102197	oni-miR-10778	ROHU_026723	mitochondrial enolase superfamily member 1
TCONS_00110353	oni-miR-10778	ROHU_026723	mitochondrial enolase superfamily member 1
TCONS_00007230	gmo-miR-11930-3p	ROHU_019472	solute carrier family facilitated glucose transporter member 1-like isoform X1
TCONS_00011623	gmo-miR-11930-3p	ROHU_019472	solute carrier family facilitated glucose transporter member 1-like isoform X1
TCONS_00007230	tni-miR-9	ROHU_019472	solute carrier family facilitated glucose transporter member 1-like isoform X1
TCONS_00139718	gmo-miR-33b-2-3p	ROHU_019472	solute carrier family facilitated glucose transporter member 1-like isoform X1
TCONS_00007230	abu-miR-33-5p	ROHU_019472	solute carrier family facilitated glucose transporter member 1-like isoform X1
TCONS_00008561	abu-miR-33-5p	ROHU_019472	solute carrier family facilitated glucose transporter member 1-like isoform X1
TCONS_00021996	oni-miR-10902	ROHU_013100	disulfide-isomerase A4-like protein	Protein processing in endoplasmic reticulum
TCONS_00032336	dre-miR-732	ROHU_013100	disulfide-isomerase A4-like protein
TCONS_00032336	oni-miR-10966	ROHU_013100	disulfide-isomerase A4-like protein
TCONS_00114740	dre-miR-732	ROHU_013100	disulfide-isomerase A4-like protein
TCONS_00114740	oni-miR-10690	ROHU_013100	disulfide-isomerase A4-like protein
TCONS_00114740	oni-miR-10902	ROHU_013100	disulfide-isomerase A4-like protein
TCONS_00138411	oni-miR-10902	ROHU_013100	disulfide-isomerase A4-like protein
TCONS_00142460	oni-miR-10690	ROHU_035955	heat shock HSP 90-alpha
TCONS_00190265	oni-miR-10547c	ROHU_022513	transport Sec23B
TCONS_00007230	tni-miR-9	ROHU_035955	heat shock HSP 90-alpha
TCONS_00139718	oni-miR-10737	ROHU_035955	heat shock HSP 90-alpha
TCONS_00007230	gmo-miR-11930-3p	ROHU_019089	heat shock 70 kDa 4-like protein
TCONS_00110350	gmo-miR-11930-3p	ROHU_019089	heat shock 70 kDa 4-like protein
TCONS_00100739	gmo-miR-11930-3p	ROHU_019089	heat shock 70 kDa 4-like protein
TCONS_00011623	gmo-miR-11930-3p	ROHU_019089	heat shock 70 kDa 4-like protein
TCONS_00112465	oni-miR-10712	ROHU_013216	transport Sec61 subunit alpha-like 1
TCONS_00010652	oni-miR-10712	ROHU_013216	transport Sec61 subunit alpha-like 1
TCONS_00020547	oni-miR-10712	ROHU_013216	transport Sec61 subunit alpha-like 1
TCONS_00164936	oni-miR-10778	ROHU_013216	transport Sec61 subunit alpha-like 1
TCONS_00018847	oni-miR-10778	ROHU_013216	transport Sec61 subunit alpha-like 1
TCONS_00072458	oni-miR-10778	ROHU_013216	transport Sec61 subunit alpha-like 1
TCONS_00076461	oni-miR-10778	ROHU_013216	transport Sec61 subunit alpha-like 1
TCONS_00102197	oni-miR-10778	ROHU_013216	transport Sec61 subunit alpha-like 1
TCONS_00110353	oni-miR-10778	ROHU_013216	transport Sec61 subunit alpha-like 1
TCONS_00024329	oni-miR-10712	ROHU_019719	apoptosis regulator Bcl-2-like protein
TCONS_00164936	gmo-miR-11262-3p	ROHU_023427	calpain-1 catalytic subunit-like isoform X1
TCONS_00016126	gmo-miR-11262-3p	ROHU_023427	calpain-1 catalytic subunit-like isoform X1
TCONS_00095292	dre-miR-732	ROHU_023427	calpain-1 catalytic subunit-like isoform X1
TCONS_00176664	dre-miR-732	ROHU_023427	calpain-1 catalytic subunit-like isoform X1
TCONS_00164936	gmo-miR-11262-3p	ROHU_023427	calpain-1 catalytic subunit-like isoform X1
TCONS_00016126	gmo-miR-11262-3p	ROHU_023427	calpain-1 catalytic subunit-like isoform X1
TCONS_00095292	dre-miR-732	ROHU_023427	calpain-1 catalytic subunit-like isoform X1
TCONS_00176664	dre-miR-732	ROHU_023427	calpain-1 catalytic subunit-like isoform X1
TCONS_00164936	gmo-miR-11262-3p	ROHU_023427	calpain-1 catalytic subunit-like isoform X1
TCONS_00016126	gmo-miR-11262-3p	ROHU_023427	calpain-1 catalytic subunit-like isoform X1
TCONS_00095292	dre-miR-732	ROHU_023427	calpain-1 catalytic subunit-like isoform X1
TCONS_00176664	dre-miR-732	ROHU_023427	calpain-1 catalytic subunit-like isoform X1
TCONS_00164936	gmo-miR-11262-3p	ROHU_023427	calpain-1 catalytic subunit-like isoform X1
TCONS_00016126	gmo-miR-11262-3p	ROHU_023427	calpain-1 catalytic subunit-like isoform X1
TCONS_00095292	dre-miR-732	ROHU_023427	calpain-1 catalytic subunit-like isoform X1
TCONS_00007230	tni-miR-9	ROHU_022513	transport Sec23B
TCONS_00059935	ssa-miR-27a-3p	ROHU_019263	dnaJ -like protein
TCONS_00008561	ipu-miR-27d	ROHU_019263	dnaJ -like protein
TCONS_00059935	ipu-miR-27d	ROHU_019263	dnaJ -like protein
TCONS_00099895	ipu-miR-27d	ROHU_019263	dnaJ -like protein
TCONS_00048262	oni-miR-10671	ROHU_014331	dnaJ -like protein
TCONS_00083396	oni-miR-10580	ROHU_014331	dnaJ -like protein
TCONS_00087245	gmo-miR-459-3p	ROHU_011378	ERO1 alpha
TCONS_00094484	gmo-miR-459-3p	ROHU_011378	ERO1 alpha
TCONS_00164823	gmo-miR-459-3p	ROHU_011378	ERO1 alpha
TCONS_00114739	gmo-miR-187-5p	ROHU_030770	endoplasmic reticulum mannosyl-oligosaccharide 1,2-alpha-mannosidase-like protein
TCONS_00035181	abu-miR-10556b	ROHU_029295	heat shock 70 kDa
TCONS_00045445	abu-miR-10556b	ROHU_029295	heat shock 70 kDa
TCONS_00071514	ipu-miR-205	ROHU_029295	heat shock 70 kDa
TCONS_00117898	dre-miR-732	ROHU_029295	heat shock 70 kDa
TCONS_00126207	abu-miR-10556b	ROHU_029295	heat shock 70 kDa
TCONS_00166158	tni-miR-22a	ROHU_029295	heat shock 70 kDa
TCONS_00166158	dre-miR-152	ROHU_029295	heat shock 70 kDa
TCONS_00167090	ssa-miR-93a-3p	ROHU_013474	apoptosis regulator BAX-like protein
TCONS_00136347	tni-miR-22a	ROHU_030039	calpain-1 catalytic subunit-like protein
TCONS_00071514	ipu-miR-205	ROHU_011642	nuclear factor erythroid 2-related factor 2
TCONS_00071514	ipu-miR-205	ROHU_014809	cytoskeleton-associated 4
TCONS_00136347	tni-miR-22a	ROHU_014809	cytoskeleton-associated 4
TCONS_00099043	ssa-miR-7a-2-3p	ROHU_005220	ubiquitin-conjugating enzyme E2 D4-like protein
TCONS_00126207	ssa-miR-7a-2-3p	ROHU_005220	ubiquitin-conjugating enzyme E2 D4-like protein
TCONS_00115993	ipu-miR-7562	ROHU_008991	MHC class I alpha chain	Endocytosis
TCONS_00124472	ipu-miR-7562	ROHU_008991	MHC class I alpha chain
TCONS_00151941	pol-miR-203-5p	ROHU_008991	MHC class I alpha chain
TCONS_00181156	ssa-miR-142a-3p	ROHU_008991	MHC class I alpha chain
TCONS_00035181	abu-miR-10556b	ROHU_029295	heat shock 70 kDa
TCONS_00045445	abu-miR-10556b	ROHU_029295	heat shock 70 kDa
TCONS_00071514	ipu-miR-205	ROHU_029295	heat shock 70 kDa
TCONS_00117898	dre-miR-732	ROHU_029295	heat shock 70 kDa
TCONS_00126207	abu-miR-10556b	ROHU_029295	heat shock 70 kDa
TCONS_00166158	tni-miR-22a	ROHU_029295	heat shock 70 kDa
TCONS_00166158	dre-miR-152	ROHU_029295	heat shock 70 kDa
TCONS_00021001	ipu-miR-205	ROHU_005081	zinc-alpha-2-glyco -like protein
TCONS_00021001	nbr-miR-7133-3p	ROHU_005081	zinc-alpha-2-glyco -like protein
TCONS_00021001	gmo-miR-459-3p	ROHU_005081	zinc-alpha-2-glyco -like protein
TCONS_00021001	ssa-miR-7a-2-3p	ROHU_005081	zinc-alpha-2-glyco -like protein
TCONS_00129837	nbr-miR-7133-3p	ROHU_005081	zinc-alpha-2-glyco -like protein
TCONS_00144626	ssa-miR-142a-3p	ROHU_016110	MHC class I antigen
TCONS_00160943	dre-miR-732	ROHU_031736	E3 ubiquitin- ligase NEDD4-like isoform X6
TCONS_00007230	gmo-miR-11930-3p	ROHU_008826	MHC class I alpha chain
TCONS_00110350	gmo-miR-11930-3p	ROHU_008826	MHC class I alpha chain
TCONS_00100739	gmo-miR-11930-3p	ROHU_008826	MHC class I alpha chain
TCONS_00095292	gmo-miR-11930-3p	ROHU_008826	MHC class I alpha chain
TCONS_00015428	gmo-miR-33b-2-3p	ROHU_008826	MHC class I alpha chain
TCONS_00100739	gmo-miR-33b-2-3p	ROHU_008826	MHC class I alpha chain
TCONS_00195527	gmo-miR-33b-2-3p	ROHU_008826	MHC class I alpha chain
TCONS_00031128	gmo-miR-33b-2-3p	ROHU_008826	MHC class I alpha chain
TCONS_00024505	gmo-miR-33b-2-3p	ROHU_008826	MHC class I alpha chain
TCONS_00076461	gmo-miR-33b-2-3p	ROHU_008826	MHC class I alpha chain
TCONS_00015428	ssa-miR-19c-5p	ROHU_008826	MHC class I alpha chain
TCONS_00007217	ssa-miR-19c-5p	ROHU_008826	MHC class I alpha chain
TCONS_00118404	ssa-miR-19c-5p	ROHU_008826	MHC class I alpha chain
TCONS_00095292	dre-miR-732	ROHU_008826	MHC class I alpha chain
TCONS_00007230	gmo-miR-11930-3p	ROHU_019089	heat shock 70 kDa 4-like protein
TCONS_00110350	gmo-miR-11930-3p	ROHU_019089	heat shock 70 kDa 4-like protein
TCONS_00100739	gmo-miR-11930-3p	ROHU_019089	heat shock 70 kDa 4-like protein
TCONS_00011623	gmo-miR-11930-3p	ROHU_019089	heat shock 70 kDa 4-like protein
TCONS_00135158	ssa-miR-19c-5p	ROHU_036272	kinesin heavy chain-like protein
TCONS_00078652	ssa-miR-19c-5p	ROHU_036272	kinesin heavy chain-like protein
TCONS_00039882	ssa-miR-19c-5p	ROHU_036272	kinesin heavy chain-like protein
TCONS_00039870	gmo-miR-33b-2-3p	ROHU_036272	kinesin heavy chain-like protein
TCONS_00038967	gmo-miR-33b-2-3p	ROHU_036272	kinesin heavy chain-like protein
TCONS_00045095	gmo-miR-33b-2-3p	ROHU_036272	kinesin heavy chain-like protein
TCONS_00135158	ssa-miR-19c-5p	ROHU_036272	kinesin heavy chain-like protein
TCONS_00078652	ssa-miR-19c-5p	ROHU_036272	kinesin heavy chain-like protein
TCONS_00039882	ssa-miR-19c-5p	ROHU_036272	kinesin heavy chain-like protein
TCONS_00105367	ipu-let-7j	ROHU_036314	Tubulin beta-1 chain
TCONS_00112465	oni-miR-10712	ROHU_015767	coronin-1A-like protein	Phagosome
TCONS_00010652	oni-miR-10712	ROHU_015767	coronin-1A-like protein
TCONS_00020547	oni-miR-10712	ROHU_015767	coronin-1A-like protein
TCONS_00095292	gmo-miR-11930-3p	ROHU_023432	complement C3-like protein
TCONS_00095292	ipu-miR-27d	ROHU_023432	complement C3-like protein
TCONS_00016304	ipu-miR-27d	ROHU_023432	complement C3-like protein
TCONS_00078295	pny-miR-135c-3p	ROHU_023432	complement C3-like protein
TCONS_00042456	tni-miR-9	ROHU_023432	complement C3-like protein
TCONS_00054296	oni-miR-10737	ROHU_000156	antigen peptide transporter 2-like protein
TCONS_00010655	oni-miR-10737	ROHU_000156	antigen peptide transporter 2-like protein
TCONS_00110353	oni-miR-10737	ROHU_000156	antigen peptide transporter 2-like protein
TCONS_00151941	ssa-miR-7132a-3p	ROHU_032379	cation-independent mannose-6-phosphate receptor-like protein
TCONS_00181156	ssa-miR-142a-3p	ROHU_003603	integrin alpha-M-like protein
TCONS_00115993	ipu-miR-7562	ROHU_006450	CD209 antigen-like protein
TCONS_00124472	ipu-miR-7562	ROHU_006450	CD209 antigen-like protein
TCONS_00099043	gmo-miR-459-3p	ROHU_004156	cathepsin L1-like protein
TCONS_00032377	gmo-miR-187-5p	ROHU_021248	complement C3-like protein
TCONS_00032377	oni-miR-10744	ROHU_021248	complement C3-like protein
TCONS_00087245	gmo-miR-459-3p	ROHU_036741	complement C3-like protein
TCONS_00094484	gmo-miR-459-3p	ROHU_036741	complement C3-like protein
TCONS_00094484	abu-miR-10556b	ROHU_036741	complement C3-like protein
TCONS_00094484	oni-miR-10632	ROHU_036741	complement C3-like protein
TCONS_00118667	ssa-miR-146a-3p	ROHU_036741	complement C3-like protein
TCONS_00164823	gmo-miR-459-3p	ROHU_036741	complement C3-like protein
TCONS_00167090	abu-miR-10556b	ROHU_036741	complement C3-like protein
TCONS_00188569	ssa-miR-301b-5p	ROHU_036741	complement C3-like protein
TCONS_00021001	ipu-miR-205	ROHU_005081	zinc-alpha-2-glyco -like protein
TCONS_00021001	nbr-miR-7133-3p	ROHU_005081	zinc-alpha-2-glyco -like protein
TCONS_00021001	gmo-miR-459-3p	ROHU_005081	zinc-alpha-2-glyco -like protein
TCONS_00021001	ssa-miR-7a-2-3p	ROHU_005081	zinc-alpha-2-glyco -like protein
TCONS_00129837	nbr-miR-7133-3p	ROHU_005081	zinc-alpha-2-glyco -like protein
TCONS_00035181	abu-miR-10556b	ROHU_016858	mamu class II histocompatibility DR alpha chain-like protein
TCONS_00045445	abu-miR-10556b	ROHU_016858	mamu class II histocompatibility DR alpha chain-like protein
TCONS_00099043	dre-miR-152	ROHU_016858	mamu class II histocompatibility DR alpha chain-like protein
TCONS_00099043	ssa-miR-7a-2-3p	ROHU_016858	mamu class II histocompatibility DR alpha chain-like protein
TCONS_00126207	ssa-miR-7a-2-3p	ROHU_016858	mamu class II histocompatibility DR alpha chain-like protein
TCONS_00126207	abu-miR-10556b	ROHU_016858	mamu class II histocompatibility DR alpha chain-like protein
TCONS_00143782	dre-miR-152	ROHU_016858	mamu class II histocompatibility DR alpha chain-like protein
TCONS_00168341	tni-miR-128	ROHU_010827	secretory phospholipase A2 receptor-like protein
TCONS_00049730	oni-miR-10826	ROHU_005492	LRR and PYD domains-containing 3-like protein	NOD-like receptor signalling
TCONS_00075227	tni-miR-216b	ROHU_005492	LRR and PYD domains-containing 3-like protein
TCONS_00114739	gmo-miR-187-5p	ROHU_005492	LRR and PYD domains-containing 3-like protein
TCONS_00168341	tni-miR-128	ROHU_005492	LRR and PYD domains-containing 3-like protein
TCONS_00168343	tni-miR-128	ROHU_005492	LRR and PYD domains-containing 3-like protein
TCONS_00181156	gmo-miR-187-5p	ROHU_005492	LRR and PYD domains-containing 3-like protein
TCONS_00181156	oni-miR-10796	ROHU_005492	LRR and PYD domains-containing 3-like protein
TCONS_00099043	dre-miR-152	ROHU_020127	NF-kappa-B inhibitor alpha-like protein
TCONS_00026911	tni-miR-216b	ROHU_014837	inositol 1,4,5-trisphosphate receptor type 3
TCONS_00034829	tni-miR-216b	ROHU_014837	inositol 1,4,5-trisphosphate receptor type 3
TCONS_00114739	gmo-miR-187-5p	ROHU_014837	inositol 1,4,5-trisphosphate receptor type 3
TCONS_00163118	tni-miR-216b	ROHU_014837	inositol 1,4,5-trisphosphate receptor type 3
TCONS_00032377	gmo-miR-187-5p	ROHU_014837	inositol 1,4,5-trisphosphate receptor type 3
TCONS_00133489	oni-miR-449b-5p	ROHU_024124	prostaglandin reductase 1-like protein
TCONS_00144626	ssa-miR-142a-3p	ROHU_024124	prostaglandin reductase 1-like protein
TCONS_00119001	ssa-miR-20b-3p	ROHU_020010	NLR family member X1 isoform X1
TCONS_00095292	ipu-miR-27d	ROHU_025266	LRR and PYD domains-containing 3-like protein
TCONS_00059935	ipu-miR-27d	ROHU_025266	LRR and PYD domains-containing 3-like protein
TCONS_00016304	ipu-miR-27d	ROHU_025266	LRR and PYD domains-containing 3-like protein
TCONS_00099895	ipu-miR-27d	ROHU_025266	LRR and PYD domains-containing 3-like protein
TCONS_00042456	tni-miR-9	ROHU_025266	LRR and PYD domains-containing 3-like protein
TCONS_00095292	tni-miR-9	ROHU_025266	LRR and PYD domains-containing 3-like protein
TCONS_00126202	tni-miR-9	ROHU_025266	LRR and PYD domains-containing 3-like protein
TCONS_00076461	tni-miR-9	ROHU_025266	LRR and PYD domains-containing 3-like protein
TCONS_00059935	tni-miR-9	ROHU_025266	LRR and PYD domains-containing 3-like protein
TCONS_00100739	gmo-miR-33b-2-3p	ROHU_025266	LRR and PYD domains-containing 3-like protein
TCONS_00039870	gmo-miR-33b-2-3p	ROHU_025266	LRR and PYD domains-containing 3-like protein
TCONS_00195527	gmo-miR-33b-2-3p	ROHU_025266	LRR and PYD domains-containing 3-like protein
TCONS_00031128	gmo-miR-33b-2-3p	ROHU_025266	LRR and PYD domains-containing 3-like protein
TCONS_00076461	gmo-miR-33b-2-3p	ROHU_025266	LRR and PYD domains-containing 3-like protein
TCONS_00164936	oni-miR-10778	ROHU_025266	LRR and PYD domains-containing 3-like protein
TCONS_00018847	oni-miR-10778	ROHU_025266	LRR and PYD domains-containing 3-like protein
TCONS_00076461	oni-miR-10778	ROHU_025266	LRR and PYD domains-containing 3-like protein
TCONS_00110353	oni-miR-10778	ROHU_025266	LRR and PYD domains-containing 3-like protein
TCONS_00095292	ssa-miR-27a-3p	ROHU_025266	LRR and PYD domains-containing 3-like protein
TCONS_00059935	ssa-miR-27a-3p	ROHU_025266	LRR and PYD domains-containing 3-like protein
TCONS_00024329	oni-miR-10712	ROHU_019719	apoptosis regulator Bcl-2-like protein
TCONS_00007230	tni-miR-9	ROHU_001711	guanylate-binding 1-like protein
TCONS_00007230	tni-miR-9	ROHU_035955	heat shock HSP 90-alpha
TCONS_00139718	oni-miR-10737	ROHU_035955	heat shock HSP 90-alpha
TCONS_00008561	ipu-miR-27d	ROHU_008198	transient receptor potential cation channel subfamily M member 2
TCONS_00059935	ipu-miR-27d	ROHU_008198	transient receptor potential cation channel subfamily M member 2
TCONS_00099895	ipu-miR-27d	ROHU_008198	transient receptor potential cation channel subfamily M member 2
TCONS_00173328	tni-miR-9	ROHU_008198	transient receptor potential cation channel subfamily M member 2
TCONS_00059935	tni-miR-9	ROHU_008198	transient receptor potential cation channel subfamily M member 2
TCONS_00018022	tni-miR-9	ROHU_008198	transient receptor potential cation channel subfamily M member 2
TCONS_00100739	gmo-miR-33b-2-3p	ROHU_008198	transient receptor potential cation channel subfamily M member 2
TCONS_00195527	gmo-miR-33b-2-3p	ROHU_008198	transient receptor potential cation channel subfamily M member 2
TCONS_00059935	ssa-miR-27a-3p	ROHU_008198	transient receptor potential cation channel subfamily M member 2
TCONS_00139718	gmo-miR-33b-2-3p	ROHU_008198	transient receptor potential cation channel subfamily M member 2
TCONS_00173328	ssa-miR-19c-5p	ROHU_008198	transient receptor potential cation channel subfamily M member 2
TCONS_00195527	ssa-miR-19c-5p	ROHU_008198	transient receptor potential cation channel subfamily M member 2
TCONS_00008561	ssa-miR-19c-5p	ROHU_008198	transient receptor potential cation channel subfamily M member 2
TCONS_00029922	ipu-let-7j	ROHU_016789	G- coupled receptor family C group 6 member A-like protein
